# Supplementary material for: Unzipped genome assemblies of polyploid root-knot nematodes reveal unusual and clade-specific telomeric repeats
Source: Nat Commun. 2024 Feb 5;15:773. doi: 10.1038/s41467-024-44914-y (PMC10844300; doi:10.1038/s41467-024-44914-y)
Supplement: Supplementary file 4 — Supplementary Data 1 [file 41467_2024_44914_MOESM4_ESM.xlsx]

## Sheet: Full-details
Species name	Short name	Provider	Assembly	BioProject ID	Clade	B Clade	N50	Genome Size	Scaffolds	Proteins	Link	References	(TTAGGC)n	SRA	Telomerase (trt Panther Domain | Orthofinder As. suum | tBLASTn 1e-3 As. suum)	Tebp-1	Tebp-2	Pot-1	Mrt-1	Pot-2	Pot-3	Mrt-2	Clk-2	Short name
Trichinella nelsoni	Tr.nels	University of Melbourne	T7_ISS37_r1.0	PRJNA257433	Trichinellidae	Clade I	293867	47436005	2969	13229	https://parasite.wormbase.org/Trichinella_nelsoni_prjna257433/Info/Index/	Korhonen PK, Pozio E, La Rosa G, et al. Phylogenomic and biogeographic reconstruction of the Trichinella complex. Nature Communications. 2016 Feb;7:10513. DOI: 10.1038/ncomms10513. PMID: 26830005; PMCID: PMC4740406.	N (N) N	SRX992254	N N N	N N N	N N N	N/A N N	N Y N	N N N	N N N	Y Y	Y N N	Tr.nels
Trichinella pseudospiralis	Tr.pseu	University of Melbourne	T4_ISS176_r1.0	PRJNA257433	Trichinellidae	Clade I	287133	49152658	6594	12455	https://parasite.wormbase.org/Trichinella_pseudospiralis_iss176prjna257433/Info/Index/	Korhonen PK, Pozio E, La Rosa G, et al. Phylogenomic and biogeographic reconstruction of the Trichinella complex. Nature Communications. 2016 Feb;7:10513. DOI: 10.1038/ncomms10513. PMID: 26830005; PMCID: PMC4740406.	N (2) N	SRX992218	N N N	N N N	N N N	N/A N N	N Y N	N N N	N N N	Y Y	Y N N	Tr.pseu
Trichinella spiralis	Tr.spir	McDonnell Genome Institute	Trichinella_spiralis-3.7.1	PRJNA12603	Trichinellidae	Clade I	6373445	63525422	6863	1638	https://parasite.wormbase.org/Trichinella_spiralis_prjna12603/Info/Index/	Mitreva M, Jasmer DP, Zarlenga DS, et al. The draft genome of the parasitic nematode Trichinella spiralis. Nature Genetics. 2011 Mar;43(3):228-235. DOI: 10.1038/ng.769. PMID: 21336279; PMCID: PMC3057868.	N (2) N	SRX4656031	N N N	N N N	N N N	N/A N N	Y Y	Y N N	Y N N	Y Y	Y N N	Tr.spir
Trichuris muris	Tr.muri	WormBase	TMUE3.0	PRJEB126	Trichuridae	Clade I	28941788	111837642	803	14995	https://parasite.wormbase.org/Trichuris_muris_prjeb126/Info/Index/	No paper published corresponding to this version	166 (9755) Y	ERX080479	N N N	N N N	N N N	N/A N N	Y Y	Y N N	Y N N	Y Y	Y Y	Tr.muri
Trichuris suis	Tr.suis	McDonnell Genome Institute	T_suis_1.0.allpaths	PRJNA179528	Trichuridae	Clade I	1322386	63839715	306	9831	https://parasite.wormbase.org/Trichuris_suis_prjna179528/Info/Index/	International Helminth Genomes Consortium Comparative genomics of the major parasitic worms. Nat Genet. 2019 Jan;51(1):163-174. doi: 10.1038/s41588-018-0262-1..	N (1187) Y	SRX386013	Y N N	N N N	N N N	N/A N N	Y Y	Y N N	Y N N	Y Y	Y Y	Tr.suis
Ascaris suum	As.suum	University of Colorado Denver	ASM18702v3	PRJNA62057	Ascaridomorpha	Clade III	4646302	298028455	415	16778	https://parasite.wormbase.org/Ascaris_suum_prjna62057/Info/Index/	Wang J, Mitreva M, Berriman M, Thorne A, Magrini V, Koutsovoulos G, Kumar S, Blaxter ML, Davis RE. Silencing of germline-expressed genes by DNA elimination in somatic cells. Developmental Cell, 01 Nov 2012, 23(5):1072-1080. DOI: 10.1016/j.devcel.2012.09.020	166 (9728) Y	SRX114625	Y A	Y Y	Y Y	N/A N N	Y Y	Y N N	Y N N	Y Y	Y Y	As.suum
Parascaris univalens	Pa.univ	University of Colorado Denver	ASM225920v1	PRJNA386823	Ascaridomorpha	Clade III	1825986	253353821	1274	14323	https://parasite.wormbase.org/Parascaris_univalens_prjna386823/Info/Index/	Wang J, Mitreva M, Berriman M, Thorne A, Magrini V, Koutsovoulos G, Kumar S, Blaxter ML, Davis RE. Silencing of germline-expressed genes by DNA elimination in somatic cells. Developmental Cell, 01 Nov 2012, 23(5):1072-1080. DOI: 10.1016/j.devcel.2012.09.020	149 (1379) Y	SRX2832686	Y A	Y Y	Y Y	N/A N N	Y Y	Y N N	Y N N	Y Y	Y Y	Pa.univ
Toxocara canis	To.cani	University of Melbourne	Toxocara_canis_adult_r1.0	PRJNA248777	Ascaridomorpha	Clade III	374962	317115901	22857	18596	https://parasite.wormbase.org/Toxocara_canis_prjna248777/Info/Index/	Zhu XQ, Korhonen PK, Cai H, Young ND, Nejsum P, von Samson-Himmelstjerna G, Boag PR, Tan P, Li Q, Min J, Yang Y, Wang X, Fang X, Hall RS, Hofmann A, Sternberg PW, Jex AR, Robin B Gasser, Gasser RB .Genetic blueprint of the zoonotic pathogen Toxocara canis. Nature Communications, 04 Feb 2015, 6:6145. DOI: 10.1038/ncomms7145	40 (123) Y	ERX044034	Y A	Y Y	Y Y	N/A N N	N Y Y	N N N	N N N	Y Y	Y Y	To.cani
Dracunculus medinensis	Dr.medi	Wellcome Sanger Institute	D_medinensis_Ghana_v2_0_4	PRJEB500	Dracunculidae	Clade III	643251	103750625	1347	10969	https://parasite.wormbase.org/Dracunculus_medinensis_prjeb500/Info/Index/	International Helminth Genomes Consortium Comparative genomics of the major parasitic worms. Nat Genet. 2019 Jan;51(1):163-174. doi: 10.1038/s41588-018-0262-1..	N (253) Y	ERX044038	Y A	Y Y	Y Y	N/A N N	Y Y	Y N N	Y N N	Y Y	Y Y	Dr.medi
Brugia malayi	Br.mala	WormBase	Bmal-4.0	PRJNA10729	Spiruromorpha	Clade III	14214749	88235797	197	10878	https://parasite.wormbase.org/Brugia_malayi_prjna10729/Info/Index/	Ghedin E, Wang S, Spiro D, Caler E, Zhao Q, Crabtree J, Allen JE, Delcher AL, Guiliano DB, Miranda-Saavedra D, Angiuoli SV, Creasy T, Amedeo P, Haas B, El-Sayed NM, Wortman JR, Feldblyum T, Tallon L, Schatz M, Shumway M, Koo H, Salzberg SL, Schobel S, Pertea M, Pop M, White O, Barton GJ, Carlow CK, Crawford MJ, Daub J, Dimmic MW, Estes CF, Foster JM, Ganatra M, Gregory WF, Johnson NM, Jin J, Komu…	165 (20661) Y	SRX1539611	Y A	Y Y	Y Y	N/A N N	Y Y	Y N N	Y N N	Y Y	Y Y	Br.mala
Dirofilaria immitis	Di.immi	University of Malaga	GCA_024305405.1	GCA_024305405.1	Spiruromorpha	Clade III	4253153	86813779	110	9741	https://www.ncbi.nlm.nih.gov/data-hub/genome/GCA_024305405.1/	Sónia Gomes-de-Sá, Patrícia Barradas, Luís Queirós-Reis, Isabel M Matas, Irina Amorim, Luís Cardoso, Antonio Muñoz-Mérida, João R Mesquita. De Novo Assembly of the Dirofilaria immitis Genome by Long-Read Nanopore-Based Sequencing Technology on an Adult Worm from a Canine Cardiopulmonary Dirofilariosis Case. Animals. 2022 May 25;12(11):1342. doi: 10.3390/ani12111342	128 (938) Y	ERX013259	Y N Y	Y N N	Y N N	N/A N N	Y Y	Y N N	Y N N	Y Y	Y Y	Di.immi
Loa loa	Lo.loa	Institute for Genome Sciences	LLoa-hgap-1	PRJNA246086	Spiruromorpha	Clade III	180288	96405388	225	12473	https://parasite.wormbase.org/Loa_loa_prjna246086/Info/Index/	Tallon LJ, Liu X, Bennuru S, Chibucos MC, Godinez A, Ott S, Zhao X, Sadzewicz L, Fraser CM, Nutman TB, Dunning Hotopp JC. Single molecule sequencing and genome assembly of a clinical specimen of Loa loa, the causative agent of loiasis. BMC Genomics, 2014;15():788	46 (5486) Y	SRX531859	Y A	N Y N	N Y N	N/A N N	Y Y	Y N N	Y N N	Y Y	Y Y	Lo.loa
Onchocerca flexuosa	On.flex	McDonnell Genome Institute	O_flexuosa_1.0.allpaths.pg.lrna	PRJNA230512	Spiruromorpha	Clade III	540294	67740367	1604	814	https://parasite.wormbase.org/Onchocerca_flexuosa_prjna230512/Info/Index/	No paper published corresponding to this version	N (56) Y	ERX102232	Y A	Y N N	Y N N	N/A N N	Y Y	Y N N	Y N N	Y Y	Y Y	On.flex
Onchocerca volvulus	On.volv	WormBase	ASM49940v2	PRJEB513	Spiruromorpha	Clade III	25485961	96427137	708	12109	https://parasite.wormbase.org/Onchocerca_volvulus_prjeb513/Info/Index/	Cotton JA, Bennuru S, Grote A, Harsha B, Tracey A, Beech R, Doyle SR, Dunn M, Hotopp JC, Holroyd N, Kikuchi T, Lambert O, Mhashilkar A, Mutowo P, Nursimulu N, Ribeiro JM, Rogers MB, Stanley E, Swapna LS, Tsai IJ, Unnasch TR, Voronin D, Parkinson J, Nutman TB, Ghedin E, Berriman M, Lustigman S. The genome of Onchocerca volvulus, agent of river blindness. Nat Microbiol, 2016;2():16216	21 (256) Y	ERX631548	Y A	Y N N	Y N N	N/A N N	Y Y	Y N N	Y N N	Y Y	Y Y	On.volv
Setaria digitata	Se.digi	University of Colombo, Sri Lanka	ASM364038v1	PRJNA479729	Spiruromorpha	Clade III	121247	78770088	1879	10090	https://parasite.wormbase.org/Setaria_digitata_prjna479729/Info/Index/	No paper published corresponding to this version	N (15) Y	ERX1424606	Y N Y	Y Y	Y Y	N/A N N	Y Y	Y N N	Y N N	Y Y	Y Y	Se.digi
Rhabditophanes sp. KR3021	Rh.spKR	Wellcome Sanger Institute	Rhabditophanes_sp_KR3021	PRJEB1297	Alloionematidae	Clade IV	537195	47267908	471	13496	https://parasite.wormbase.org/Rhabditophanes_kr3021_prjeb1297/Info/Index/	Hunt VL, Tsai IJ, Coghlan A, Reid AJ, Holroyd N, Foth BJ, Tracey A, Cotton JA, Stanley EJ, Beasley H, Bennett HM, Brooks K, Harsha B, Kajitani R, Kulkarni A, Harbecke D, Nagayasu E, Nichol S, Ogura Y, Quail MA, Randle N, Xia D, Brattig NW, Soblik H, Ribeiro DM, Sanchez-Flores A, Hayashi T, Itoh T, Denver DR, Grant W, Stoltzfus JD, Lok JB, Murayama H, Wastling J, Streit A, Kikuchi T, Viney M, Berr…	N (1) Υ	ERX271631	N N N	N N N	N N N	N/A N N	N N N	N N N	N N N	N N N	N Y N	Rh.spKR
Ditylenchus destructor	Di.dest	The Institute of Vegetables and Flowers CAAS	GCA_022814885.1	GCA_022814885.1	Anguinidae	Clade IV	781965	139411310	1236	21283	https://www.ncbi.nlm.nih.gov/data-hub/genome/GCA_022814885.1/	No paper published corresponding to this version	166 (1988) ?	NA	Y A	N Y N	N Y N	N/A N N	Y N N	Y N N	Y N N	Y Y	Y Y	Di.dest
Ditylenchus dipsaci	Di.dips	Agriculture and Agri-Food Canada	D.dipsaci.v1.0	PRJNA498219	Anguinidae	Clade IV	287009	227234012	1394	26428	https://parasite.wormbase.org/Ditylenchus_dipsaci_prjna498219/Info/Index/	Mimee B, Lord E, Véronneau PY, Masonbrink R, Yu Q, Akker SED. The draft genome of Ditylenchus dipsaci. J Nematol, 2019;51():1-3	60 (7175) Y	SRX4928855 (PB)	Y A	N Y N	N Y N	N/A N N	Y N N	Y N N	Y N N	Y Y	Y Y	Di.dips
Aphelenchus avenae	Ap.aven	Academia Sinica	GCA_020875895.1	GCA_020875895.1	Aphelenchidae	Clade IV	141150	264011204	18660	43185	https://www.ncbi.nlm.nih.gov/data-hub/genome/GCA_020875895.1/	Xuehua Wan, Jennifer A Saito, Shaobin Hou, Scott M Geib , Anton Yuryev, Lynne M Higa, Christopher Z Womersley, Maqsudul Alam. The Aphelenchus avenae genome highlights evolutionary adaptation to desiccation. Commun Biol. 2021 Oct 28;4(1):1232. doi: 10.1038/s42003-021-02778-8.	40 (1754) Y	SRX476023	Y A	Y Y	Y Y	N/A N N	Y N N	Y N N	Y N N	Y Y	N Y N	Ap.aven
Aphelenchoides besseyi	Ap.bess	Academia Sinica	GCA_024699855.1	GCA_024699855.1	Aphelenchoididae	Clade IV	17779264	47428222	39	11794	https://www.ncbi.nlm.nih.gov/data-hub/genome/GCA_024699855.1/	Cheng-Kuo Lai, Yi-Chien Lee, Huei-Mien Ke, Min R Lu, Wei-An Liu, Hsin-Han Lee, Yu-Ching Liu, Toyoshi Yoshiga, Taisei Kikuchi, Peichen J Chen Isheng Jason Tsai. The Aphelenchoides genomes reveal substantial horizontal gene transfers in the last common ancestor of free-living and major plant-parasitic nematodes. Mol Ecol Resour 2023 Jan 3. doi: 10.1111/1755-0998.13752	N (6) Y	SRX15182546	Y A	N Y N	N Y N	N/A N N	N N N	N N N	N N N	N Y N	N N N	Ap.bess
Aphelenchoides bicaudatus	Ap.bica	Academia Sinica	GCA_024699845.1	GCA_024699845.1	Aphelenchoididae	Clade IV	11905581	46428382	106	10675	https://www.ncbi.nlm.nih.gov/data-hub/genome/GCA_024699845.1/	Cheng-Kuo Lai, Yi-Chien Lee, Huei-Mien Ke, Min R Lu, Wei-An Liu, Hsin-Han Lee, Yu-Ching Liu, Toyoshi Yoshiga, Taisei Kikuchi, Peichen J Chen Isheng Jason Tsai. The Aphelenchoides genomes reveal substantial horizontal gene transfers in the last common ancestor of free-living and major plant-parasitic nematodes. Mol Ecol Resour 2023 Jan 3. doi: 10.1111/1755-0998.13752	N (1) Y	SRX15182538	N N N	N Y N	N Y N	N/A N N	N N N	N N N	N N N	N N N	N N N	Ap.bica
Aphelenchoides fujianensis	Ap.fuji	Academia Sinica	GCA_024699865.1	GCA_024699865.1	Aphelenchoididae	Clade IV	553027	143834322	780	17477	https://www.ncbi.nlm.nih.gov/data-hub/genome/GCA_024699865.1/	Cheng-Kuo Lai, Yi-Chien Lee, Huei-Mien Ke, Min R Lu, Wei-An Liu, Hsin-Han Lee, Yu-Ching Liu, Toyoshi Yoshiga, Taisei Kikuchi, Peichen J Chen Isheng Jason Tsai. The Aphelenchoides genomes reveal substantial horizontal gene transfers in the last common ancestor of free-living and major plant-parasitic nematodes. Mol Ecol Resour 2023 Jan 3. doi: 10.1111/1755-0998.13752	64 (415) Y	SRX15182535	Y A	N N N	N N N	N/A N N	N N N	N N N	N N N	N N N	N N N	Ap.fuji
Bursaphelenchus okinawaensis	Bu.okin	University of Miyazaki	BOKI2	PRJEB40023	Aphelenchoididae	Clade IV	11641800	69956301	7	14593	https://parasite.wormbase.org/Bursaphelenchus_okinawaensis_prjeb40023/Info/Index/	Sun S, Shinya R, Dayi M, Yoshida A, Sternberg PW, Kikuchi T. Telomere-to-Telomere Genome Assembly of Bursaphelenchus okinawaensis Strain SH1. Microbiol Resour Announc, 2020;9(43):e01000-20	164 (31497) Y	DRX233491	N A N	N Y N	N Y N	N/A N N	Y N N	Y N N	Y N N	N Y N	N N N	Bu.okin
Bursaphelenchus xylophilus	Bu.xylo	University of Miyazaki	BXYJ5	PRJEB40022	Aphelenchoididae	Clade IV	12794883	78274012	11	15884	https://parasite.wormbase.org/Bursaphelenchus_xylophilus_prjeb40022/Info/Index/	Dayi M, Sun S, Maeda Y, Tanaka R, Yoshida A, Tsai IJ, Kikuchi T. Nearly Complete Genome Assembly of the Pinewood Nematode Bursaphelenchus xylophilus Strain Ka4C1. Microbiol Resour Announc, 2020;9(42):e01002-20	166 (1654) Y	DRX233523	Y A	N Y N	N Y N	N/A N N	Y N N	Y N N	Y N N	N Y N	N N N	Bu.xylo
Globodera pallida	Gl.pall	Wellcome Sanger Institute	GPAL001	PRJEB123	Hoplolaimidae	Clade IV	120163	123625196	6873	16403	https://parasite.wormbase.org/Globodera_pallida_prjeb123/Info/Index/	Cotton JA, Lilley CJ, Jones LM, Kikuchi T, Reid AJ, Thorpe P, Tsai IJ, Beasley H, Blok V, Cock PJ, Eves-van den Akker S, Holroyd N, Hunt M, Mantelin S, Naghra H, Pain A, Palomares-Rius JE, Zarowiecki M, Berriman M, Jones JT, Urwin PE. The genome and life-stage specific transcriptomes of Globodera pallida elucidate key aspects of plant parasitism by a cyst nematode. Genome Biol, 2014;15(3):R43	N (2631) Y	ERX091952	Y A	N N N	N N N	N/A N N	N N N	N N N	N N N	N N Y	N N N	Gl.pall
Globodera rostochiensis	Gl.rost	Wageningen University and Research	WUR_GloGros_L19	PRJNA695196	Hoplolaimidae	Clade IV	3274370	92682755	88	17856	https://parasite.wormbase.org/Globodera_rostochiensis_l19prjna695196/Info/Index/	van Steenbrugge JJM, van den Elsen S, Holterman M, Sterken MG, Thorpe P, Goverse A, Smant G, Helder J. Comparative genomics of two inbred lines of the potato cyst nematode Globodera rostochiensis reveals disparate effector family-specific diversification patterns. BMC Genomics, 2021;22(1):611	N (4106) Y	ERX091954	Y A	N N N	N N N	N/A N N	Y N N	Y N N	Y N N	Y Y	Y Y	Gl.rost
Heterodera glycines	He.glyc	Iowa State University	ASM414822v2	PRJNA381081	Hoplolaimidae	Clade IV	17907690	157978452	9	22465	https://parasite.wormbase.org/Heterodera_glycines_prjna381081/Info/Index/	Masonbrink RE, Maier TR, Hudson M, Severin A, Baum T. A chromosomal assembly of the soybean cyst nematode genome. Mol Ecol Resour, 2021;21(7):2407-2422	N (253) Y	SRX874580	Y A	N N N	N N N	N/A N N	Y N N	Y N N	Y N N	Y Y	Y Y	He.glyc
Heterodera schachtii	He.scha	The H. schachtii genome sequencing consortium	Hsch_Bonn_V1.0	PRJNA722882	Hoplolaimidae	Clade IV	1273070	179246932	395	26739	https://parasite.wormbase.org/Heterodera_schachtii_prjna722882/Info/Index/	Siddique S, Radakovic Z, Hiltl C, Pellegrin C, Baum T, Beasley H, Bent A, Chitambo O, Chopra D, Danchin E.G.J., Grenier E, Habash S, Shamim Hasan M, Helder J, Hewezi T, Holbein J, Holterman M, Janakowski S, Koutsovoulos G.D., Kranse O, Lozano-Torres J, Maier T, Masonbrink R, Mendy B, Reimer E, Sobczak M, USonawala U, Sterken M, Thorpe P, van Steenbrugge J, Zahid N, Grundler F, and Eves-van den Ak…	N (418) Y	SRX11410695	Y A	N Y N	N Y N	N/A N N	Y N N	Y N N	Y N N	Y Y	Y Y	He.scha
Meloidogyne arenaria	Me.aren	Institut Sophia Agrobiotech	This study	PRJEB61149	Meloidogynidae	Clade IV	1856931	199429941	291	59500	https://entrepot.recherche.data.gouv.fr/dataverse/Melo-Telo	This study	N (22) Y	Recherche data gouv	N N N	N N N	N N N	N/A N N	N N N	N N N	N N N	Y Y	Y Y	Me.aren
Meloidogyne chitwoodi	Me.chit	Northwest Potato Research Consortium	GCA_015183035.1	GCA_015183035.1	Meloidogynidae	Clade IV	2451023	47477280	30	17574	https://www.ncbi.nlm.nih.gov/data-hub/genome/GCA_015183035.1/	Sapinder Bali, Shengwei Hu, Kelly Vining, Chuck Brown , Hassan Mojtahedi, Lei Zhang , Cynthia Gleason , Vidyasagar Sathuvalli. Nematode Genome Announcement: Draft Genome of Meloidogyne chitwoodi, an Economically Important Pest of Potato in the Pacific Northwest. Mol Plant Microbe Interact. 2021 Aug;34(8):981-986. doi: 10.1094/MPMI-12-20-0337-A.	N (N) ?	NA	N N N	N N N	N N N	N/A N N	N N N	N N N	N N N	Y Y	Y Y	Me.chit
Meloidogyne graminicola	Me.gram	Consultative Group for International Agricultural Research Program on rice-agrifood systems	GCA_014773135.1	GCA_014773135.1	Meloidogynidae	Clade IV	294907	41549413	283	10198	https://www.ncbi.nlm.nih.gov/data-hub/genome/GCA_014773135.1/	Ngan Thi Phan, Julie Orjuela, Etienne G J Danchin, Christophe Klopp, Laetitia Perfus-Barbeoch, Djampa K Kozlowski, Georgios D Koutsovoulos, Céline Lopez-Roques, Olivier Bouchez, Margot Zahm, Guillaume Besnard, Stéphane Bellafiore. Genome structure and content of the rice root-knot nematode ( Meloidogyne graminicola). Ecol Evol. 2020 Sep 13;10(20):11006-11021. doi: 10.1002/ece3.6680.	N (N) Y	SRX1224028	N N N	N N N	N N N	N/A N N	N N N	N N N	N N N	Y Y	Y Y	Me.gram
Meloidogyne hapla	Me.hapl	NC State University	GCA_000172435.1	GCA_000172435.1	Meloidogynidae	Clade IV	37608	53 017 507	3452	1419	https://parasite.wormbase.org/Meloidogyne_hapla_prjna29083/Info/Index/	Opperman CH, Bird DM, Williamson VM, Rokhsar DS, Burke M, Cohn J, Cromer J, Diener S, Gajan J, Graham S, Houfek TD, Liu Q, Mitros T, Schaff J, Schaffer R, Scholl E, Sosinski BR, Thomas VP, Windham E. Sequence and genetic map of Meloidogyne hapla: A compact nematode genome for plant parasitism. (https://doi.org/10.1073/pnas.0805946105)	N (1) ?	NA	N N N	N N N	N N N	N/A N N	N N N	N N N	N N N	Y Y	Y Y	Me.hapl
Meloidogyne incognita	Me.inco	Institut Sophia Agrobiotech	This study	PRJEB61149	Meloidogynidae	Clade IV	2041508	304336915	377	52182	https://entrepot.recherche.data.gouv.fr/dataverse/Melo-Telo	This study	N (7) Y	Recherche data gouv	N N N	N N N	N N N	N/A N N	N N N	N N N	N N N	Y Y	Y Y	Me.inco
Meloidogyne javanica	Me.java	Institut Sophia Agrobiotech	This study	PRJEB61149	Meloidogynidae	Clade IV	2073847	297810923	364	61060	https://entrepot.recherche.data.gouv.fr/dataverse/Melo-Telo	This study	N (23) Y	Recherche data gouv	N N N	N N N	N N N	N/A N N	N N N	N N N	N N N	Y Y	Y Y	Me.java
Meloidogyne luci	Me.luci	KIS, Slovenia / Sanger Center	GCA_902706615.1	GCA_902706615.1	Meloidogynidae	Clade IV	1711905	209155305	327	49988	https://www.ncbi.nlm.nih.gov/data-hub/genome/GCA_902706615.1/	Nik Susič, Georgios D Koutsovoulos, Cristian Riccio , Etienne G J Danchin, Mark L Blaxter, David H Lunt, Polona Strajnar, Saša Širca, Gregor Urek, Barbara Gerič Stare. Genome sequence of the root-knot nematode Meloidogyne luci. J Nematol. 2020;52:1-5. doi: 10.21307/jofnem-2020-025	N (9) Y	ERX3689830	N N N	N N N	N N N	N/A N N	N N N	N N N	N N N	Y Y	Y Y	Me.luci
Halicephalobus mephisto	Ha.meph	American University Washington D.C.	SWDT01000000	PRJNA528747	Panagrolaimidae	Clade IV	313311	61428783	880	12546	https://parasite.wormbase.org/Halicephalobus_mephisto_prjna528747/Info/Index/	Borgonie G, García-Moyano A, Litthauer D, Bert W, Bester A, van Heerden E, Möller C, Erasmus M, Onstott TC. Nematoda from the terrestrial deep subsurface of South Africa. Nature, 2011;474(7349):79-82	N (35) Y	SRX5574098	Y A	Y Y	Y Y	N/A N N	Y N N	Y N N	Y N N	Y Y	Y N N	Ha.mep
Panagrellus redivivus	Pa.redi	California Institute of Technology	Pred3	PRJNA186477	Panagrolaimidae	Clade IV	262414	65093147	940	24249	https://parasite.wormbase.org/Panagrellus_redivivus_prjna186477/Info/Index/	Srinivasan J, Dillman AR, Macchietto MG, Heikkinen L, Lakso M, Fracchia KM, Antoshechkin I, Mortazavi A, Wong G, Sternberg PW. The draft genome and transcriptome of Panagrellus redivivus are shaped by the harsh demands of a free-living lifestyle. Genetics, 2013;193(4):1279-1295	N (3) ?	NA	Y A	N N N	N N N	N/A N N	N N N	N N N	N N N	N Y N	N Y N	Pa.redi
Pratylenchus penetrans	Pr.pene	USDA, Paulo Vieira	N/A	N/A	Pratylenchidae	Clade IV	330063	104174419	923	27357	Direct from author	No paper published corresponding to this version	N (1073) Y	SRX1527789	Y A	N Y N	N Y N	N/A N N	Y N N	Y N N	Y N N	Y Y	Y Y	Pr.pene
Steinernema carpocapsae	St.carp	University of California Irvine	ASM75764v3	PRJNA202318	Steinernematidae	Clade IV	7362381	84512609	16	30931	https://parasite.wormbase.org/Steinernema_carpocapsae_prjna202318/Info/Index/	Serra L, Macchietto M, Macias-Muñoz A, McGill CJ, Rodriguez IM, Rodriguez B, Murad R, Mortazavi A. Hybrid Assembly of the Genome of the Entomopathogenic Nematode Steinernema carpocapsae Identifies the X-Chromosome. G3 (Bethesda), 2019;9(8):2687-2697	N (624) Y	SRX1736248	Y A	N Y N	N Y N	N/A N N	N N N	N N N	N N N	Y Y	Y Y	St.carp
Parastrongyloides trichosuri	Pa.tric	Wellcome Sanger Institute	P_trichosuri_KNP	PRJEB515	Strongyloididae	Clade IV	836942	42486966	181	1501	https://parasite.wormbase.org/Parastrongyloides_trichosuri_prjeb515/Info/Index/	Hunt VL, Tsai IJ, Coghlan A, Reid AJ, Holroyd N, Foth BJ, Tracey A, Cotton JA, Stanley EJ, Beasley H, Bennett HM, Brooks K, Harsha B, Kajitani R, Kulkarni A, Harbecke D, Nagayasu E, Nichol S, Ogura Y, Quail MA, Randle N, Xia D, Brattig NW, Soblik H, Ribeiro DM, Sanchez-Flores A, Hayashi T, Itoh T, Denver DR, Grant W, Stoltzfus JD, Lok JB, Murayama H, Wastling J, Streit A, Kikuchi T, Viney M, Berr…	N (N) Y	ERR065037	N N N	N N N	N N N	N/A N N	N N N	N N N	N N N	N N N	N Y N	Pa.trich
Strongyloides ratti	St.ratt	Wellcome Sanger Institute	S_ratti_ED321_v5_0_4	PRJEB125	Strongyloididae	Clade IV	11693564	43166851	136	12464	https://parasite.wormbase.org/Strongyloides_ratti_prjeb125/Info/Index/	Hunt VL, Tsai IJ, Coghlan A, Reid AJ, Holroyd N, Foth BJ, Tracey A, Cotton JA, Stanley EJ, Beasley H, Bennett HM, Brooks K, Harsha B, Kajitani R, Kulkarni A, Harbecke D, Nagayasu E, Nichol S, Ogura Y, Quail MA, Randle N, Xia D, Brattig NW, Soblik H, Ribeiro DM, Sanchez-Flores A, Hayashi T, Itoh T, Denver DR, Grant W, Stoltzfus JD, Lok JB, Murayama H, Wastling J, Streit A, Kikuchi T, Viney M, Berr…	N (2) Ν	ERR225618	N N N	N N N	N N N	N/A N N	N N N	N N N	N N N	N N N	N Y N	St.ratt
Strongyloides stercoralis	St.ster	Parasite Genomic group at the Wellcome Trust Sanger Institute	S_stercoralis_PV0001_v2_0_4	PRJEB528	Strongyloididae	Clade IV	431128	42674647	800	12952	https://parasite.wormbase.org/Strongyloides_stercoralis_prjeb528/Info/Index/	Hunt VL, Tsai IJ, Coghlan A, Reid AJ, Holroyd N, Foth BJ, Tracey A, Cotton JA, Stanley EJ, Beasley H, Bennett HM, Brooks K, Harsha B, Kajitani R, Kulkarni A, Harbecke D, Nagayasu E, Nichol S, Ogura Y, Quail MA, Randle N, Xia D, Brattig NW, Soblik H, Ribeiro DM, Sanchez-Flores A, Hayashi T, Itoh T, Denver DR, Grant W, Stoltzfus JD, Lok JB, Murayama H, Wastling J, Streit A, Kikuchi T, Viney M, Berr…	N (N) N	DRR067404	N N N	N N N	N N N	N/A N N	N N N	N N N	N N N	N N N	Y Y	St.ster
Strongyloides venezuelensis	St.vene	Wellcome Sanger Institute	S_venezuelensis_HH1	PRJEB530	Strongyloididae	Clade IV	715404	52178999	587	16904	https://parasite.wormbase.org/Strongyloides_venezuelensis_prjeb530/Info/Index/	Hunt VL, Tsai IJ, Coghlan A, Reid AJ, Holroyd N, Foth BJ, Tracey A, Cotton JA, Stanley EJ, Beasley H, Bennett HM, Brooks K, Harsha B, Kajitani R, Kulkarni A, Harbecke D, Nagayasu E, Nichol S, Ogura Y, Quail MA, Randle N, Xia D, Brattig NW, Soblik H, Ribeiro DM, Sanchez-Flores A, Hayashi T, Itoh T, Denver DR, Grant W, Stoltzfus JD, Lok JB, Murayama H, Wastling J, Streit A, Kikuchi T, Viney M, Berr…	N (1) N	DRR008462	N N N	N N N	N N N	N/A N N	N N N	N N N	N N N	N N N	N Y N	St.vene
Caenorhabditis briggsae	Ca.brig	WormBase	CB4	PRJNA10731	Anarhabditis	Clade V	17485439	108384165	367	20821	https://parasite.wormbase.org/Caenorhabditis_briggsae_prjna10731/Info/Index/	Stein LD et al., "The genome sequence of Caenorhabditis briggsae: a platform for comparative genomics.", PLoS Biol, 2003 Nov;1(2):E45	N (273) Y	SRR2002620	Y C	Y Y	Y Y	N/A Y Y	Y Y	Y N N	Y N N	Y Y	Y Y	Ca.brig
Caenorhabditis elegans	Ca.eleg	WormBase	WBcel235	PRJNA13758	Anarhabditis	Clade V	17493829	100286401	7	19985	https://parasite.wormbase.org/Caenorhabditis_elegans_prjna13758/Info/Index/	C. elegans Sequencing Consortium. "Genome sequence of the nematode C. elegans: a platform for investigating biology.", Science, 1998 Dec 11;282(5396):2012-8	100 (4657) Y	ERR3014442	Y C	Y Y	Y Y	N/A Y Y	Y Y	Y Y Y	Y Y Y	Y Y	Y Y	Ca.eleg
Caenorhabditis remanei	Ca.rema	University of Oregon	CRPX506	PRJNA577507	Anarhabditis	Clade V	21501900	130480874	187	26308	https://parasite.wormbase.org/Caenorhabditis_remanei_prjna577507/Info/Index/	Teterina AA, Willis JH, Phillips PC. Chromosome-Level Assembly of the Caenorhabditis remanei Genome Reveals Conserved Patterns of Nematode Genome Organization. Genetics, 2020;214(4):769-780	105 (1418) Y	SRR1056292	Y C	Y Y	Y Y	N/A Y Y	Y Y	Y Y Y	Y Y Y	Y Y	Y Y	Ca.rema
Diploscapter coronatus	Di.coro	National Institute of Genetics Japan	ASM220778v1	PRJDB3143	Anarhabditis	Clade V	1007652	170470382	511	34063	https://parasite.wormbase.org/Diploscapter_coronatus_prjdb3143/Info/Index/	Hiraki H, Kagoshima H, Kraus C, Schiffer PH, Ueta Y, Kroiher M, Schierenberg E, Kohara Y. Genome analysis of Diploscapter coronatus: insights into molecular peculiarities of a nematode with parthenogenetic reproduction. BMC Genomics, 2017;18(1):478	N (11) N	DRR029945	Y N N	N N N	N N N	N/A N N	N N N	N N N	N N N	Y Y	Y Y	Di.coro
Diploscapter pachys	Di.pach	New York University	DipSp1Ass11Ann3	PRJNA280107	Anarhabditis	Clade V	124169	157719873	10775	27341	https://parasite.wormbase.org/Diploscapter_pachys_prjna280107/Info/Index/	Fradin H, Kiontke K, Zegar C, Gutwein M, Lucas J, Kovtun M, Corcoran DL, Baugh LR, Fitch DHA, Piano F, Gunsalus KC. Genome Architecture and Evolution of a Unichromosomal Asexual Nematode. Curr Biol, 2017;27(19):2928-2939.e6	N (14) N	SRR8384819	Y N N	N N N	N N N	N/A N N	N N N	N N N	N N N	N Y N	Y Y	Di.pach
Allodiplogaster sudhausi	Al.sudh	Max Planck Institute for Developmental Biology	GCA_945643635.1	GCA_945643635.1	Diplogastridae	Clade V	3366075	352146914	396	40391	http://pristionchus.org/download/allodiplogaster_sudhausi_genome.tgz	Sara S Wighard, Marina Athanasouli, Hanh Witte, Christian Rödelsperger, Ralf J Sommer. A New Hope: A Hermaphroditic Nematode Enables Analysis of a Recent Whole Genome Duplication Event. Genome Biology and Evolution, Volume 14, Issue 12, December 2022, evac169, https://doi.org/10.1093/gbe/evac169	152 (8568) Y	SRR12424054	Y N N	N N N	N N N	N/A N N	Y N N	Y N N	Y N N	Y Y	Y Y	Al.sudh
Micoletzkya japonica	Mi.japo	Max Planck Institute for Developmental Biology	Micoletzkya_japonica_genome	PRJEB27334	Diplogastridae	Clade V	188443	201900956	137965	19855	https://parasite.wormbase.org/Micoletzkya_japonica_prjeb27334/Info/Index/	Prabh N, Roeseler W, Witte H, Eberhardt G, Sommer RJ, Rödelsperger C. Deep taxon sampling reveals the evolutionary dynamics of novel gene families in <i>Pristionchus</i> nematodes. Genome Res, 2018;28(11):1664-1674	32 (1179) Y	ERR2114813	N N N	N N N	N N N	N/A N N	Y N N	Y N N	Y N N	Y Y	Y Y	Mi.japo
Parapristionchus giblindavisi	Pa.gibl	Max Planck Institute for Developmental Biology	GCA_943737045.1	GCA_943737045.1	Diplogastridae	Clade V	790724	251641265	735	22488	http://pristionchus.org/download/paraprisitonchus2.tgz	Waltraud Röseler, Maximilian Collenberg, Kohta Yoshida, Christa Lanz , Ralf J Sommer , Christian Rödelsperger, The improved genome of the nematode Parapristionchus giblindavisi provides insights into lineage-specific gene family evolution. G3 (Bethesda). 2022 Sep 30;12(10):jkac215. doi: 10.1093/g3journal/jkac215	161 (3796) Y	ERR2114858	N N N	N N N	N N N	N/A N N	Y N N	Y N N	Y N N	Y Y	Y Y	Pa.gibl
Pristionchus exspectatus	Pr.exsp	Max Planck Institute for Developmental Biology	GCA_911812115.1	GCA_911812115.1	Diplogastridae	Clade V	25511976	169583105	24	31021	http://pristionchus.org/download/exspectatus_chromosomes_Yoshida.tgz	Kohta Yoshida , Christian Rödelsperger , Waltraud Röseler, Metta Riebesel, Simo Sun, Taisei Kikuchi, Ralf J Sommer. Chromosome fusions repatterned recombination rate and facilitated reproductive isolation during Pristionchus nematode speciation. Nat Ecol Evol. 2023 Mar;7(3):424-439. doi: 10.1038/s41559-022-01980-z	159 (1171) ?	NA	Y N N	N N N	N N N	N/A N N	Y N N	Y N N	Y N N	Y Y	Y Y	Pr.exsp
Pristionchus fissidentatus	Pr.fiss	Max Planck Institute for Developmental Biology	Pristionchus_fissidentatus_genome	PRJEB27334	Diplogastridae	Clade V	441872	247442930	5687	28283	https://parasite.wormbase.org/Pristionchus_fissidentatus_prjeb27334/Info/Index/	Neel Prabh, Waltraud Roeseler, Hanh Witte, Gabi Eberhardt, Ralf J. Sommer, Christian Rödelsperger. Deep taxon sampling reveals the evolutionary dynamics of novel gene families in Pristionchus nematodes. Genome Res. 2018 Nov; 28(11): 1664–1674. doi: 10.1101/gr.234971.118	N (497) Y	ERR2114819	N N N	N N N	N N N	N/A N N	Y N N	Y N N	Y N N	Y Y	Y Y	Pr.fiss
Pristionchus pacificus	Pr.paci	WormBase	El_Paco	PRJNA12644	Diplogastridae	Clade V	23915096	158500396	47	26342	https://parasite.wormbase.org/Pristionchus_pacificus_prjna12644/Info/Index/	Rödelsperger C, Meyer JM, Prabh N, Lanz C, Bemm F, Sommer RJ. Single-Molecule Sequencing Reveals the Chromosome-Scale Genomic Architecture of the Nematode Model Organism Pristionchus pacificus. Cell Rep, 2017;21(3):834-844	165 (13353) Y	ERR2097527	N N N	N N N	N N N	N/A N N	Y N N	Y N N	Y N N	Y Y	Y N N	Pr.paci
Heterorhabditis bacteriophora	He.bact	McDonnell Genome Institute	Heterorhabditis_bacteriophora-7.0	PRJNA13977	Heterorhabditidae	Clade V	312328	77007652	1263	20964	https://parasite.wormbase.org/Heterorhabditis_bacteriophora_prjna13977/Info/Index/	Bai X, Adams BJ, Ciche TA, Clifton S, Gaugler R, Kim KS, Spieth J, Sternberg PW, Wilson RK, Grewal PS. A lover and a fighter: the genome sequence of an entomopathogenic nematode Heterorhabditis bacteriophora. PLoS One, 2013;8(7):e69618	N (60) Y	SRR6846592	N A N	N Y N	N Y N	N/A N N	N Y Y	N N N	N N N	Y Y	Y Y	He.bact
Mesorhabditis belari	Me.bela	ENS Lyon	M.Belari_Hybrid_genome	PRJEB30104	Pleiorhabditis	Clade V	462517	163453184	1721	27588	https://parasite.wormbase.org/Mesorhabditis_belari_prjeb30104/Info/Index/	Grosmaire M, Launay C, Siegwald M, Brugière T, Estrada-Virrueta L, Berger D, Burny C, Modolo L, Blaxter M, Meister P, Félix MA, Gouyon PH, Delattre M. Males as somatic investment in a parthenogenetic nematode. Science, 2019;363(6432):1210-1213	127 (10522) Y	ERR10358245	Y N N	Y Y	Y Y	N/A N N	Y Y	Y N N	Y N N	Y Y	Y Y	Me.bela
Ancylostoma caninum	An.cani	McDonnell Genome Institute	A_caninum_9.3.2.ec.cg.pg	PRJNA72585	Strongylida	Clade V	255299	465750606	25339	30198	https://parasite.wormbase.org/Ancylostoma_caninum_prjna72585/Info/Index/	International Helminth Genomes Consortium. Comparative genomics of the major parasitic worms. Nat Genet, 2019;51(1):163-174	36 (1723) N	ERR3293474	Y A	Y Y	Y Y	N/A N N	Y Y	Y N N	Y N N	Y Y	Y Y	An.cani
Ancylostoma ceylanicum	An.ceyl	Cornell University	Acey_2013.11.30.genDNA	PRJNA231479	Strongylida	Clade V	668412	313092710	1736	36687	https://parasite.wormbase.org/Ancylostoma_ceylanicum_prjna231479/Info/Index/	Schwarz EM, Hu Y, Antoshechkin I, Miller MM, Sternberg PW, Aroian RV. The genome and transcriptome of the zoonotic hookworm Ancylostoma ceylanicum identify infection-specific gene families. Nat Genet, 2015;47(4):416-422	24 (1004) Y	SRR1124848	Y A	Y Y	Y Y	N/A N N	Y Y	Y N N	Y N N	Y Y	Y Y	An.ceyl
Angiostrongylus cantonensis	An.cant	Sun Yat-sen University	GCA_009735665.1	GCA_009735665.1	Strongylida	Clade V	860760	293306699	26577	10314	https://www.ncbi.nlm.nih.gov/data-hub/genome/GCA_009735665.1/	Lian Xu, Meng Xu, Xi Sun Junyang Xu, Xin Zeng, Dai Shan, Dongjuan Yuan, Ping He , Weiming He, Yulan Yang , Shiqi Luo, Jie Wei, Xiaoying Wu, Zhen Liu, Xiaomin Xu, Zhensheng Dong, Langui Song , Beibei Zhang, Zilong Yu, Lifu Wang , Chi Zhang, Xiaodong Fang, Qiang Gao , Zhiyue Lv , Zhongdao Wu The genetic basis of adaptive evolution in parasitic environment from the Angiostrongylus cantonensis genome…	84 (750) Y	ERR173791	N A N	N N N	N N N	N/A N N	N Y Y	N N N	N N N	N Y N	Y Y	An.cant
Angiostrongylus costaricensis	An.cost	Wellcome Sanger Institute	A_costaricensis_Costa_Rica_0011_upd	PRJEB494	Strongylida	Clade V	111998	262782696	6384	13417	https://parasite.wormbase.org/Angiostrongylus_costaricensis_prjeb494/Info/Index/	International Helminth Genomes Consortium. Comparative genomics of the major parasitic worms. Nat Genet, 2019;51(1):163-174	N (300) Y	ERR119618	N A N	N N N	N N N	N/A N N	N Y Y	N N N	N N N	Y Y	Y Y	An.cost
Angiostrongylus vasorum	An.vaso	University of Zurich	UZH_Avas_1.0	PRJNA663250	Strongylida	Clade V	1673247	279948744	468	13766	https://parasite.wormbase.org/Angiostrongylus_vasorum_prjna663250/Info/Index/	Tayyrov A, Gillis-Germitsch N, Tritten L, Schnyder M. Genome sequence of the cardiopulmonary canid nematode Angiostrongylus vasorum reveals species-specific genes with potential involvement in coagulopathy. Genomics, 2021;113(4):2695-2701	N (187) ?	NA	N A N	N N N	N N N	N/A N N	N Y Y	N N N	N N N	Y Y	Y Y	An.vaso
Dictyocaulus viviparus	Di.vivi	McDonnell Genome Institute	D_viviparus_9.2.1.ec.pg	PRJNA72587	Strongylida	Clade V	225234	161038511	7175	13514	https://parasite.wormbase.org/Dictyocaulus_viviparus_prjna72587/Info/Index/	McNulty SN, Strübe C, Rosa BA, Martin JC, Tyagi R, Choi YJ, Wang Q, Hallsworth Pepin K, Zhang X, Ozersky P, Wilson RK, Sternberg PW, Gasser RB, Mitreva M. Dictyocaulus viviparus genome, variome and transcriptome elucidate lungworm biology and support future intervention. Sci Rep, 2016;6():20316	N (301) Y	ERR391911	N N N	N N N	N N N	N/A N N	N Y Y	N N N	N N N	N Y N	Y Y	Di.vivi
Haemonchus contortus	Ha.cont	Wellcome Sanger Institute	haemonchus_contortus_MHCO3ISE_4.0	PRJEB506	Strongylida	Clade V	47382676	283439308	7	19623	https://parasite.wormbase.org/Haemonchus_contortus_prjeb506/Info/Index/	Doyle SR, Tracey A, Laing R, Holroyd N, Bartley D, Bazant W, Beasley H, Beech R, Britton C, Brooks K, Chaudhry U, Maitland K, Martinelli A, Noonan JD, Paulini M, Quail MA, Redman E, Rodgers FH, Sallé G, Shabbir MZ, Sankaranarayanan G, Wit J, Howe KL, Sargison N, Devaney E, Berriman M, Gilleard JS, Cotton JA. Genomic and transcriptomic variation defines the chromosome-scale assembly of Haemonchus …	166 (5840) Y	SRR17069816	Y A	Y N N	Y N N	N/A N N	Y Y	Y N N	Y N N	Y Y	Y Y	Ha.cont
Heligmosomoides polygyrus	He.poly	University of Edinburgh	nHp_v2.0	PRJEB15396	Strongylida	Clade V	179069	696954138	23647	23471	https://parasite.wormbase.org/Heligmosomoides_polygyrus_prjeb15396/Info/Index/	No paper published corresponding to this version	118 (2771) Y	ERR10448950	Y A	Y Y	Y Y	N/A N N	Y Y	Y N N	Y N N	Y Y	Y Y	He.poly
Necator americanus	Ne.amer	The Genome Institute at Washington University	GCA_000507365.1	GCA_000507365.1	Strongylida	Clade V	211861	244075060	11864	19153	https://www.ncbi.nlm.nih.gov/data-hub/genome/GCA_000507365.1/	Yat T Tang, Xin Gao, Bruce A Rosa, Sahar Abubucker, Kymberlie Hallsworth-Pepin, John Martin, Rahul Tyagi, Esley Heizer, Xu Zhang, Veena Bhonagiri-Palsikar, Patrick Minx, Wesley C Warren, Qi Wang, Bin Zhan, Peter J Hotez, Paul W Sternberg, Annette Dougall, Soraya Torres Gaze, Jason Mulvenna, Javier Sotillo, Shoba Ranganathan, Elida M Rabelo, Richard W Wilson, Philip L Felgner, Jeffrey Bethony, Joh…	N (61) Y	SRR2968128	N A N	N Y N	N Y N	N/A N N	N Y Y	N N N	N N N	N Y N	Y Y	Ne.amer
Parelaphostrongylus tenuis	Pa.tenu	University of Minnesota College of Veterinary Medicine	GCA_019055375.1	GCA_019055375.1	Strongylida	Clade V	158744	490900720	7507	29657	https://www.ncbi.nlm.nih.gov/data-hub/genome/GCA_019055375.1/	L S Eggert L K Berkman, K Budd, B J Keller, A M Hildreth, J J Millspaugh. Genetic analyses of the parasitic nematode, Parelaphostrongylus tenuis, in Missouri and Kentucky reveal unexpected levels of diversity and population differentiation. Parasitology. 2021 Jan;148(1):31-41. doi: 10.1017/S0031182020001912.	166 (8093) ?	NA	Y A	N N N	N N N	N/A N N	Y Y	Y N N	Y N N	Y Y	Y Y	Pa.tenu
Auanema sp. JU1783	Au.spJU	UNIVERSITY OF WARWICK	GCA_943334845.2	GCA_943334845.2	Synrhabditis	Clade V	404820	59698091	7511	13149	https://www.ncbi.nlm.nih.gov/data-hub/genome/GCA_943334845.2/	Sophie Tandonnet, Maairah Haq, Anisa Turner, Theresa Grana, Panagiota Paganopoulou, Sally Adams, Sandhya Dhawan, Natsumi Kanzaki, Isabelle Nuez, Marie-Anne Félix, André Pires-daSilva. De Novo Genome Assembly of Auanema Melissensis, a Trioecious Free-Living Nematode. J Nematol. 2023 Feb 7;54(1):20220059.doi: 10.2478/jofnem-2022-0059.	N (124) Y	ERR9709439	Y A	Y Y	Y Y	N/A N N	Y Y	Y N N	Y N N	Y Y	Y Y	Au.spJU
Oscheius tipulae	Os.tipu	Wellcome Sanger Institute	ASM1342590v1	PRJNA644888	Synrhabditis	Clade V	10817478	60923166	7	16356	https://parasite.wormbase.org/Oscheius_tipulae_prjna644888/Info/Index/	Gonzalez de la Rosa PM, Thomson M, Trivedi U, Tracey A, Tandonnet S, Blaxter M. A telomere-to-telomere assembly of Oscheius tipulae and the evolution of rhabditid nematode chromosomes. G3 (Bethesda), 2021;11(1):jkaa020	161 (23641) Y	ERR1656468	Y A	Y Y	Y Y	N/A N N	Y N N	Y N N	Y N N	N Y N	Y Y	Os.tipu
Hypsibius exemplaris	Hy.exem	Institute for Advanced Biosciences, Keio University	Nhd_3.1	GCA_002082055.1	Tardigrada	Outgroup	342180	104154999	1421	20853	https://ftp.ensemblgenomes.org/pub/metazoa/release-55/fasta/hypsibius_exemplaris_gca002082055v1/	Yuki Yoshida, Georgios Koutsovoulos, Dominik R Laetsch, Lewis Stevens, Sujai Kumar , Daiki D Horikawa, Kyoko Ishino, Shiori Komine, Takekazu Kunieda, Masaru Tomita, Mark Blaxter, Kazuharu Arakawa. Comparative genomics of the tardigrades Hypsibius dujardini and Ramazzottius varieornatus. PLoS Biol. 2017 Jul 27;15(7):e2002266	? (10) N	SRX2495681	Y N	N N N	N N N	N/A N N	N Y Y	N N N	N N N	Y Y	Y Y	Hy.exem
Legend
Column (TTAGGC motif). First field: maximum numer of TTAGGC motifs found at contig or scaffold extremities (first or last 1,000 bp, max possible value = 166). Second field: number of fuzznuc hits of (TTAGGC)X2 anywhere in the genome. Third field: (TTAGGC)x10 present in at least 100 Illumina reads (Y = yes, ?= no Illumina data available in SRA). Fo all the fields N= no match.
Column Telomerase. First field: Presence of the 'telomerase reverse transcriptase' PANTHER domain in the predicted proteome (Y= yes, N= No). Second field: OrthoFinder orthology with either C. elegans (C) or A. suum (A) telomerase protein (N= no orthology). Third field: tBLASTn significant match with C. elegans or A. suum telomerase protein (Y= Yes, N= No).
Columns Tebp-1 and Tebp-2. First field: Presence of the 'GA binding and activating ans spk (spk) domain-containing related' PANTHER domain in the predicted proteome. Second field: OrtholoFinder orthology with either Tebp-1 or Tebp-2 from C. elegans. Third field: tBLASTn significant match with either Tebp-1 or Tebp-2 from C. elegans. (Y= yes, N= No)
Column Pot-1: First field: non applicable (N/A) because no protein domain specific to Pot-1 exists. Second field: OrthoFinder orthology relation with C. elegans Pot-1. Third field: tBLASTn significant match with C. elegans Pot-1. (Y= yes, N= No)
Column Mrt-1: First field: Presence of the 'ssDNA-binding domain of telomere protaction proteins' Pfam domain in the predicted proteome (Y=Yes, N=No). Second field: OrthoFinder Orthology relationship with C. elegans Mrt-1. Third field: tBLASTn significant match with C. elegans Mrt-1. (Y= yes, N= No)
Columns Pot-2 and Pot-3: First field: Presence of the 'ssDNA-binding domain of telomere protaction proteins' Pfam domain in the predicted proteome (Y=Yes, N=No). Second field: OrthoFinder Orthology relationship with either Pot-2 or Pot-3 from C. elegans. Third field: tBLASTn significant match with either Pot-2 or Pot-3 from C. elegans. (Y= yes, N= No)
Note: because Mrt-1, Pot-2 and Pot-3 share the same characteristic protein domain, additional OrthoFinder Orthology evidence in Mrt-1 resulted in a N (No) for Pot-2 and Pot-3 while orthology evidence in Pot-2 or Pot-3 resulted in a N (No) in Mrt-1.
Column Mrt-2: First field: Presence of the 'Repair protein Rad1/Rec1/Rad17' Pfam domain in the predicted proteome (Y=Yes, N=No). Second field: OrthoFinder Orthology relationship with C. elegans Mrt-2. Third field: tBLASTn significant match with C. elegans Mrt-2. (Y= yes, N= No)
Column Clk-2: First field: Presence of the 'Telomere lenght regulation protein Tel2 family member' Pfam domain in the predicted proteome (Y=Yes, N=No). Second field: OrthoFinder Orthology relationship with C. elegans Clk-2. Third field: tBLASTn significant match with C. elegans Clk-2. (Y= yes, N= No)

## Sheet: Decision
Species name	Short name	Clade	B Clade	(TTAGGC)n	Telomerase	Tebp-1-2	Pot-1	Mrt-1	Pot-2-3	Mrt-2	Clk-2	Short name
Trichinella nelsoni	Tr.nels	Trichinellidae	Clade I	N	N	N	N	?	N	Y	?	Tr.nels
Trichinella pseudospiralis	Tr.pseu	Trichinellidae	Clade I	N	N	N	N	?	N	Y	?	Tr.pseu
Trichinella spiralis	Tr.spir	Trichinellidae	Clade I	N	N	N	N	Y	N	Y	?	Tr.spir
Trichuris muris	Tr.muri	Trichuridae	Clade I	Y	N	N	N	Y	N	Y	Y	Tr.muri
Trichuris suis	Tr.suis	Trichuridae	Clade I	Y	?	N	N	Y	N	Y	Y	Tr.suis
Ascaris suum	As.suum	Ascaridomorpha	Clade III	Y	Y	Y	N	Y	N	Y	Y	As.suum
Parascaris univalens	Pa.univ	Ascaridomorpha	Clade III	Y	Y	Y	N	Y	N	Y	Y	Pa.univ
Toxocara canis	To.cani	Ascaridomorpha	Clade III	Y	Y	Y	N	?	N	Y	Y	To.cani
Dracunculus medinensis	Dr.medi	Dracunculidae	Clade III	Y	Y	Y	N	Y	N	Y	Y	Dr.medi
Brugia malayi	Br.mala	Spiruromorpha	Clade III	Y	Y	Y	N	Y	N	Y	Y	Br.mala
Dirofilaria immitis	Di.immi	Spiruromorpha	Clade III	Y	Y	?	N	Y	N	Y	Y	Di.immi
Loa loa	Lo.loa	Spiruromorpha	Clade III	Y	Y	?	N	Y	N	Y	Y	Lo.loa
Onchocerca flexuosa	On.flex	Spiruromorpha	Clade III	Y	Y	?	N	Y	N	Y	Y	On.flex
Onchocerca volvulus	On.volv	Spiruromorpha	Clade III	Y	Y	?	N	Y	N	Y	Y	On.volv
Setaria digitata	Se.digi	Spiruromorpha	Clade III	N	Y	Y	N	Y	N	Y	Y	Se.digi
Rhabditophanes sp. KR3021	Rh.spKR	Alloionematidae	Clade IV	N	N	N	N	N	N	N	?	Rh.spKR
Ditylenchus destructor	Di.dest	Anguinidae	Clade IV	Y	Y	?	N	?	?	Y	Y	Di.dest
Ditylenchus dipsaci	Di.dips	Anguinidae	Clade IV	Y	Y	?	N	?	?	Y	Y	Di.dips
Aphelenchus avenae	Ap.aven	Aphelenchidae	Clade IV	Y	Y	Y	N	?	?	Y	?	Ap.aven
Aphelenchoides besseyi	Ap.bess	Aphelenchoididae	Clade IV	N	Y	?	N	N	N	?	N	Ap.bess
Aphelenchoides bicaudatus	Ap.bica	Aphelenchoididae	Clade IV	N	N	?	N	N	N	N	N	Ap.bica
Aphelenchoides fujianensis	Ap.fuji	Aphelenchoididae	Clade IV	Y	Y	N	N	N	N	N	N	Ap.fuji
Bursaphelenchus okinawaensis	Bu.okin	Aphelenchoididae	Clade IV	Y	?	?	N	?	?	?	N	Bu.okin
Bursaphelenchus xylophilus	Bu.xylo	Aphelenchoididae	Clade IV	Y	Y	?	N	?	?	?	N	Bu.xylo
Globodera pallida	Gl.pall	Hoplolaimidae	Clade IV	Y	Y	N	N	N	N	?	N	Gl.pall
Globodera rostochiensis	Gl.rost	Hoplolaimidae	Clade IV	Y	Y	N	N	?	?	Y	Y	Gl.rost
Heterodera glycines	He.glyc	Hoplolaimidae	Clade IV	Y	Y	N	N	?	?	Y	Y	He.glyc
Heterodera schachtii	He.scha	Hoplolaimidae	Clade IV	Y	Y	?	N	?	?	Y	Y	He.scha
Meloidogyne arenaria	Me.aren	Meloidogynidae	Clade IV	N	N	N	N	N	N	Y	Y	Me.aren
Meloidogyne chitwoodi	Me.chit	Meloidogynidae	Clade IV	N	N	N	N	N	N	Y	Y	Me.chit
Meloidogyne exigua	Me.exig	Meloidogynidae	Clade IV	N	N	N	N	N	N	?	?	Me.exig
Meloidogyne graminicola	Me.gram	Meloidogynidae	Clade IV	N	N	N	N	N	N	Y	Y	Me.gram
Meloidogyne hapla	Me.hapl	Meloidogynidae	Clade IV	N	N	N	N	N	N	Y	Y	Me.hapl
Meloidogyne incognita	Me.inco	Meloidogynidae	Clade IV	N	N	N	N	N	N	Y	Y	Me.inco
Meloidogyne javanica	Me.java	Meloidogynidae	Clade IV	N	N	N	N	N	N	Y	Y	Me.java
Meloidogyne luci	Me.luci	Meloidogynidae	Clade IV	N	N	N	N	N	N	Y	Y	Me.luci
Halicephalobus mephisto	Ha.meph	Panagrolaimidae	Clade IV	N	Y	Y	N	?	?	Y	?	Ha.mep
Panagrellus redivivus	Pa.redi	Panagrolaimidae	Clade IV	N	Y	N	N	N	N	?	?	Pa.redi
Pratylenchus penetrans	Pr.pene	Pratylenchidae	Clade IV	Y	Y	?	N	?	?	Y	Y	Pr.pene
Steinernema carpocapsae	St.carp	Steinernematidae	Clade IV	Y	Y	?	N	N	N	Y	Y	St.carp
Parastrongyloides trichosuri	Pa.tric	Strongyloididae	Clade IV	N	N	N	N	N	N	N	?	Pa.trich
Strongyloides ratti	St.ratt	Strongyloididae	Clade IV	N	N	N	N	N	N	N	?	St.ratt
Strongyloides stercoralis	St.ster	Strongyloididae	Clade IV	N	N	N	N	N	N	N	Y	St.ster
Strongyloides venezuelensis	St.vene	Strongyloididae	Clade IV	N	N	N	N	N	N	N	?	St.vene
Caenorhabditis briggsae	Ca.brig	Anarhabditis	Clade V	Y	Y	Y	Y	Y	?	Y	Y	Ca.brig
Caenorhabditis elegans	Ca.eleg	Anarhabditis	Clade V	Y	Y	Y	Y	Y	Y	Y	Y	Ca.eleg
Caenorhabditis remanei	Ca.rema	Anarhabditis	Clade V	Y	Y	Y	Y	Y	Y	Y	Y	Ca.rema
Diploscapter coronatus	Di.coro	Anarhabditis	Clade V	N	?	N	N	N	N	Y	Y	Di.coro
Diploscapter pachys	Di.pach	Anarhabditis	Clade V	N	?	N	N	N	N	?	Y	Di.pach
Allodiplogaster sudhausi	Al.sudh	Diplogastridae	Clade V	Y	?	N	N	?	?	Y	Y	Al.sudh
Micoletzkya japonica	Mi.japo	Diplogastridae	Clade V	Y	N	N	N	?	?	Y	Y	Mi.japo
Parapristionchus giblindavisi	Pa.gibl	Diplogastridae	Clade V	Y	N	N	N	?	?	Y	Y	Pa.gibl
Pristionchus exspectatus	Pr.exsp	Diplogastridae	Clade V	Y	?	N	N	?	?	Y	Y	Pr.exsp
Pristionchus fissidentatus	Pr.fiss	Diplogastridae	Clade V	Y	N	N	N	?	?	Y	Y	Pr.fiss
Pristionchus pacificus	Pr.paci	Diplogastridae	Clade V	Y	N	N	N	?	?	Y	?	Pr.paci
Heterorhabditis bacteriophora	He.bact	Heterorhabditidae	Clade V	Y	?	?	N	Y	N	Y	Y	He.bact
Mesorhabditis belari	Me.bela	Pleiorhabditis	Clade V	Y	?	Y	N	Y	N	Y	Y	Me.bela
Ancylostoma caninum	An.cani	Strongylida	Clade V	Y	Y	Y	N	Y	N	Y	Y	An.cani
Ancylostoma ceylanicum	An.ceyl	Strongylida	Clade V	Y	Y	Y	N	Y	N	Y	Y	An.ceyl
Angiostrongylus cantonensis	An.cant	Strongylida	Clade V	Y	?	N	N	Y	N	?	Y	An.cant
Angiostrongylus costaricensis	An.cost	Strongylida	Clade V	Y	?	N	N	Y	N	Y	Y	An.cost
Angiostrongylus vasorum	An.vaso	Strongylida	Clade V	?	?	N	N	Y	N	Y	Y	An.vaso
Dictyocaulus viviparus	Di.vivi	Strongylida	Clade V	Y	N	N	N	Y	N	?	Y	Di.vivi
Haemonchus contortus	Ha.cont	Strongylida	Clade V	Y	Y	?	N	Y	N	Y	Y	Ha.cont
Heligmosomoides polygyrus	He.poly	Strongylida	Clade V	Y	Y	Y	N	Y	N	Y	Y	He.poly
Necator americanus	Ne.amer	Strongylida	Clade V	Y	?	?	N	Y	N	?	Y	Ne.amer
Parelaphostrongylus tenuis	Pa.tenu	Strongylida	Clade V	Y	Y	N	N	Y	N	Y	Y	Pa.tenu
Auanema sp. JU1783	Au.spJU	Synrhabditis	Clade V	Y	Y	Y	N	Y	N	Y	Y	Au.spJU
Oscheius tipulae	Os.tipu	Synrhabditis	Clade V	Y	Y	Y	N	?	?	?	Y	Os.tipu
Hypsibius exemplaris	Hy.exem	Tardigrada	Outgroup	?	Y	N	N	Y	N	Y	Y	Hy.exem
In blue: orthologs of ds-telomeric DNA binding proteins
In oragne: orthologs of ss-telomeric DNA binding proteins
In green: Meloidogyne genus
