# Supplementary material for: Unzipped genome assemblies of polyploid root-knot nematodes reveal unusual and clade-specific telomeric repeats
Source: Nat Commun. 2024 Feb 5;15:773. doi: 10.1038/s41467-024-44914-y (PMC10844300; doi:10.1038/s41467-024-44914-y)
Supplement: Supplementary file 5 — Supplementary Data 2 [file 41467_2024_44914_MOESM5_ESM.xlsx]

## Sheet: Summary
Contig	Ctg length	Motifs hmm	Positon	Repeats	Span	Strand	Note	Subgenome
Minc_v4_shac_contig_1	4660334	2,3,1	End	40	16075	-		A
Minc_v4_shac_contig_2	3785323	2,3,1	End	49	15258	-		B
Minc_v4_shac_contig_3	3687900	2,3,1	Beg	20	13759	+		B
Minc_v4_shac_contig_4	3582813	2.1	Beg	15	5906	+		B
Minc_v4_shac_contig_6	3393800	2,3,1	End	71	36678	-		A
Minc_v4_shac_contig_10	3134533	2,3,1	Beg	57	19885	+	35 kb from beginning	B
Minc_v4_shac_contig_12	3094909	2,3,1	Beg	58	17904	+		B
Minc_v4_shac_contig_15	2769477	2,3,1	Beg	49	15188	+ -	8 repeats on – strand	A
Minc_v4_shac_contig_16	2737092	2,3,1	End	15	7074	-		A
Minc_v4_shac_contig_20	2433216	2,3,1	End	36	11558	-		A
Minc_v4_shac_contig_24	2358903	2,3,1	Beg	27	8314	+		B
Minc_v4_shac_contig_30	2194587	2,3,1	End	12	3172	-		A
Minc_v4_shac_contig_32	2113198	2,3,1	Beg	25	7383	+		A
Minc_v4_shac_contig_34	2039704	2,3,1	Beg	41	12416	+		A
Minc_v4_shac_contig_36	1915372	2,3,1	Beg	39	14596	+		B
Minc_v4_shac_contig_39	1817612	2,3,1	End	42	12938	-		B
Minc_v4_shac_contig_46	1600440	2,3,1	Beg	45	18709	+		A
Minc_v4_shac_contig_47	1577289	2,3,1	End	104	33189	-		B
Minc_v4_shac_contig_48	1574228	2,3,1	End	34	8086	-		A
Minc_v4_shac_contig_49	1569949	2.1	End	35	11310	+ -	5 repeats on + strand	A
Minc_v4_shac_contig_54	1372771	2,3,1	Beg	81	14251	+		B
Minc_v4_shac_contig_55	1358077	2,3,1	Beg	23	5385	+		A
Minc_v4_shac_contig_58	1307520	2,3,1	Beg	26	10172	+	1 repeat in the middle	A
Minc_v4_shac_contig_59	1292472	2,3,1	Beg	63	20020	+		B
Minc_v4_shac_contig_61	1216345	2.1	Beg	14	8626	+		A
Minc_v4_shac_contig_65	1054544	2.1	Beg	54	11069	+		B
Minc_v4_shac_contig_74	921981	2,3,1	End	44	9865	-		B
Minc_v4_shac_contig_76	914380	2,3,1	End	31	10580	-		B
Minc_v4_shac_contig_79	871213	2,3,1	End	41	15288	-		A
Minc_v4_shac_contig_94	675102	2,3,1	End	61	24439	-		A
Minc_v4_shac_contig_97	607413	2.1	Beg	11	11738	+		A
Minc_v4_shac_contig_103	554168	2.1	End	36	5375	-		B
Minc_v4_shac_contig_106	529630	2,3,1	Beg	22	7524	+		A
Minc_v4_shac_contig_114	399751	2,3,1	End	20	5749	-		B
Minc_v4_shac_contig_115	378983	2,3,1	End	40	16120	-		A
Minc_v4_shac_contig_126	323604	2,3,1	End	31	9570	-		B
Minc_v4_shac_contig_132	307690	2,3,1	End	33	19111	-		A
Minc_v4_shac_contig_133	303720	2,3,1	End	96	18040	-		B
Minc_v4_shac_contig_143	261873	2.1	Beg	18	6962	+		A
Minc_v4_shac_contig_152	224935	2,3,1	Beg	187	59279	+		A
Minc_v4_shac_contig_155	214804	2,3,1	Beg	17	5121	-		N/D
Minc_v4_shac_contig_157	208275	2,3,1	Beg	35	15475	+		A
Minc_v4_shac_contig_159	201548	2,3,1	End	62	19339	-		N/D
Minc_v4_shac_contig_162	197072	2,3,1	Beg	31	12731	+		A
Minc_v4_shac_contig_164	171886	2,3,1	End	42	15757	-		A
Minc_v4_shac_contig_197	92255	2.1	End	20	6956	-		A
Minc_v4_shac_contig_199	91394	2,3,1	Beg	52	14702	+ -	36 repeats on – strand	A
Minc_v4_shac_contig_209	75092	2,3,1	End	25	6875	-		A
Minc_v4_shac_contig_215	71529	2,3,1	End	36	10764	-		N/D
Minc_v4_shac_contig_224	66910	2,3,1	End	21	6259	-		A
Minc_v4_shac_contig_239	55539	2,3,1	Beg	64	12002	+		B
Minc_v4_shac_contig_282	22642	2,3,1	Beg	48	13279	+		N/D
Fully repetitive
Minc_v4_shac_contig_258	43813	2,3,1	Beg-End	140	43752	-
Minc_v4_shac_contig_270	34912	2.1	Beg-End	116	34639	+
Minc_v4_shac_contig_281	23723	2,3,1	Beg-End	64	23712	-
Minc_v4_shac_contig_288	8836	2,3,1	Beg-End	31	8353	-
Minc_v4_shac_contig_291	2390	2,3,1	Beg-End	8	2352	-
Repeated < 3 times
Minc_v4_shac_contig_248	50072	2,3,1	Beg	1	255	+	Not repeated

## Sheet: Detailed-blast-result
qseqid	sseqid	pident	length	mismatch	gapopen	qstart	qend	sstart	send	evalue	bitscore	sle	Positon	Repeats	span	strand	Genes
motif-2-3-1	Minc_v4_shac_contig_1	89.844	256	7	6	1	238	4644388	4644134	7.95e-84	311	4660334	End	40	16075	-	None
motif-2-3-1	Minc_v4_shac_contig_1	87.452	263	7	7	1	238	4645425	4645164	2.24e-74	279	4660334				-
motif-2-3-1	Minc_v4_shac_contig_1	86.792	265	7	7	1	238	4646462	4646199	1.35e-71	270	4660334				-
motif-2-3-1	Minc_v4_shac_contig_1	89.844	256	7	6	1	238	4647493	4647239	7.95e-84	311	4660334				-
motif-2-3-1	Minc_v4_shac_contig_1	90.234	256	6	6	1	238	4647806	4647552	1.71e-85	316	4660334				-
motif-2-3-1	Minc_v4_shac_contig_1	89.494	257	7	7	1	238	4648836	4648581	1.03e-82	307	4660334				-
motif-2-3-1	Minc_v4_shac_contig_1	90.234	256	6	6	1	238	4649150	4648896	1.71e-85	316	4660334				-
motif-2-3-1	Minc_v4_shac_contig_1	89.494	257	7	7	1	238	4650178	4649923	1.03e-82	307	4660334				-
motif-2-3-1	Minc_v4_shac_contig_1	90.234	256	6	6	1	238	4650492	4650238	1.71e-85	316	4660334				-
motif-2-3-1	Minc_v4_shac_contig_1	90.234	256	6	6	1	238	4650805	4650551	1.71e-85	316	4660334				-
motif-2-3-1	Minc_v4_shac_contig_1	90.234	256	6	6	1	238	4651120	4650866	1.71e-85	316	4660334				-
motif-2-3-1	Minc_v4_shac_contig_1	90.234	256	6	6	1	238	4651434	4651180	1.71e-85	316	4660334				-
motif-2-3-1	Minc_v4_shac_contig_1	90.234	256	6	6	1	238	4651747	4651493	1.71e-85	316	4660334				-
motif-2-3-1	Minc_v4_shac_contig_1	90.234	256	6	6	1	238	4652061	4651807	1.71e-85	316	4660334				-
motif-2-3-1	Minc_v4_shac_contig_1	90.234	256	6	6	1	238	4652374	4652120	1.71e-85	316	4660334				-
motif-2-3-1	Minc_v4_shac_contig_1	90.234	256	6	6	1	238	4652686	4652432	1.71e-85	316	4660334				-
motif-2-3-1	Minc_v4_shac_contig_1	90.234	256	6	6	1	238	4652999	4652745	1.71e-85	316	4660334				-
motif-2-3-1	Minc_v4_shac_contig_1	90.234	256	5	7	1	238	4653312	4653059	1.71e-85	316	4660334				-
motif-2-3-1	Minc_v4_shac_contig_1	90.234	256	6	6	1	238	4653625	4653371	1.71e-85	316	4660334				-
motif-2-3-1	Minc_v4_shac_contig_1	90.234	256	6	6	1	238	4653938	4653684	1.71e-85	316	4660334				-
motif-2-3-1	Minc_v4_shac_contig_1	90.234	256	6	6	1	238	4654252	4653998	1.71e-85	316	4660334				-
motif-2-3-1	Minc_v4_shac_contig_1	90.234	256	6	6	1	238	4654566	4654312	1.71e-85	316	4660334				-
motif-2-3-1	Minc_v4_shac_contig_1	90.234	256	6	6	1	238	4654878	4654624	1.71e-85	316	4660334				-
motif-2-3-1	Minc_v4_shac_contig_1	90.234	256	6	6	1	238	4655191	4654937	1.71e-85	316	4660334				-
motif-2-3-1	Minc_v4_shac_contig_1	90.234	256	6	6	1	238	4655505	4655251	1.71e-85	316	4660334				-
motif-2-3-1	Minc_v4_shac_contig_1	90.234	256	5	7	1	238	4655818	4655565	1.71e-85	316	4660334				-
motif-2-3-1	Minc_v4_shac_contig_1	90.234	256	6	6	1	238	4656133	4655879	1.71e-85	316	4660334				-
motif-2-3-1	Minc_v4_shac_contig_1	90.234	256	6	6	1	238	4656447	4656193	1.71e-85	316	4660334				-
motif-2-3-1	Minc_v4_shac_contig_1	90.234	256	6	6	1	238	4656761	4656507	1.71e-85	316	4660334				-
motif-2-3-1	Minc_v4_shac_contig_1	90.234	256	6	6	1	238	4657074	4656820	1.71e-85	316	4660334				-
motif-2-3-1	Minc_v4_shac_contig_1	90.234	256	6	6	1	238	4657388	4657134	1.71e-85	316	4660334				-
motif-2-3-1	Minc_v4_shac_contig_1	90.234	256	6	6	1	238	4657702	4657448	1.71e-85	316	4660334				-
motif-2-3-1	Minc_v4_shac_contig_1	90.234	256	6	6	1	238	4658016	4657762	1.71e-85	316	4660334				-
motif-2-3-1	Minc_v4_shac_contig_1	90.234	256	6	6	1	238	4658330	4658076	1.71e-85	316	4660334				-
motif-2-3-1	Minc_v4_shac_contig_1	90.234	256	6	6	1	238	4658644	4658390	1.71e-85	316	4660334				-
motif-2-3-1	Minc_v4_shac_contig_1	90.234	256	6	6	1	238	4658957	4658703	1.71e-85	316	4660334				-
motif-2-3-1	Minc_v4_shac_contig_1	90.234	256	6	6	1	238	4659271	4659017	1.71e-85	316	4660334				-
motif-2-3-1	Minc_v4_shac_contig_1	90.234	256	5	7	1	238	4659582	4659329	1.71e-85	316	4660334				-
motif-2-3-1	Minc_v4_shac_contig_1	90.234	256	6	6	1	238	4659896	4659642	1.71e-85	316	4660334				-
motif-2-3-1	Minc_v4_shac_contig_1	90.234	256	6	6	1	238	4660208	4659954	1.71e-85	316	4660334				-
motif-2-3-1	Minc_v4_shac_contig_10	93.333	255	0	5	1	238	35655	35909	7.78e-99	361	3134533	Beg (35kb from)	57	19885	+	None
motif-2-3-1	Minc_v4_shac_contig_10	93.333	255	0	5	1	238	35970	36224	7.78e-99	361	3134533				+
motif-2-3-1	Minc_v4_shac_contig_10	92.969	256	0	5	1	238	36282	36537	1.01e-97	357	3134533				+
motif-2-3-1	Minc_v4_shac_contig_10	90.840	262	0	5	1	238	36597	36858	2.19e-89	329	3134533				+
motif-2-3-1	Minc_v4_shac_contig_10	91.188	261	0	5	1	238	36918	37178	1.70e-90	333	3134533				+
motif-2-3-1	Minc_v4_shac_contig_10	93.701	254	0	4	1	238	37238	37491	1.67e-100	366	3134533				+
motif-2-3-1	Minc_v4_shac_contig_10	91.538	260	0	5	1	238	37550	37809	3.65e-92	339	3134533				+
motif-2-3-1	Minc_v4_shac_contig_10	91.892	259	0	5	1	238	37869	38127	2.82e-93	342	3134533				+
motif-2-3-1	Minc_v4_shac_contig_10	92.248	258	0	5	1	238	38187	38444	6.06e-95	348	3134533				+
motif-2-3-1	Minc_v4_shac_contig_10	91.892	259	0	5	1	238	38505	38763	2.82e-93	342	3134533				+
motif-2-3-1	Minc_v4_shac_contig_10	92.969	256	0	5	1	238	38822	39077	1.01e-97	357	3134533				+
motif-2-3-1	Minc_v4_shac_contig_10	91.538	260	0	5	1	238	39136	39395	3.65e-92	339	3134533				+
motif-2-3-1	Minc_v4_shac_contig_10	93.701	254	0	4	1	238	39460	39713	1.67e-100	366	3134533				+
motif-2-3-1	Minc_v4_shac_contig_10	93.333	255	0	5	1	238	39775	40029	7.78e-99	361	3134533				+
motif-2-3-1	Minc_v4_shac_contig_10	93.333	255	0	5	1	238	40088	40342	7.78e-99	361	3134533				+
motif-2-3-1	Minc_v4_shac_contig_10	92.969	256	0	5	1	238	40402	40657	1.01e-97	357	3134533				+
motif-2-3-1	Minc_v4_shac_contig_10	93.333	255	0	5	1	238	40718	40972	7.78e-99	361	3134533				+
motif-2-3-1	Minc_v4_shac_contig_10	91.892	259	0	5	1	238	41033	41291	2.82e-93	342	3134533				+
motif-2-3-1	Minc_v4_shac_contig_10	93.333	255	0	5	1	238	41349	41603	7.78e-99	361	3134533				+
motif-2-3-1	Minc_v4_shac_contig_10	91.188	261	0	5	1	238	41663	41923	1.70e-90	333	3134533				+
motif-2-3-1	Minc_v4_shac_contig_10	91.892	259	0	5	1	238	41980	42238	2.82e-93	342	3134533				+
motif-2-3-1	Minc_v4_shac_contig_10	93.333	255	0	5	1	238	42297	42551	7.78e-99	361	3134533				+
motif-2-3-1	Minc_v4_shac_contig_10	93.333	255	0	5	1	238	42609	42863	7.78e-99	361	3134533				+
motif-2-3-1	Minc_v4_shac_contig_10	93.701	254	0	4	1	238	42922	43175	1.67e-100	366	3134533				+
motif-2-3-1	Minc_v4_shac_contig_10	93.333	255	0	5	1	238	43231	43485	7.78e-99	361	3134533				+
motif-2-3-1	Minc_v4_shac_contig_10	92.248	258	0	5	1	238	43544	43801	6.06e-95	348	3134533				+
motif-2-3-1	Minc_v4_shac_contig_10	93.333	255	0	5	1	238	43857	44111	7.78e-99	361	3134533				+
motif-2-3-1	Minc_v4_shac_contig_10	93.701	254	0	4	1	238	44168	44421	1.67e-100	366	3134533				+
motif-2-3-1	Minc_v4_shac_contig_10	93.333	255	0	5	1	238	44483	44737	7.78e-99	361	3134533				+
motif-2-3-1	Minc_v4_shac_contig_10	91.538	260	0	5	1	238	44795	45054	3.65e-92	339	3134533				+
motif-2-3-1	Minc_v4_shac_contig_10	91.538	260	0	5	1	238	45112	45371	3.65e-92	339	3134533				+
motif-2-3-1	Minc_v4_shac_contig_10	93.333	255	0	5	1	238	45429	45683	7.78e-99	361	3134533				+
motif-2-3-1	Minc_v4_shac_contig_10	91.892	259	0	5	1	238	45741	45999	2.82e-93	342	3134533				+
motif-2-3-1	Minc_v4_shac_contig_10	91.538	260	0	5	1	238	46058	46317	3.65e-92	339	3134533				+
motif-2-3-1	Minc_v4_shac_contig_10	92.969	256	0	5	1	238	46375	46630	1.01e-97	357	3134533				+
motif-2-3-1	Minc_v4_shac_contig_10	91.538	260	0	5	1	238	46693	46952	3.65e-92	339	3134533				+
motif-2-3-1	Minc_v4_shac_contig_10	93.333	255	0	5	1	238	47011	47265	7.78e-99	361	3134533				+
motif-2-3-1	Minc_v4_shac_contig_10	92.969	256	0	5	1	238	47328	47583	1.01e-97	357	3134533				+
motif-2-3-1	Minc_v4_shac_contig_10	91.892	259	0	5	1	238	47642	47900	2.82e-93	342	3134533				+
motif-2-3-1	Minc_v4_shac_contig_10	92.607	257	0	5	1	238	47959	48215	4.68e-96	351	3134533				+
motif-2-3-1	Minc_v4_shac_contig_10	91.538	260	0	5	1	238	48272	48531	3.65e-92	339	3134533				+
motif-2-3-1	Minc_v4_shac_contig_10	93.333	255	0	5	1	238	48589	48843	7.78e-99	361	3134533				+
motif-2-3-1	Minc_v4_shac_contig_10	93.333	255	0	5	1	238	48902	49156	7.78e-99	361	3134533				+
motif-2-3-1	Minc_v4_shac_contig_10	93.333	255	0	5	1	238	49216	49470	7.78e-99	361	3134533				+
motif-2-3-1	Minc_v4_shac_contig_10	91.892	259	0	5	1	238	49529	49787	2.82e-93	342	3134533				+
motif-2-3-1	Minc_v4_shac_contig_10	92.607	257	0	5	1	238	49846	50102	4.68e-96	351	3134533				+
motif-2-3-1	Minc_v4_shac_contig_10	93.701	254	0	4	1	238	50159	50412	1.67e-100	366	3134533				+
motif-2-3-1	Minc_v4_shac_contig_10	92.969	256	0	5	1	238	50470	50725	1.01e-97	357	3134533				+
motif-2-3-1	Minc_v4_shac_contig_10	91.892	259	0	5	1	238	50788	51046	2.82e-93	342	3134533				+
motif-2-3-1	Minc_v4_shac_contig_10	91.538	260	0	5	1	238	51104	51363	3.65e-92	339	3134533				+
motif-2-3-1	Minc_v4_shac_contig_10	92.941	255	1	5	1	238	51421	51675	3.62e-97	355	3134533				+
motif-2-3-1	Minc_v4_shac_contig_10	92.969	256	0	5	1	238	51733	51988	1.01e-97	357	3134533				+
motif-2-3-1	Minc_v4_shac_contig_10	92.941	255	1	5	1	238	52046	52300	3.62e-97	355	3134533				+
motif-2-3-1	Minc_v4_shac_contig_10	91.892	259	0	5	1	238	53355	53613	2.82e-93	342	3134533				+
motif-2-3-1	Minc_v4_shac_contig_10	93.701	254	0	4	1	238	53668	53921	1.67e-100	366	3134533				+
motif-2-3-1	Minc_v4_shac_contig_10	92.941	255	1	5	1	238	53980	54234	3.62e-97	355	3134533				+
motif-2-3-1	Minc_v4_shac_contig_10	92.941	255	1	5	1	238	55285	55539	3.62e-97	355	3134533				+
motif-2-3-1	Minc_v4_shac_contig_103	95.918	98	1	2	143	238	548560	548464	3.94e-37	156	554168	End (split)	36	5375	-	None
motif-2-3-1	Minc_v4_shac_contig_103	94.017	117	4	3	1	115	548722	548607	1.09e-42	174	554168				-
motif-2-3-1	Minc_v4_shac_contig_103	95.918	98	1	2	143	238	548872	548776	3.94e-37	156	554168				-
motif-2-3-1	Minc_v4_shac_contig_103	94.068	118	3	4	1	115	549036	548920	3.02e-43	176	554168				-
motif-2-3-1	Minc_v4_shac_contig_103	95.876	97	1	2	144	238	549187	549092	1.42e-36	154	554168				-
motif-2-3-1	Minc_v4_shac_contig_103	94.017	117	4	3	1	115	549350	549235	1.09e-42	174	554168				-
motif-2-3-1	Minc_v4_shac_contig_103	95.876	97	1	2	144	238	549498	549403	1.42e-36	154	554168				-
motif-2-3-1	Minc_v4_shac_contig_103	94.017	117	4	3	1	115	549660	549545	1.09e-42	174	554168				-
motif-2-3-1	Minc_v4_shac_contig_103	96.774	93	1	1	148	238	549807	549715	1.42e-36	154	554168				-
motif-2-3-1	Minc_v4_shac_contig_103	94.017	117	3	4	1	115	549976	549862	1.09e-42	174	554168				-
motif-2-3-1	Minc_v4_shac_contig_103	95.876	97	1	2	144	238	550124	550029	1.42e-36	154	554168				-
motif-2-3-1	Minc_v4_shac_contig_103	94.017	117	4	3	1	115	550286	550171	1.09e-42	174	554168				-
motif-2-3-1	Minc_v4_shac_contig_103	95.876	97	1	2	144	238	550437	550342	1.42e-36	154	554168				-
motif-2-3-1	Minc_v4_shac_contig_103	93.966	116	4	3	1	114	550600	550486	3.91e-42	172	554168				-
motif-2-3-1	Minc_v4_shac_contig_103	95.876	97	1	2	144	238	550751	550656	1.42e-36	154	554168				-
motif-2-3-1	Minc_v4_shac_contig_103	94.017	117	4	3	1	115	550914	550799	1.09e-42	174	554168				-
motif-2-3-1	Minc_v4_shac_contig_103	95.876	97	1	2	144	238	551056	550961	1.42e-36	154	554168				-
motif-2-3-1	Minc_v4_shac_contig_103	94.017	117	4	3	1	115	551219	551104	1.09e-42	174	554168				-
motif-2-3-1	Minc_v4_shac_contig_103	95.876	97	1	2	144	238	551370	551275	1.42e-36	154	554168				-
motif-2-3-1	Minc_v4_shac_contig_103	94.017	117	4	3	1	115	551533	551418	1.09e-42	174	554168				-
motif-2-3-1	Minc_v4_shac_contig_103	95.918	98	1	2	143	238	551685	551589	3.94e-37	156	554168				-
motif-2-3-1	Minc_v4_shac_contig_103	94.017	117	4	3	1	115	551847	551732	1.09e-42	174	554168				-
motif-2-3-1	Minc_v4_shac_contig_103	95.876	97	1	2	144	238	551998	551903	1.42e-36	154	554168				-
motif-2-3-1	Minc_v4_shac_contig_103	94.017	117	4	3	1	115	552161	552046	1.09e-42	174	554168				-
motif-2-3-1	Minc_v4_shac_contig_103	95.876	97	1	2	144	238	552311	552216	1.42e-36	154	554168				-
motif-2-3-1	Minc_v4_shac_contig_103	94.017	117	4	3	1	115	552474	552359	1.09e-42	174	554168				-
motif-2-3-1	Minc_v4_shac_contig_103	95.918	98	1	2	143	238	552625	552529	3.94e-37	156	554168				-
motif-2-3-1	Minc_v4_shac_contig_103	94.017	117	4	3	1	115	552787	552672	1.09e-42	174	554168				-
motif-2-3-1	Minc_v4_shac_contig_103	95.918	98	1	2	143	238	552938	552842	3.94e-37	156	554168				-
motif-2-3-1	Minc_v4_shac_contig_103	94.017	117	4	3	1	115	553101	552986	1.09e-42	174	554168				-
motif-2-3-1	Minc_v4_shac_contig_103	95.876	97	1	2	144	238	553252	553157	1.42e-36	154	554168				-
motif-2-3-1	Minc_v4_shac_contig_103	94.017	117	4	3	1	115	553414	553299	1.09e-42	174	554168				-
motif-2-3-1	Minc_v4_shac_contig_103	95.918	98	1	2	143	238	553565	553469	3.94e-37	156	554168				-
motif-2-3-1	Minc_v4_shac_contig_103	94.017	117	4	3	1	115	553729	553614	1.09e-42	174	554168				-
motif-2-3-1	Minc_v4_shac_contig_103	95.876	97	1	2	144	238	553880	553785	1.42e-36	154	554168				-
motif-2-3-1	Minc_v4_shac_contig_103	94.017	117	4	3	1	115	554049	553934	1.09e-42	174	554168				-
motif-2-3-1	Minc_v4_shac_contig_106	95.595	227	1	5	19	238	4	228	3.62e-97	355	529630	Beg	22	7524	+	Minc_v4_shac_contig_106g0485271 (1145-2557
motif-2-3-1	Minc_v4_shac_contig_106	93.333	255	0	5	1	238	286	540	7.78e-99	361	529630				+
motif-2-3-1	Minc_v4_shac_contig_106	93.061	245	6	7	1	238	683	923	6.06e-95	348	529630				+
motif-2-3-1	Minc_v4_shac_contig_106	93.701	254	0	6	1	238	977	1230	1.67e-100	366	529630				+
motif-2-3-1	Minc_v4_shac_contig_106	95.935	246	1	6	1	238	1375	1619	9.92e-108	390	529630				+
motif-2-3-1	Minc_v4_shac_contig_106	92.969	256	0	6	1	238	1672	1927	1.01e-97	357	529630				+
motif-2-3-1	Minc_v4_shac_contig_106	95.951	247	0	5	1	238	2072	2317	2.76e-108	392	529630				+
motif-2-3-1	Minc_v4_shac_contig_106	93.333	255	0	5	1	238	2375	2629	7.78e-99	361	529630				+
motif-2-3-1	Minc_v4_shac_contig_106	95.935	246	1	6	1	238	2774	3018	9.92e-108	390	529630				+
motif-2-3-1	Minc_v4_shac_contig_106	93.333	255	0	5	1	238	3076	3330	7.78e-99	361	529630				+
motif-2-3-1	Minc_v4_shac_contig_106	95.935	246	1	6	1	238	3475	3719	9.92e-108	390	529630				+
motif-2-3-1	Minc_v4_shac_contig_106	93.333	255	0	5	1	238	3777	4031	7.78e-99	361	529630				+
motif-2-3-1	Minc_v4_shac_contig_106	95.935	246	1	6	1	238	4176	4420	9.92e-108	390	529630				+
motif-2-3-1	Minc_v4_shac_contig_106	93.333	255	0	5	1	238	4474	4728	7.78e-99	361	529630				+
motif-2-3-1	Minc_v4_shac_contig_106	95.935	246	1	6	1	238	4873	5117	9.92e-108	390	529630				+
motif-2-3-1	Minc_v4_shac_contig_106	93.333	255	0	5	1	238	5170	5424	7.78e-99	361	529630				+
motif-2-3-1	Minc_v4_shac_contig_106	95.935	246	1	6	1	238	5570	5814	9.92e-108	390	529630				+
motif-2-3-1	Minc_v4_shac_contig_106	93.333	255	0	5	1	238	5867	6121	7.78e-99	361	529630				+
motif-2-3-1	Minc_v4_shac_contig_106	95.935	246	1	6	1	238	6266	6510	9.92e-108	390	529630				+
motif-2-3-1	Minc_v4_shac_contig_106	93.333	255	0	5	1	238	6564	6818	7.78e-99	361	529630				+
motif-2-3-1	Minc_v4_shac_contig_106	95.935	246	1	6	1	238	6963	7207	9.92e-108	390	529630				+
motif-2-3-1	Minc_v4_shac_contig_106	90.076	262	1	5	1	238	7267	7527	1.71e-85	316	529630				+
motif-2-3-1	Minc_v4_shac_contig_114	87.109	256	14	6	1	238	394255	394001	3.75e-72	272	399751	End	20	5749	-	None
motif-2-3-1	Minc_v4_shac_contig_114	92.126	254	3	5	1	238	394566	394314	2.82e-93	342	399751				-
motif-2-3-1	Minc_v4_shac_contig_114	89.057	265	1	6	1	238	394886	394623	1.33e-81	303	399751				-
motif-2-3-1	Minc_v4_shac_contig_114	92.913	254	1	5	1	238	395196	394944	1.30e-96	353	399751				-
motif-2-3-1	Minc_v4_shac_contig_114	90.234	256	6	6	1	238	395509	395255	1.71e-85	316	399751				-
motif-2-3-1	Minc_v4_shac_contig_114	92.126	254	3	5	1	238	395820	395568	2.82e-93	342	399751				-
motif-2-3-1	Minc_v4_shac_contig_114	90.421	261	1	6	1	238	396140	395881	3.67e-87	322	399751				-
motif-2-3-1	Minc_v4_shac_contig_114	92.913	254	1	5	1	238	396449	396197	1.30e-96	353	399751				-
motif-2-3-1	Minc_v4_shac_contig_114	89.057	265	1	6	1	238	396772	396509	1.33e-81	303	399751				-
motif-2-3-1	Minc_v4_shac_contig_114	90.234	256	6	6	1	238	397087	396833	1.71e-85	316	399751				-
motif-2-3-1	Minc_v4_shac_contig_114	92.126	254	3	5	1	238	397399	397147	2.82e-93	342	399751				-
motif-2-3-1	Minc_v4_shac_contig_114	92.913	254	1	5	1	238	397709	397457	1.30e-96	353	399751				-
motif-2-3-1	Minc_v4_shac_contig_114	89.057	265	1	6	1	238	398030	397767	1.33e-81	303	399751				-
motif-2-3-1	Minc_v4_shac_contig_114	90.234	256	6	6	1	238	398341	398087	1.71e-85	316	399751				-
motif-2-3-1	Minc_v4_shac_contig_114	92.126	254	3	5	1	238	398651	398399	2.82e-93	342	399751				-
motif-2-3-1	Minc_v4_shac_contig_114	92.913	254	1	5	1	238	398961	398709	1.30e-96	353	399751				-
motif-2-3-1	Minc_v4_shac_contig_114	97.872	94	0	1	147	238	399113	399020	8.47e-39	161	399751				-
motif-2-3-1	Minc_v4_shac_contig_114	97.403	154	2	2	1	153	399284	399132	8.12e-69	261	399751				-
motif-2-3-1	Minc_v4_shac_contig_114	90.114	263	1	5	1	238	399605	399343	4.75e-86	318	399751				-
motif-2-3-1	Minc_v4_shac_contig_114	100.000	82	0	0	157	238	399749	399668	5.10e-36	152	399751				-
motif-2-3-1	Minc_v4_shac_contig_115	93.333	255	0	5	1	238	363019	362765	7.78e-99	361	378983	End	40	16120	-	None
motif-2-3-1	Minc_v4_shac_contig_115	93.333	255	0	5	1	238	366203	365949	7.78e-99	361	378983				-
motif-2-3-1	Minc_v4_shac_contig_115	93.333	255	0	5	1	238	366509	366255	7.78e-99	361	378983				-
motif-2-3-1	Minc_v4_shac_contig_115	93.333	255	0	5	1	238	367986	367732	7.78e-99	361	378983				-
motif-2-3-1	Minc_v4_shac_contig_115	93.333	255	0	5	1	238	368289	368035	7.78e-99	361	378983				-
motif-2-3-1	Minc_v4_shac_contig_115	93.333	255	0	5	1	238	368592	368338	7.78e-99	361	378983				-
motif-2-3-1	Minc_v4_shac_contig_115	93.333	255	0	5	1	238	368895	368641	7.78e-99	361	378983				-
motif-2-3-1	Minc_v4_shac_contig_115	93.333	255	0	5	1	238	369198	368944	7.78e-99	361	378983				-
motif-2-3-1	Minc_v4_shac_contig_115	93.333	255	0	5	1	238	369502	369248	7.78e-99	361	378983				-
motif-2-3-1	Minc_v4_shac_contig_115	93.333	255	0	5	1	238	369805	369551	7.78e-99	361	378983				-
motif-2-3-1	Minc_v4_shac_contig_115	93.333	255	0	5	1	238	370108	369854	7.78e-99	361	378983				-
motif-2-3-1	Minc_v4_shac_contig_115	93.333	255	0	5	1	238	370411	370157	7.78e-99	361	378983				-
motif-2-3-1	Minc_v4_shac_contig_115	93.333	255	0	5	1	238	370713	370459	7.78e-99	361	378983				-
motif-2-3-1	Minc_v4_shac_contig_115	93.333	255	0	5	1	238	371015	370761	7.78e-99	361	378983				-
motif-2-3-1	Minc_v4_shac_contig_115	93.333	255	0	5	1	238	371318	371064	7.78e-99	361	378983				-
motif-2-3-1	Minc_v4_shac_contig_115	93.333	255	0	5	1	238	371621	371367	7.78e-99	361	378983				-
motif-2-3-1	Minc_v4_shac_contig_115	93.333	255	0	5	1	238	371924	371670	7.78e-99	361	378983				-
motif-2-3-1	Minc_v4_shac_contig_115	93.333	255	0	5	1	238	372225	371971	7.78e-99	361	378983				-
motif-2-3-1	Minc_v4_shac_contig_115	93.333	255	0	5	1	238	372528	372274	7.78e-99	361	378983				-
motif-2-3-1	Minc_v4_shac_contig_115	93.333	255	0	5	1	238	372831	372577	7.78e-99	361	378983				-
motif-2-3-1	Minc_v4_shac_contig_115	93.307	254	1	4	1	238	373133	372880	7.78e-99	361	378983				-
motif-2-3-1	Minc_v4_shac_contig_115	93.333	255	0	5	1	238	373436	373182	7.78e-99	361	378983				-
motif-2-3-1	Minc_v4_shac_contig_115	93.333	255	0	5	1	238	373738	373484	7.78e-99	361	378983				-
motif-2-3-1	Minc_v4_shac_contig_115	93.333	255	0	5	1	238	374040	373786	7.78e-99	361	378983				-
motif-2-3-1	Minc_v4_shac_contig_115	93.333	255	0	5	1	238	374343	374089	7.78e-99	361	378983				-
motif-2-3-1	Minc_v4_shac_contig_115	93.333	255	0	5	1	238	374646	374392	7.78e-99	361	378983				-
motif-2-3-1	Minc_v4_shac_contig_115	93.333	255	0	5	1	238	374950	374696	7.78e-99	361	378983				-
motif-2-3-1	Minc_v4_shac_contig_115	93.333	255	0	5	1	238	375253	374999	7.78e-99	361	378983				-
motif-2-3-1	Minc_v4_shac_contig_115	93.333	255	0	5	1	238	375556	375302	7.78e-99	361	378983				-
motif-2-3-1	Minc_v4_shac_contig_115	93.333	255	0	5	1	238	375858	375604	7.78e-99	361	378983				-
motif-2-3-1	Minc_v4_shac_contig_115	93.333	255	0	5	1	238	376161	375907	7.78e-99	361	378983				-
motif-2-3-1	Minc_v4_shac_contig_115	93.333	255	0	5	1	238	376463	376209	7.78e-99	361	378983				-
motif-2-3-1	Minc_v4_shac_contig_115	93.333	255	0	5	1	238	376765	376511	7.78e-99	361	378983				-
motif-2-3-1	Minc_v4_shac_contig_115	93.333	255	0	5	1	238	377067	376813	7.78e-99	361	378983				-
motif-2-3-1	Minc_v4_shac_contig_115	93.333	255	0	5	1	238	377370	377116	7.78e-99	361	378983				-
motif-2-3-1	Minc_v4_shac_contig_115	93.333	255	0	5	1	238	377673	377419	7.78e-99	361	378983				-
motif-2-3-1	Minc_v4_shac_contig_115	93.333	255	0	5	1	238	377975	377721	7.78e-99	361	378983				-
motif-2-3-1	Minc_v4_shac_contig_115	93.333	255	0	5	1	238	378279	378025	7.78e-99	361	378983				-
motif-2-3-1	Minc_v4_shac_contig_115	93.333	255	0	5	1	238	378582	378328	7.78e-99	361	378983				-
motif-2-3-1	Minc_v4_shac_contig_115	92.913	254	2	4	1	238	378884	378631	3.62e-97	355	378983				-
motif-2-3-1	Minc_v4_shac_contig_12	93.333	255	0	5	1	238	12	266	7.78e-99	361	3094909	Beg	58	17904	+	None
motif-2-3-1	Minc_v4_shac_contig_12	93.333	255	0	5	1	238	320	574	7.78e-99	361	3094909				+
motif-2-3-1	Minc_v4_shac_contig_12	93.333	255	0	5	1	238	632	886	7.78e-99	361	3094909				+
motif-2-3-1	Minc_v4_shac_contig_12	93.333	255	0	5	1	238	940	1194	7.78e-99	361	3094909				+
motif-2-3-1	Minc_v4_shac_contig_12	93.333	255	0	5	1	238	1250	1504	7.78e-99	361	3094909				+
motif-2-3-1	Minc_v4_shac_contig_12	93.333	255	0	5	1	238	1558	1812	7.78e-99	361	3094909				+
motif-2-3-1	Minc_v4_shac_contig_12	93.333	255	0	5	1	238	1866	2120	7.78e-99	361	3094909				+
motif-2-3-1	Minc_v4_shac_contig_12	93.701	254	0	6	1	238	2175	2428	1.67e-100	366	3094909				+
motif-2-3-1	Minc_v4_shac_contig_12	93.333	255	0	5	1	238	2487	2741	7.78e-99	361	3094909				+
motif-2-3-1	Minc_v4_shac_contig_12	93.333	255	0	5	1	238	2798	3052	7.78e-99	361	3094909				+
motif-2-3-1	Minc_v4_shac_contig_12	93.333	255	0	5	1	238	3106	3360	7.78e-99	361	3094909				+
motif-2-3-1	Minc_v4_shac_contig_12	93.333	255	0	5	1	238	3417	3671	7.78e-99	361	3094909				+
motif-2-3-1	Minc_v4_shac_contig_12	93.701	254	0	6	1	238	3725	3978	1.67e-100	366	3094909				+
motif-2-3-1	Minc_v4_shac_contig_12	93.333	255	0	5	1	238	4032	4286	7.78e-99	361	3094909				+
motif-2-3-1	Minc_v4_shac_contig_12	93.333	255	0	5	1	238	4342	4596	7.78e-99	361	3094909				+
motif-2-3-1	Minc_v4_shac_contig_12	93.333	255	0	5	1	238	4651	4905	7.78e-99	361	3094909				+
motif-2-3-1	Minc_v4_shac_contig_12	93.333	255	0	5	1	238	4960	5214	7.78e-99	361	3094909				+
motif-2-3-1	Minc_v4_shac_contig_12	93.333	255	0	5	1	238	5271	5525	7.78e-99	361	3094909				+
motif-2-3-1	Minc_v4_shac_contig_12	93.333	255	0	5	1	238	5580	5834	7.78e-99	361	3094909				+
motif-2-3-1	Minc_v4_shac_contig_12	93.333	255	0	5	1	238	5888	6142	7.78e-99	361	3094909				+
motif-2-3-1	Minc_v4_shac_contig_12	93.701	254	0	6	1	238	6198	6451	1.67e-100	366	3094909				+
motif-2-3-1	Minc_v4_shac_contig_12	93.333	255	0	5	1	238	6506	6760	7.78e-99	361	3094909				+
motif-2-3-1	Minc_v4_shac_contig_12	93.333	255	0	5	1	238	6814	7068	7.78e-99	361	3094909				+
motif-2-3-1	Minc_v4_shac_contig_12	93.333	255	0	5	1	238	7122	7376	7.78e-99	361	3094909				+
motif-2-3-1	Minc_v4_shac_contig_12	93.333	255	0	5	1	238	7428	7682	7.78e-99	361	3094909				+
motif-2-3-1	Minc_v4_shac_contig_12	93.333	255	0	5	1	238	7736	7990	7.78e-99	361	3094909				+
motif-2-3-1	Minc_v4_shac_contig_12	93.333	255	0	5	1	238	8045	8299	7.78e-99	361	3094909				+
motif-2-3-1	Minc_v4_shac_contig_12	93.333	255	0	5	1	238	8353	8607	7.78e-99	361	3094909				+
motif-2-3-1	Minc_v4_shac_contig_12	93.333	255	0	5	1	238	8661	8915	7.78e-99	361	3094909				+
motif-2-3-1	Minc_v4_shac_contig_12	93.701	254	0	6	1	238	8970	9223	1.67e-100	366	3094909				+
motif-2-3-1	Minc_v4_shac_contig_12	93.333	255	0	5	1	238	9279	9533	7.78e-99	361	3094909				+
motif-2-3-1	Minc_v4_shac_contig_12	93.333	255	0	5	1	238	9588	9842	7.78e-99	361	3094909				+
motif-2-3-1	Minc_v4_shac_contig_12	93.333	255	0	5	1	238	9897	10151	7.78e-99	361	3094909				+
motif-2-3-1	Minc_v4_shac_contig_12	93.333	255	0	5	1	238	10207	10461	7.78e-99	361	3094909				+
motif-2-3-1	Minc_v4_shac_contig_12	93.333	255	0	5	1	238	10517	10771	7.78e-99	361	3094909				+
motif-2-3-1	Minc_v4_shac_contig_12	93.333	255	0	5	1	238	10827	11081	7.78e-99	361	3094909				+
motif-2-3-1	Minc_v4_shac_contig_12	93.333	255	0	5	1	238	11135	11389	7.78e-99	361	3094909				+
motif-2-3-1	Minc_v4_shac_contig_12	93.333	255	0	5	1	238	11445	11699	7.78e-99	361	3094909				+
motif-2-3-1	Minc_v4_shac_contig_12	93.333	255	0	5	1	238	11754	12008	7.78e-99	361	3094909				+
motif-2-3-1	Minc_v4_shac_contig_12	93.333	255	0	5	1	238	12062	12316	7.78e-99	361	3094909				+
motif-2-3-1	Minc_v4_shac_contig_12	93.701	254	0	6	1	238	12371	12624	1.67e-100	366	3094909				+
motif-2-3-1	Minc_v4_shac_contig_12	93.333	255	0	5	1	238	12682	12936	7.78e-99	361	3094909				+
motif-2-3-1	Minc_v4_shac_contig_12	93.333	255	0	5	1	238	12992	13246	7.78e-99	361	3094909				+
motif-2-3-1	Minc_v4_shac_contig_12	93.333	255	0	5	1	238	13305	13559	7.78e-99	361	3094909				+
motif-2-3-1	Minc_v4_shac_contig_12	93.333	255	0	5	1	238	13618	13872	7.78e-99	361	3094909				+
motif-2-3-1	Minc_v4_shac_contig_12	93.333	255	0	5	1	238	13930	14184	7.78e-99	361	3094909				+
motif-2-3-1	Minc_v4_shac_contig_12	93.701	254	0	6	1	238	14239	14492	1.67e-100	366	3094909				+
motif-2-3-1	Minc_v4_shac_contig_12	93.333	255	0	5	1	238	14547	14801	7.78e-99	361	3094909				+
motif-2-3-1	Minc_v4_shac_contig_12	93.333	255	0	5	1	238	14856	15110	7.78e-99	361	3094909				+
motif-2-3-1	Minc_v4_shac_contig_12	93.333	255	0	5	1	238	15166	15420	7.78e-99	361	3094909				+
motif-2-3-1	Minc_v4_shac_contig_12	93.333	255	0	5	1	238	15476	15730	7.78e-99	361	3094909				+
motif-2-3-1	Minc_v4_shac_contig_12	93.333	255	0	5	1	238	15785	16039	7.78e-99	361	3094909				+
motif-2-3-1	Minc_v4_shac_contig_12	92.969	256	0	6	1	238	16092	16347	1.01e-97	357	3094909				+
motif-2-3-1	Minc_v4_shac_contig_12	93.333	255	0	5	1	238	16408	16662	7.78e-99	361	3094909				+
motif-2-3-1	Minc_v4_shac_contig_12	92.969	256	0	6	1	238	16717	16972	1.01e-97	357	3094909				+
motif-2-3-1	Minc_v4_shac_contig_12	91.538	260	0	6	1	238	17026	17285	3.65e-92	339	3094909				+
motif-2-3-1	Minc_v4_shac_contig_12	92.607	257	0	6	1	238	17344	17600	4.68e-96	351	3094909				+
motif-2-3-1	Minc_v4_shac_contig_12	92.248	258	0	6	1	238	17658	17915	6.06e-95	348	3094909				+
motif-2-3-1	Minc_v4_shac_contig_126	89.453	256	8	6	1	238	314288	314034	3.70e-82	305	323604	End	31	9570	-	Minc_v4_shac_contig_126g0508411 (322836 – 323123)
motif-2-3-1	Minc_v4_shac_contig_126	89.453	256	8	6	1	238	314602	314348	3.70e-82	305	323604				-
motif-2-3-1	Minc_v4_shac_contig_126	89.453	256	8	6	1	238	314915	314661	3.70e-82	305	323604				-
motif-2-3-1	Minc_v4_shac_contig_126	89.453	256	8	6	1	238	315228	314974	3.70e-82	305	323604				-
motif-2-3-1	Minc_v4_shac_contig_126	89.453	256	8	6	1	238	315542	315288	3.70e-82	305	323604				-
motif-2-3-1	Minc_v4_shac_contig_126	89.453	256	8	6	1	238	315855	315601	3.70e-82	305	323604				-
motif-2-3-1	Minc_v4_shac_contig_126	89.453	256	8	6	1	238	316169	315915	3.70e-82	305	323604				-
motif-2-3-1	Minc_v4_shac_contig_126	89.453	256	8	6	1	238	316483	316229	3.70e-82	305	323604				-
motif-2-3-1	Minc_v4_shac_contig_126	89.453	256	8	6	1	238	316796	316542	3.70e-82	305	323604				-
motif-2-3-1	Minc_v4_shac_contig_126	89.453	256	8	6	1	238	317110	316856	3.70e-82	305	323604				-
motif-2-3-1	Minc_v4_shac_contig_126	89.453	256	8	6	1	238	317424	317170	3.70e-82	305	323604				-
motif-2-3-1	Minc_v4_shac_contig_126	89.453	256	8	6	1	238	317737	317483	3.70e-82	305	323604				-
motif-2-3-1	Minc_v4_shac_contig_126	89.844	256	7	6	1	238	318050	317796	7.95e-84	311	323604				-
motif-2-3-1	Minc_v4_shac_contig_126	90.234	256	6	6	1	238	318363	318109	1.71e-85	316	323604				-
motif-2-3-1	Minc_v4_shac_contig_126	90.234	256	6	6	1	238	318676	318422	1.71e-85	316	323604				-
motif-2-3-1	Minc_v4_shac_contig_126	90.234	256	6	6	1	238	318989	318735	1.71e-85	316	323604				-
motif-2-3-1	Minc_v4_shac_contig_126	90.234	256	6	6	1	238	319302	319048	1.71e-85	316	323604				-
motif-2-3-1	Minc_v4_shac_contig_126	90.234	256	6	6	1	238	319615	319361	1.71e-85	316	323604				-
motif-2-3-1	Minc_v4_shac_contig_126	90.234	256	6	6	1	238	319928	319674	1.71e-85	316	323604				-
motif-2-3-1	Minc_v4_shac_contig_126	90.234	256	5	7	1	238	320240	319987	1.71e-85	316	323604				-
motif-2-3-1	Minc_v4_shac_contig_126	90.234	256	6	6	1	238	320555	320301	1.71e-85	316	323604				-
motif-2-3-1	Minc_v4_shac_contig_126	90.234	256	6	6	1	238	320867	320613	1.71e-85	316	323604				-
motif-2-3-1	Minc_v4_shac_contig_126	90.234	256	6	6	1	238	321181	320927	1.71e-85	316	323604				-
motif-2-3-1	Minc_v4_shac_contig_126	90.234	256	6	6	1	238	321494	321240	1.71e-85	316	323604				-
motif-2-3-1	Minc_v4_shac_contig_126	90.234	256	6	6	1	238	321808	321554	1.71e-85	316	323604				-
motif-2-3-1	Minc_v4_shac_contig_126	90.234	256	6	6	1	238	322121	321867	1.71e-85	316	323604				-
motif-2-3-1	Minc_v4_shac_contig_126	90.234	256	6	6	1	238	322436	322182	1.71e-85	316	323604				-
motif-2-3-1	Minc_v4_shac_contig_126	90.234	256	6	6	1	238	322748	322494	1.71e-85	316	323604				-
motif-2-3-1	Minc_v4_shac_contig_126	90.234	256	6	6	1	238	323060	322806	1.71e-85	316	323604				-
motif-2-3-1	Minc_v4_shac_contig_126	90.234	256	6	6	1	238	323373	323119	1.71e-85	316	323604				-
motif-2-3-1	Minc_v4_shac_contig_126	91.329	173	0	2	81	238	323603	323431	3.83e-57	222	323604				-
motif-2-3-1	Minc_v4_shac_contig_132	92.941	255	1	5	1	238	288787	288533	3.62e-97	355	307690	End	33	19111	-	None
motif-2-3-1	Minc_v4_shac_contig_132	92.941	255	1	5	1	238	289851	289597	3.62e-97	355	307690				-
motif-2-3-1	Minc_v4_shac_contig_132	92.941	255	1	5	1	238	290917	290663	3.62e-97	355	307690				-
motif-2-3-1	Minc_v4_shac_contig_132	95.935	246	2	3	1	238	291977	291732	2.76e-108	392	307690				-
motif-2-3-1	Minc_v4_shac_contig_132	92.578	256	1	5	1	238	293041	292786	4.68e-96	351	307690				-
motif-2-3-1	Minc_v4_shac_contig_132	92.578	256	1	5	1	238	294109	293854	4.68e-96	351	307690				-
motif-2-3-1	Minc_v4_shac_contig_132	92.578	256	1	5	1	238	295181	294926	4.68e-96	351	307690				-
motif-2-3-1	Minc_v4_shac_contig_132	96.341	246	1	3	1	238	296235	295990	5.93e-110	398	307690				-
motif-2-3-1	Minc_v4_shac_contig_132	92.578	256	1	5	1	238	297299	297044	4.68e-96	351	307690				-
motif-2-3-1	Minc_v4_shac_contig_132	92.578	256	1	5	1	238	298370	298115	4.68e-96	351	307690				-
motif-2-3-1	Minc_v4_shac_contig_132	92.941	255	1	5	1	238	299440	299186	3.62e-97	355	307690				-
motif-2-3-1	Minc_v4_shac_contig_132	92.941	255	1	5	1	238	300508	300254	3.62e-97	355	307690				-
motif-2-3-1	Minc_v4_shac_contig_132	92.941	255	1	5	1	238	300824	300570	3.62e-97	355	307690				-
motif-2-3-1	Minc_v4_shac_contig_132	93.307	254	1	4	1	238	301135	300882	7.78e-99	361	307690				-
motif-2-3-1	Minc_v4_shac_contig_132	92.578	256	1	5	1	238	301441	301186	4.68e-96	351	307690				-
motif-2-3-1	Minc_v4_shac_contig_132	92.941	255	1	5	1	238	301753	301499	3.62e-97	355	307690				-
motif-2-3-1	Minc_v4_shac_contig_132	93.307	254	1	4	1	238	302068	301815	7.78e-99	361	307690				-
motif-2-3-1	Minc_v4_shac_contig_132	93.307	254	1	4	1	238	302378	302125	7.78e-99	361	307690				-
motif-2-3-1	Minc_v4_shac_contig_132	92.941	255	1	5	1	238	302690	302436	3.62e-97	355	307690				-
motif-2-3-1	Minc_v4_shac_contig_132	93.307	254	1	4	1	238	303003	302750	7.78e-99	361	307690				-
motif-2-3-1	Minc_v4_shac_contig_132	92.941	255	1	5	1	238	303313	303059	3.62e-97	355	307690				-
motif-2-3-1	Minc_v4_shac_contig_132	93.307	254	1	4	1	238	303626	303373	7.78e-99	361	307690				-
motif-2-3-1	Minc_v4_shac_contig_132	92.941	255	1	5	1	238	303937	303683	3.62e-97	355	307690				-
motif-2-3-1	Minc_v4_shac_contig_132	92.941	255	1	5	1	238	304248	303994	3.62e-97	355	307690				-
motif-2-3-1	Minc_v4_shac_contig_132	93.307	254	1	4	1	238	304560	304307	7.78e-99	361	307690				-
motif-2-3-1	Minc_v4_shac_contig_132	93.307	254	1	4	1	238	304872	304619	7.78e-99	361	307690				-
motif-2-3-1	Minc_v4_shac_contig_132	92.941	255	1	5	1	238	305184	304930	3.62e-97	355	307690				-
motif-2-3-1	Minc_v4_shac_contig_132	93.307	254	1	4	1	238	306245	305992	7.78e-99	361	307690				-
motif-2-3-1	Minc_v4_shac_contig_132	92.941	255	1	5	1	238	306555	306301	3.62e-97	355	307690				-
motif-2-3-1	Minc_v4_shac_contig_132	92.941	255	1	5	1	238	306869	306615	3.62e-97	355	307690				-
motif-2-3-1	Minc_v4_shac_contig_132	93.307	254	1	4	1	238	307180	306927	7.78e-99	361	307690				-
motif-2-3-1	Minc_v4_shac_contig_132	92.941	255	1	5	1	238	307494	307240	3.62e-97	355	307690				-
motif-2-3-1	Minc_v4_shac_contig_132	96.809	94	1	1	147	238	307643	307550	3.94e-37	156	307690				-
motif-2-3-1	Minc_v4_shac_contig_133	85.660	265	9	9	1	238	285799	285537	4.89e-66	252	303720	End (split)	96	18040	-	Minc_v4_shac_contig_133g0515171 (286047 – 289574)
motif-2-3-1	Minc_v4_shac_contig_133	87.843	255	13	7	1	238	286130	285877	1.73e-75	283	303720				-
motif-2-3-1	Minc_v4_shac_contig_133	96.774	93	1	1	148	238	286300	286208	1.42e-36	154	303720				-
motif-2-3-1	Minc_v4_shac_contig_133	92.920	113	3	5	7	115	286459	286348	3.05e-38	159	303720				-
motif-2-3-1	Minc_v4_shac_contig_133	95.960	99	1	2	142	238	286649	286552	1.10e-37	158	303720				-
motif-2-3-1	Minc_v4_shac_contig_133	94.017	117	4	3	1	115	286811	286696	1.09e-42	174	303720				-
motif-2-3-1	Minc_v4_shac_contig_133	96.774	93	1	1	148	238	286981	286889	1.42e-36	154	303720				-
motif-2-3-1	Minc_v4_shac_contig_133	94.017	117	4	3	1	115	287144	287029	1.09e-42	174	303720				-
motif-2-3-1	Minc_v4_shac_contig_133	95.960	99	1	2	142	238	287319	287222	1.10e-37	158	303720				-
motif-2-3-1	Minc_v4_shac_contig_133	94.068	118	3	4	1	115	287481	287365	3.02e-43	176	303720				-
motif-2-3-1	Minc_v4_shac_contig_133	96.774	93	1	1	148	238	287651	287559	1.42e-36	154	303720				-
motif-2-3-1	Minc_v4_shac_contig_133	94.915	118	2	4	1	115	287815	287699	6.50e-45	182	303720				-
motif-2-3-1	Minc_v4_shac_contig_133	96.809	94	1	1	147	238	287986	287893	3.94e-37	156	303720				-
motif-2-3-1	Minc_v4_shac_contig_133	94.915	118	2	4	1	115	288155	288039	6.50e-45	182	303720				-
motif-2-3-1	Minc_v4_shac_contig_133	84.375	256	20	7	1	238	288486	288233	1.77e-60	233	303720				-
motif-2-3-1	Minc_v4_shac_contig_133	95.876	97	1	2	144	238	288659	288564	1.42e-36	154	303720				-
motif-2-3-1	Minc_v4_shac_contig_133	94.068	118	3	4	1	115	288821	288705	3.02e-43	176	303720				-
motif-2-3-1	Minc_v4_shac_contig_133	95.960	99	1	2	142	238	288996	288899	1.10e-37	158	303720				-
motif-2-3-1	Minc_v4_shac_contig_133	94.915	118	2	4	1	115	289159	289043	6.50e-45	182	303720				-
motif-2-3-1	Minc_v4_shac_contig_133	96.774	93	1	1	148	238	289329	289237	1.42e-36	154	303720				-
motif-2-3-1	Minc_v4_shac_contig_133	94.017	117	3	4	1	114	289494	289379	1.09e-42	174	303720				-
motif-2-3-1	Minc_v4_shac_contig_133	83.658	257	22	10	1	238	289827	289572	1.07e-57	224	303720				-
motif-2-3-1	Minc_v4_shac_contig_133	96.774	93	1	1	148	238	289997	289905	1.42e-36	154	303720				-
motif-2-3-1	Minc_v4_shac_contig_133	94.017	117	4	3	1	115	290161	290046	1.09e-42	174	303720				-
motif-2-3-1	Minc_v4_shac_contig_133	83.922	255	23	9	1	238	290492	290239	8.23e-59	228	303720				-
motif-2-3-1	Minc_v4_shac_contig_133	95.876	97	1	2	144	238	290665	290570	1.42e-36	154	303720				-
motif-2-3-1	Minc_v4_shac_contig_133	94.017	117	4	3	1	115	290826	290711	1.09e-42	174	303720				-
motif-2-3-1	Minc_v4_shac_contig_133	96.774	93	1	1	148	238	290996	290904	1.42e-36	154	303720				-
motif-2-3-1	Minc_v4_shac_contig_133	94.068	118	3	4	1	115	291159	291043	3.02e-43	176	303720				-
motif-2-3-1	Minc_v4_shac_contig_133	95.960	99	1	2	142	238	291334	291237	1.10e-37	158	303720				-
motif-2-3-1	Minc_v4_shac_contig_133	94.068	118	3	4	1	115	291496	291380	3.02e-43	176	303720				-
motif-2-3-1	Minc_v4_shac_contig_133	96.774	93	1	1	148	238	291666	291574	1.42e-36	154	303720				-
motif-2-3-1	Minc_v4_shac_contig_133	94.068	118	3	4	1	115	291831	291715	3.02e-43	176	303720				-
motif-2-3-1	Minc_v4_shac_contig_133	96.774	93	1	1	148	238	292001	291909	1.42e-36	154	303720				-
motif-2-3-1	Minc_v4_shac_contig_133	94.068	118	3	4	1	115	292164	292048	3.02e-43	176	303720				-
motif-2-3-1	Minc_v4_shac_contig_133	95.918	98	1	2	143	238	292338	292242	3.94e-37	156	303720				-
motif-2-3-1	Minc_v4_shac_contig_133	93.966	116	4	3	1	114	292500	292386	3.91e-42	172	303720				-
motif-2-3-1	Minc_v4_shac_contig_133	95.918	98	1	2	143	238	292674	292578	3.94e-37	156	303720				-
motif-2-3-1	Minc_v4_shac_contig_133	94.017	117	4	3	1	115	292835	292720	1.09e-42	174	303720				-
motif-2-3-1	Minc_v4_shac_contig_133	96.000	100	1	2	141	238	293017	292919	3.05e-38	159	303720				-
motif-2-3-1	Minc_v4_shac_contig_133	94.068	118	3	4	1	115	293179	293063	3.02e-43	176	303720				-
motif-2-3-1	Minc_v4_shac_contig_133	95.876	97	1	2	144	238	293352	293257	1.42e-36	154	303720				-
motif-2-3-1	Minc_v4_shac_contig_133	93.966	116	4	3	1	114	293516	293402	3.91e-42	172	303720				-
motif-2-3-1	Minc_v4_shac_contig_133	95.876	97	1	2	144	238	293689	293594	1.42e-36	154	303720				-
motif-2-3-1	Minc_v4_shac_contig_133	94.017	117	4	3	1	115	293851	293736	1.09e-42	174	303720				-
motif-2-3-1	Minc_v4_shac_contig_133	95.960	99	1	2	142	238	294027	293930	1.10e-37	158	303720				-
motif-2-3-1	Minc_v4_shac_contig_133	93.277	119	3	5	1	115	294191	294074	1.41e-41	171	303720				-
motif-2-3-1	Minc_v4_shac_contig_133	95.918	98	1	2	143	238	294365	294269	3.94e-37	156	303720				-
motif-2-3-1	Minc_v4_shac_contig_133	94.068	118	3	4	1	115	294527	294411	3.02e-43	176	303720				-
motif-2-3-1	Minc_v4_shac_contig_133	96.774	93	1	1	148	238	294697	294605	1.42e-36	154	303720				-
motif-2-3-1	Minc_v4_shac_contig_133	94.068	118	3	4	1	115	294860	294744	3.02e-43	176	303720				-
motif-2-3-1	Minc_v4_shac_contig_133	95.876	97	1	2	144	238	295033	294938	1.42e-36	154	303720				-
motif-2-3-1	Minc_v4_shac_contig_133	93.277	119	3	5	1	115	295195	295078	1.41e-41	171	303720				-
motif-2-3-1	Minc_v4_shac_contig_133	96.774	93	1	1	148	238	295365	295273	1.42e-36	154	303720				-
motif-2-3-1	Minc_v4_shac_contig_133	94.017	117	4	3	1	115	295530	295415	1.09e-42	174	303720				-
motif-2-3-1	Minc_v4_shac_contig_133	95.918	98	1	2	143	238	295704	295608	3.94e-37	156	303720				-
motif-2-3-1	Minc_v4_shac_contig_133	94.068	118	3	4	1	115	295866	295750	3.02e-43	176	303720				-
motif-2-3-1	Minc_v4_shac_contig_133	96.774	93	1	1	148	238	296036	295944	1.42e-36	154	303720				-
motif-2-3-1	Minc_v4_shac_contig_133	94.068	118	3	4	1	115	296200	296084	3.02e-43	176	303720				-
motif-2-3-1	Minc_v4_shac_contig_133	96.774	93	1	1	148	238	296370	296278	1.42e-36	154	303720				-
motif-2-3-1	Minc_v4_shac_contig_133	94.068	118	3	4	1	115	296534	296418	3.02e-43	176	303720				-
motif-2-3-1	Minc_v4_shac_contig_133	95.876	97	1	2	144	238	296707	296612	1.42e-36	154	303720				-
motif-2-3-1	Minc_v4_shac_contig_133	93.966	116	4	3	1	114	296873	296759	3.91e-42	172	303720				-
motif-2-3-1	Minc_v4_shac_contig_133	96.774	93	1	1	148	238	297043	296951	1.42e-36	154	303720				-
motif-2-3-1	Minc_v4_shac_contig_133	94.017	117	4	3	1	115	297207	297092	1.09e-42	174	303720				-
motif-2-3-1	Minc_v4_shac_contig_133	96.774	93	1	1	148	238	297377	297285	1.42e-36	154	303720				-
motif-2-3-1	Minc_v4_shac_contig_133	94.068	118	3	4	1	115	297539	297423	3.02e-43	176	303720				-
motif-2-3-1	Minc_v4_shac_contig_133	96.774	93	1	1	148	238	297709	297617	1.42e-36	154	303720				-
motif-2-3-1	Minc_v4_shac_contig_133	94.068	118	3	4	1	115	297879	297763	3.02e-43	176	303720				-
motif-2-3-1	Minc_v4_shac_contig_133	96.774	93	1	1	148	238	298049	297957	1.42e-36	154	303720				-
motif-2-3-1	Minc_v4_shac_contig_133	93.277	119	3	5	1	115	298214	298097	1.41e-41	171	303720				-
motif-2-3-1	Minc_v4_shac_contig_133	95.876	97	1	2	144	238	298387	298292	1.42e-36	154	303720				-
motif-2-3-1	Minc_v4_shac_contig_133	94.068	118	3	4	1	115	298552	298436	3.02e-43	176	303720				-
motif-2-3-1	Minc_v4_shac_contig_133	95.918	98	1	2	143	238	298726	298630	3.94e-37	156	303720				-
motif-2-3-1	Minc_v4_shac_contig_133	94.068	118	3	4	1	115	298892	298776	3.02e-43	176	303720				-
motif-2-3-1	Minc_v4_shac_contig_133	95.876	97	1	2	144	238	299065	298970	1.42e-36	154	303720				-
motif-2-3-1	Minc_v4_shac_contig_133	94.017	117	4	3	1	115	299227	299112	1.09e-42	174	303720				-
motif-2-3-1	Minc_v4_shac_contig_133	96.774	93	1	1	148	238	299397	299305	1.42e-36	154	303720				-
motif-2-3-1	Minc_v4_shac_contig_133	94.017	117	4	3	1	115	299560	299445	1.09e-42	174	303720				-
motif-2-3-1	Minc_v4_shac_contig_133	96.774	93	1	1	148	238	299730	299638	1.42e-36	154	303720				-
motif-2-3-1	Minc_v4_shac_contig_133	94.068	118	3	4	1	115	299898	299782	3.02e-43	176	303720				-
motif-2-3-1	Minc_v4_shac_contig_133	96.774	93	1	1	148	238	300068	299976	1.42e-36	154	303720				-
motif-2-3-1	Minc_v4_shac_contig_133	94.068	118	3	4	1	115	300233	300117	3.02e-43	176	303720				-
motif-2-3-1	Minc_v4_shac_contig_133	82.946	258	23	9	1	238	300567	300311	2.31e-54	213	303720				-
motif-2-3-1	Minc_v4_shac_contig_133	96.774	93	1	1	148	238	300737	300645	1.42e-36	154	303720				-
motif-2-3-1	Minc_v4_shac_contig_133	94.872	117	3	3	1	115	300903	300788	2.34e-44	180	303720				-
motif-2-3-1	Minc_v4_shac_contig_133	96.774	93	1	1	148	238	301073	300981	1.42e-36	154	303720				-
motif-2-3-1	Minc_v4_shac_contig_133	93.277	119	3	5	1	115	301238	301121	1.41e-41	171	303720				-
motif-2-3-1	Minc_v4_shac_contig_133	96.774	93	1	1	148	238	301408	301316	1.42e-36	154	303720				-
motif-2-3-1	Minc_v4_shac_contig_133	89.103	156	12	5	1	153	301578	301425	3.89e-47	189	303720				-
motif-2-3-1	Minc_v4_shac_contig_133	87.160	257	13	9	1	238	301911	301656	1.04e-72	274	303720				-
motif-2-3-1	Minc_v4_shac_contig_133	87.891	256	12	8	1	238	302243	301989	1.73e-75	283	303720				-
motif-2-3-1	Minc_v4_shac_contig_133	84.556	259	18	10	1	238	302578	302321	1.37e-61	237	303720				-
motif-2-3-1	Minc_v4_shac_contig_133	87.891	256	12	7	1	238	302910	302656	1.73e-75	283	303720				-
motif-2-3-1	Minc_v4_shac_contig_133	86.486	259	13	10	1	238	303245	302988	6.28e-70	265	303720				-
motif-2-3-1	Minc_v4_shac_contig_133	88.235	255	12	7	1	238	303576	303323	3.72e-77	289	303720				-
motif-2-3-1	Minc_v4_shac_contig_143	94.068	118	3	4	1	115	101	217	3.02e-43	176	261873	Beg (only motif 2)	18	6962	+	Minc_v4_shac_contig_143g0520591 (492 – 827)
motif-2-3-1	Minc_v4_shac_contig_143	94.017	117	4	3	1	115	505	620	1.09e-42	174	261873				+
motif-2-3-1	Minc_v4_shac_contig_143	94.017	117	4	3	1	115	907	1022	1.09e-42	174	261873				+
motif-2-3-1	Minc_v4_shac_contig_143	94.017	117	4	3	1	115	1310	1425	1.09e-42	174	261873				+
motif-2-3-1	Minc_v4_shac_contig_143	94.017	117	4	3	1	115	1712	1827	1.09e-42	174	261873				+
motif-2-3-1	Minc_v4_shac_contig_143	94.017	117	4	3	1	115	2114	2229	1.09e-42	174	261873				+
motif-2-3-1	Minc_v4_shac_contig_143	94.017	117	4	3	1	115	2515	2630	1.09e-42	174	261873				+
motif-2-3-1	Minc_v4_shac_contig_143	94.017	117	4	3	1	115	2917	3032	1.09e-42	174	261873				+
motif-2-3-1	Minc_v4_shac_contig_143	94.017	117	4	3	1	115	3321	3436	1.09e-42	174	261873				+
motif-2-3-1	Minc_v4_shac_contig_143	94.017	117	4	3	1	115	3723	3838	1.09e-42	174	261873				+
motif-2-3-1	Minc_v4_shac_contig_143	94.017	117	4	3	1	115	4126	4241	1.09e-42	174	261873				+
motif-2-3-1	Minc_v4_shac_contig_143	94.017	117	4	3	1	115	4529	4644	1.09e-42	174	261873				+
motif-2-3-1	Minc_v4_shac_contig_143	94.017	117	4	3	1	115	4932	5047	1.09e-42	174	261873				+
motif-2-3-1	Minc_v4_shac_contig_143	93.277	119	3	5	1	115	5335	5452	1.41e-41	171	261873				+
motif-2-3-1	Minc_v4_shac_contig_143	94.017	117	4	3	1	115	5740	5855	1.09e-42	174	261873				+
motif-2-3-1	Minc_v4_shac_contig_143	94.017	117	4	3	1	115	6142	6257	1.09e-42	174	261873				+
motif-2-3-1	Minc_v4_shac_contig_143	94.017	117	4	3	1	115	6545	6660	1.09e-42	174	261873				+
motif-2-3-1	Minc_v4_shac_contig_143	94.017	117	4	3	1	115	6947	7062	1.09e-42	174	261873				+
motif-2-3-1	Minc_v4_shac_contig_15	90.234	256	6	6	1	238	140	394	1.71e-85	316	2769477	Beg	49	15188	+ -	None
motif-2-3-1	Minc_v4_shac_contig_15	90.234	256	6	6	1	238	453	707	1.71e-85	316	2769477				+
motif-2-3-1	Minc_v4_shac_contig_15	90.234	256	6	6	1	238	766	1020	1.71e-85	316	2769477				+
motif-2-3-1	Minc_v4_shac_contig_15	90.234	256	6	6	1	238	1080	1334	1.71e-85	316	2769477				+
motif-2-3-1	Minc_v4_shac_contig_15	90.234	256	6	6	1	238	1393	1647	1.71e-85	316	2769477				+
motif-2-3-1	Minc_v4_shac_contig_15	90.234	256	6	6	1	238	1707	1961	1.71e-85	316	2769477				+
motif-2-3-1	Minc_v4_shac_contig_15	90.234	256	6	6	1	238	2020	2274	1.71e-85	316	2769477				+
motif-2-3-1	Minc_v4_shac_contig_15	90.234	256	6	6	1	238	2335	2589	1.71e-85	316	2769477				+
motif-2-3-1	Minc_v4_shac_contig_15	90.234	256	6	6	1	238	2649	2903	1.71e-85	316	2769477				+
motif-2-3-1	Minc_v4_shac_contig_15	90.234	256	6	6	1	238	2962	3216	1.71e-85	316	2769477				+
motif-2-3-1	Minc_v4_shac_contig_15	90.234	256	6	6	1	238	3275	3529	1.71e-85	316	2769477				+
motif-2-3-1	Minc_v4_shac_contig_15	90.234	256	6	6	1	238	3589	3843	1.71e-85	316	2769477				+
motif-2-3-1	Minc_v4_shac_contig_15	90.234	256	6	6	1	238	3901	4155	1.71e-85	316	2769477				+
motif-2-3-1	Minc_v4_shac_contig_15	90.234	256	5	7	1	238	4213	4466	1.71e-85	316	2769477				+
motif-2-3-1	Minc_v4_shac_contig_15	90.234	256	6	6	1	238	4526	4780	1.71e-85	316	2769477				+
motif-2-3-1	Minc_v4_shac_contig_15	90.234	256	6	6	1	238	4840	5094	1.71e-85	316	2769477				+
motif-2-3-1	Minc_v4_shac_contig_15	90.234	256	6	6	1	238	5153	5407	1.71e-85	316	2769477				+
motif-2-3-1	Minc_v4_shac_contig_15	90.234	256	6	6	1	238	5466	5720	1.71e-85	316	2769477				+
motif-2-3-1	Minc_v4_shac_contig_15	90.234	256	6	6	1	238	5779	6033	1.71e-85	316	2769477				+
motif-2-3-1	Minc_v4_shac_contig_15	90.234	256	6	6	1	238	6092	6346	1.71e-85	316	2769477				+
motif-2-3-1	Minc_v4_shac_contig_15	90.234	256	6	6	1	238	6405	6659	1.71e-85	316	2769477				+
motif-2-3-1	Minc_v4_shac_contig_15	90.234	256	6	6	1	238	6717	6971	1.71e-85	316	2769477				+
motif-2-3-1	Minc_v4_shac_contig_15	90.234	256	6	6	1	238	7030	7284	1.71e-85	316	2769477				+
motif-2-3-1	Minc_v4_shac_contig_15	90.234	256	6	6	1	238	7343	7597	1.71e-85	316	2769477				+
motif-2-3-1	Minc_v4_shac_contig_15	90.234	256	6	6	1	238	7656	7910	1.71e-85	316	2769477				+
motif-2-3-1	Minc_v4_shac_contig_15	90.234	256	6	6	1	238	7970	8224	1.71e-85	316	2769477				+
motif-2-3-1	Minc_v4_shac_contig_15	90.234	256	6	6	1	238	8283	8537	1.71e-85	316	2769477				+
motif-2-3-1	Minc_v4_shac_contig_15	90.234	256	6	6	1	238	8596	8850	1.71e-85	316	2769477				+
motif-2-3-1	Minc_v4_shac_contig_15	90.234	256	6	6	1	238	8910	9164	1.71e-85	316	2769477				+
motif-2-3-1	Minc_v4_shac_contig_15	90.234	256	6	6	1	238	9223	9477	1.71e-85	316	2769477				+
motif-2-3-1	Minc_v4_shac_contig_15	90.234	256	6	6	1	238	9535	9789	1.71e-85	316	2769477				+
motif-2-3-1	Minc_v4_shac_contig_15	90.234	256	6	6	1	238	9848	10102	1.71e-85	316	2769477				+
motif-2-3-1	Minc_v4_shac_contig_15	90.234	256	6	6	1	238	10161	10415	1.71e-85	316	2769477				+
motif-2-3-1	Minc_v4_shac_contig_15	90.234	256	6	6	1	238	10474	10728	1.71e-85	316	2769477				+
motif-2-3-1	Minc_v4_shac_contig_15	90.234	256	6	6	1	238	10787	11041	1.71e-85	316	2769477				+
motif-2-3-1	Minc_v4_shac_contig_15	90.234	256	6	6	1	238	11100	11354	1.71e-85	316	2769477				+
motif-2-3-1	Minc_v4_shac_contig_15	90.234	256	6	6	1	238	11413	11667	1.71e-85	316	2769477				+
motif-2-3-1	Minc_v4_shac_contig_15	90.234	256	6	6	1	238	11726	11980	1.71e-85	316	2769477				+
motif-2-3-1	Minc_v4_shac_contig_15	90.234	256	6	6	1	238	12039	12293	1.71e-85	316	2769477				+
motif-2-3-1	Minc_v4_shac_contig_15	90.234	256	6	6	1	238	12351	12605	1.71e-85	316	2769477				+
motif-2-3-1	Minc_v4_shac_contig_15	90.234	256	6	6	1	238	12664	12918	1.71e-85	316	2769477				+
motif-2-3-1	Minc_v4_shac_contig_15	92.453	159	6	5	1	155	13168	13012	3.83e-57	222	2769477				-
motif-2-3-1	Minc_v4_shac_contig_15	90.234	256	6	6	1	238	13482	13228	1.71e-85	316	2769477				-
motif-2-3-1	Minc_v4_shac_contig_15	90.234	256	6	6	1	238	13795	13541	1.71e-85	316	2769477				-
motif-2-3-1	Minc_v4_shac_contig_15	90.234	256	6	6	1	238	14108	13854	1.71e-85	316	2769477				-
motif-2-3-1	Minc_v4_shac_contig_15	90.234	256	6	6	1	238	14421	14167	1.71e-85	316	2769477				-
motif-2-3-1	Minc_v4_shac_contig_15	90.234	256	6	6	1	238	14734	14480	1.71e-85	316	2769477				-
motif-2-3-1	Minc_v4_shac_contig_15	90.234	256	6	6	1	238	15047	14793	1.71e-85	316	2769477				-
motif-2-3-1	Minc_v4_shac_contig_15	89.238	223	5	6	34	238	15327	15106	8.12e-69	261	2769477				-
motif-2-3-1	Minc_v4_shac_contig_152	93.333	255	0	5	1	238	115	369	7.78e-99	361	224935	Beg	187	59279	+	None
motif-2-3-1	Minc_v4_shac_contig_152	93.333	255	0	5	1	238	424	678	7.78e-99	361	224935				+
motif-2-3-1	Minc_v4_shac_contig_152	93.701	254	0	6	1	238	732	985	1.67e-100	366	224935				+
motif-2-3-1	Minc_v4_shac_contig_152	93.333	255	0	5	1	238	1038	1292	7.78e-99	361	224935				+
motif-2-3-1	Minc_v4_shac_contig_152	93.333	255	0	5	1	238	1345	1599	7.78e-99	361	224935				+
motif-2-3-1	Minc_v4_shac_contig_152	93.333	255	0	5	1	238	1654	1908	7.78e-99	361	224935				+
motif-2-3-1	Minc_v4_shac_contig_152	93.333	255	0	5	1	238	1962	2216	7.78e-99	361	224935				+
motif-2-3-1	Minc_v4_shac_contig_152	93.333	255	0	5	1	238	2271	2525	7.78e-99	361	224935				+
motif-2-3-1	Minc_v4_shac_contig_152	93.333	255	0	5	1	238	2579	2833	7.78e-99	361	224935				+
motif-2-3-1	Minc_v4_shac_contig_152	93.333	255	0	5	1	238	2888	3142	7.78e-99	361	224935				+
motif-2-3-1	Minc_v4_shac_contig_152	93.333	255	0	5	1	238	3196	3450	7.78e-99	361	224935				+
motif-2-3-1	Minc_v4_shac_contig_152	93.333	255	0	5	1	238	3504	3758	7.78e-99	361	224935				+
motif-2-3-1	Minc_v4_shac_contig_152	93.333	255	0	5	1	238	3812	4066	7.78e-99	361	224935				+
motif-2-3-1	Minc_v4_shac_contig_152	93.333	255	0	5	1	238	4120	4374	7.78e-99	361	224935				+
motif-2-3-1	Minc_v4_shac_contig_152	93.333	255	0	5	1	238	4428	4682	7.78e-99	361	224935				+
motif-2-3-1	Minc_v4_shac_contig_152	93.701	254	0	6	1	238	4740	4993	1.67e-100	366	224935				+
motif-2-3-1	Minc_v4_shac_contig_152	93.333	255	0	5	1	238	5050	5304	7.78e-99	361	224935				+
motif-2-3-1	Minc_v4_shac_contig_152	93.701	254	0	6	1	238	5360	5613	1.67e-100	366	224935				+
motif-2-3-1	Minc_v4_shac_contig_152	93.333	255	0	5	1	238	5667	5921	7.78e-99	361	224935				+
motif-2-3-1	Minc_v4_shac_contig_152	93.333	255	0	5	1	238	5975	6229	7.78e-99	361	224935				+
motif-2-3-1	Minc_v4_shac_contig_152	93.333	255	0	5	1	238	6284	6538	7.78e-99	361	224935				+
motif-2-3-1	Minc_v4_shac_contig_152	93.701	254	0	6	1	238	6594	6847	1.67e-100	366	224935				+
motif-2-3-1	Minc_v4_shac_contig_152	93.333	255	0	5	1	238	6902	7156	7.78e-99	361	224935				+
motif-2-3-1	Minc_v4_shac_contig_152	93.333	255	0	5	1	238	7211	7465	7.78e-99	361	224935				+
motif-2-3-1	Minc_v4_shac_contig_152	93.701	254	0	6	1	238	7522	7775	1.67e-100	366	224935				+
motif-2-3-1	Minc_v4_shac_contig_152	93.333	255	0	5	1	238	7829	8083	7.78e-99	361	224935				+
motif-2-3-1	Minc_v4_shac_contig_152	93.333	255	0	5	1	238	8138	8392	7.78e-99	361	224935				+
motif-2-3-1	Minc_v4_shac_contig_152	93.333	255	0	5	1	238	8445	8699	7.78e-99	361	224935				+
motif-2-3-1	Minc_v4_shac_contig_152	93.333	255	0	5	1	238	8753	9007	7.78e-99	361	224935				+
motif-2-3-1	Minc_v4_shac_contig_152	93.701	254	0	6	1	238	9062	9315	1.67e-100	366	224935				+
motif-2-3-1	Minc_v4_shac_contig_152	93.333	255	0	5	1	238	9370	9624	7.78e-99	361	224935				+
motif-2-3-1	Minc_v4_shac_contig_152	93.701	254	0	6	1	238	9678	9931	1.67e-100	366	224935				+
motif-2-3-1	Minc_v4_shac_contig_152	93.333	255	0	5	1	238	9985	10239	7.78e-99	361	224935				+
motif-2-3-1	Minc_v4_shac_contig_152	93.333	255	0	5	1	238	10294	10548	7.78e-99	361	224935				+
motif-2-3-1	Minc_v4_shac_contig_152	93.333	255	0	5	1	238	10603	10857	7.78e-99	361	224935				+
motif-2-3-1	Minc_v4_shac_contig_152	93.333	255	0	5	1	238	10910	11164	7.78e-99	361	224935				+
motif-2-3-1	Minc_v4_shac_contig_152	93.333	255	0	5	1	238	11218	11472	7.78e-99	361	224935				+
motif-2-3-1	Minc_v4_shac_contig_152	93.701	254	0	6	1	238	11526	11779	1.67e-100	366	224935				+
motif-2-3-1	Minc_v4_shac_contig_152	93.333	255	0	5	1	238	11835	12089	7.78e-99	361	224935				+
motif-2-3-1	Minc_v4_shac_contig_152	93.701	254	0	6	1	238	12144	12397	1.67e-100	366	224935				+
motif-2-3-1	Minc_v4_shac_contig_152	93.333	255	0	5	1	238	12454	12708	7.78e-99	361	224935				+
motif-2-3-1	Minc_v4_shac_contig_152	93.333	255	0	5	1	238	12762	13016	7.78e-99	361	224935				+
motif-2-3-1	Minc_v4_shac_contig_152	93.701	254	0	6	1	238	13069	13322	1.67e-100	366	224935				+
motif-2-3-1	Minc_v4_shac_contig_152	93.333	255	0	5	1	238	13377	13631	7.78e-99	361	224935				+
motif-2-3-1	Minc_v4_shac_contig_152	93.333	255	0	5	1	238	13685	13939	7.78e-99	361	224935				+
motif-2-3-1	Minc_v4_shac_contig_152	93.333	255	0	5	1	238	13992	14246	7.78e-99	361	224935				+
motif-2-3-1	Minc_v4_shac_contig_152	93.333	255	0	5	1	238	14302	14556	7.78e-99	361	224935				+
motif-2-3-1	Minc_v4_shac_contig_152	93.333	255	0	5	1	238	14610	14864	7.78e-99	361	224935				+
motif-2-3-1	Minc_v4_shac_contig_152	93.333	255	0	5	1	238	14917	15171	7.78e-99	361	224935				+
motif-2-3-1	Minc_v4_shac_contig_152	93.333	255	0	5	1	238	15224	15478	7.78e-99	361	224935				+
motif-2-3-1	Minc_v4_shac_contig_152	93.333	255	0	5	1	238	15532	15786	7.78e-99	361	224935				+
motif-2-3-1	Minc_v4_shac_contig_152	93.333	255	0	5	1	238	15841	16095	7.78e-99	361	224935				+
motif-2-3-1	Minc_v4_shac_contig_152	93.701	254	0	6	1	238	16147	16400	1.67e-100	366	224935				+
motif-2-3-1	Minc_v4_shac_contig_152	93.333	255	0	5	1	238	16455	16709	7.78e-99	361	224935				+
motif-2-3-1	Minc_v4_shac_contig_152	93.701	254	0	6	1	238	16763	17016	1.67e-100	366	224935				+
motif-2-3-1	Minc_v4_shac_contig_152	93.333	255	0	5	1	238	17073	17327	7.78e-99	361	224935				+
motif-2-3-1	Minc_v4_shac_contig_152	92.969	256	0	6	1	238	17381	17636	1.01e-97	357	224935				+
motif-2-3-1	Minc_v4_shac_contig_152	93.333	255	0	5	1	238	17689	17943	7.78e-99	361	224935				+
motif-2-3-1	Minc_v4_shac_contig_152	93.333	255	0	5	1	238	17998	18252	7.78e-99	361	224935				+
motif-2-3-1	Minc_v4_shac_contig_152	93.333	255	0	5	1	238	18306	18560	7.78e-99	361	224935				+
motif-2-3-1	Minc_v4_shac_contig_152	93.333	255	0	5	1	238	18614	18868	7.78e-99	361	224935				+
motif-2-3-1	Minc_v4_shac_contig_152	93.333	255	0	5	1	238	18922	19176	7.78e-99	361	224935				+
motif-2-3-1	Minc_v4_shac_contig_152	93.701	254	0	6	1	238	19229	19482	1.67e-100	366	224935				+
motif-2-3-1	Minc_v4_shac_contig_152	93.333	255	0	5	1	238	19536	19790	7.78e-99	361	224935				+
motif-2-3-1	Minc_v4_shac_contig_152	93.333	255	0	5	1	238	19846	20100	7.78e-99	361	224935				+
motif-2-3-1	Minc_v4_shac_contig_152	93.701	254	0	6	1	238	20154	20407	1.67e-100	366	224935				+
motif-2-3-1	Minc_v4_shac_contig_152	93.333	255	0	5	1	238	20461	20715	7.78e-99	361	224935				+
motif-2-3-1	Minc_v4_shac_contig_152	93.333	255	0	5	1	238	20768	21022	7.78e-99	361	224935				+
motif-2-3-1	Minc_v4_shac_contig_152	93.333	255	0	5	1	238	21075	21329	7.78e-99	361	224935				+
motif-2-3-1	Minc_v4_shac_contig_152	93.333	255	0	5	1	238	21382	21636	7.78e-99	361	224935				+
motif-2-3-1	Minc_v4_shac_contig_152	93.333	255	0	5	1	238	21690	21944	7.78e-99	361	224935				+
motif-2-3-1	Minc_v4_shac_contig_152	93.333	255	0	5	1	238	21998	22252	7.78e-99	361	224935				+
motif-2-3-1	Minc_v4_shac_contig_152	93.333	255	0	5	1	238	22307	22561	7.78e-99	361	224935				+
motif-2-3-1	Minc_v4_shac_contig_152	93.333	255	0	5	1	238	22618	22872	7.78e-99	361	224935				+
motif-2-3-1	Minc_v4_shac_contig_152	93.333	255	0	5	1	238	22925	23179	7.78e-99	361	224935				+
motif-2-3-1	Minc_v4_shac_contig_152	93.701	254	0	6	1	238	23232	23485	1.67e-100	366	224935				+
motif-2-3-1	Minc_v4_shac_contig_152	93.333	255	0	5	1	238	23540	23794	7.78e-99	361	224935				+
motif-2-3-1	Minc_v4_shac_contig_152	93.333	255	0	5	1	238	23849	24103	7.78e-99	361	224935				+
motif-2-3-1	Minc_v4_shac_contig_152	93.333	255	0	5	1	238	24157	24411	7.78e-99	361	224935				+
motif-2-3-1	Minc_v4_shac_contig_152	93.333	255	0	5	1	238	24464	24718	7.78e-99	361	224935				+
motif-2-3-1	Minc_v4_shac_contig_152	93.333	255	0	5	1	238	24770	25024	7.78e-99	361	224935				+
motif-2-3-1	Minc_v4_shac_contig_152	93.333	255	0	5	1	238	25077	25331	7.78e-99	361	224935				+
motif-2-3-1	Minc_v4_shac_contig_152	93.333	255	0	5	1	238	25386	25640	7.78e-99	361	224935				+
motif-2-3-1	Minc_v4_shac_contig_152	93.333	255	0	5	1	238	25694	25948	7.78e-99	361	224935				+
motif-2-3-1	Minc_v4_shac_contig_152	93.701	254	0	6	1	238	26001	26254	1.67e-100	366	224935				+
motif-2-3-1	Minc_v4_shac_contig_152	93.333	255	0	5	1	238	26308	26562	7.78e-99	361	224935				+
motif-2-3-1	Minc_v4_shac_contig_152	93.333	255	0	5	1	238	26617	26871	7.78e-99	361	224935				+
motif-2-3-1	Minc_v4_shac_contig_152	93.701	254	0	6	1	238	26926	27179	1.67e-100	366	224935				+
motif-2-3-1	Minc_v4_shac_contig_152	93.333	255	0	5	1	238	27233	27487	7.78e-99	361	224935				+
motif-2-3-1	Minc_v4_shac_contig_152	93.333	255	0	5	1	238	27541	27795	7.78e-99	361	224935				+
motif-2-3-1	Minc_v4_shac_contig_152	93.701	254	0	6	1	238	27847	28100	1.67e-100	366	224935				+
motif-2-3-1	Minc_v4_shac_contig_152	93.333	255	0	5	1	238	28152	28406	7.78e-99	361	224935				+
motif-2-3-1	Minc_v4_shac_contig_152	93.333	255	0	5	1	238	28460	28714	7.78e-99	361	224935				+
motif-2-3-1	Minc_v4_shac_contig_152	93.333	255	0	5	1	238	28768	29022	7.78e-99	361	224935				+
motif-2-3-1	Minc_v4_shac_contig_152	93.333	255	0	5	1	238	29076	29330	7.78e-99	361	224935				+
motif-2-3-1	Minc_v4_shac_contig_152	93.333	255	0	5	1	238	29385	29639	7.78e-99	361	224935				+
motif-2-3-1	Minc_v4_shac_contig_152	93.333	255	0	5	1	238	29693	29947	7.78e-99	361	224935				+
motif-2-3-1	Minc_v4_shac_contig_152	93.333	255	0	5	1	238	30001	30255	7.78e-99	361	224935				+
motif-2-3-1	Minc_v4_shac_contig_152	93.333	255	0	5	1	238	30308	30562	7.78e-99	361	224935				+
motif-2-3-1	Minc_v4_shac_contig_152	93.333	255	0	5	1	238	30615	30869	7.78e-99	361	224935				+
motif-2-3-1	Minc_v4_shac_contig_152	93.333	255	0	5	1	238	30919	31173	7.78e-99	361	224935				+
motif-2-3-1	Minc_v4_shac_contig_152	93.333	255	0	5	1	238	31226	31480	7.78e-99	361	224935				+
motif-2-3-1	Minc_v4_shac_contig_152	93.701	254	0	6	1	238	31533	31786	1.67e-100	366	224935				+
motif-2-3-1	Minc_v4_shac_contig_152	93.333	255	0	5	1	238	31838	32092	7.78e-99	361	224935				+
motif-2-3-1	Minc_v4_shac_contig_152	93.333	255	0	5	1	238	32143	32397	7.78e-99	361	224935				+
motif-2-3-1	Minc_v4_shac_contig_152	93.333	255	0	5	1	238	32450	32704	7.78e-99	361	224935				+
motif-2-3-1	Minc_v4_shac_contig_152	93.333	255	0	5	1	238	32756	33010	7.78e-99	361	224935				+
motif-2-3-1	Minc_v4_shac_contig_152	93.333	255	0	5	1	238	33062	33316	7.78e-99	361	224935				+
motif-2-3-1	Minc_v4_shac_contig_152	93.333	255	0	5	1	238	33370	33624	7.78e-99	361	224935				+
motif-2-3-1	Minc_v4_shac_contig_152	92.969	256	0	6	1	238	33675	33930	1.01e-97	357	224935				+
motif-2-3-1	Minc_v4_shac_contig_152	93.333	255	0	5	1	238	33979	34233	7.78e-99	361	224935				+
motif-2-3-1	Minc_v4_shac_contig_152	93.333	255	0	5	1	238	34282	34536	7.78e-99	361	224935				+
motif-2-3-1	Minc_v4_shac_contig_152	93.333	255	0	5	1	238	34587	34841	7.78e-99	361	224935				+
motif-2-3-1	Minc_v4_shac_contig_152	93.333	255	0	5	1	238	34893	35147	7.78e-99	361	224935				+
motif-2-3-1	Minc_v4_shac_contig_152	93.333	255	0	5	1	238	35198	35452	7.78e-99	361	224935				+
motif-2-3-1	Minc_v4_shac_contig_152	93.333	255	0	5	1	238	35503	35757	7.78e-99	361	224935				+
motif-2-3-1	Minc_v4_shac_contig_152	93.333	255	0	5	1	238	35809	36063	7.78e-99	361	224935				+
motif-2-3-1	Minc_v4_shac_contig_152	93.333	255	0	5	1	238	36114	36368	7.78e-99	361	224935				+
motif-2-3-1	Minc_v4_shac_contig_152	93.333	255	0	5	1	238	36420	36674	7.78e-99	361	224935				+
motif-2-3-1	Minc_v4_shac_contig_152	93.333	255	0	5	1	238	36727	36981	7.78e-99	361	224935				+
motif-2-3-1	Minc_v4_shac_contig_152	93.333	255	0	5	1	238	37033	37287	7.78e-99	361	224935				+
motif-2-3-1	Minc_v4_shac_contig_152	93.333	255	0	5	1	238	37340	37594	7.78e-99	361	224935				+
motif-2-3-1	Minc_v4_shac_contig_152	93.333	255	0	5	1	238	37647	37901	7.78e-99	361	224935				+
motif-2-3-1	Minc_v4_shac_contig_152	93.333	255	0	5	1	238	37954	38208	7.78e-99	361	224935				+
motif-2-3-1	Minc_v4_shac_contig_152	93.333	255	0	5	1	238	38261	38515	7.78e-99	361	224935				+
motif-2-3-1	Minc_v4_shac_contig_152	93.333	255	0	5	1	238	38566	38820	7.78e-99	361	224935				+
motif-2-3-1	Minc_v4_shac_contig_152	93.333	255	0	5	1	238	38871	39125	7.78e-99	361	224935				+
motif-2-3-1	Minc_v4_shac_contig_152	93.333	255	0	5	1	238	39177	39431	7.78e-99	361	224935				+
motif-2-3-1	Minc_v4_shac_contig_152	93.333	255	0	5	1	238	39483	39737	7.78e-99	361	224935				+
motif-2-3-1	Minc_v4_shac_contig_152	93.333	255	0	7	1	238	39786	40040	7.78e-99	361	224935				+
motif-2-3-1	Minc_v4_shac_contig_152	93.333	255	0	5	1	238	40093	40347	7.78e-99	361	224935				+
motif-2-3-1	Minc_v4_shac_contig_152	93.701	254	0	6	1	238	40398	40651	1.67e-100	366	224935				+
motif-2-3-1	Minc_v4_shac_contig_152	93.333	255	0	5	1	238	40702	40956	7.78e-99	361	224935				+
motif-2-3-1	Minc_v4_shac_contig_152	93.333	255	0	5	1	238	41008	41262	7.78e-99	361	224935				+
motif-2-3-1	Minc_v4_shac_contig_152	93.333	255	0	5	1	238	41313	41567	7.78e-99	361	224935				+
motif-2-3-1	Minc_v4_shac_contig_152	93.333	255	0	5	1	238	41618	41872	7.78e-99	361	224935				+
motif-2-3-1	Minc_v4_shac_contig_152	93.333	255	0	5	1	238	41925	42179	7.78e-99	361	224935				+
motif-2-3-1	Minc_v4_shac_contig_152	93.333	255	0	5	1	238	42231	42485	7.78e-99	361	224935				+
motif-2-3-1	Minc_v4_shac_contig_152	93.701	254	0	6	1	238	42537	42790	1.67e-100	366	224935				+
motif-2-3-1	Minc_v4_shac_contig_152	93.333	255	0	5	1	238	42842	43096	7.78e-99	361	224935				+
motif-2-3-1	Minc_v4_shac_contig_152	93.333	255	0	5	1	238	43148	43402	7.78e-99	361	224935				+
motif-2-3-1	Minc_v4_shac_contig_152	93.333	255	0	5	1	238	43454	43708	7.78e-99	361	224935				+
motif-2-3-1	Minc_v4_shac_contig_152	93.333	255	0	5	1	238	43760	44014	7.78e-99	361	224935				+
motif-2-3-1	Minc_v4_shac_contig_152	93.333	255	0	5	1	238	44068	44322	7.78e-99	361	224935				+
motif-2-3-1	Minc_v4_shac_contig_152	93.701	254	0	6	1	238	44374	44627	1.67e-100	366	224935				+
motif-2-3-1	Minc_v4_shac_contig_152	93.333	255	0	5	1	238	44678	44932	7.78e-99	361	224935				+
motif-2-3-1	Minc_v4_shac_contig_152	93.333	255	0	5	1	238	44982	45236	7.78e-99	361	224935				+
motif-2-3-1	Minc_v4_shac_contig_152	93.333	255	0	5	1	238	45289	45543	7.78e-99	361	224935				+
motif-2-3-1	Minc_v4_shac_contig_152	93.333	255	0	5	1	238	45596	45850	7.78e-99	361	224935				+
motif-2-3-1	Minc_v4_shac_contig_152	93.333	255	0	5	1	238	45902	46156	7.78e-99	361	224935				+
motif-2-3-1	Minc_v4_shac_contig_152	93.333	255	0	5	1	238	46210	46464	7.78e-99	361	224935				+
motif-2-3-1	Minc_v4_shac_contig_152	93.701	254	0	6	1	238	46517	46770	1.67e-100	366	224935				+
motif-2-3-1	Minc_v4_shac_contig_152	93.333	255	0	5	1	238	46824	47078	7.78e-99	361	224935				+
motif-2-3-1	Minc_v4_shac_contig_152	93.333	255	0	5	1	238	47132	47386	7.78e-99	361	224935				+
motif-2-3-1	Minc_v4_shac_contig_152	93.333	255	0	5	1	238	47439	47693	7.78e-99	361	224935				+
motif-2-3-1	Minc_v4_shac_contig_152	93.333	255	0	5	1	238	47746	48000	7.78e-99	361	224935				+
motif-2-3-1	Minc_v4_shac_contig_152	93.701	254	0	6	1	238	48054	48307	1.67e-100	366	224935				+
motif-2-3-1	Minc_v4_shac_contig_152	93.333	255	0	5	1	238	48360	48614	7.78e-99	361	224935				+
motif-2-3-1	Minc_v4_shac_contig_152	93.333	255	0	5	1	238	48668	48922	7.78e-99	361	224935				+
motif-2-3-1	Minc_v4_shac_contig_152	93.333	255	0	5	1	238	48976	49230	7.78e-99	361	224935				+
motif-2-3-1	Minc_v4_shac_contig_152	93.701	254	0	6	1	238	49283	49536	1.67e-100	366	224935				+
motif-2-3-1	Minc_v4_shac_contig_152	93.333	255	0	5	1	238	49588	49842	7.78e-99	361	224935				+
motif-2-3-1	Minc_v4_shac_contig_152	93.333	255	0	5	1	238	49895	50149	7.78e-99	361	224935				+
motif-2-3-1	Minc_v4_shac_contig_152	93.333	255	0	5	1	238	50202	50456	7.78e-99	361	224935				+
motif-2-3-1	Minc_v4_shac_contig_152	93.333	255	0	5	1	238	50508	50762	7.78e-99	361	224935				+
motif-2-3-1	Minc_v4_shac_contig_152	93.333	255	0	5	1	238	50814	51068	7.78e-99	361	224935				+
motif-2-3-1	Minc_v4_shac_contig_152	91.016	256	5	5	1	238	51120	51375	2.19e-89	329	224935				+
motif-2-3-1	Minc_v4_shac_contig_152	93.333	255	0	5	1	238	51427	51681	7.78e-99	361	224935				+
motif-2-3-1	Minc_v4_shac_contig_152	93.333	255	0	5	1	238	51731	51985	7.78e-99	361	224935				+
motif-2-3-1	Minc_v4_shac_contig_152	90.234	256	6	6	1	238	52035	52289	1.71e-85	316	224935				+
motif-2-3-1	Minc_v4_shac_contig_152	93.333	255	0	5	1	238	52340	52594	7.78e-99	361	224935				+
motif-2-3-1	Minc_v4_shac_contig_152	93.333	255	0	5	1	238	52645	52899	7.78e-99	361	224935				+
motif-2-3-1	Minc_v4_shac_contig_152	90.234	256	6	6	1	238	52951	53205	1.71e-85	316	224935				+
motif-2-3-1	Minc_v4_shac_contig_152	93.333	255	0	5	1	238	53257	53511	7.78e-99	361	224935				+
motif-2-3-1	Minc_v4_shac_contig_152	93.333	255	0	5	1	238	53562	53816	7.78e-99	361	224935				+
motif-2-3-1	Minc_v4_shac_contig_152	90.458	262	1	5	1	238	53871	54132	1.02e-87	324	224935				+
motif-2-3-1	Minc_v4_shac_contig_152	93.333	255	0	5	1	238	54808	55062	7.78e-99	361	224935				+
motif-2-3-1	Minc_v4_shac_contig_152	90.234	256	6	6	1	238	55112	55366	1.71e-85	316	224935				+
motif-2-3-1	Minc_v4_shac_contig_152	93.333	255	0	5	1	238	55414	55668	7.78e-99	361	224935				+
motif-2-3-1	Minc_v4_shac_contig_152	89.844	256	7	6	1	238	55722	55976	7.95e-84	311	224935				+
motif-2-3-1	Minc_v4_shac_contig_152	91.506	259	1	5	1	238	56031	56289	1.31e-91	337	224935				+
motif-2-3-1	Minc_v4_shac_contig_152	93.333	255	0	5	1	238	56961	57215	7.78e-99	361	224935				+
motif-2-3-1	Minc_v4_shac_contig_152	93.333	255	0	5	1	238	57264	57518	7.78e-99	361	224935				+
motif-2-3-1	Minc_v4_shac_contig_152	93.333	255	0	5	1	238	57567	57821	7.78e-99	361	224935				+
motif-2-3-1	Minc_v4_shac_contig_152	89.773	264	1	5	1	238	57875	58138	6.14e-85	315	224935				+
motif-2-3-1	Minc_v4_shac_contig_152	93.333	255	0	5	1	238	58823	59077	7.78e-99	361	224935				+
motif-2-3-1	Minc_v4_shac_contig_152	91.506	259	1	5	1	238	59135	59393	1.31e-91	337	224935				+
motif-2-3-1	Minc_v4_shac_contig_155	90.234	256	6	6	1	238	393	139	1.71e-85	316	214804	Beg	17	5121	-	None
motif-2-3-1	Minc_v4_shac_contig_155	90.588	255	6	7	1	238	705	452	3.67e-87	322	214804				-
motif-2-3-1	Minc_v4_shac_contig_155	90.234	256	6	6	1	238	1018	764	1.71e-85	316	214804				-
motif-2-3-1	Minc_v4_shac_contig_155	90.234	256	6	6	1	238	1332	1078	1.71e-85	316	214804				-
motif-2-3-1	Minc_v4_shac_contig_155	90.234	256	6	6	1	238	1645	1391	1.71e-85	316	214804				-
motif-2-3-1	Minc_v4_shac_contig_155	90.234	256	6	6	1	238	1958	1704	1.71e-85	316	214804				-
motif-2-3-1	Minc_v4_shac_contig_155	88.506	261	6	7	1	238	2276	2017	8.00e-79	294	214804				-
motif-2-3-1	Minc_v4_shac_contig_155	90.234	256	6	6	1	238	2590	2336	1.71e-85	316	214804				-
motif-2-3-1	Minc_v4_shac_contig_155	91.892	259	0	5	1	238	2907	2649	2.82e-93	342	214804				-
motif-2-3-1	Minc_v4_shac_contig_155	90.234	256	6	6	1	238	3217	2963	1.71e-85	316	214804				-
motif-2-3-1	Minc_v4_shac_contig_155	90.234	256	6	6	1	238	3530	3276	1.71e-85	316	214804				-
motif-2-3-1	Minc_v4_shac_contig_155	90.234	256	6	6	1	238	3843	3589	1.71e-85	316	214804				-
motif-2-3-1	Minc_v4_shac_contig_155	90.234	256	6	6	1	238	4156	3902	1.71e-85	316	214804				-
motif-2-3-1	Minc_v4_shac_contig_155	90.234	256	6	6	1	238	4469	4215	1.71e-85	316	214804				-
motif-2-3-1	Minc_v4_shac_contig_155	90.234	256	6	6	1	238	4783	4529	1.71e-85	316	214804				-
motif-2-3-1	Minc_v4_shac_contig_155	87.170	265	7	7	1	238	5107	4843	2.90e-73	276	214804				-
motif-2-3-1	Minc_v4_shac_contig_155	97.872	94	0	1	147	238	5259	5166	8.47e-39	161	214804				-
motif-2-3-1	Minc_v4_shac_contig_157	90.576	191	3	3	63	238	1	191	3.80e-62	239	208275	Beg	35	15475	+	None
motif-2-3-1	Minc_v4_shac_contig_157	92.941	255	1	5	1	238	245	499	3.62e-97	355	208275				+
motif-2-3-1	Minc_v4_shac_contig_157	93.307	254	1	6	1	238	555	808	7.78e-99	361	208275				+
motif-2-3-1	Minc_v4_shac_contig_157	93.307	254	1	6	1	238	863	1116	7.78e-99	361	208275				+
motif-2-3-1	Minc_v4_shac_contig_157	92.941	255	1	5	1	238	1169	1423	3.62e-97	355	208275				+
motif-2-3-1	Minc_v4_shac_contig_157	92.941	255	1	5	1	238	1477	1731	3.62e-97	355	208275				+
motif-2-3-1	Minc_v4_shac_contig_157	92.941	255	1	5	1	238	1786	2040	3.62e-97	355	208275				+
motif-2-3-1	Minc_v4_shac_contig_157	92.941	255	1	5	1	238	2093	2347	3.62e-97	355	208275				+
motif-2-3-1	Minc_v4_shac_contig_157	92.941	255	1	5	1	238	2402	2656	3.62e-97	355	208275				+
motif-2-3-1	Minc_v4_shac_contig_157	92.941	255	1	5	1	238	2710	2964	3.62e-97	355	208275				+
motif-2-3-1	Minc_v4_shac_contig_157	92.941	255	1	5	1	238	3018	3272	3.62e-97	355	208275				+
motif-2-3-1	Minc_v4_shac_contig_157	92.941	255	1	5	1	238	3327	3581	3.62e-97	355	208275				+
motif-2-3-1	Minc_v4_shac_contig_157	92.941	255	1	5	1	238	3637	3891	3.62e-97	355	208275				+
motif-2-3-1	Minc_v4_shac_contig_157	93.307	254	1	4	1	238	3945	4198	7.78e-99	361	208275				+
motif-2-3-1	Minc_v4_shac_contig_157	92.941	255	1	5	1	238	4252	4506	3.62e-97	355	208275				+
motif-2-3-1	Minc_v4_shac_contig_157	92.941	255	1	5	1	238	4560	4814	3.62e-97	355	208275				+
motif-2-3-1	Minc_v4_shac_contig_157	92.941	255	1	5	1	238	4868	5122	3.62e-97	355	208275				+
motif-2-3-1	Minc_v4_shac_contig_157	92.941	255	1	5	1	238	5176	5430	3.62e-97	355	208275				+
motif-2-3-1	Minc_v4_shac_contig_157	93.307	254	1	4	1	238	5486	5739	7.78e-99	361	208275				+
motif-2-3-1	Minc_v4_shac_contig_157	93.307	254	1	4	1	238	5795	6048	7.78e-99	361	208275				+
motif-2-3-1	Minc_v4_shac_contig_157	92.941	255	1	5	1	238	6104	6358	3.62e-97	355	208275				+
motif-2-3-1	Minc_v4_shac_contig_157	93.307	254	1	4	1	238	6416	6669	7.78e-99	361	208275				+
motif-2-3-1	Minc_v4_shac_contig_157	92.941	255	1	5	1	238	6725	6979	3.62e-97	355	208275				+
motif-2-3-1	Minc_v4_shac_contig_157	93.307	254	1	4	1	238	7036	7289	7.78e-99	361	208275				+
motif-2-3-1	Minc_v4_shac_contig_157	93.307	254	1	4	1	238	7348	7601	7.78e-99	361	208275				+
motif-2-3-1	Minc_v4_shac_contig_157	92.578	256	1	5	1	238	7660	7915	4.68e-96	351	208275				+
motif-2-3-1	Minc_v4_shac_contig_157	92.941	255	1	5	1	238	7974	8228	3.62e-97	355	208275				+
motif-2-3-1	Minc_v4_shac_contig_157	92.941	255	1	5	1	238	8288	8542	3.62e-97	355	208275				+
motif-2-3-1	Minc_v4_shac_contig_157	92.941	255	1	5	1	238	8605	8859	3.62e-97	355	208275				+
motif-2-3-1	Minc_v4_shac_contig_157	89.394	264	2	6	1	238	8924	9187	2.86e-83	309	208275				+
motif-2-3-1	Minc_v4_shac_contig_157	96.774	155	2	3	1	153	10081	10234	3.78e-67	255	208275				+
motif-2-3-1	Minc_v4_shac_contig_157	96.809	94	1	1	147	238	10255	10348	3.94e-37	156	208275				+
motif-2-3-1	Minc_v4_shac_contig_157	87.452	263	6	7	1	238	11224	11484	8.06e-74	278	208275				+
motif-2-3-1	Minc_v4_shac_contig_157	94.872	117	2	4	1	115	12377	12491	2.34e-44	180	208275				+
motif-2-3-1	Minc_v4_shac_contig_157	83.529	255	23	10	1	238	15223	15475	1.38e-56	220	208275				+
motif-2-3-1	Minc_v4_shac_contig_159	90.157	254	6	6	1	236	182363	182111	2.21e-84	313	201548	End	62	19339	-	None
motif-2-3-1	Minc_v4_shac_contig_159	89.844	256	7	6	1	238	182677	182423	7.95e-84	311	201548				-
motif-2-3-1	Minc_v4_shac_contig_159	90.234	256	6	6	1	238	182990	182736	1.71e-85	316	201548				-
motif-2-3-1	Minc_v4_shac_contig_159	89.844	256	7	6	1	238	183304	183050	7.95e-84	311	201548				-
motif-2-3-1	Minc_v4_shac_contig_159	90.234	256	6	6	1	238	183617	183363	1.71e-85	316	201548				-
motif-2-3-1	Minc_v4_shac_contig_159	90.234	256	6	6	1	238	183930	183676	1.71e-85	316	201548				-
motif-2-3-1	Minc_v4_shac_contig_159	89.844	256	7	6	1	238	184243	183989	7.95e-84	311	201548				-
motif-2-3-1	Minc_v4_shac_contig_159	90.234	256	6	6	1	238	184556	184302	1.71e-85	316	201548				-
motif-2-3-1	Minc_v4_shac_contig_159	90.234	256	6	6	1	238	184869	184615	1.71e-85	316	201548				-
motif-2-3-1	Minc_v4_shac_contig_159	90.234	256	6	6	1	238	185181	184927	1.71e-85	316	201548				-
motif-2-3-1	Minc_v4_shac_contig_159	89.844	256	7	6	1	238	185495	185241	7.95e-84	311	201548				-
motif-2-3-1	Minc_v4_shac_contig_159	89.883	257	6	7	1	238	185809	185554	2.21e-84	313	201548				-
motif-2-3-1	Minc_v4_shac_contig_159	89.844	256	6	7	1	238	186122	185869	7.95e-84	311	201548				-
motif-2-3-1	Minc_v4_shac_contig_159	89.844	256	7	6	1	238	186434	186180	7.95e-84	311	201548				-
motif-2-3-1	Minc_v4_shac_contig_159	89.844	256	7	6	1	238	186747	186493	7.95e-84	311	201548				-
motif-2-3-1	Minc_v4_shac_contig_159	89.844	256	7	6	1	238	187059	186805	7.95e-84	311	201548				-
motif-2-3-1	Minc_v4_shac_contig_159	89.844	256	7	6	1	238	187372	187118	7.95e-84	311	201548				-
motif-2-3-1	Minc_v4_shac_contig_159	89.844	256	7	6	1	238	187685	187431	7.95e-84	311	201548				-
motif-2-3-1	Minc_v4_shac_contig_159	89.844	256	7	6	1	238	187997	187743	7.95e-84	311	201548				-
motif-2-3-1	Minc_v4_shac_contig_159	89.844	256	7	6	1	238	188310	188056	7.95e-84	311	201548				-
motif-2-3-1	Minc_v4_shac_contig_159	89.844	256	7	6	1	238	188623	188369	7.95e-84	311	201548				-
motif-2-3-1	Minc_v4_shac_contig_159	89.844	256	7	6	1	238	188936	188682	7.95e-84	311	201548				-
motif-2-3-1	Minc_v4_shac_contig_159	89.883	257	6	7	1	238	189250	188995	2.21e-84	313	201548				-
motif-2-3-1	Minc_v4_shac_contig_159	89.844	256	7	6	1	238	189563	189309	7.95e-84	311	201548				-
motif-2-3-1	Minc_v4_shac_contig_159	89.844	256	7	6	1	238	189876	189622	7.95e-84	311	201548				-
motif-2-3-1	Minc_v4_shac_contig_159	89.844	256	7	6	1	238	190188	189934	7.95e-84	311	201548				-
motif-2-3-1	Minc_v4_shac_contig_159	89.844	256	7	6	1	238	190501	190247	7.95e-84	311	201548				-
motif-2-3-1	Minc_v4_shac_contig_159	90.234	256	6	6	1	238	190814	190560	1.71e-85	316	201548				-
motif-2-3-1	Minc_v4_shac_contig_159	90.234	256	6	6	1	238	191126	190872	1.71e-85	316	201548				-
motif-2-3-1	Minc_v4_shac_contig_159	90.234	256	6	6	1	238	191438	191184	1.71e-85	316	201548				-
motif-2-3-1	Minc_v4_shac_contig_159	90.234	256	6	6	1	238	191750	191496	1.71e-85	316	201548				-
motif-2-3-1	Minc_v4_shac_contig_159	90.234	256	6	6	1	238	192063	191809	1.71e-85	316	201548				-
motif-2-3-1	Minc_v4_shac_contig_159	90.234	256	6	6	1	238	192376	192122	1.71e-85	316	201548				-
motif-2-3-1	Minc_v4_shac_contig_159	90.234	256	6	6	1	238	192689	192435	1.71e-85	316	201548				-
motif-2-3-1	Minc_v4_shac_contig_159	90.234	256	6	6	1	238	193001	192747	1.71e-85	316	201548				-
motif-2-3-1	Minc_v4_shac_contig_159	90.234	256	6	6	1	238	193314	193060	1.71e-85	316	201548				-
motif-2-3-1	Minc_v4_shac_contig_159	90.234	256	6	6	1	238	193626	193372	1.71e-85	316	201548				-
motif-2-3-1	Minc_v4_shac_contig_159	90.234	256	6	6	1	238	193938	193684	1.71e-85	316	201548				-
motif-2-3-1	Minc_v4_shac_contig_159	90.234	256	6	6	1	238	194252	193998	1.71e-85	316	201548				-
motif-2-3-1	Minc_v4_shac_contig_159	90.234	256	6	6	1	238	194565	194311	1.71e-85	316	201548				-
motif-2-3-1	Minc_v4_shac_contig_159	90.234	256	6	6	1	238	194878	194624	1.71e-85	316	201548				-
motif-2-3-1	Minc_v4_shac_contig_159	90.234	256	6	6	1	238	195191	194937	1.71e-85	316	201548				-
motif-2-3-1	Minc_v4_shac_contig_159	90.234	256	6	6	1	238	195504	195250	1.71e-85	316	201548				-
motif-2-3-1	Minc_v4_shac_contig_159	90.234	256	6	6	1	238	195817	195563	1.71e-85	316	201548				-
motif-2-3-1	Minc_v4_shac_contig_159	90.234	256	6	6	1	238	196130	195876	1.71e-85	316	201548				-
motif-2-3-1	Minc_v4_shac_contig_159	90.234	256	6	6	1	238	196443	196189	1.71e-85	316	201548				-
motif-2-3-1	Minc_v4_shac_contig_159	90.234	256	6	6	1	238	196755	196501	1.71e-85	316	201548				-
motif-2-3-1	Minc_v4_shac_contig_159	90.234	256	6	6	1	238	197068	196814	1.71e-85	316	201548				-
motif-2-3-1	Minc_v4_shac_contig_159	90.234	256	6	6	1	238	197381	197127	1.71e-85	316	201548				-
motif-2-3-1	Minc_v4_shac_contig_159	90.234	256	6	6	1	238	197693	197439	1.71e-85	316	201548				-
motif-2-3-1	Minc_v4_shac_contig_159	90.234	256	6	6	1	238	198006	197752	1.71e-85	316	201548				-
motif-2-3-1	Minc_v4_shac_contig_159	90.234	256	6	6	1	238	198319	198065	1.71e-85	316	201548				-
motif-2-3-1	Minc_v4_shac_contig_159	90.234	256	6	6	1	238	198632	198378	1.71e-85	316	201548				-
motif-2-3-1	Minc_v4_shac_contig_159	90.234	256	6	6	1	238	198945	198691	1.71e-85	316	201548				-
motif-2-3-1	Minc_v4_shac_contig_159	90.234	256	6	6	1	238	199258	199004	1.71e-85	316	201548				-
motif-2-3-1	Minc_v4_shac_contig_159	90.234	256	6	6	1	238	199571	199317	1.71e-85	316	201548				-
motif-2-3-1	Minc_v4_shac_contig_159	90.234	256	6	6	1	238	199885	199631	1.71e-85	316	201548				-
motif-2-3-1	Minc_v4_shac_contig_159	90.234	256	6	6	1	238	200197	199943	1.71e-85	316	201548				-
motif-2-3-1	Minc_v4_shac_contig_159	90.234	256	6	6	1	238	200510	200256	1.71e-85	316	201548				-
motif-2-3-1	Minc_v4_shac_contig_159	90.234	256	6	6	1	238	200823	200569	1.71e-85	316	201548				-
motif-2-3-1	Minc_v4_shac_contig_159	90.234	256	6	6	1	238	201136	200882	1.71e-85	316	201548				-
motif-2-3-1	Minc_v4_shac_contig_159	90.234	256	6	6	1	238	201449	201195	1.71e-85	316	201548				-
motif-2-3-1	Minc_v4_shac_contig_16	91.188	261	0	5	1	238	2729643	2729383	1.70e-90	333	2737092	End	15	7074	-	None
motif-2-3-1	Minc_v4_shac_contig_16	90.114	263	1	4	1	238	2729957	2729695	4.75e-86	318	2737092				-
motif-2-3-1	Minc_v4_shac_contig_16	90.840	262	0	5	1	238	2730271	2730010	2.19e-89	329	2737092				-
motif-2-3-1	Minc_v4_shac_contig_16	90.494	263	0	5	1	238	2730584	2730322	1.02e-87	324	2737092				-
motif-2-3-1	Minc_v4_shac_contig_16	91.188	261	0	5	1	238	2731498	2731238	1.70e-90	333	2737092				-
motif-2-3-1	Minc_v4_shac_contig_16	90.840	262	0	5	1	238	2732417	2732156	2.19e-89	329	2737092				-
motif-2-3-1	Minc_v4_shac_contig_16	90.494	263	0	6	1	238	2732731	2732469	1.02e-87	324	2737092				-
motif-2-3-1	Minc_v4_shac_contig_16	91.188	261	0	5	1	238	2733641	2733381	1.70e-90	333	2737092				-
motif-2-3-1	Minc_v4_shac_contig_16	91.892	259	0	4	1	238	2733952	2733694	2.82e-93	342	2737092				-
motif-2-3-1	Minc_v4_shac_contig_16	90.458	262	1	4	1	238	2734265	2734004	1.02e-87	324	2737092				-
motif-2-3-1	Minc_v4_shac_contig_16	91.188	261	0	5	1	238	2735195	2734935	1.70e-90	333	2737092				-
motif-2-3-1	Minc_v4_shac_contig_16	90.494	263	0	5	1	238	2735510	2735248	1.02e-87	324	2737092				-
motif-2-3-1	Minc_v4_shac_contig_16	90.840	262	0	5	1	238	2735825	2735564	2.19e-89	329	2737092				-
motif-2-3-1	Minc_v4_shac_contig_16	90.152	264	0	4	1	238	2736141	2735878	1.32e-86	320	2737092				-
motif-2-3-1	Minc_v4_shac_contig_16	90.494	263	0	5	1	238	2736456	2736194	1.02e-87	324	2737092				-
motif-2-3-1	Minc_v4_shac_contig_162	89.453	256	8	6	1	238	133	387	3.70e-82	305	197072	Beg	31	12731	+	Minc_v4_shac_contig_162g0530791 (11929 – 13337)
motif-2-3-1	Minc_v4_shac_contig_162	89.453	256	8	6	1	238	446	700	3.70e-82	305	197072				+
motif-2-3-1	Minc_v4_shac_contig_162	89.453	256	8	6	1	238	760	1014	3.70e-82	305	197072				+
motif-2-3-1	Minc_v4_shac_contig_162	89.804	255	8	7	1	238	1073	1326	7.95e-84	311	197072				+
motif-2-3-1	Minc_v4_shac_contig_162	89.453	256	8	6	1	238	1386	1640	3.70e-82	305	197072				+
motif-2-3-1	Minc_v4_shac_contig_162	89.453	256	8	6	1	238	1700	1954	3.70e-82	305	197072				+
motif-2-3-1	Minc_v4_shac_contig_162	89.453	256	8	6	1	238	2014	2268	3.70e-82	305	197072				+
motif-2-3-1	Minc_v4_shac_contig_162	89.453	256	8	6	1	238	2328	2582	3.70e-82	305	197072				+
motif-2-3-1	Minc_v4_shac_contig_162	89.453	256	8	6	1	238	2641	2895	3.70e-82	305	197072				+
motif-2-3-1	Minc_v4_shac_contig_162	89.453	256	8	6	1	238	2955	3209	3.70e-82	305	197072				+
motif-2-3-1	Minc_v4_shac_contig_162	89.105	257	8	7	1	238	3268	3523	4.78e-81	302	197072				+
motif-2-3-1	Minc_v4_shac_contig_162	89.453	256	8	6	1	238	3582	3836	3.70e-82	305	197072				+
motif-2-3-1	Minc_v4_shac_contig_162	89.453	256	8	6	1	238	3896	4150	3.70e-82	305	197072				+
motif-2-3-1	Minc_v4_shac_contig_162	89.453	256	8	6	1	238	4210	4464	3.70e-82	305	197072				+
motif-2-3-1	Minc_v4_shac_contig_162	89.453	256	8	6	1	238	4524	4778	3.70e-82	305	197072				+
motif-2-3-1	Minc_v4_shac_contig_162	89.453	256	8	6	1	238	4838	5092	3.70e-82	305	197072				+
motif-2-3-1	Minc_v4_shac_contig_162	89.453	256	8	6	1	238	5151	5405	3.70e-82	305	197072				+
motif-2-3-1	Minc_v4_shac_contig_162	89.453	256	8	6	1	238	5464	5718	3.70e-82	305	197072				+
motif-2-3-1	Minc_v4_shac_contig_162	89.453	256	8	6	1	238	5777	6031	3.70e-82	305	197072				+
motif-2-3-1	Minc_v4_shac_contig_162	89.453	256	8	6	1	238	6090	6344	3.70e-82	305	197072				+
motif-2-3-1	Minc_v4_shac_contig_162	89.453	256	8	6	1	238	6403	6657	3.70e-82	305	197072				+
motif-2-3-1	Minc_v4_shac_contig_162	89.453	256	8	6	1	238	6717	6971	3.70e-82	305	197072				+
motif-2-3-1	Minc_v4_shac_contig_162	89.453	256	8	6	1	238	7031	7285	3.70e-82	305	197072				+
motif-2-3-1	Minc_v4_shac_contig_162	89.394	264	1	6	1	238	7347	7609	1.03e-82	307	197072				+
motif-2-3-1	Minc_v4_shac_contig_162	97.872	94	0	1	147	238	8376	8469	8.47e-39	161	197072				+
motif-2-3-1	Minc_v4_shac_contig_162	89.057	265	1	6	1	238	9250	9513	1.33e-81	303	197072				+
motif-2-3-1	Minc_v4_shac_contig_162	89.453	256	8	6	1	238	10295	10549	3.70e-82	305	197072				+
motif-2-3-1	Minc_v4_shac_contig_162	89.057	265	1	6	1	238	10611	10874	1.33e-81	303	197072				+
motif-2-3-1	Minc_v4_shac_contig_162	90.769	260	1	6	1	238	11655	11913	2.84e-88	326	197072				+
motif-2-3-1	Minc_v4_shac_contig_162	97.403	154	2	2	1	153	12692	12844	8.12e-69	261	197072				+
motif-2-3-1	Minc_v4_shac_contig_162	97.872	94	0	1	147	238	12863	12956	8.47e-39	161	197072				+
motif-2-3-1	Minc_v4_shac_contig_164	92.126	254	3	5	1	238	156294	156042	2.82e-93	342	171886	End	42	15757	-	None
motif-2-3-1	Minc_v4_shac_contig_164	87.640	267	3	9	1	238	158712	158447	1.73e-75	283	171886				-
motif-2-3-1	Minc_v4_shac_contig_164	93.307	254	1	4	1	238	159034	158781	7.78e-99	361	171886				-
motif-2-3-1	Minc_v4_shac_contig_164	88.679	265	3	7	1	238	160082	159818	6.19e-80	298	171886				-
motif-2-3-1	Minc_v4_shac_contig_164	90.840	262	0	5	1	238	160408	160147	2.19e-89	329	171886				-
motif-2-3-1	Minc_v4_shac_contig_164	97.872	94	0	1	147	238	160565	160472	8.47e-39	161	171886				-
motif-2-3-1	Minc_v4_shac_contig_164	98.701	154	1	1	1	153	160743	160590	3.75e-72	272	171886				-
motif-2-3-1	Minc_v4_shac_contig_164	93.701	254	0	4	1	238	161061	160808	1.67e-100	366	171886				-
motif-2-3-1	Minc_v4_shac_contig_164	93.701	254	0	4	1	238	161376	161123	1.67e-100	366	171886				-
motif-2-3-1	Minc_v4_shac_contig_164	90.769	260	2	5	1	238	161697	161438	7.89e-89	327	171886				-
motif-2-3-1	Minc_v4_shac_contig_164	93.333	255	0	5	1	238	162026	161772	7.78e-99	361	171886				-
motif-2-3-1	Minc_v4_shac_contig_164	89.057	265	2	5	1	238	162350	162086	1.33e-81	303	171886				-
motif-2-3-1	Minc_v4_shac_contig_164	93.701	254	0	4	1	238	162661	162408	1.67e-100	366	171886				-
motif-2-3-1	Minc_v4_shac_contig_164	91.506	259	0	6	1	238	162980	162723	1.31e-91	337	171886				-
motif-2-3-1	Minc_v4_shac_contig_164	93.701	254	0	4	1	238	163295	163042	1.67e-100	366	171886				-
motif-2-3-1	Minc_v4_shac_contig_164	93.701	254	0	4	1	238	163612	163359	1.67e-100	366	171886				-
motif-2-3-1	Minc_v4_shac_contig_164	91.538	260	0	5	1	238	163931	163672	3.65e-92	339	171886				-
motif-2-3-1	Minc_v4_shac_contig_164	93.701	254	0	4	1	238	164251	163998	1.67e-100	366	171886				-
motif-2-3-1	Minc_v4_shac_contig_164	92.578	256	0	6	1	238	164562	164308	1.68e-95	350	171886				-
motif-2-3-1	Minc_v4_shac_contig_164	93.333	255	0	5	1	238	164872	164618	7.78e-99	361	171886				-
motif-2-3-1	Minc_v4_shac_contig_164	93.701	254	0	4	1	238	165184	164931	1.67e-100	366	171886				-
motif-2-3-1	Minc_v4_shac_contig_164	93.701	254	0	4	1	238	165502	165249	1.67e-100	366	171886				-
motif-2-3-1	Minc_v4_shac_contig_164	93.333	255	0	5	1	238	165813	165559	7.78e-99	361	171886				-
motif-2-3-1	Minc_v4_shac_contig_164	93.701	254	0	4	1	238	166122	165869	1.67e-100	366	171886				-
motif-2-3-1	Minc_v4_shac_contig_164	93.701	254	0	4	1	238	166434	166181	1.67e-100	366	171886				-
motif-2-3-1	Minc_v4_shac_contig_164	90.840	262	0	5	1	238	166756	166495	2.19e-89	329	171886				-
motif-2-3-1	Minc_v4_shac_contig_164	87.823	271	0	3	1	238	167104	166834	1.34e-76	287	171886				-
motif-2-3-1	Minc_v4_shac_contig_164	93.701	254	0	4	1	238	167420	167167	1.67e-100	366	171886				-
motif-2-3-1	Minc_v4_shac_contig_164	93.333	255	0	4	1	238	167729	167475	7.78e-99	361	171886				-
motif-2-3-1	Minc_v4_shac_contig_164	93.333	255	0	5	1	238	168039	167785	7.78e-99	361	171886				-
motif-2-3-1	Minc_v4_shac_contig_164	92.969	256	0	5	1	238	168349	168094	1.01e-97	357	171886				-
motif-2-3-1	Minc_v4_shac_contig_164	93.701	254	0	4	1	238	168672	168419	1.67e-100	366	171886				-
motif-2-3-1	Minc_v4_shac_contig_164	94.071	253	0	5	1	238	168981	168729	1.29e-101	370	171886				-
motif-2-3-1	Minc_v4_shac_contig_164	90.840	262	0	5	1	238	169297	169036	2.19e-89	329	171886				-
motif-2-3-1	Minc_v4_shac_contig_164	94.071	253	0	5	1	238	169609	169357	1.29e-101	370	171886				-
motif-2-3-1	Minc_v4_shac_contig_164	93.701	254	0	4	1	238	169923	169670	1.67e-100	366	171886				-
motif-2-3-1	Minc_v4_shac_contig_164	93.701	254	0	6	1	238	170236	169983	1.67e-100	366	171886				-
motif-2-3-1	Minc_v4_shac_contig_164	93.701	254	0	4	1	238	170543	170290	1.67e-100	366	171886				-
motif-2-3-1	Minc_v4_shac_contig_164	93.333	255	0	5	1	238	170852	170598	7.78e-99	361	171886				-
motif-2-3-1	Minc_v4_shac_contig_164	92.520	254	0	5	1	238	171159	170909	2.18e-94	346	171886				-
motif-2-3-1	Minc_v4_shac_contig_164	93.307	254	1	4	1	238	171473	171220	7.78e-99	361	171886				-
motif-2-3-1	Minc_v4_shac_contig_164	92.218	257	0	7	1	238	171798	171543	2.18e-94	346	171886				-
motif-2-3-1	Minc_v4_shac_contig_197	95.918	98	1	2	143	238	85260	85164	3.94e-37	156	92255	End (split)	20	6956	-	None
motif-2-3-1	Minc_v4_shac_contig_197	94.068	118	3	4	1	115	85424	85308	3.02e-43	176	92255				-
motif-2-3-1	Minc_v4_shac_contig_197	95.918	98	1	2	143	238	86276	86180	3.94e-37	156	92255				-
motif-2-3-1	Minc_v4_shac_contig_197	94.068	118	3	4	1	115	86437	86321	3.02e-43	176	92255				-
motif-2-3-1	Minc_v4_shac_contig_197	96.000	100	1	2	141	238	87295	87197	3.05e-38	159	92255				-
motif-2-3-1	Minc_v4_shac_contig_197	94.068	118	3	4	1	115	87459	87343	3.02e-43	176	92255				-
motif-2-3-1	Minc_v4_shac_contig_197	95.876	97	1	2	144	238	88311	88216	1.42e-36	154	92255				-
motif-2-3-1	Minc_v4_shac_contig_197	94.017	117	4	3	1	115	88472	88357	1.09e-42	174	92255				-
motif-2-3-1	Minc_v4_shac_contig_197	96.774	93	1	1	148	238	88709	88617	1.42e-36	154	92255				-
motif-2-3-1	Minc_v4_shac_contig_197	94.068	118	3	4	1	115	88874	88758	3.02e-43	176	92255				-
motif-2-3-1	Minc_v4_shac_contig_197	95.918	98	1	2	143	238	89727	89631	3.94e-37	156	92255				-
motif-2-3-1	Minc_v4_shac_contig_197	94.017	117	3	4	1	115	89887	89773	1.09e-42	174	92255				-
motif-2-3-1	Minc_v4_shac_contig_197	95.876	97	1	2	144	238	90128	90033	1.42e-36	154	92255				-
motif-2-3-1	Minc_v4_shac_contig_197	94.068	118	3	4	1	115	90291	90175	3.02e-43	176	92255				-
motif-2-3-1	Minc_v4_shac_contig_197	95.918	98	1	2	143	238	90532	90436	3.94e-37	156	92255				-
motif-2-3-1	Minc_v4_shac_contig_197	94.068	118	3	4	1	115	90695	90579	3.02e-43	176	92255				-
motif-2-3-1	Minc_v4_shac_contig_197	95.876	97	1	2	144	238	91553	91458	1.42e-36	154	92255				-
motif-2-3-1	Minc_v4_shac_contig_197	94.068	118	3	4	1	115	91716	91600	3.02e-43	176	92255				-
motif-2-3-1	Minc_v4_shac_contig_197	95.918	98	1	2	143	238	91957	91861	3.94e-37	156	92255				-
motif-2-3-1	Minc_v4_shac_contig_197	94.068	118	3	4	1	115	92119	92003	3.02e-43	176	92255				-
motif-2-3-1	Minc_v4_shac_contig_199	95.918	98	1	2	143	238	312	216	3.94e-37	156	91394	Beg (split)	52	14702	- +	None
motif-2-3-1	Minc_v4_shac_contig_199	95.000	100	2	2	141	238	708	610	1.42e-36	154	91394				-
motif-2-3-1	Minc_v4_shac_contig_199	94.017	117	4	3	1	115	876	761	1.09e-42	174	91394				-
motif-2-3-1	Minc_v4_shac_contig_199	94.949	99	2	2	142	238	1118	1021	5.10e-36	152	91394				-
motif-2-3-1	Minc_v4_shac_contig_199	94.017	117	4	3	1	115	1285	1170	1.09e-42	174	91394				-
motif-2-3-1	Minc_v4_shac_contig_199	95.050	101	3	1	140	238	1530	1430	1.10e-37	158	91394				-
motif-2-3-1	Minc_v4_shac_contig_199	94.017	117	4	3	1	115	1696	1581	1.09e-42	174	91394				-
motif-2-3-1	Minc_v4_shac_contig_199	95.000	100	2	2	141	238	1939	1841	1.42e-36	154	91394				-
motif-2-3-1	Minc_v4_shac_contig_199	94.017	117	3	4	1	115	2109	1995	1.09e-42	174	91394				-
motif-2-3-1	Minc_v4_shac_contig_199	94.017	117	4	3	1	115	2510	2395	1.09e-42	174	91394				-
motif-2-3-1	Minc_v4_shac_contig_199	94.017	117	3	4	1	115	2914	2800	1.09e-42	174	91394				-
motif-2-3-1	Minc_v4_shac_contig_199	94.017	117	4	3	1	115	3316	3201	1.09e-42	174	91394				-
motif-2-3-1	Minc_v4_shac_contig_199	94.949	99	2	2	142	238	3559	3462	5.10e-36	152	91394				-
motif-2-3-1	Minc_v4_shac_contig_199	94.017	117	4	3	1	115	3723	3608	1.09e-42	174	91394				-
motif-2-3-1	Minc_v4_shac_contig_199	94.949	99	2	2	142	238	3965	3868	5.10e-36	152	91394				-
motif-2-3-1	Minc_v4_shac_contig_199	94.017	117	4	3	1	115	4124	4009	1.09e-42	174	91394				-
motif-2-3-1	Minc_v4_shac_contig_199	94.949	99	2	2	142	238	4367	4270	5.10e-36	152	91394				-
motif-2-3-1	Minc_v4_shac_contig_199	94.017	117	4	3	1	115	4530	4415	1.09e-42	174	91394				-
motif-2-3-1	Minc_v4_shac_contig_199	94.017	117	4	3	1	115	4929	4814	1.09e-42	174	91394				-
motif-2-3-1	Minc_v4_shac_contig_199	94.017	117	4	3	1	115	5332	5217	1.09e-42	174	91394				-
motif-2-3-1	Minc_v4_shac_contig_199	94.017	117	4	3	1	115	5736	5621	1.09e-42	174	91394				-
motif-2-3-1	Minc_v4_shac_contig_199	94.017	117	4	3	1	115	6141	6026	1.09e-42	174	91394				-
motif-2-3-1	Minc_v4_shac_contig_199	94.017	117	4	3	1	115	6546	6431	1.09e-42	174	91394				-
motif-2-3-1	Minc_v4_shac_contig_199	94.949	99	2	2	142	238	6788	6691	5.10e-36	152	91394				-
motif-2-3-1	Minc_v4_shac_contig_199	94.017	117	4	3	1	115	6950	6835	1.09e-42	174	91394				-
motif-2-3-1	Minc_v4_shac_contig_199	94.949	99	2	2	142	238	7191	7094	5.10e-36	152	91394				-
motif-2-3-1	Minc_v4_shac_contig_199	94.017	117	4	3	1	115	7357	7242	1.09e-42	174	91394				-
motif-2-3-1	Minc_v4_shac_contig_199	94.949	99	2	2	142	238	7599	7502	5.10e-36	152	91394				-
motif-2-3-1	Minc_v4_shac_contig_199	94.017	117	4	3	1	115	7761	7646	1.09e-42	174	91394				-
motif-2-3-1	Minc_v4_shac_contig_199	94.949	99	2	2	142	238	8003	7906	5.10e-36	152	91394				-
motif-2-3-1	Minc_v4_shac_contig_199	94.017	117	4	3	1	115	8165	8050	1.09e-42	174	91394				-
motif-2-3-1	Minc_v4_shac_contig_199	94.017	117	4	3	1	115	8568	8453	1.09e-42	174	91394				-
motif-2-3-1	Minc_v4_shac_contig_199	94.949	99	2	2	142	238	8810	8713	5.10e-36	152	91394				-
motif-2-3-1	Minc_v4_shac_contig_199	94.017	117	4	3	1	115	8973	8858	1.09e-42	174	91394				-
motif-2-3-1	Minc_v4_shac_contig_199	94.949	99	2	2	142	238	9216	9119	5.10e-36	152	91394				-
motif-2-3-1	Minc_v4_shac_contig_199	94.017	117	4	3	1	115	9379	9264	1.09e-42	174	91394				-
motif-2-3-1	Minc_v4_shac_contig_199	94.017	117	4	3	1	115	9781	9666	1.09e-42	174	91394				-
motif-2-3-1	Minc_v4_shac_contig_199	92.095	253	4	5	1	238	10317	10568	2.82e-93	342	91394				+
motif-2-3-1	Minc_v4_shac_contig_199	89.015	264	2	6	1	238	10625	10887	4.78e-81	302	91394				+
motif-2-3-1	Minc_v4_shac_contig_199	92.941	255	1	5	1	238	10945	11199	3.62e-97	355	91394				+
motif-2-3-1	Minc_v4_shac_contig_199	93.307	254	1	4	1	238	11257	11510	7.78e-99	361	91394				+
motif-2-3-1	Minc_v4_shac_contig_199	92.913	254	2	4	1	238	11568	11821	3.62e-97	355	91394				+
motif-2-3-1	Minc_v4_shac_contig_199	92.941	255	1	5	1	238	11878	12132	3.62e-97	355	91394				+
motif-2-3-1	Minc_v4_shac_contig_199	92.549	255	1	6	1	238	12190	12443	1.68e-95	350	91394				+
motif-2-3-1	Minc_v4_shac_contig_199	92.490	253	3	4	1	238	12500	12751	6.06e-95	348	91394				+
motif-2-3-1	Minc_v4_shac_contig_199	92.549	255	2	5	1	238	12807	13061	1.68e-95	350	91394				+
motif-2-3-1	Minc_v4_shac_contig_199	92.941	255	1	5	1	238	13117	13371	3.62e-97	355	91394				+
motif-2-3-1	Minc_v4_shac_contig_199	92.913	254	1	5	1	238	13427	13679	1.30e-96	353	91394				+
motif-2-3-1	Minc_v4_shac_contig_199	92.549	255	1	6	1	238	13735	13988	1.68e-95	350	91394				+
motif-2-3-1	Minc_v4_shac_contig_199	92.157	255	2	6	1	238	14044	14297	7.84e-94	344	91394				+
motif-2-3-1	Minc_v4_shac_contig_199	92.520	254	2	5	1	238	14355	14607	6.06e-95	348	91394				+
motif-2-3-1	Minc_v4_shac_contig_199	92.549	255	1	6	1	238	14664	14917	1.68e-95	350	91394				+
motif-2-3-1	Minc_v4_shac_contig_2	91.120	259	1	5	1	238	3770275	3770018	6.10e-90	331	3785323	End	49	15258	-	None
motif-2-3-1	Minc_v4_shac_contig_2	89.734	263	1	6	1	238	3770591	3770330	2.21e-84	313	3785323				-
motif-2-3-1	Minc_v4_shac_contig_2	90.769	260	1	6	1	238	3770903	3770645	2.84e-88	326	3785323				-
motif-2-3-1	Minc_v4_shac_contig_2	90.076	262	1	6	1	238	3771214	3770954	1.71e-85	316	3785323				-
motif-2-3-1	Minc_v4_shac_contig_2	90.769	260	1	6	1	238	3771526	3771268	2.84e-88	326	3785323				-
motif-2-3-1	Minc_v4_shac_contig_2	90.421	261	1	6	1	238	3771839	3771580	3.67e-87	322	3785323				-
motif-2-3-1	Minc_v4_shac_contig_2	90.769	260	1	5	1	238	3772152	3771894	2.84e-88	326	3785323				-
motif-2-3-1	Minc_v4_shac_contig_2	91.120	259	1	5	1	238	3772463	3772206	6.10e-90	331	3785323				-
motif-2-3-1	Minc_v4_shac_contig_2	90.769	260	1	5	1	238	3772776	3772518	2.84e-88	326	3785323				-
motif-2-3-1	Minc_v4_shac_contig_2	90.421	261	1	6	1	238	3773088	3772829	3.67e-87	322	3785323				-
motif-2-3-1	Minc_v4_shac_contig_2	90.076	262	1	6	1	238	3773404	3773144	1.71e-85	316	3785323				-
motif-2-3-1	Minc_v4_shac_contig_2	91.120	259	1	5	1	238	3773716	3773459	6.10e-90	331	3785323				-
motif-2-3-1	Minc_v4_shac_contig_2	90.421	261	1	6	1	238	3774030	3773771	3.67e-87	322	3785323				-
motif-2-3-1	Minc_v4_shac_contig_2	90.769	260	1	6	1	238	3774341	3774083	2.84e-88	326	3785323				-
motif-2-3-1	Minc_v4_shac_contig_2	91.473	258	1	5	1	238	3774652	3774396	4.72e-91	335	3785323				-
motif-2-3-1	Minc_v4_shac_contig_2	91.473	258	1	5	1	238	3774960	3774704	4.72e-91	335	3785323				-
motif-2-3-1	Minc_v4_shac_contig_2	90.769	260	1	5	1	238	3775271	3775013	2.84e-88	326	3785323				-
motif-2-3-1	Minc_v4_shac_contig_2	90.076	262	1	6	1	238	3775583	3775323	1.71e-85	316	3785323				-
motif-2-3-1	Minc_v4_shac_contig_2	90.769	260	1	5	1	238	3775894	3775636	2.84e-88	326	3785323				-
motif-2-3-1	Minc_v4_shac_contig_2	89.734	263	1	6	1	238	3776208	3775947	2.21e-84	313	3785323				-
motif-2-3-1	Minc_v4_shac_contig_2	92.188	256	1	5	1	238	3776516	3776262	7.84e-94	344	3785323				-
motif-2-3-1	Minc_v4_shac_contig_2	91.120	259	1	5	1	238	3776825	3776568	6.10e-90	331	3785323				-
motif-2-3-1	Minc_v4_shac_contig_2	90.421	261	1	6	1	238	3777138	3776879	3.67e-87	322	3785323				-
motif-2-3-1	Minc_v4_shac_contig_2	90.076	262	1	6	1	238	3777453	3777193	1.71e-85	316	3785323				-
motif-2-3-1	Minc_v4_shac_contig_2	90.769	260	1	5	1	238	3777766	3777508	2.84e-88	326	3785323				-
motif-2-3-1	Minc_v4_shac_contig_2	90.421	261	1	5	1	238	3778079	3777820	3.67e-87	322	3785323				-
motif-2-3-1	Minc_v4_shac_contig_2	90.421	261	1	5	1	238	3778393	3778134	3.67e-87	322	3785323				-
motif-2-3-1	Minc_v4_shac_contig_2	90.769	260	1	6	1	238	3778706	3778448	2.84e-88	326	3785323				-
motif-2-3-1	Minc_v4_shac_contig_2	90.076	262	1	6	1	238	3779020	3778760	1.71e-85	316	3785323				-
motif-2-3-1	Minc_v4_shac_contig_2	90.421	261	1	6	1	238	3779333	3779074	3.67e-87	322	3785323				-
motif-2-3-1	Minc_v4_shac_contig_2	90.769	260	1	6	1	238	3779644	3779386	2.84e-88	326	3785323				-
motif-2-3-1	Minc_v4_shac_contig_2	91.473	258	1	5	1	238	3779954	3779698	4.72e-91	335	3785323				-
motif-2-3-1	Minc_v4_shac_contig_2	90.421	261	1	5	1	238	3780266	3780007	3.67e-87	322	3785323				-
motif-2-3-1	Minc_v4_shac_contig_2	91.829	257	1	5	1	238	3780575	3780320	1.01e-92	340	3785323				-
motif-2-3-1	Minc_v4_shac_contig_2	90.769	260	1	5	1	238	3780887	3780629	2.84e-88	326	3785323				-
motif-2-3-1	Minc_v4_shac_contig_2	90.076	262	1	6	1	238	3781201	3780941	1.71e-85	316	3785323				-
motif-2-3-1	Minc_v4_shac_contig_2	90.076	262	1	6	1	238	3781513	3781253	1.71e-85	316	3785323				-
motif-2-3-1	Minc_v4_shac_contig_2	90.421	261	1	6	1	238	3781826	3781567	3.67e-87	322	3785323				-
motif-2-3-1	Minc_v4_shac_contig_2	90.769	260	1	5	1	238	3782139	3781881	2.84e-88	326	3785323				-
motif-2-3-1	Minc_v4_shac_contig_2	90.769	260	1	6	1	238	3782450	3782192	2.84e-88	326	3785323				-
motif-2-3-1	Minc_v4_shac_contig_2	90.421	261	1	6	1	238	3782764	3782505	3.67e-87	322	3785323				-
motif-2-3-1	Minc_v4_shac_contig_2	89.734	263	1	7	1	238	3783079	3782818	2.21e-84	313	3785323				-
motif-2-3-1	Minc_v4_shac_contig_2	90.076	262	1	6	1	238	3783391	3783131	1.71e-85	316	3785323				-
motif-2-3-1	Minc_v4_shac_contig_2	90.076	262	1	6	1	238	3783705	3783445	1.71e-85	316	3785323				-
motif-2-3-1	Minc_v4_shac_contig_2	90.421	261	1	6	1	238	3784018	3783759	3.67e-87	322	3785323				-
motif-2-3-1	Minc_v4_shac_contig_2	90.076	262	1	6	1	238	3784333	3784073	1.71e-85	316	3785323				-
motif-2-3-1	Minc_v4_shac_contig_2	90.076	262	1	6	1	238	3784646	3784386	1.71e-85	316	3785323				-
motif-2-3-1	Minc_v4_shac_contig_2	90.076	262	1	6	1	238	3784960	3784700	1.71e-85	316	3785323				-
motif-2-3-1	Minc_v4_shac_contig_2	90.076	262	1	6	1	238	3785275	3785015	1.71e-85	316	3785323				-
motif-2-3-1	Minc_v4_shac_contig_20	91.797	256	2	5	1	238	2421608	2421354	3.65e-92	339	2433216	End	36	11558	-	None
motif-2-3-1	Minc_v4_shac_contig_20	91.440	257	1	8	1	238	2421944	2421690	1.70e-90	333	2433216				-
motif-2-3-1	Minc_v4_shac_contig_20	92.157	255	1	7	1	238	2422274	2422022	2.82e-93	342	2433216				-
motif-2-3-1	Minc_v4_shac_contig_20	92.157	255	1	7	1	238	2422604	2422352	2.82e-93	342	2433216				-
motif-2-3-1	Minc_v4_shac_contig_20	92.157	255	1	7	1	238	2422934	2422682	2.82e-93	342	2433216				-
motif-2-3-1	Minc_v4_shac_contig_20	92.157	255	1	7	1	238	2423264	2423012	2.82e-93	342	2433216				-
motif-2-3-1	Minc_v4_shac_contig_20	91.797	256	1	8	1	238	2423595	2423342	3.65e-92	339	2433216				-
motif-2-3-1	Minc_v4_shac_contig_20	92.157	255	1	7	1	238	2423927	2423675	2.82e-93	342	2433216				-
motif-2-3-1	Minc_v4_shac_contig_20	92.157	255	1	7	1	238	2424257	2424005	2.82e-93	342	2433216				-
motif-2-3-1	Minc_v4_shac_contig_20	92.157	255	1	7	1	238	2424584	2424332	2.82e-93	342	2433216				-
motif-2-3-1	Minc_v4_shac_contig_20	92.157	255	1	7	1	238	2424914	2424662	2.82e-93	342	2433216				-
motif-2-3-1	Minc_v4_shac_contig_20	92.157	255	1	7	1	238	2425243	2424991	2.82e-93	342	2433216				-
motif-2-3-1	Minc_v4_shac_contig_20	92.157	255	1	7	1	238	2425573	2425321	2.82e-93	342	2433216				-
motif-2-3-1	Minc_v4_shac_contig_20	92.157	255	1	7	1	238	2425903	2425651	2.82e-93	342	2433216				-
motif-2-3-1	Minc_v4_shac_contig_20	92.157	255	1	7	1	238	2426233	2425981	2.82e-93	342	2433216				-
motif-2-3-1	Minc_v4_shac_contig_20	92.157	255	1	7	1	238	2426563	2426311	2.82e-93	342	2433216				-
motif-2-3-1	Minc_v4_shac_contig_20	92.157	255	1	7	1	238	2426893	2426641	2.82e-93	342	2433216				-
motif-2-3-1	Minc_v4_shac_contig_20	92.157	255	1	7	1	238	2427223	2426971	2.82e-93	342	2433216				-
motif-2-3-1	Minc_v4_shac_contig_20	92.157	255	1	7	1	238	2427553	2427301	2.82e-93	342	2433216				-
motif-2-3-1	Minc_v4_shac_contig_20	92.157	255	1	7	1	238	2427883	2427631	2.82e-93	342	2433216				-
motif-2-3-1	Minc_v4_shac_contig_20	92.157	255	1	7	1	238	2428213	2427961	2.82e-93	342	2433216				-
motif-2-3-1	Minc_v4_shac_contig_20	92.157	255	1	7	1	238	2428543	2428291	2.82e-93	342	2433216				-
motif-2-3-1	Minc_v4_shac_contig_20	92.157	255	1	7	1	238	2428873	2428621	2.82e-93	342	2433216				-
motif-2-3-1	Minc_v4_shac_contig_20	92.157	255	1	7	1	238	2429203	2428951	2.82e-93	342	2433216				-
motif-2-3-1	Minc_v4_shac_contig_20	92.157	255	1	7	1	238	2429533	2429281	2.82e-93	342	2433216				-
motif-2-3-1	Minc_v4_shac_contig_20	92.157	255	1	7	1	238	2429863	2429611	2.82e-93	342	2433216				-
motif-2-3-1	Minc_v4_shac_contig_20	92.157	255	1	7	1	238	2430193	2429941	2.82e-93	342	2433216				-
motif-2-3-1	Minc_v4_shac_contig_20	92.157	255	1	7	1	238	2430523	2430271	2.82e-93	342	2433216				-
motif-2-3-1	Minc_v4_shac_contig_20	92.157	255	1	7	1	238	2430853	2430601	2.82e-93	342	2433216				-
motif-2-3-1	Minc_v4_shac_contig_20	92.157	255	1	7	1	238	2431183	2430931	2.82e-93	342	2433216				-
motif-2-3-1	Minc_v4_shac_contig_20	92.157	255	1	7	1	238	2431513	2431261	2.82e-93	342	2433216				-
motif-2-3-1	Minc_v4_shac_contig_20	92.157	255	1	7	1	238	2431843	2431591	2.82e-93	342	2433216				-
motif-2-3-1	Minc_v4_shac_contig_20	92.157	255	1	7	1	238	2432173	2431921	2.82e-93	342	2433216				-
motif-2-3-1	Minc_v4_shac_contig_20	92.157	255	1	7	1	238	2432503	2432251	2.82e-93	342	2433216				-
motif-2-3-1	Minc_v4_shac_contig_20	92.157	255	1	7	1	238	2432833	2432581	2.82e-93	342	2433216				-
motif-2-3-1	Minc_v4_shac_contig_20	92.157	255	1	7	1	238	2433163	2432911	2.82e-93	342	2433216				-
motif-2-3-1	Minc_v4_shac_contig_209	96.970	132	2	2	23	153	68104	67974	1.38e-56	220	75092	End	25	6875	-	None
motif-2-3-1	Minc_v4_shac_contig_209	85.145	276	2	8	1	238	68439	68165	2.27e-64	246	75092				-
motif-2-3-1	Minc_v4_shac_contig_209	86.397	272	2	6	1	238	68766	68496	6.28e-70	265	75092				-
motif-2-3-1	Minc_v4_shac_contig_209	89.057	265	1	4	1	238	69096	68833	1.33e-81	303	75092				-
motif-2-3-1	Minc_v4_shac_contig_209	97.872	94	0	1	147	238	69252	69159	8.47e-39	161	75092				-
motif-2-3-1	Minc_v4_shac_contig_209	97.403	154	2	2	1	153	69425	69273	8.12e-69	261	75092				-
motif-2-3-1	Minc_v4_shac_contig_209	89.015	264	2	5	1	238	69754	69492	4.78e-81	302	75092				-
motif-2-3-1	Minc_v4_shac_contig_209	89.354	263	2	5	1	238	70085	69824	1.03e-82	307	75092				-
motif-2-3-1	Minc_v4_shac_contig_209	89.394	264	1	6	1	238	70419	70157	1.03e-82	307	75092				-
motif-2-3-1	Minc_v4_shac_contig_209	89.394	264	1	6	1	238	70733	70471	1.03e-82	307	75092				-
motif-2-3-1	Minc_v4_shac_contig_209	88.679	265	2	4	1	238	71053	70790	6.19e-80	298	75092				-
motif-2-3-1	Minc_v4_shac_contig_209	90.038	261	2	5	1	238	71368	71109	1.71e-85	316	75092				-
motif-2-3-1	Minc_v4_shac_contig_209	89.057	265	1	6	1	238	71696	71433	1.33e-81	303	75092				-
motif-2-3-1	Minc_v4_shac_contig_209	97.872	94	0	1	147	238	71845	71752	8.47e-39	161	75092				-
motif-2-3-1	Minc_v4_shac_contig_209	97.403	154	2	2	1	153	72016	71864	8.12e-69	261	75092				-
motif-2-3-1	Minc_v4_shac_contig_209	88.679	265	2	6	1	238	72345	72082	6.19e-80	298	75092				-
motif-2-3-1	Minc_v4_shac_contig_209	90.076	262	1	6	1	238	72691	72431	1.71e-85	316	75092				-
motif-2-3-1	Minc_v4_shac_contig_209	89.734	263	1	6	1	238	73016	72755	2.21e-84	313	75092				-
motif-2-3-1	Minc_v4_shac_contig_209	89.057	265	1	6	1	238	73351	73088	1.33e-81	303	75092				-
motif-2-3-1	Minc_v4_shac_contig_209	89.354	263	2	5	1	238	73676	73415	1.03e-82	307	75092				-
motif-2-3-1	Minc_v4_shac_contig_209	89.015	264	2	5	1	238	73999	73737	4.78e-81	302	75092				-
motif-2-3-1	Minc_v4_shac_contig_209	89.394	264	1	6	1	238	74324	74062	1.03e-82	307	75092				-
motif-2-3-1	Minc_v4_shac_contig_209	97.872	94	0	1	147	238	74474	74381	8.47e-39	161	75092				-
motif-2-3-1	Minc_v4_shac_contig_209	97.403	154	2	2	1	153	74646	74494	8.12e-69	261	75092				-
motif-2-3-1	Minc_v4_shac_contig_209	89.057	265	1	6	1	238	74978	74715	1.33e-81	303	75092				-
motif-2-3-1	Minc_v4_shac_contig_215	95.876	97	1	2	144	238	60826	60731	1.42e-36	154	71529	End	36	10764	-	None
motif-2-3-1	Minc_v4_shac_contig_215	95.726	117	3	2	1	115	60988	60872	1.40e-46	187	71529				-
motif-2-3-1	Minc_v4_shac_contig_215	93.307	254	1	4	1	238	61302	61049	7.78e-99	361	71529				-
motif-2-3-1	Minc_v4_shac_contig_215	92.578	256	1	5	1	238	61615	61360	4.68e-96	351	71529				-
motif-2-3-1	Minc_v4_shac_contig_215	92.941	255	1	5	1	238	61927	61673	3.62e-97	355	71529				-
motif-2-3-1	Minc_v4_shac_contig_215	92.941	255	1	5	1	238	62242	61988	3.62e-97	355	71529				-
motif-2-3-1	Minc_v4_shac_contig_215	93.307	254	1	4	1	238	62559	62306	7.78e-99	361	71529				-
motif-2-3-1	Minc_v4_shac_contig_215	92.941	255	1	5	1	238	62873	62619	3.62e-97	355	71529				-
motif-2-3-1	Minc_v4_shac_contig_215	92.941	255	1	5	1	238	63187	62933	3.62e-97	355	71529				-
motif-2-3-1	Minc_v4_shac_contig_215	92.941	255	1	5	1	238	63501	63247	3.62e-97	355	71529				-
motif-2-3-1	Minc_v4_shac_contig_215	93.307	254	1	4	1	238	63812	63559	7.78e-99	361	71529				-
motif-2-3-1	Minc_v4_shac_contig_215	92.941	255	1	5	1	238	64127	63873	3.62e-97	355	71529				-
motif-2-3-1	Minc_v4_shac_contig_215	92.941	255	1	5	1	238	64443	64189	3.62e-97	355	71529				-
motif-2-3-1	Minc_v4_shac_contig_215	92.941	255	1	5	1	238	64757	64503	3.62e-97	355	71529				-
motif-2-3-1	Minc_v4_shac_contig_215	92.578	256	1	5	1	238	65072	64817	4.68e-96	351	71529				-
motif-2-3-1	Minc_v4_shac_contig_215	92.941	255	1	5	1	238	65384	65130	3.62e-97	355	71529				-
motif-2-3-1	Minc_v4_shac_contig_215	92.941	255	1	5	1	238	65698	65444	3.62e-97	355	71529				-
motif-2-3-1	Minc_v4_shac_contig_215	92.941	255	1	5	1	238	66013	65759	3.62e-97	355	71529				-
motif-2-3-1	Minc_v4_shac_contig_215	93.307	254	1	4	1	238	66325	66072	7.78e-99	361	71529				-
motif-2-3-1	Minc_v4_shac_contig_215	92.941	255	1	5	1	238	66639	66385	3.62e-97	355	71529				-
motif-2-3-1	Minc_v4_shac_contig_215	93.307	254	1	4	1	238	66953	66700	7.78e-99	361	71529				-
motif-2-3-1	Minc_v4_shac_contig_215	92.941	255	1	5	1	238	67269	67015	3.62e-97	355	71529				-
motif-2-3-1	Minc_v4_shac_contig_215	92.941	255	1	5	1	238	67582	67328	3.62e-97	355	71529				-
motif-2-3-1	Minc_v4_shac_contig_215	93.307	254	1	4	1	238	67897	67644	7.78e-99	361	71529				-
motif-2-3-1	Minc_v4_shac_contig_215	92.941	255	1	5	1	238	68212	67958	3.62e-97	355	71529				-
motif-2-3-1	Minc_v4_shac_contig_215	93.307	254	1	4	1	238	68527	68274	7.78e-99	361	71529				-
motif-2-3-1	Minc_v4_shac_contig_215	93.307	254	1	4	1	238	68839	68586	7.78e-99	361	71529				-
motif-2-3-1	Minc_v4_shac_contig_215	93.307	254	1	4	1	238	69149	68896	7.78e-99	361	71529				-
motif-2-3-1	Minc_v4_shac_contig_215	93.307	254	1	4	1	238	69463	69210	7.78e-99	361	71529				-
motif-2-3-1	Minc_v4_shac_contig_215	93.307	254	1	4	1	238	69775	69522	7.78e-99	361	71529				-
motif-2-3-1	Minc_v4_shac_contig_215	92.578	256	1	5	1	238	70087	69832	4.68e-96	351	71529				-
motif-2-3-1	Minc_v4_shac_contig_215	93.307	254	1	4	1	238	70400	70147	7.78e-99	361	71529				-
motif-2-3-1	Minc_v4_shac_contig_215	93.307	254	1	4	1	238	70714	70461	7.78e-99	361	71529				-
motif-2-3-1	Minc_v4_shac_contig_215	93.307	254	1	4	1	238	71027	70774	7.78e-99	361	71529				-
motif-2-3-1	Minc_v4_shac_contig_215	93.307	254	1	4	1	238	71340	71087	7.78e-99	361	71529				-
motif-2-3-1	Minc_v4_shac_contig_215	96.809	94	1	1	147	238	71494	71401	3.94e-37	156	71529				-
motif-2-3-1	Minc_v4_shac_contig_224	87.773	229	8	7	1	210	60635	60408	1.76e-65	250	66910	End	21	6259	-	None
motif-2-3-1	Minc_v4_shac_contig_224	89.453	256	8	6	1	238	60949	60695	3.70e-82	305	66910				-
motif-2-3-1	Minc_v4_shac_contig_224	89.453	256	8	6	1	238	61262	61008	3.70e-82	305	66910				-
motif-2-3-1	Minc_v4_shac_contig_224	89.453	256	8	6	1	238	61575	61321	3.70e-82	305	66910				-
motif-2-3-1	Minc_v4_shac_contig_224	89.453	256	7	7	1	238	61887	61634	3.70e-82	305	66910				-
motif-2-3-1	Minc_v4_shac_contig_224	89.453	256	8	6	1	238	62201	61947	3.70e-82	305	66910				-
motif-2-3-1	Minc_v4_shac_contig_224	89.453	256	7	7	1	238	62513	62260	3.70e-82	305	66910				-
motif-2-3-1	Minc_v4_shac_contig_224	89.453	256	8	6	1	238	62826	62572	3.70e-82	305	66910				-
motif-2-3-1	Minc_v4_shac_contig_224	89.453	256	8	6	1	238	63139	62885	3.70e-82	305	66910				-
motif-2-3-1	Minc_v4_shac_contig_224	89.453	256	8	6	1	238	63452	63198	3.70e-82	305	66910				-
motif-2-3-1	Minc_v4_shac_contig_224	89.453	256	8	6	1	238	63764	63510	3.70e-82	305	66910				-
motif-2-3-1	Minc_v4_shac_contig_224	89.453	256	7	7	1	238	64076	63823	3.70e-82	305	66910				-
motif-2-3-1	Minc_v4_shac_contig_224	89.453	256	8	6	1	238	64390	64136	3.70e-82	305	66910				-
motif-2-3-1	Minc_v4_shac_contig_224	89.453	256	8	6	1	238	64703	64449	3.70e-82	305	66910				-
motif-2-3-1	Minc_v4_shac_contig_224	89.453	256	8	6	1	238	65016	64762	3.70e-82	305	66910				-
motif-2-3-1	Minc_v4_shac_contig_224	89.453	256	8	6	1	238	65329	65075	3.70e-82	305	66910				-
motif-2-3-1	Minc_v4_shac_contig_224	89.453	256	8	6	1	238	65642	65388	3.70e-82	305	66910				-
motif-2-3-1	Minc_v4_shac_contig_224	89.453	256	8	6	1	238	65954	65700	3.70e-82	305	66910				-
motif-2-3-1	Minc_v4_shac_contig_224	89.453	256	8	6	1	238	66268	66014	3.70e-82	305	66910				-
motif-2-3-1	Minc_v4_shac_contig_224	89.453	256	8	6	1	238	66581	66327	3.70e-82	305	66910				-
motif-2-3-1	Minc_v4_shac_contig_224	89.453	256	7	7	1	238	66893	66640	3.70e-82	305	66910				-
motif-2-3-1	Minc_v4_shac_contig_239	94.017	117	3	4	1	115	51	165	1.09e-42	174	55539	Beg (split)	64	12002	+	None
motif-2-3-1	Minc_v4_shac_contig_239	96.774	93	1	1	148	238	218	310	1.42e-36	154	55539				+
motif-2-3-1	Minc_v4_shac_contig_239	94.017	117	4	3	1	115	361	476	1.09e-42	174	55539				+
motif-2-3-1	Minc_v4_shac_contig_239	95.918	98	1	2	143	238	524	620	3.94e-37	156	55539				+
motif-2-3-1	Minc_v4_shac_contig_239	89.734	263	1	7	1	238	672	933	2.21e-84	313	55539				+
motif-2-3-1	Minc_v4_shac_contig_239	94.017	117	4	3	1	115	986	1101	1.09e-42	174	55539				+
motif-2-3-1	Minc_v4_shac_contig_239	95.960	99	1	2	142	238	1148	1245	1.10e-37	158	55539				+
motif-2-3-1	Minc_v4_shac_contig_239	89.057	265	1	8	1	238	1297	1560	1.33e-81	303	55539				+
motif-2-3-1	Minc_v4_shac_contig_239	94.068	118	3	4	1	115	1613	1729	3.02e-43	176	55539				+
motif-2-3-1	Minc_v4_shac_contig_239	95.876	97	1	2	144	238	1778	1873	1.42e-36	154	55539				+
motif-2-3-1	Minc_v4_shac_contig_239	94.017	117	4	3	1	115	1925	2040	1.09e-42	174	55539				+
motif-2-3-1	Minc_v4_shac_contig_239	95.960	99	1	2	142	238	2092	2189	1.10e-37	158	55539				+
motif-2-3-1	Minc_v4_shac_contig_239	94.068	118	3	4	1	115	2242	2358	3.02e-43	176	55539				+
motif-2-3-1	Minc_v4_shac_contig_239	95.960	99	1	2	142	238	2402	2499	1.10e-37	158	55539				+
motif-2-3-1	Minc_v4_shac_contig_239	94.068	118	3	4	1	115	2551	2667	3.02e-43	176	55539				+
motif-2-3-1	Minc_v4_shac_contig_239	96.040	101	2	1	140	238	2716	2816	2.35e-39	163	55539				+
motif-2-3-1	Minc_v4_shac_contig_239	94.068	118	3	4	1	115	2868	2984	3.02e-43	176	55539				+
motif-2-3-1	Minc_v4_shac_contig_239	95.918	98	1	2	143	238	3033	3129	3.94e-37	156	55539				+
motif-2-3-1	Minc_v4_shac_contig_239	88.636	264	3	7	1	238	3181	3443	2.23e-79	296	55539				+
motif-2-3-1	Minc_v4_shac_contig_239	94.068	118	3	4	1	115	3496	3612	3.02e-43	176	55539				+
motif-2-3-1	Minc_v4_shac_contig_239	95.918	98	1	2	143	238	3663	3759	3.94e-37	156	55539				+
motif-2-3-1	Minc_v4_shac_contig_239	90.076	262	1	6	1	238	3812	4072	1.71e-85	316	55539				+
motif-2-3-1	Minc_v4_shac_contig_239	94.017	117	4	3	1	115	4124	4239	1.09e-42	174	55539				+
motif-2-3-1	Minc_v4_shac_contig_239	95.918	98	1	2	143	238	4286	4382	3.94e-37	156	55539				+
motif-2-3-1	Minc_v4_shac_contig_239	88.636	264	3	6	1	238	4434	4696	2.23e-79	296	55539				+
motif-2-3-1	Minc_v4_shac_contig_239	94.068	118	3	4	1	115	4748	4864	3.02e-43	176	55539				+
motif-2-3-1	Minc_v4_shac_contig_239	95.918	98	1	2	143	238	4911	5007	3.94e-37	156	55539				+
motif-2-3-1	Minc_v4_shac_contig_239	94.017	117	4	3	1	115	5060	5175	1.09e-42	174	55539				+
motif-2-3-1	Minc_v4_shac_contig_239	95.918	98	1	2	143	238	5224	5320	3.94e-37	156	55539				+
motif-2-3-1	Minc_v4_shac_contig_239	97.403	154	2	2	1	153	5371	5523	8.12e-69	261	55539				+
motif-2-3-1	Minc_v4_shac_contig_239	97.872	94	0	1	147	238	5543	5636	8.47e-39	161	55539				+
motif-2-3-1	Minc_v4_shac_contig_239	94.017	117	4	3	1	115	5689	5804	1.09e-42	174	55539				+
motif-2-3-1	Minc_v4_shac_contig_239	95.918	98	1	2	143	238	5850	5946	3.94e-37	156	55539				+
motif-2-3-1	Minc_v4_shac_contig_239	89.231	260	5	6	1	238	5999	6257	1.33e-81	303	55539				+
motif-2-3-1	Minc_v4_shac_contig_239	94.017	117	4	3	1	115	6310	6425	1.09e-42	174	55539				+
motif-2-3-1	Minc_v4_shac_contig_239	95.918	98	1	2	143	238	6472	6568	3.94e-37	156	55539				+
motif-2-3-1	Minc_v4_shac_contig_239	89.394	264	1	6	1	238	6621	6883	1.03e-82	307	55539				+
motif-2-3-1	Minc_v4_shac_contig_239	94.017	117	4	3	1	115	6935	7050	1.09e-42	174	55539				+
motif-2-3-1	Minc_v4_shac_contig_239	95.876	97	1	2	144	238	7097	7192	1.42e-36	154	55539				+
motif-2-3-1	Minc_v4_shac_contig_239	89.734	263	1	6	1	238	7246	7507	2.21e-84	313	55539				+
motif-2-3-1	Minc_v4_shac_contig_239	94.017	117	4	3	1	115	7559	7674	1.09e-42	174	55539				+
motif-2-3-1	Minc_v4_shac_contig_239	95.918	98	1	2	143	238	7722	7818	3.94e-37	156	55539				+
motif-2-3-1	Minc_v4_shac_contig_239	89.057	265	1	6	1	238	7870	8133	1.33e-81	303	55539				+
motif-2-3-1	Minc_v4_shac_contig_239	94.017	117	4	3	1	115	8185	8300	1.09e-42	174	55539				+
motif-2-3-1	Minc_v4_shac_contig_239	95.918	98	1	2	143	238	8349	8445	3.94e-37	156	55539				+
motif-2-3-1	Minc_v4_shac_contig_239	90.421	261	1	6	1	238	8496	8755	3.67e-87	322	55539				+
motif-2-3-1	Minc_v4_shac_contig_239	94.017	117	4	3	1	115	8810	8925	1.09e-42	174	55539				+
motif-2-3-1	Minc_v4_shac_contig_239	95.918	98	1	2	143	238	8973	9069	3.94e-37	156	55539				+
motif-2-3-1	Minc_v4_shac_contig_239	88.679	265	2	7	1	238	9122	9385	6.19e-80	298	55539				+
motif-2-3-1	Minc_v4_shac_contig_239	94.017	117	4	3	1	115	9436	9551	1.09e-42	174	55539				+
motif-2-3-1	Minc_v4_shac_contig_239	95.876	97	1	2	144	238	9597	9692	1.42e-36	154	55539				+
motif-2-3-1	Minc_v4_shac_contig_239	97.761	134	1	2	1	133	9745	9877	2.29e-59	230	55539				+
motif-2-3-1	Minc_v4_shac_contig_239	97.872	94	0	1	147	238	9917	10010	8.47e-39	161	55539				+
motif-2-3-1	Minc_v4_shac_contig_239	94.068	118	3	4	1	115	10063	10179	3.02e-43	176	55539				+
motif-2-3-1	Minc_v4_shac_contig_239	95.918	98	1	2	143	238	10226	10322	3.94e-37	156	55539				+
motif-2-3-1	Minc_v4_shac_contig_239	89.057	265	1	6	1	238	10374	10637	1.33e-81	303	55539				+
motif-2-3-1	Minc_v4_shac_contig_239	94.017	117	4	3	1	115	10689	10804	1.09e-42	174	55539				+
motif-2-3-1	Minc_v4_shac_contig_239	95.918	98	1	2	143	238	10848	10944	3.94e-37	156	55539				+
motif-2-3-1	Minc_v4_shac_contig_239	88.973	263	3	6	1	238	10996	11257	4.78e-81	302	55539				+
motif-2-3-1	Minc_v4_shac_contig_239	94.017	117	4	3	1	115	11309	11424	1.09e-42	174	55539				+
motif-2-3-1	Minc_v4_shac_contig_239	95.918	98	1	2	143	238	11474	11570	3.94e-37	156	55539				+
motif-2-3-1	Minc_v4_shac_contig_239	97.403	154	2	2	1	153	11621	11773	8.12e-69	261	55539				+
motif-2-3-1	Minc_v4_shac_contig_239	97.872	94	0	1	147	238	11792	11885	8.47e-39	161	55539				+
motif-2-3-1	Minc_v4_shac_contig_239	94.017	117	4	3	1	115	11937	12052	1.09e-42	174	55539				+
motif-2-3-1	Minc_v4_shac_contig_24	89.370	254	8	6	3	238	1	253	4.78e-81	302	2358903	Beg	27	8314	+	Minc_v4_shac_contig_24g0207491 (8094 – 8655)
motif-2-3-1	Minc_v4_shac_contig_24	89.453	256	8	6	1	238	312	566	3.70e-82	305	2358903				+
motif-2-3-1	Minc_v4_shac_contig_24	89.453	256	8	6	1	238	624	878	3.70e-82	305	2358903				+
motif-2-3-1	Minc_v4_shac_contig_24	89.453	256	8	6	1	238	938	1192	3.70e-82	305	2358903				+
motif-2-3-1	Minc_v4_shac_contig_24	89.453	256	8	6	1	238	1252	1506	3.70e-82	305	2358903				+
motif-2-3-1	Minc_v4_shac_contig_24	89.453	256	8	6	1	238	1565	1819	3.70e-82	305	2358903				+
motif-2-3-1	Minc_v4_shac_contig_24	89.453	256	8	6	1	238	1879	2133	3.70e-82	305	2358903				+
motif-2-3-1	Minc_v4_shac_contig_24	89.453	256	8	6	1	238	2192	2446	3.70e-82	305	2358903				+
motif-2-3-1	Minc_v4_shac_contig_24	89.453	256	8	6	1	238	2506	2760	3.70e-82	305	2358903				+
motif-2-3-1	Minc_v4_shac_contig_24	89.453	256	8	6	1	238	2818	3072	3.70e-82	305	2358903				+
motif-2-3-1	Minc_v4_shac_contig_24	89.453	256	8	6	1	238	3131	3385	3.70e-82	305	2358903				+
motif-2-3-1	Minc_v4_shac_contig_24	89.453	256	8	6	1	238	3444	3698	3.70e-82	305	2358903				+
motif-2-3-1	Minc_v4_shac_contig_24	89.453	256	8	6	1	238	3756	4010	3.70e-82	305	2358903				+
motif-2-3-1	Minc_v4_shac_contig_24	89.453	256	8	6	1	238	4070	4324	3.70e-82	305	2358903				+
motif-2-3-1	Minc_v4_shac_contig_24	89.453	256	8	6	1	238	4384	4638	3.70e-82	305	2358903				+
motif-2-3-1	Minc_v4_shac_contig_24	89.453	256	8	6	1	238	4697	4951	3.70e-82	305	2358903				+
motif-2-3-1	Minc_v4_shac_contig_24	89.804	255	8	7	1	238	5011	5264	7.95e-84	311	2358903				+
motif-2-3-1	Minc_v4_shac_contig_24	89.453	256	8	6	1	238	5324	5578	3.70e-82	305	2358903				+
motif-2-3-1	Minc_v4_shac_contig_24	89.453	256	8	6	1	238	5638	5892	3.70e-82	305	2358903				+
motif-2-3-1	Minc_v4_shac_contig_24	89.453	256	8	6	1	238	5952	6206	3.70e-82	305	2358903				+
motif-2-3-1	Minc_v4_shac_contig_24	89.453	256	8	6	1	238	6265	6519	3.70e-82	305	2358903				+
motif-2-3-1	Minc_v4_shac_contig_24	89.453	256	8	6	1	238	6578	6832	3.70e-82	305	2358903				+
motif-2-3-1	Minc_v4_shac_contig_24	85.978	271	5	10	1	238	6890	7160	2.92e-68	259	2358903				+
motif-2-3-1	Minc_v4_shac_contig_24	89.453	256	8	6	1	238	7220	7474	3.70e-82	305	2358903				+
motif-2-3-1	Minc_v4_shac_contig_24	89.453	256	8	6	1	238	7534	7788	3.70e-82	305	2358903				+
motif-2-3-1	Minc_v4_shac_contig_24	89.453	256	8	6	1	238	7847	8101	3.70e-82	305	2358903				+
motif-2-3-1	Minc_v4_shac_contig_24	91.667	156	9	3	1	153	8160	8314	2.31e-54	213	2358903				+
motif-2-3-1	Minc_v4_shac_contig_248	90.234	256	6	6	1	238	450	704	1.71e-85	316	50072	Beg	1	255	+	None
motif-2-3-1	Minc_v4_shac_contig_258	89.130	230	6	6	1	212	229	1	4.85e-71	268	43813	Beg-End_full	140	43752	-	None
motif-2-3-1	Minc_v4_shac_contig_258	90.234	256	6	6	1	238	543	289	1.71e-85	316	43813				-
motif-2-3-1	Minc_v4_shac_contig_258	90.234	256	6	6	1	238	857	603	1.71e-85	316	43813				-
motif-2-3-1	Minc_v4_shac_contig_258	90.234	256	6	6	1	238	1169	915	1.71e-85	316	43813				-
motif-2-3-1	Minc_v4_shac_contig_258	90.234	256	6	6	1	238	1482	1228	1.71e-85	316	43813				-
motif-2-3-1	Minc_v4_shac_contig_258	90.234	256	6	6	1	238	1795	1541	1.71e-85	316	43813				-
motif-2-3-1	Minc_v4_shac_contig_258	90.234	256	6	6	1	238	2108	1854	1.71e-85	316	43813				-
motif-2-3-1	Minc_v4_shac_contig_258	90.234	256	6	6	1	238	2421	2167	1.71e-85	316	43813				-
motif-2-3-1	Minc_v4_shac_contig_258	90.234	256	6	6	1	238	2735	2481	1.71e-85	316	43813				-
motif-2-3-1	Minc_v4_shac_contig_258	90.234	256	6	6	1	238	3048	2794	1.71e-85	316	43813				-
motif-2-3-1	Minc_v4_shac_contig_258	90.234	256	6	6	1	238	3362	3108	1.71e-85	316	43813				-
motif-2-3-1	Minc_v4_shac_contig_258	90.234	256	6	6	1	238	3675	3421	1.71e-85	316	43813				-
motif-2-3-1	Minc_v4_shac_contig_258	90.234	256	6	6	1	238	3988	3734	1.71e-85	316	43813				-
motif-2-3-1	Minc_v4_shac_contig_258	90.234	256	6	6	1	238	4301	4047	1.71e-85	316	43813				-
motif-2-3-1	Minc_v4_shac_contig_258	90.234	256	6	6	1	238	4613	4359	1.71e-85	316	43813				-
motif-2-3-1	Minc_v4_shac_contig_258	90.234	256	6	6	1	238	4926	4672	1.71e-85	316	43813				-
motif-2-3-1	Minc_v4_shac_contig_258	90.234	256	6	6	1	238	5238	4984	1.71e-85	316	43813				-
motif-2-3-1	Minc_v4_shac_contig_258	90.234	256	6	6	1	238	5551	5297	1.71e-85	316	43813				-
motif-2-3-1	Minc_v4_shac_contig_258	90.234	256	6	6	1	238	5863	5609	1.71e-85	316	43813				-
motif-2-3-1	Minc_v4_shac_contig_258	90.234	256	6	6	1	238	6176	5922	1.71e-85	316	43813				-
motif-2-3-1	Minc_v4_shac_contig_258	90.234	256	6	6	1	238	6488	6234	1.71e-85	316	43813				-
motif-2-3-1	Minc_v4_shac_contig_258	90.234	256	6	6	1	238	6801	6547	1.71e-85	316	43813				-
motif-2-3-1	Minc_v4_shac_contig_258	90.234	256	6	6	1	238	7113	6859	1.71e-85	316	43813				-
motif-2-3-1	Minc_v4_shac_contig_258	90.234	256	6	6	1	238	7427	7173	1.71e-85	316	43813				-
motif-2-3-1	Minc_v4_shac_contig_258	90.234	256	6	6	1	238	7741	7487	1.71e-85	316	43813				-
motif-2-3-1	Minc_v4_shac_contig_258	90.234	256	6	6	1	238	8054	7800	1.71e-85	316	43813				-
motif-2-3-1	Minc_v4_shac_contig_258	90.234	256	6	6	1	238	8367	8113	1.71e-85	316	43813				-
motif-2-3-1	Minc_v4_shac_contig_258	90.234	256	6	6	1	238	8680	8426	1.71e-85	316	43813				-
motif-2-3-1	Minc_v4_shac_contig_258	90.234	256	6	6	1	238	8992	8738	1.71e-85	316	43813				-
motif-2-3-1	Minc_v4_shac_contig_258	90.234	256	6	6	1	238	9305	9051	1.71e-85	316	43813				-
motif-2-3-1	Minc_v4_shac_contig_258	90.234	256	6	6	1	238	9617	9363	1.71e-85	316	43813				-
motif-2-3-1	Minc_v4_shac_contig_258	90.234	256	6	6	1	238	9929	9675	1.71e-85	316	43813				-
motif-2-3-1	Minc_v4_shac_contig_258	90.234	256	6	6	1	238	10242	9988	1.71e-85	316	43813				-
motif-2-3-1	Minc_v4_shac_contig_258	90.234	256	6	6	1	238	10556	10302	1.71e-85	316	43813				-
motif-2-3-1	Minc_v4_shac_contig_258	90.234	256	6	6	1	238	10870	10616	1.71e-85	316	43813				-
motif-2-3-1	Minc_v4_shac_contig_258	90.234	256	6	6	1	238	11183	10929	1.71e-85	316	43813				-
motif-2-3-1	Minc_v4_shac_contig_258	90.234	256	6	6	1	238	11496	11242	1.71e-85	316	43813				-
motif-2-3-1	Minc_v4_shac_contig_258	90.234	256	6	6	1	238	11809	11555	1.71e-85	316	43813				-
motif-2-3-1	Minc_v4_shac_contig_258	90.234	256	6	6	1	238	12121	11867	1.71e-85	316	43813				-
motif-2-3-1	Minc_v4_shac_contig_258	90.234	256	6	6	1	238	12434	12180	1.71e-85	316	43813				-
motif-2-3-1	Minc_v4_shac_contig_258	90.234	256	6	6	1	238	12747	12493	1.71e-85	316	43813				-
motif-2-3-1	Minc_v4_shac_contig_258	90.234	256	6	6	1	238	13060	12806	1.71e-85	316	43813				-
motif-2-3-1	Minc_v4_shac_contig_258	90.234	256	6	6	1	238	13373	13119	1.71e-85	316	43813				-
motif-2-3-1	Minc_v4_shac_contig_258	90.234	256	6	6	1	238	13685	13431	1.71e-85	316	43813				-
motif-2-3-1	Minc_v4_shac_contig_258	90.234	256	6	6	1	238	13998	13744	1.71e-85	316	43813				-
motif-2-3-1	Minc_v4_shac_contig_258	90.234	256	6	6	1	238	14311	14057	1.71e-85	316	43813				-
motif-2-3-1	Minc_v4_shac_contig_258	90.234	256	6	6	1	238	14624	14370	1.71e-85	316	43813				-
motif-2-3-1	Minc_v4_shac_contig_258	90.234	256	6	6	1	238	14937	14683	1.71e-85	316	43813				-
motif-2-3-1	Minc_v4_shac_contig_258	90.234	256	6	6	1	238	15250	14996	1.71e-85	316	43813				-
motif-2-3-1	Minc_v4_shac_contig_258	90.234	256	6	6	1	238	15563	15309	1.71e-85	316	43813				-
motif-2-3-1	Minc_v4_shac_contig_258	90.234	256	6	6	1	238	15875	15621	1.71e-85	316	43813				-
motif-2-3-1	Minc_v4_shac_contig_258	90.234	256	6	6	1	238	16189	15935	1.71e-85	316	43813				-
motif-2-3-1	Minc_v4_shac_contig_258	90.234	256	6	6	1	238	16502	16248	1.71e-85	316	43813				-
motif-2-3-1	Minc_v4_shac_contig_258	90.234	256	6	6	1	238	16816	16562	1.71e-85	316	43813				-
motif-2-3-1	Minc_v4_shac_contig_258	90.234	256	6	6	1	238	17128	16874	1.71e-85	316	43813				-
motif-2-3-1	Minc_v4_shac_contig_258	90.234	256	6	6	1	238	17442	17188	1.71e-85	316	43813				-
motif-2-3-1	Minc_v4_shac_contig_258	90.234	256	6	6	1	238	17755	17501	1.71e-85	316	43813				-
motif-2-3-1	Minc_v4_shac_contig_258	90.234	256	6	6	1	238	18068	17814	1.71e-85	316	43813				-
motif-2-3-1	Minc_v4_shac_contig_258	90.234	256	6	6	1	238	18381	18127	1.71e-85	316	43813				-
motif-2-3-1	Minc_v4_shac_contig_258	90.234	256	6	6	1	238	18694	18440	1.71e-85	316	43813				-
motif-2-3-1	Minc_v4_shac_contig_258	90.234	256	6	6	1	238	19008	18754	1.71e-85	316	43813				-
motif-2-3-1	Minc_v4_shac_contig_258	90.234	256	6	6	1	238	19321	19067	1.71e-85	316	43813				-
motif-2-3-1	Minc_v4_shac_contig_258	90.234	256	6	6	1	238	19634	19380	1.71e-85	316	43813				-
motif-2-3-1	Minc_v4_shac_contig_258	90.234	256	6	6	1	238	19947	19693	1.71e-85	316	43813				-
motif-2-3-1	Minc_v4_shac_contig_258	90.234	256	6	6	1	238	20260	20006	1.71e-85	316	43813				-
motif-2-3-1	Minc_v4_shac_contig_258	90.234	256	6	6	1	238	20573	20319	1.71e-85	316	43813				-
motif-2-3-1	Minc_v4_shac_contig_258	90.234	256	6	6	1	238	20887	20633	1.71e-85	316	43813				-
motif-2-3-1	Minc_v4_shac_contig_258	90.234	256	6	6	1	238	21200	20946	1.71e-85	316	43813				-
motif-2-3-1	Minc_v4_shac_contig_258	90.234	256	6	6	1	238	21513	21259	1.71e-85	316	43813				-
motif-2-3-1	Minc_v4_shac_contig_258	90.234	256	6	6	1	238	21826	21572	1.71e-85	316	43813				-
motif-2-3-1	Minc_v4_shac_contig_258	90.234	256	6	6	1	238	22140	21886	1.71e-85	316	43813				-
motif-2-3-1	Minc_v4_shac_contig_258	90.234	256	6	6	1	238	22453	22199	1.71e-85	316	43813				-
motif-2-3-1	Minc_v4_shac_contig_258	90.234	256	6	6	1	238	22766	22512	1.71e-85	316	43813				-
motif-2-3-1	Minc_v4_shac_contig_258	90.234	256	6	6	1	238	23080	22826	1.71e-85	316	43813				-
motif-2-3-1	Minc_v4_shac_contig_258	90.234	256	6	6	1	238	23393	23139	1.71e-85	316	43813				-
motif-2-3-1	Minc_v4_shac_contig_258	90.234	256	6	6	1	238	23705	23451	1.71e-85	316	43813				-
motif-2-3-1	Minc_v4_shac_contig_258	90.234	256	6	6	1	238	24018	23764	1.71e-85	316	43813				-
motif-2-3-1	Minc_v4_shac_contig_258	90.234	256	6	6	1	238	24331	24077	1.71e-85	316	43813				-
motif-2-3-1	Minc_v4_shac_contig_258	90.234	256	6	6	1	238	24644	24390	1.71e-85	316	43813				-
motif-2-3-1	Minc_v4_shac_contig_258	90.234	256	6	6	1	238	24957	24703	1.71e-85	316	43813				-
motif-2-3-1	Minc_v4_shac_contig_258	90.234	256	6	6	1	238	25270	25016	1.71e-85	316	43813				-
motif-2-3-1	Minc_v4_shac_contig_258	90.234	256	6	6	1	238	25583	25329	1.71e-85	316	43813				-
motif-2-3-1	Minc_v4_shac_contig_258	90.234	256	6	6	1	238	25896	25642	1.71e-85	316	43813				-
motif-2-3-1	Minc_v4_shac_contig_258	90.234	256	6	6	1	238	26209	25955	1.71e-85	316	43813				-
motif-2-3-1	Minc_v4_shac_contig_258	90.234	256	6	6	1	238	26523	26269	1.71e-85	316	43813				-
motif-2-3-1	Minc_v4_shac_contig_258	90.234	256	6	6	1	238	26836	26582	1.71e-85	316	43813				-
motif-2-3-1	Minc_v4_shac_contig_258	90.234	256	6	6	1	238	27149	26895	1.71e-85	316	43813				-
motif-2-3-1	Minc_v4_shac_contig_258	90.234	256	6	6	1	238	27462	27208	1.71e-85	316	43813				-
motif-2-3-1	Minc_v4_shac_contig_258	90.234	256	6	6	1	238	27775	27521	1.71e-85	316	43813				-
motif-2-3-1	Minc_v4_shac_contig_258	90.234	256	6	6	1	238	28088	27834	1.71e-85	316	43813				-
motif-2-3-1	Minc_v4_shac_contig_258	90.234	256	6	6	1	238	28401	28147	1.71e-85	316	43813				-
motif-2-3-1	Minc_v4_shac_contig_258	90.234	256	6	6	1	238	28713	28459	1.71e-85	316	43813				-
motif-2-3-1	Minc_v4_shac_contig_258	90.234	256	6	6	1	238	29026	28772	1.71e-85	316	43813				-
motif-2-3-1	Minc_v4_shac_contig_258	90.234	256	6	6	1	238	29339	29085	1.71e-85	316	43813				-
motif-2-3-1	Minc_v4_shac_contig_258	90.234	256	6	6	1	238	29652	29398	1.71e-85	316	43813				-
motif-2-3-1	Minc_v4_shac_contig_258	90.234	256	6	6	1	238	29965	29711	1.71e-85	316	43813				-
motif-2-3-1	Minc_v4_shac_contig_258	90.234	256	6	6	1	238	30277	30023	1.71e-85	316	43813				-
motif-2-3-1	Minc_v4_shac_contig_258	90.234	256	6	6	1	238	30591	30337	1.71e-85	316	43813				-
motif-2-3-1	Minc_v4_shac_contig_258	90.234	256	6	6	1	238	30904	30650	1.71e-85	316	43813				-
motif-2-3-1	Minc_v4_shac_contig_258	90.234	256	6	6	1	238	31218	30964	1.71e-85	316	43813				-
motif-2-3-1	Minc_v4_shac_contig_258	90.234	256	6	6	1	238	31530	31276	1.71e-85	316	43813				-
motif-2-3-1	Minc_v4_shac_contig_258	90.234	256	6	6	1	238	31844	31590	1.71e-85	316	43813				-
motif-2-3-1	Minc_v4_shac_contig_258	90.234	256	6	6	1	238	32157	31903	1.71e-85	316	43813				-
motif-2-3-1	Minc_v4_shac_contig_258	90.234	256	6	6	1	238	32470	32216	1.71e-85	316	43813				-
motif-2-3-1	Minc_v4_shac_contig_258	90.234	256	6	6	1	238	32783	32529	1.71e-85	316	43813				-
motif-2-3-1	Minc_v4_shac_contig_258	90.234	256	6	6	1	238	33096	32842	1.71e-85	316	43813				-
motif-2-3-1	Minc_v4_shac_contig_258	90.234	256	6	6	1	238	33409	33155	1.71e-85	316	43813				-
motif-2-3-1	Minc_v4_shac_contig_258	90.234	256	6	6	1	238	33723	33469	1.71e-85	316	43813				-
motif-2-3-1	Minc_v4_shac_contig_258	90.234	256	6	6	1	238	34036	33782	1.71e-85	316	43813				-
motif-2-3-1	Minc_v4_shac_contig_258	90.234	256	6	6	1	238	34350	34096	1.71e-85	316	43813				-
motif-2-3-1	Minc_v4_shac_contig_258	90.234	256	6	6	1	238	34664	34410	1.71e-85	316	43813				-
motif-2-3-1	Minc_v4_shac_contig_258	90.234	256	6	6	1	238	34977	34723	1.71e-85	316	43813				-
motif-2-3-1	Minc_v4_shac_contig_258	90.234	256	6	6	1	238	35291	35037	1.71e-85	316	43813				-
motif-2-3-1	Minc_v4_shac_contig_258	90.234	256	6	6	1	238	35605	35351	1.71e-85	316	43813				-
motif-2-3-1	Minc_v4_shac_contig_258	90.234	256	6	6	1	238	35917	35663	1.71e-85	316	43813				-
motif-2-3-1	Minc_v4_shac_contig_258	90.234	256	6	6	1	238	36230	35976	1.71e-85	316	43813				-
motif-2-3-1	Minc_v4_shac_contig_258	90.234	256	6	6	1	238	36543	36289	1.71e-85	316	43813				-
motif-2-3-1	Minc_v4_shac_contig_258	90.234	256	6	6	1	238	36855	36601	1.71e-85	316	43813				-
motif-2-3-1	Minc_v4_shac_contig_258	90.234	256	6	6	1	238	37169	36915	1.71e-85	316	43813				-
motif-2-3-1	Minc_v4_shac_contig_258	90.234	256	6	6	1	238	37484	37230	1.71e-85	316	43813				-
motif-2-3-1	Minc_v4_shac_contig_258	90.234	256	6	6	1	238	37798	37544	1.71e-85	316	43813				-
motif-2-3-1	Minc_v4_shac_contig_258	89.883	257	6	7	1	238	38112	37857	2.21e-84	313	43813				-
motif-2-3-1	Minc_v4_shac_contig_258	90.234	256	6	6	1	238	38425	38171	1.71e-85	316	43813				-
motif-2-3-1	Minc_v4_shac_contig_258	90.234	256	6	6	1	238	38739	38485	1.71e-85	316	43813				-
motif-2-3-1	Minc_v4_shac_contig_258	90.234	256	6	6	1	238	39053	38799	1.71e-85	316	43813				-
motif-2-3-1	Minc_v4_shac_contig_258	90.234	256	6	6	1	238	39366	39112	1.71e-85	316	43813				-
motif-2-3-1	Minc_v4_shac_contig_258	90.234	256	6	6	1	238	39679	39425	1.71e-85	316	43813				-
motif-2-3-1	Minc_v4_shac_contig_258	90.234	256	6	6	1	238	39994	39740	1.71e-85	316	43813				-
motif-2-3-1	Minc_v4_shac_contig_258	90.234	256	6	6	1	238	40308	40054	1.71e-85	316	43813				-
motif-2-3-1	Minc_v4_shac_contig_258	90.234	256	6	6	1	238	40621	40367	1.71e-85	316	43813				-
motif-2-3-1	Minc_v4_shac_contig_258	90.234	256	6	6	1	238	40933	40679	1.71e-85	316	43813				-
motif-2-3-1	Minc_v4_shac_contig_258	90.234	256	6	6	1	238	41247	40993	1.71e-85	316	43813				-
motif-2-3-1	Minc_v4_shac_contig_258	90.234	256	6	6	1	238	41560	41306	1.71e-85	316	43813				-
motif-2-3-1	Minc_v4_shac_contig_258	90.234	256	6	6	1	238	41874	41620	1.71e-85	316	43813				-
motif-2-3-1	Minc_v4_shac_contig_258	90.234	256	6	6	1	238	42187	41933	1.71e-85	316	43813				-
motif-2-3-1	Minc_v4_shac_contig_258	90.234	256	6	6	1	238	42500	42246	1.71e-85	316	43813				-
motif-2-3-1	Minc_v4_shac_contig_258	90.234	256	6	6	1	238	42814	42560	1.71e-85	316	43813				-
motif-2-3-1	Minc_v4_shac_contig_258	90.234	256	6	6	1	238	43127	42873	1.71e-85	316	43813				-
motif-2-3-1	Minc_v4_shac_contig_258	90.234	256	6	6	1	238	43440	43186	1.71e-85	316	43813				-
motif-2-3-1	Minc_v4_shac_contig_258	90.234	256	6	6	1	238	43752	43498	1.71e-85	316	43813				-
motif-2-3-1	Minc_v4_shac_contig_270	94.017	117	4	3	1	115	222	337	1.09e-42	174	34912	Beg-End_full	116	34639	+	None
motif-2-3-1	Minc_v4_shac_contig_270	94.068	118	3	4	1	115	625	741	3.02e-43	176	34912				+
motif-2-3-1	Minc_v4_shac_contig_270	94.017	117	4	3	1	115	1027	1142	1.09e-42	174	34912				+
motif-2-3-1	Minc_v4_shac_contig_270	94.017	117	4	3	1	115	1431	1546	1.09e-42	174	34912				+
motif-2-3-1	Minc_v4_shac_contig_270	94.017	117	4	3	1	115	1834	1949	1.09e-42	174	34912				+
motif-2-3-1	Minc_v4_shac_contig_270	94.068	118	3	4	1	115	2236	2352	3.02e-43	176	34912				+
motif-2-3-1	Minc_v4_shac_contig_270	94.017	117	4	3	1	115	2639	2754	1.09e-42	174	34912				+
motif-2-3-1	Minc_v4_shac_contig_270	83.203	256	24	10	1	238	3040	3294	1.78e-55	217	34912				+
motif-2-3-1	Minc_v4_shac_contig_270	94.017	117	4	3	1	115	3438	3553	1.09e-42	174	34912				+
motif-2-3-1	Minc_v4_shac_contig_270	94.017	117	4	3	1	115	3839	3954	1.09e-42	174	34912				+
motif-2-3-1	Minc_v4_shac_contig_270	94.017	117	4	3	1	115	4239	4354	1.09e-42	174	34912				+
motif-2-3-1	Minc_v4_shac_contig_270	94.017	117	4	3	1	115	4642	4757	1.09e-42	174	34912				+
motif-2-3-1	Minc_v4_shac_contig_270	94.017	117	4	3	1	115	5043	5158	1.09e-42	174	34912				+
motif-2-3-1	Minc_v4_shac_contig_270	94.017	117	4	3	1	115	5446	5561	1.09e-42	174	34912				+
motif-2-3-1	Minc_v4_shac_contig_270	94.017	117	4	3	1	115	5847	5962	1.09e-42	174	34912				+
motif-2-3-1	Minc_v4_shac_contig_270	94.068	118	3	4	1	115	6246	6362	3.02e-43	176	34912				+
motif-2-3-1	Minc_v4_shac_contig_270	94.017	117	4	3	1	115	6647	6762	1.09e-42	174	34912				+
motif-2-3-1	Minc_v4_shac_contig_270	94.017	117	4	3	1	115	7048	7163	1.09e-42	174	34912				+
motif-2-3-1	Minc_v4_shac_contig_270	83.203	256	24	10	1	238	7448	7702	1.78e-55	217	34912				+
motif-2-3-1	Minc_v4_shac_contig_270	94.017	117	4	3	1	115	7847	7962	1.09e-42	174	34912				+
motif-2-3-1	Minc_v4_shac_contig_270	83.529	255	23	10	1	238	8248	8500	1.38e-56	220	34912				+
motif-2-3-1	Minc_v4_shac_contig_270	83.529	255	24	10	1	238	8645	8898	3.83e-57	222	34912				+
motif-2-3-1	Minc_v4_shac_contig_270	94.017	117	3	4	1	115	9043	9157	1.09e-42	174	34912				+
motif-2-3-1	Minc_v4_shac_contig_270	94.017	117	4	3	1	115	9441	9556	1.09e-42	174	34912				+
motif-2-3-1	Minc_v4_shac_contig_270	94.017	117	4	3	1	115	9844	9959	1.09e-42	174	34912				+
motif-2-3-1	Minc_v4_shac_contig_270	94.017	117	3	4	1	115	10246	10360	1.09e-42	174	34912				+
motif-2-3-1	Minc_v4_shac_contig_270	94.017	117	4	3	1	115	10646	10761	1.09e-42	174	34912				+
motif-2-3-1	Minc_v4_shac_contig_270	94.017	117	3	4	1	115	11046	11160	1.09e-42	174	34912				+
motif-2-3-1	Minc_v4_shac_contig_270	94.068	118	3	4	1	115	11445	11561	3.02e-43	176	34912				+
motif-2-3-1	Minc_v4_shac_contig_270	94.068	118	3	4	1	115	11846	11962	3.02e-43	176	34912				+
motif-2-3-1	Minc_v4_shac_contig_270	83.203	256	24	10	1	238	12248	12502	1.78e-55	217	34912				+
motif-2-3-1	Minc_v4_shac_contig_270	94.017	117	4	3	1	115	12647	12762	1.09e-42	174	34912				+
motif-2-3-1	Minc_v4_shac_contig_270	94.017	117	4	3	1	115	13047	13162	1.09e-42	174	34912				+
motif-2-3-1	Minc_v4_shac_contig_270	94.017	117	4	3	1	115	13447	13562	1.09e-42	174	34912				+
motif-2-3-1	Minc_v4_shac_contig_270	94.017	117	4	3	1	115	13847	13962	1.09e-42	174	34912				+
motif-2-3-1	Minc_v4_shac_contig_270	94.017	117	4	3	1	115	14248	14363	1.09e-42	174	34912				+
motif-2-3-1	Minc_v4_shac_contig_270	83.203	256	23	11	1	238	14651	14904	1.78e-55	217	34912				+
motif-2-3-1	Minc_v4_shac_contig_270	83.529	255	24	10	1	238	15053	15306	3.83e-57	222	34912				+
motif-2-3-1	Minc_v4_shac_contig_270	94.068	118	3	4	1	115	15451	15567	3.02e-43	176	34912				+
motif-2-3-1	Minc_v4_shac_contig_270	94.017	117	4	3	1	115	15856	15971	1.09e-42	174	34912				+
motif-2-3-1	Minc_v4_shac_contig_270	94.017	117	4	3	1	115	16258	16373	1.09e-42	174	34912				+
motif-2-3-1	Minc_v4_shac_contig_270	94.017	117	4	3	1	115	16673	16788	1.09e-42	174	34912				+
motif-2-3-1	Minc_v4_shac_contig_270	94.949	99	2	2	142	238	16834	16931	5.10e-36	152	34912				+
motif-2-3-1	Minc_v4_shac_contig_270	94.017	117	4	3	1	115	17076	17191	1.09e-42	174	34912				+
motif-2-3-1	Minc_v4_shac_contig_270	94.017	117	3	4	1	115	17475	17589	1.09e-42	174	34912				+
motif-2-3-1	Minc_v4_shac_contig_270	94.068	118	3	4	1	115	17876	17992	3.02e-43	176	34912				+
motif-2-3-1	Minc_v4_shac_contig_270	96.774	93	1	1	148	238	18042	18134	1.42e-36	154	34912				+
motif-2-3-1	Minc_v4_shac_contig_270	94.068	118	3	4	1	115	18264	18380	3.02e-43	176	34912				+
motif-2-3-1	Minc_v4_shac_contig_270	94.017	117	4	3	1	115	18667	18782	1.09e-42	174	34912				+
motif-2-3-1	Minc_v4_shac_contig_270	94.017	117	4	3	1	115	19068	19183	1.09e-42	174	34912				+
motif-2-3-1	Minc_v4_shac_contig_270	94.017	117	4	3	1	115	19470	19585	1.09e-42	174	34912				+
motif-2-3-1	Minc_v4_shac_contig_270	94.017	117	4	3	1	115	19871	19986	1.09e-42	174	34912				+
motif-2-3-1	Minc_v4_shac_contig_270	96.774	93	1	1	148	238	20035	20127	1.42e-36	154	34912				+
motif-2-3-1	Minc_v4_shac_contig_270	83.203	256	24	10	1	238	20272	20526	1.78e-55	217	34912				+
motif-2-3-1	Minc_v4_shac_contig_270	94.017	117	4	3	1	115	20671	20786	1.09e-42	174	34912				+
motif-2-3-1	Minc_v4_shac_contig_270	94.017	117	4	3	1	115	21071	21186	1.09e-42	174	34912				+
motif-2-3-1	Minc_v4_shac_contig_270	94.017	117	4	3	1	115	21473	21588	1.09e-42	174	34912				+
motif-2-3-1	Minc_v4_shac_contig_270	83.922	255	23	10	1	238	21880	22133	8.23e-59	228	34912				+
motif-2-3-1	Minc_v4_shac_contig_270	94.068	118	3	4	1	115	22278	22394	3.02e-43	176	34912				+
motif-2-3-1	Minc_v4_shac_contig_270	96.774	93	1	1	148	238	22442	22534	1.42e-36	154	34912				+
motif-2-3-1	Minc_v4_shac_contig_270	94.068	118	3	4	1	115	22679	22795	3.02e-43	176	34912				+
motif-2-3-1	Minc_v4_shac_contig_270	96.774	93	1	1	148	238	22844	22936	1.42e-36	154	34912				+
motif-2-3-1	Minc_v4_shac_contig_270	94.017	117	4	3	1	115	23081	23196	1.09e-42	174	34912				+
motif-2-3-1	Minc_v4_shac_contig_270	95.876	97	1	2	144	238	23242	23337	1.42e-36	154	34912				+
motif-2-3-1	Minc_v4_shac_contig_270	94.017	117	4	3	1	115	23482	23597	1.09e-42	174	34912				+
motif-2-3-1	Minc_v4_shac_contig_270	96.774	93	1	1	148	238	23645	23737	1.42e-36	154	34912				+
motif-2-3-1	Minc_v4_shac_contig_270	94.068	118	3	4	1	115	23882	23998	3.02e-43	176	34912				+
motif-2-3-1	Minc_v4_shac_contig_270	95.876	97	1	2	144	238	24046	24141	1.42e-36	154	34912				+
motif-2-3-1	Minc_v4_shac_contig_270	94.068	118	3	4	1	115	24286	24402	3.02e-43	176	34912				+
motif-2-3-1	Minc_v4_shac_contig_270	96.774	93	1	1	148	238	24452	24544	1.42e-36	154	34912				+
motif-2-3-1	Minc_v4_shac_contig_270	94.017	117	4	3	1	115	24689	24804	1.09e-42	174	34912				+
motif-2-3-1	Minc_v4_shac_contig_270	94.068	118	3	4	1	115	25089	25205	3.02e-43	176	34912				+
motif-2-3-1	Minc_v4_shac_contig_270	94.068	118	3	4	1	115	25504	25620	3.02e-43	176	34912				+
motif-2-3-1	Minc_v4_shac_contig_270	95.876	97	1	2	144	238	25668	25763	1.42e-36	154	34912				+
motif-2-3-1	Minc_v4_shac_contig_270	94.017	117	4	3	1	115	25908	26023	1.09e-42	174	34912				+
motif-2-3-1	Minc_v4_shac_contig_270	96.774	93	1	1	148	238	26475	26567	1.42e-36	154	34912				+
motif-2-3-1	Minc_v4_shac_contig_270	94.017	117	4	3	1	115	26712	26827	1.09e-42	174	34912				+
motif-2-3-1	Minc_v4_shac_contig_270	96.774	93	1	1	148	238	26876	26968	1.42e-36	154	34912				+
motif-2-3-1	Minc_v4_shac_contig_270	94.068	118	3	4	1	115	27113	27229	3.02e-43	176	34912				+
motif-2-3-1	Minc_v4_shac_contig_270	95.876	97	1	2	144	238	27276	27371	1.42e-36	154	34912				+
motif-2-3-1	Minc_v4_shac_contig_270	83.268	257	23	11	1	238	27516	27771	4.96e-56	219	34912				+
motif-2-3-1	Minc_v4_shac_contig_270	94.068	118	3	4	1	115	27916	28032	3.02e-43	176	34912				+
motif-2-3-1	Minc_v4_shac_contig_270	96.774	93	1	1	148	238	28080	28172	1.42e-36	154	34912				+
motif-2-3-1	Minc_v4_shac_contig_270	94.017	117	4	3	1	115	28317	28432	1.09e-42	174	34912				+
motif-2-3-1	Minc_v4_shac_contig_270	96.774	93	1	1	148	238	28481	28573	1.42e-36	154	34912				+
motif-2-3-1	Minc_v4_shac_contig_270	94.017	117	4	3	1	115	28718	28833	1.09e-42	174	34912				+
motif-2-3-1	Minc_v4_shac_contig_270	96.774	93	1	1	148	238	28881	28973	1.42e-36	154	34912				+
motif-2-3-1	Minc_v4_shac_contig_270	94.068	118	3	4	1	115	29118	29234	3.02e-43	176	34912				+
motif-2-3-1	Minc_v4_shac_contig_270	96.774	93	1	1	148	238	29283	29375	1.42e-36	154	34912				+
motif-2-3-1	Minc_v4_shac_contig_270	94.017	117	4	3	1	115	29520	29635	1.09e-42	174	34912				+
motif-2-3-1	Minc_v4_shac_contig_270	96.774	93	1	1	148	238	29683	29775	1.42e-36	154	34912				+
motif-2-3-1	Minc_v4_shac_contig_270	94.068	118	3	4	1	115	29920	30036	3.02e-43	176	34912				+
motif-2-3-1	Minc_v4_shac_contig_270	95.876	97	1	2	144	238	30082	30177	1.42e-36	154	34912				+
motif-2-3-1	Minc_v4_shac_contig_270	94.068	118	3	4	1	115	30322	30438	3.02e-43	176	34912				+
motif-2-3-1	Minc_v4_shac_contig_270	96.774	93	1	1	148	238	30488	30580	1.42e-36	154	34912				+
motif-2-3-1	Minc_v4_shac_contig_270	94.068	118	3	4	1	115	30725	30841	3.02e-43	176	34912				+
motif-2-3-1	Minc_v4_shac_contig_270	95.918	98	1	2	143	238	30889	30985	3.94e-37	156	34912				+
motif-2-3-1	Minc_v4_shac_contig_270	94.068	118	3	4	1	115	31130	31246	3.02e-43	176	34912				+
motif-2-3-1	Minc_v4_shac_contig_270	95.876	97	1	2	144	238	31290	31385	1.42e-36	154	34912				+
motif-2-3-1	Minc_v4_shac_contig_270	94.068	118	3	4	1	115	31530	31646	3.02e-43	176	34912				+
motif-2-3-1	Minc_v4_shac_contig_270	96.774	93	1	1	148	238	31695	31787	1.42e-36	154	34912				+
motif-2-3-1	Minc_v4_shac_contig_270	94.017	117	4	3	1	115	31932	32047	1.09e-42	174	34912				+
motif-2-3-1	Minc_v4_shac_contig_270	96.774	93	1	1	148	238	32095	32187	1.42e-36	154	34912				+
motif-2-3-1	Minc_v4_shac_contig_270	94.068	118	3	4	1	115	32332	32448	3.02e-43	176	34912				+
motif-2-3-1	Minc_v4_shac_contig_270	96.774	93	1	1	148	238	32497	32589	1.42e-36	154	34912				+
motif-2-3-1	Minc_v4_shac_contig_270	94.017	117	4	3	1	115	32733	32848	1.09e-42	174	34912				+
motif-2-3-1	Minc_v4_shac_contig_270	95.876	97	1	2	144	238	32895	32990	1.42e-36	154	34912				+
motif-2-3-1	Minc_v4_shac_contig_270	94.017	117	4	3	1	115	33135	33250	1.09e-42	174	34912				+
motif-2-3-1	Minc_v4_shac_contig_270	96.774	93	1	1	148	238	33298	33390	1.42e-36	154	34912				+
motif-2-3-1	Minc_v4_shac_contig_270	94.068	118	3	4	1	115	33535	33651	3.02e-43	176	34912				+
motif-2-3-1	Minc_v4_shac_contig_270	95.918	98	1	2	143	238	33698	33794	3.94e-37	156	34912				+
motif-2-3-1	Minc_v4_shac_contig_270	94.068	118	3	4	1	115	33939	34055	3.02e-43	176	34912				+
motif-2-3-1	Minc_v4_shac_contig_270	95.876	97	1	2	144	238	34102	34197	1.42e-36	154	34912				+
motif-2-3-1	Minc_v4_shac_contig_270	94.068	118	3	4	1	115	34342	34458	3.02e-43	176	34912				+
motif-2-3-1	Minc_v4_shac_contig_270	95.876	97	1	2	144	238	34505	34600	1.42e-36	154	34912				+
motif-2-3-1	Minc_v4_shac_contig_270	94.017	117	4	3	1	115	34745	34860	1.09e-42	174	34912				+
motif-2-3-1	Minc_v4_shac_contig_281	94.194	155	1	3	1	147	157	3	2.29e-59	230	23723	Beg-End_full	64	23712	-	Minc_v4_shac_contig_281g0548021 (846 – 2285)
motif-2-3-1	Minc_v4_shac_contig_281	93.701	254	0	4	1	238	508	255	1.67e-100	366	23723				-
motif-2-3-1	Minc_v4_shac_contig_281	92.941	255	0	6	1	238	906	653	3.62e-97	355	23723				-
motif-2-3-1	Minc_v4_shac_contig_281	92.578	256	0	7	1	238	1303	1049	1.68e-95	350	23723				-
motif-2-3-1	Minc_v4_shac_contig_281	92.969	256	0	6	1	238	1703	1448	1.01e-97	357	23723				-
motif-2-3-1	Minc_v4_shac_contig_281	92.578	256	0	7	1	238	2095	1841	1.68e-95	350	23723				-
motif-2-3-1	Minc_v4_shac_contig_281	92.578	256	0	7	1	238	2494	2240	1.68e-95	350	23723				-
motif-2-3-1	Minc_v4_shac_contig_281	93.333	255	0	5	1	238	2893	2639	7.78e-99	361	23723				-
motif-2-3-1	Minc_v4_shac_contig_281	95.935	246	1	6	1	238	3191	2947	9.92e-108	390	23723				-
motif-2-3-1	Minc_v4_shac_contig_281	93.333	255	0	5	1	238	3590	3336	7.78e-99	361	23723				-
motif-2-3-1	Minc_v4_shac_contig_281	95.935	246	1	6	1	238	3888	3644	9.92e-108	390	23723				-
motif-2-3-1	Minc_v4_shac_contig_281	92.578	256	0	7	1	238	4288	4034	1.68e-95	350	23723				-
motif-2-3-1	Minc_v4_shac_contig_281	92.578	256	0	7	1	238	4686	4432	1.68e-95	350	23723				-
motif-2-3-1	Minc_v4_shac_contig_281	92.941	255	0	6	1	238	5085	4832	3.62e-97	355	23723				-
motif-2-3-1	Minc_v4_shac_contig_281	92.578	256	0	7	1	238	5490	5236	1.68e-95	350	23723				-
motif-2-3-1	Minc_v4_shac_contig_281	92.578	256	0	7	1	238	5888	5634	1.68e-95	350	23723				-
motif-2-3-1	Minc_v4_shac_contig_281	92.578	256	0	7	1	238	6287	6033	1.68e-95	350	23723				-
motif-2-3-1	Minc_v4_shac_contig_281	92.578	256	0	7	1	238	6686	6432	1.68e-95	350	23723				-
motif-2-3-1	Minc_v4_shac_contig_281	92.578	256	0	7	1	238	7085	6831	1.68e-95	350	23723				-
motif-2-3-1	Minc_v4_shac_contig_281	92.578	256	0	7	1	238	7485	7231	1.68e-95	350	23723				-
motif-2-3-1	Minc_v4_shac_contig_281	92.578	256	0	7	1	238	7884	7630	1.68e-95	350	23723				-
motif-2-3-1	Minc_v4_shac_contig_281	92.578	256	0	7	1	238	8284	8030	1.68e-95	350	23723				-
motif-2-3-1	Minc_v4_shac_contig_281	93.333	255	0	5	1	238	8683	8429	7.78e-99	361	23723				-
motif-2-3-1	Minc_v4_shac_contig_281	95.935	246	1	6	1	238	8980	8736	9.92e-108	390	23723				-
motif-2-3-1	Minc_v4_shac_contig_281	92.969	256	0	6	1	238	9380	9125	1.01e-97	357	23723				-
motif-2-3-1	Minc_v4_shac_contig_281	92.578	256	0	7	1	238	9753	9499	1.68e-95	350	23723				-
motif-2-3-1	Minc_v4_shac_contig_281	93.333	255	0	5	1	238	10152	9898	7.78e-99	361	23723				-
motif-2-3-1	Minc_v4_shac_contig_281	95.935	246	1	6	1	238	10449	10205	9.92e-108	390	23723				-
motif-2-3-1	Minc_v4_shac_contig_281	92.941	255	0	8	1	238	10847	10594	3.62e-97	355	23723				-
motif-2-3-1	Minc_v4_shac_contig_281	93.333	255	0	5	1	238	11248	10994	7.78e-99	361	23723				-
motif-2-3-1	Minc_v4_shac_contig_281	95.935	246	1	6	1	238	11545	11301	9.92e-108	390	23723				-
motif-2-3-1	Minc_v4_shac_contig_281	93.333	255	0	5	1	238	11944	11690	7.78e-99	361	23723				-
motif-2-3-1	Minc_v4_shac_contig_281	95.935	246	1	6	1	238	12241	11997	9.92e-108	390	23723				-
motif-2-3-1	Minc_v4_shac_contig_281	92.578	256	0	7	1	238	12640	12386	1.68e-95	350	23723				-
motif-2-3-1	Minc_v4_shac_contig_281	92.578	256	0	7	1	238	13039	12785	1.68e-95	350	23723				-
motif-2-3-1	Minc_v4_shac_contig_281	93.333	255	0	5	1	238	13438	13184	7.78e-99	361	23723				-
motif-2-3-1	Minc_v4_shac_contig_281	95.935	246	1	6	1	238	13735	13491	9.92e-108	390	23723				-
motif-2-3-1	Minc_v4_shac_contig_281	93.333	255	0	5	1	238	14134	13880	7.78e-99	361	23723				-
motif-2-3-1	Minc_v4_shac_contig_281	95.935	246	1	6	1	238	14433	14189	9.92e-108	390	23723				-
motif-2-3-1	Minc_v4_shac_contig_281	92.578	256	0	7	1	238	14832	14578	1.68e-95	350	23723				-
motif-2-3-1	Minc_v4_shac_contig_281	92.578	256	0	7	1	238	15229	14975	1.68e-95	350	23723				-
motif-2-3-1	Minc_v4_shac_contig_281	93.333	255	0	5	1	238	15629	15375	7.78e-99	361	23723				-
motif-2-3-1	Minc_v4_shac_contig_281	95.935	246	1	6	1	238	15926	15682	9.92e-108	390	23723				-
motif-2-3-1	Minc_v4_shac_contig_281	93.333	255	0	5	1	238	16325	16071	7.78e-99	361	23723				-
motif-2-3-1	Minc_v4_shac_contig_281	95.935	246	1	6	1	238	16623	16379	9.92e-108	390	23723				-
motif-2-3-1	Minc_v4_shac_contig_281	92.578	256	0	7	1	238	17022	16768	1.68e-95	350	23723				-
motif-2-3-1	Minc_v4_shac_contig_281	92.578	256	0	7	1	238	17421	17167	1.68e-95	350	23723				-
motif-2-3-1	Minc_v4_shac_contig_281	93.333	255	0	5	1	238	17820	17566	7.78e-99	361	23723				-
motif-2-3-1	Minc_v4_shac_contig_281	95.935	246	1	6	1	238	18118	17874	9.92e-108	390	23723				-
motif-2-3-1	Minc_v4_shac_contig_281	92.969	256	0	6	1	238	18519	18264	1.01e-97	357	23723				-
motif-2-3-1	Minc_v4_shac_contig_281	92.578	256	0	7	1	238	18918	18664	1.68e-95	350	23723				-
motif-2-3-1	Minc_v4_shac_contig_281	91.200	250	3	7	6	238	19310	19063	3.67e-87	322	23723				-
motif-2-3-1	Minc_v4_shac_contig_281	93.307	254	0	7	1	238	19645	19393	2.80e-98	359	23723				-
motif-2-3-1	Minc_v4_shac_contig_281	93.333	255	0	5	1	238	20044	19790	7.78e-99	361	23723				-
motif-2-3-1	Minc_v4_shac_contig_281	95.935	246	1	6	1	238	20341	20097	9.92e-108	390	23723				-
motif-2-3-1	Minc_v4_shac_contig_281	93.333	255	0	5	1	238	20739	20485	7.78e-99	361	23723				-
motif-2-3-1	Minc_v4_shac_contig_281	95.935	246	1	6	1	238	21034	20790	9.92e-108	390	23723				-
motif-2-3-1	Minc_v4_shac_contig_281	92.578	256	0	7	1	238	21433	21179	1.68e-95	350	23723				-
motif-2-3-1	Minc_v4_shac_contig_281	92.578	256	0	7	1	238	21818	21564	1.68e-95	350	23723				-
motif-2-3-1	Minc_v4_shac_contig_281	92.578	256	0	7	1	238	22217	21963	1.68e-95	350	23723				-
motif-2-3-1	Minc_v4_shac_contig_281	92.578	256	0	7	1	238	22596	22342	1.68e-95	350	23723				-
motif-2-3-1	Minc_v4_shac_contig_281	93.333	255	0	5	1	238	22995	22741	7.78e-99	361	23723				-
motif-2-3-1	Minc_v4_shac_contig_281	92.578	256	0	7	1	238	23324	23070	1.68e-95	350	23723				-
motif-2-3-1	Minc_v4_shac_contig_281	92.549	255	0	6	1	238	23714	23462	6.06e-95	348	23723				-
motif-2-3-1	Minc_v4_shac_contig_282	97.872	94	0	1	147	238	16	109	8.47e-39	161	22642	Beg	48	13279	+	None
motif-2-3-1	Minc_v4_shac_contig_282	97.386	153	4	0	1	153	170	322	8.12e-69	261	22642				+
motif-2-3-1	Minc_v4_shac_contig_282	97.872	94	0	1	147	238	342	435	8.47e-39	161	22642				+
motif-2-3-1	Minc_v4_shac_contig_282	90.458	262	1	5	1	238	494	755	1.02e-87	324	22642				+
motif-2-3-1	Minc_v4_shac_contig_282	89.057	265	1	6	1	238	813	1076	1.33e-81	303	22642				+
motif-2-3-1	Minc_v4_shac_contig_282	91.154	260	1	5	1	238	1136	1395	1.70e-90	333	22642				+
motif-2-3-1	Minc_v4_shac_contig_282	90.458	262	1	5	1	238	1452	1713	1.02e-87	324	22642				+
motif-2-3-1	Minc_v4_shac_contig_282	90.421	261	1	6	1	238	1772	2031	3.67e-87	322	22642				+
motif-2-3-1	Minc_v4_shac_contig_282	90.458	262	1	5	1	238	2091	2352	1.02e-87	324	22642				+
motif-2-3-1	Minc_v4_shac_contig_282	89.615	260	4	6	1	238	2412	2670	2.86e-83	309	22642				+
motif-2-3-1	Minc_v4_shac_contig_282	87.072	263	8	6	1	238	2727	2988	1.04e-72	274	22642				+
motif-2-3-1	Minc_v4_shac_contig_282	97.403	154	2	2	1	153	3045	3197	8.12e-69	261	22642				+
motif-2-3-1	Minc_v4_shac_contig_282	97.872	94	0	1	147	238	3217	3310	8.47e-39	161	22642				+
motif-2-3-1	Minc_v4_shac_contig_282	97.403	154	2	2	1	153	3372	3524	8.12e-69	261	22642				+
motif-2-3-1	Minc_v4_shac_contig_282	97.872	94	0	1	147	238	3543	3636	8.47e-39	161	22642				+
motif-2-3-1	Minc_v4_shac_contig_282	89.734	263	1	6	1	238	3695	3956	2.21e-84	313	22642				+
motif-2-3-1	Minc_v4_shac_contig_282	89.773	264	1	5	1	238	4016	4279	6.14e-85	315	22642				+
motif-2-3-1	Minc_v4_shac_contig_282	89.773	264	1	6	1	238	4337	4600	6.14e-85	315	22642				+
motif-2-3-1	Minc_v4_shac_contig_282	89.434	265	1	5	1	238	4659	4923	2.86e-83	309	22642				+
motif-2-3-1	Minc_v4_shac_contig_282	89.434	265	1	5	1	238	4985	5249	2.86e-83	309	22642				+
motif-2-3-1	Minc_v4_shac_contig_282	90.114	263	1	5	1	238	5310	5572	4.75e-86	318	22642				+
motif-2-3-1	Minc_v4_shac_contig_282	98.052	154	2	1	1	153	5633	5786	1.74e-70	267	22642				+
motif-2-3-1	Minc_v4_shac_contig_282	97.872	94	0	1	147	238	5805	5898	8.47e-39	161	22642				+
motif-2-3-1	Minc_v4_shac_contig_282	90.625	256	6	6	1	238	5957	6212	1.02e-87	324	22642				+
motif-2-3-1	Minc_v4_shac_contig_282	89.773	264	1	6	1	238	6276	6539	6.14e-85	315	22642				+
motif-2-3-1	Minc_v4_shac_contig_282	89.734	263	1	6	1	238	6602	6863	2.21e-84	313	22642				+
motif-2-3-1	Minc_v4_shac_contig_282	89.394	264	1	6	1	238	6923	7185	1.03e-82	307	22642				+
motif-2-3-1	Minc_v4_shac_contig_282	89.734	263	1	6	1	238	7247	7508	2.21e-84	313	22642				+
motif-2-3-1	Minc_v4_shac_contig_282	89.394	264	1	6	1	238	7567	7829	1.03e-82	307	22642				+
motif-2-3-1	Minc_v4_shac_contig_282	90.421	261	1	6	1	238	7890	8149	3.67e-87	322	22642				+
motif-2-3-1	Minc_v4_shac_contig_282	90.805	261	1	6	1	238	8210	8470	7.89e-89	327	22642				+
motif-2-3-1	Minc_v4_shac_contig_282	89.434	265	1	5	1	238	8529	8793	2.86e-83	309	22642				+
motif-2-3-1	Minc_v4_shac_contig_282	98.052	154	2	1	1	153	8855	9008	1.74e-70	267	22642				+
motif-2-3-1	Minc_v4_shac_contig_282	97.872	94	0	1	147	238	9027	9120	8.47e-39	161	22642				+
motif-2-3-1	Minc_v4_shac_contig_282	90.421	261	1	6	1	238	9181	9440	3.67e-87	322	22642				+
motif-2-3-1	Minc_v4_shac_contig_282	89.734	263	1	6	1	238	9497	9758	2.21e-84	313	22642				+
motif-2-3-1	Minc_v4_shac_contig_282	90.076	262	2	4	1	238	9820	10081	4.75e-86	318	22642				+
motif-2-3-1	Minc_v4_shac_contig_282	87.925	265	4	6	1	238	10142	10405	1.34e-76	287	22642				+
motif-2-3-1	Minc_v4_shac_contig_282	98.052	154	2	1	1	153	10464	10617	1.74e-70	267	22642				+
motif-2-3-1	Minc_v4_shac_contig_282	97.872	94	0	1	147	238	10637	10730	8.47e-39	161	22642				+
motif-2-3-1	Minc_v4_shac_contig_282	90.421	261	1	6	1	238	10790	11049	3.67e-87	322	22642				+
motif-2-3-1	Minc_v4_shac_contig_282	90.038	261	2	5	1	238	11106	11365	1.71e-85	316	22642				+
motif-2-3-1	Minc_v4_shac_contig_282	90.421	261	1	6	1	238	11426	11685	3.67e-87	322	22642				+
motif-2-3-1	Minc_v4_shac_contig_282	89.773	264	1	5	1	238	11745	12008	6.14e-85	315	22642				+
motif-2-3-1	Minc_v4_shac_contig_282	89.057	265	1	6	1	238	12065	12328	1.33e-81	303	22642				+
motif-2-3-1	Minc_v4_shac_contig_282	90.114	263	1	5	1	238	12388	12650	4.75e-86	318	22642				+
motif-2-3-1	Minc_v4_shac_contig_282	89.057	265	2	4	1	238	12708	12972	1.33e-81	303	22642				+
motif-2-3-1	Minc_v4_shac_contig_282	82.061	262	22	6	1	238	13034	13294	1.79e-50	200	22642				+
motif-2-3-1	Minc_v4_shac_contig_288	82.759	261	17	15	1	238	452	197	1.07e-52	207	8836	Beg-End_full	31	8353	-	None
motif-2-3-1	Minc_v4_shac_contig_288	84.252	254	23	9	1	238	848	596	6.36e-60	231	8836				-
motif-2-3-1	Minc_v4_shac_contig_288	96.774	93	1	1	148	238	1085	993	1.42e-36	154	8836				-
motif-2-3-1	Minc_v4_shac_contig_288	94.068	118	3	4	1	115	1248	1132	3.02e-43	176	8836				-
motif-2-3-1	Minc_v4_shac_contig_288	96.774	93	1	1	148	238	1486	1394	1.42e-36	154	8836				-
motif-2-3-1	Minc_v4_shac_contig_288	94.068	118	3	4	1	115	1651	1535	3.02e-43	176	8836				-
motif-2-3-1	Minc_v4_shac_contig_288	96.774	93	1	1	148	238	1889	1797	1.42e-36	154	8836				-
motif-2-3-1	Minc_v4_shac_contig_288	94.068	118	3	4	1	115	2053	1937	3.02e-43	176	8836				-
motif-2-3-1	Minc_v4_shac_contig_288	96.774	93	1	1	148	238	2290	2198	1.42e-36	154	8836				-
motif-2-3-1	Minc_v4_shac_contig_288	94.017	117	4	3	1	115	2455	2340	1.09e-42	174	8836				-
motif-2-3-1	Minc_v4_shac_contig_288	83.268	257	23	11	1	238	2855	2600	4.96e-56	219	8836				-
motif-2-3-1	Minc_v4_shac_contig_288	96.774	93	1	1	148	238	3088	2996	1.42e-36	154	8836				-
motif-2-3-1	Minc_v4_shac_contig_288	94.068	118	3	4	1	115	3251	3135	3.02e-43	176	8836				-
motif-2-3-1	Minc_v4_shac_contig_288	86.434	258	14	8	1	238	3653	3397	2.26e-69	263	8836				-
motif-2-3-1	Minc_v4_shac_contig_288	96.774	93	1	1	148	238	3830	3738	1.42e-36	154	8836				-
motif-2-3-1	Minc_v4_shac_contig_288	94.017	117	4	3	1	115	3992	3877	1.09e-42	174	8836				-
motif-2-3-1	Minc_v4_shac_contig_288	88.235	255	11	9	1	238	4388	4136	1.34e-76	287	8836				-
motif-2-3-1	Minc_v4_shac_contig_288	96.774	93	1	1	148	238	4543	4451	1.42e-36	154	8836				-
motif-2-3-1	Minc_v4_shac_contig_288	94.017	117	3	4	1	115	4705	4591	1.09e-42	174	8836				-
motif-2-3-1	Minc_v4_shac_contig_288	88.281	256	12	6	1	238	5105	4850	1.04e-77	291	8836				-
motif-2-3-1	Minc_v4_shac_contig_288	96.774	93	1	1	148	238	5268	5176	1.42e-36	154	8836				-
motif-2-3-1	Minc_v4_shac_contig_288	94.017	117	4	3	1	115	5432	5317	1.09e-42	174	8836				-
motif-2-3-1	Minc_v4_shac_contig_288	90.000	260	2	8	1	238	5835	5578	6.14e-85	315	8836				-
motif-2-3-1	Minc_v4_shac_contig_288	89.494	257	7	6	1	238	6149	5894	1.03e-82	307	8836				-
motif-2-3-1	Minc_v4_shac_contig_288	96.774	93	1	1	148	238	6301	6209	1.42e-36	154	8836				-
motif-2-3-1	Minc_v4_shac_contig_288	94.017	117	3	4	1	115	6462	6348	1.09e-42	174	8836				-
motif-2-3-1	Minc_v4_shac_contig_288	85.214	257	18	11	1	238	6862	6607	2.27e-64	246	8836				-
motif-2-3-1	Minc_v4_shac_contig_288	85.932	263	11	10	1	238	7255	6994	1.05e-67	257	8836				-
motif-2-3-1	Minc_v4_shac_contig_288	84.766	256	20	10	1	238	7647	7393	3.80e-62	239	8836				-
motif-2-3-1	Minc_v4_shac_contig_288	89.328	253	5	10	1	238	8033	7788	6.19e-80	298	8836				-
motif-2-3-1	Minc_v4_shac_contig_288	87.984	258	11	9	1	238	8806	8549	1.34e-76	287	8836				-
motif-2-3-1	Minc_v4_shac_contig_291	93.865	163	5	4	1	159	171	10	1.06e-62	241	2390	Beg-End_full	8	2352	-	None
motif-2-3-1	Minc_v4_shac_contig_291	88.031	259	9	9	1	238	486	229	1.34e-76	287	2390				-
motif-2-3-1	Minc_v4_shac_contig_291	90.698	258	4	7	1	238	799	542	2.84e-88	326	2390				-
motif-2-3-1	Minc_v4_shac_contig_291	90.385	260	3	6	1	238	1114	855	3.67e-87	322	2390				-
motif-2-3-1	Minc_v4_shac_contig_291	89.844	256	7	6	1	238	1424	1170	7.95e-84	311	2390				-
motif-2-3-1	Minc_v4_shac_contig_291	89.844	256	6	7	1	238	1736	1483	7.95e-84	311	2390				-
motif-2-3-1	Minc_v4_shac_contig_291	89.844	256	7	6	1	238	2049	1795	7.95e-84	311	2390				-
motif-2-3-1	Minc_v4_shac_contig_291	89.453	256	7	7	1	238	2361	2108	3.70e-82	305	2390				-
motif-2-3-1	Minc_v4_shac_contig_3	93.701	254	0	4	1	238	132	385	1.67e-100	366	3687900	Beg	20	13759	+	Minc_v4_shac_contig_3g0025941 (660 – 1178)
motif-2-3-1	Minc_v4_shac_contig_3	92.941	255	1	5	1	238	442	696	3.62e-97	355	3687900				+
motif-2-3-1	Minc_v4_shac_contig_3	93.333	255	0	5	1	238	1511	1765	7.78e-99	361	3687900				+
motif-2-3-1	Minc_v4_shac_contig_3	92.941	255	1	5	1	238	1823	2077	3.62e-97	355	3687900				+
motif-2-3-1	Minc_v4_shac_contig_3	93.333	255	0	5	1	238	2894	3148	7.78e-99	361	3687900				+
motif-2-3-1	Minc_v4_shac_contig_3	88.627	255	1	6	1	238	3205	3448	4.82e-76	285	3687900				+
motif-2-3-1	Minc_v4_shac_contig_3	93.333	255	0	5	1	238	4264	4518	7.78e-99	361	3687900				+
motif-2-3-1	Minc_v4_shac_contig_3	92.578	256	1	6	1	238	4578	4833	4.68e-96	351	3687900				+
motif-2-3-1	Minc_v4_shac_contig_3	93.333	255	0	5	1	238	5648	5902	7.78e-99	361	3687900				+
motif-2-3-1	Minc_v4_shac_contig_3	92.941	255	1	5	1	238	5960	6214	3.62e-97	355	3687900				+
motif-2-3-1	Minc_v4_shac_contig_3	93.333	255	0	5	1	238	7031	7285	7.78e-99	361	3687900				+
motif-2-3-1	Minc_v4_shac_contig_3	92.941	255	1	5	1	238	7339	7593	3.62e-97	355	3687900				+
motif-2-3-1	Minc_v4_shac_contig_3	93.333	255	0	5	1	238	8409	8663	7.78e-99	361	3687900				+
motif-2-3-1	Minc_v4_shac_contig_3	92.941	255	1	5	1	238	8722	8976	3.62e-97	355	3687900				+
motif-2-3-1	Minc_v4_shac_contig_3	93.333	255	0	5	1	238	9793	10047	7.78e-99	361	3687900				+
motif-2-3-1	Minc_v4_shac_contig_3	92.941	255	1	5	1	238	10109	10363	3.62e-97	355	3687900				+
motif-2-3-1	Minc_v4_shac_contig_3	93.333	255	0	5	1	238	11178	11432	7.78e-99	361	3687900				+
motif-2-3-1	Minc_v4_shac_contig_3	92.578	256	1	5	1	238	11490	11745	4.68e-96	351	3687900				+
motif-2-3-1	Minc_v4_shac_contig_3	92.941	255	1	5	1	238	12564	12818	3.62e-97	355	3687900				+
motif-2-3-1	Minc_v4_shac_contig_3	90.980	255	6	5	1	238	13636	13890	7.89e-89	327	3687900				+
motif-2-3-1	Minc_v4_shac_contig_30	97.403	154	2	2	1	153	2191568	2191416	8.12e-69	261	2194587	End	12	3172	-	None
motif-2-3-1	Minc_v4_shac_contig_30	93.333	255	0	5	1	238	2191876	2191622	7.78e-99	361	2194587				-
motif-2-3-1	Minc_v4_shac_contig_30	90.421	261	1	6	1	238	2192188	2191929	3.67e-87	322	2194587				-
motif-2-3-1	Minc_v4_shac_contig_30	93.333	255	0	5	1	238	2192494	2192240	7.78e-99	361	2194587				-
motif-2-3-1	Minc_v4_shac_contig_30	90.076	262	1	6	1	238	2192806	2192546	1.71e-85	316	2194587				-
motif-2-3-1	Minc_v4_shac_contig_30	93.333	255	0	5	1	238	2193114	2192860	7.78e-99	361	2194587				-
motif-2-3-1	Minc_v4_shac_contig_30	93.333	255	0	5	1	238	2193421	2193167	7.78e-99	361	2194587				-
motif-2-3-1	Minc_v4_shac_contig_30	93.333	255	0	5	1	238	2193727	2193473	7.78e-99	361	2194587				-
motif-2-3-1	Minc_v4_shac_contig_30	93.333	255	0	5	1	238	2194033	2193779	7.78e-99	361	2194587				-
motif-2-3-1	Minc_v4_shac_contig_30	97.872	94	0	1	147	238	2194179	2194086	8.47e-39	161	2194587				-
motif-2-3-1	Minc_v4_shac_contig_30	97.403	154	2	2	1	153	2194351	2194199	8.12e-69	261	2194587				-
motif-2-3-1	Minc_v4_shac_contig_30	90.217	184	0	5	73	238	2194587	2194404	1.07e-57	224	2194587				-
motif-2-3-1	Minc_v4_shac_contig_32	90.234	256	6	6	1	238	3	257	1.71e-85	316	2113198	Beg (split)	25	7383	+	None
motif-2-3-1	Minc_v4_shac_contig_32	94.017	117	4	3	1	115	403	518	1.09e-42	174	2113198				+
motif-2-3-1	Minc_v4_shac_contig_32	95.918	98	1	2	143	238	564	660	3.94e-37	156	2113198				+
motif-2-3-1	Minc_v4_shac_contig_32	90.234	256	6	6	1	238	731	985	1.71e-85	316	2113198				+
motif-2-3-1	Minc_v4_shac_contig_32	90.234	256	7	5	1	238	1045	1300	4.75e-86	318	2113198				+
motif-2-3-1	Minc_v4_shac_contig_32	94.017	117	4	3	1	115	1445	1560	1.09e-42	174	2113198				+
motif-2-3-1	Minc_v4_shac_contig_32	95.876	97	1	2	144	238	1608	1703	1.42e-36	154	2113198				+
motif-2-3-1	Minc_v4_shac_contig_32	90.234	256	6	6	1	238	1761	2015	1.71e-85	316	2113198				+
motif-2-3-1	Minc_v4_shac_contig_32	94.017	117	4	3	1	115	2160	2275	1.09e-42	174	2113198				+
motif-2-3-1	Minc_v4_shac_contig_32	95.876	97	1	2	144	238	2323	2418	1.42e-36	154	2113198				+
motif-2-3-1	Minc_v4_shac_contig_32	90.234	256	7	5	1	238	2477	2732	4.75e-86	318	2113198				+
motif-2-3-1	Minc_v4_shac_contig_32	90.234	256	6	6	1	238	2792	3046	1.71e-85	316	2113198				+
motif-2-3-1	Minc_v4_shac_contig_32	94.017	117	4	3	1	115	3191	3306	1.09e-42	174	2113198				+
motif-2-3-1	Minc_v4_shac_contig_32	95.876	97	1	2	144	238	3353	3448	1.42e-36	154	2113198				+
motif-2-3-1	Minc_v4_shac_contig_32	90.234	256	6	6	1	238	3507	3761	1.71e-85	316	2113198				+
motif-2-3-1	Minc_v4_shac_contig_32	90.234	256	6	6	1	238	3821	4075	1.71e-85	316	2113198				+
motif-2-3-1	Minc_v4_shac_contig_32	94.017	117	4	3	1	115	4220	4335	1.09e-42	174	2113198				+
motif-2-3-1	Minc_v4_shac_contig_32	95.918	98	1	2	143	238	4382	4478	3.94e-37	156	2113198				+
motif-2-3-1	Minc_v4_shac_contig_32	90.234	256	6	6	1	238	4537	4791	1.71e-85	316	2113198				+
motif-2-3-1	Minc_v4_shac_contig_32	90.234	256	6	6	1	238	4851	5105	1.71e-85	316	2113198				+
motif-2-3-1	Minc_v4_shac_contig_32	94.017	117	4	3	1	115	5250	5365	1.09e-42	174	2113198				+
motif-2-3-1	Minc_v4_shac_contig_32	95.876	97	1	2	144	238	5412	5507	1.42e-36	154	2113198				+
motif-2-3-1	Minc_v4_shac_contig_32	90.234	256	6	6	1	238	5566	5820	1.71e-85	316	2113198				+
motif-2-3-1	Minc_v4_shac_contig_32	94.068	118	3	4	1	115	5965	6081	3.02e-43	176	2113198				+
motif-2-3-1	Minc_v4_shac_contig_32	86.090	266	7	12	1	237	7121	7385	2.92e-68	259	2113198				+
motif-2-3-1	Minc_v4_shac_contig_34	90.494	263	0	5	1	238	68	330	1.02e-87	324	2039704	Beg	41	12416	+	None
motif-2-3-1	Minc_v4_shac_contig_34	90.458	262	1	5	1	238	388	649	1.02e-87	324	2039704				+
motif-2-3-1	Minc_v4_shac_contig_34	87.452	263	8	5	1	238	708	970	2.24e-74	279	2039704				+
motif-2-3-1	Minc_v4_shac_contig_34	89.434	265	1	5	1	238	1026	1290	2.86e-83	309	2039704				+
motif-2-3-1	Minc_v4_shac_contig_34	90.114	263	1	5	1	238	1348	1610	4.75e-86	318	2039704				+
motif-2-3-1	Minc_v4_shac_contig_34	89.773	264	1	5	1	238	1668	1931	6.14e-85	315	2039704				+
motif-2-3-1	Minc_v4_shac_contig_34	90.458	262	1	5	1	238	1989	2250	1.02e-87	324	2039704				+
motif-2-3-1	Minc_v4_shac_contig_34	89.734	263	2	4	1	238	2310	2572	2.21e-84	313	2039704				+
motif-2-3-1	Minc_v4_shac_contig_34	89.434	265	1	5	1	238	2629	2893	2.86e-83	309	2039704				+
motif-2-3-1	Minc_v4_shac_contig_34	89.434	265	1	5	1	238	2954	3218	2.86e-83	309	2039704				+
motif-2-3-1	Minc_v4_shac_contig_34	90.458	262	1	5	1	238	3273	3534	1.02e-87	324	2039704				+
motif-2-3-1	Minc_v4_shac_contig_34	98.052	154	2	1	1	153	3589	3742	1.74e-70	267	2039704				+
motif-2-3-1	Minc_v4_shac_contig_34	97.872	94	0	1	147	238	3762	3855	8.47e-39	161	2039704				+
motif-2-3-1	Minc_v4_shac_contig_34	89.434	265	1	5	1	238	3917	4181	2.86e-83	309	2039704				+
motif-2-3-1	Minc_v4_shac_contig_34	89.773	264	1	5	1	238	4236	4499	6.14e-85	315	2039704				+
motif-2-3-1	Minc_v4_shac_contig_34	90.076	262	1	6	1	238	4558	4818	1.71e-85	316	2039704				+
motif-2-3-1	Minc_v4_shac_contig_34	97.403	154	2	2	1	153	4873	5025	8.12e-69	261	2039704				+
motif-2-3-1	Minc_v4_shac_contig_34	97.872	94	0	1	147	238	5044	5137	8.47e-39	161	2039704				+
motif-2-3-1	Minc_v4_shac_contig_34	89.773	264	1	5	1	238	5196	5459	6.14e-85	315	2039704				+
motif-2-3-1	Minc_v4_shac_contig_34	90.114	263	1	5	1	238	5515	5777	4.75e-86	318	2039704				+
motif-2-3-1	Minc_v4_shac_contig_34	90.114	263	1	5	1	238	5832	6094	4.75e-86	318	2039704				+
motif-2-3-1	Minc_v4_shac_contig_34	90.076	262	1	6	1	238	6152	6412	1.71e-85	316	2039704				+
motif-2-3-1	Minc_v4_shac_contig_34	89.434	265	1	5	1	238	6467	6731	2.86e-83	309	2039704				+
motif-2-3-1	Minc_v4_shac_contig_34	89.773	264	1	5	1	238	6787	7050	6.14e-85	315	2039704				+
motif-2-3-1	Minc_v4_shac_contig_34	89.394	264	1	6	1	238	7107	7369	1.03e-82	307	2039704				+
motif-2-3-1	Minc_v4_shac_contig_34	89.434	265	1	5	1	238	7425	7689	2.86e-83	309	2039704				+
motif-2-3-1	Minc_v4_shac_contig_34	89.773	264	1	5	1	238	7745	8008	6.14e-85	315	2039704				+
motif-2-3-1	Minc_v4_shac_contig_34	89.773	264	1	5	1	238	8069	8332	6.14e-85	315	2039704				+
motif-2-3-1	Minc_v4_shac_contig_34	89.773	264	1	5	1	238	8388	8651	6.14e-85	315	2039704				+
motif-2-3-1	Minc_v4_shac_contig_34	89.773	264	1	5	1	238	8706	8969	6.14e-85	315	2039704				+
motif-2-3-1	Minc_v4_shac_contig_34	89.773	264	1	5	1	238	9029	9292	6.14e-85	315	2039704				+
motif-2-3-1	Minc_v4_shac_contig_34	89.434	265	1	5	1	238	9348	9612	2.86e-83	309	2039704				+
motif-2-3-1	Minc_v4_shac_contig_34	89.434	265	1	5	1	238	9670	9934	2.86e-83	309	2039704				+
motif-2-3-1	Minc_v4_shac_contig_34	88.550	262	6	5	1	238	9993	10254	2.23e-79	296	2039704				+
motif-2-3-1	Minc_v4_shac_contig_34	87.452	263	8	5	1	238	10311	10573	2.24e-74	279	2039704				+
motif-2-3-1	Minc_v4_shac_contig_34	90.114	263	1	5	1	238	10632	10894	4.75e-86	318	2039704				+
motif-2-3-1	Minc_v4_shac_contig_34	90.458	262	1	5	1	238	10952	11213	1.02e-87	324	2039704				+
motif-2-3-1	Minc_v4_shac_contig_34	90.076	262	1	6	1	238	11271	11531	1.71e-85	316	2039704				+
motif-2-3-1	Minc_v4_shac_contig_34	90.458	262	1	5	1	238	11588	11849	1.02e-87	324	2039704				+
motif-2-3-1	Minc_v4_shac_contig_34	90.114	263	1	5	1	238	11907	12169	4.75e-86	318	2039704				+
motif-2-3-1	Minc_v4_shac_contig_34	89.922	258	2	5	1	234	12226	12483	7.95e-84	311	2039704				+
motif-2-3-1	Minc_v4_shac_contig_36	90.234	256	6	6	1	238	159	413	1.71e-85	316	1915372	Beg	39	14596	+	None
motif-2-3-1	Minc_v4_shac_contig_36	90.234	256	6	6	1	238	472	726	1.71e-85	316	1915372				+
motif-2-3-1	Minc_v4_shac_contig_36	90.234	256	6	6	1	238	786	1040	1.71e-85	316	1915372				+
motif-2-3-1	Minc_v4_shac_contig_36	90.234	256	6	6	1	238	1100	1354	1.71e-85	316	1915372				+
motif-2-3-1	Minc_v4_shac_contig_36	90.588	255	6	7	1	238	1413	1666	3.67e-87	322	1915372				+
motif-2-3-1	Minc_v4_shac_contig_36	90.234	256	6	6	1	238	1725	1979	1.71e-85	316	1915372				+
motif-2-3-1	Minc_v4_shac_contig_36	90.234	256	6	6	1	238	2039	2293	1.71e-85	316	1915372				+
motif-2-3-1	Minc_v4_shac_contig_36	90.234	256	6	6	1	238	2352	2606	1.71e-85	316	1915372				+
motif-2-3-1	Minc_v4_shac_contig_36	90.234	256	6	6	1	238	2667	2921	1.71e-85	316	1915372				+
motif-2-3-1	Minc_v4_shac_contig_36	90.234	256	6	6	1	238	2979	3233	1.71e-85	316	1915372				+
motif-2-3-1	Minc_v4_shac_contig_36	90.234	256	6	6	1	238	3293	3547	1.71e-85	316	1915372				+
motif-2-3-1	Minc_v4_shac_contig_36	90.234	256	6	6	1	238	3607	3861	1.71e-85	316	1915372				+
motif-2-3-1	Minc_v4_shac_contig_36	90.234	256	6	6	1	238	3920	4174	1.71e-85	316	1915372				+
motif-2-3-1	Minc_v4_shac_contig_36	90.234	256	6	6	1	238	4233	4487	1.71e-85	316	1915372				+
motif-2-3-1	Minc_v4_shac_contig_36	90.234	256	6	6	1	238	4545	4799	1.71e-85	316	1915372				+
motif-2-3-1	Minc_v4_shac_contig_36	90.234	256	6	6	1	238	4859	5113	1.71e-85	316	1915372				+
motif-2-3-1	Minc_v4_shac_contig_36	90.234	256	6	6	1	238	5171	5425	1.71e-85	316	1915372				+
motif-2-3-1	Minc_v4_shac_contig_36	90.234	256	6	6	1	238	5484	5738	1.71e-85	316	1915372				+
motif-2-3-1	Minc_v4_shac_contig_36	90.234	256	6	6	1	238	5797	6051	1.71e-85	316	1915372				+
motif-2-3-1	Minc_v4_shac_contig_36	90.234	256	6	6	1	238	6111	6365	1.71e-85	316	1915372				+
motif-2-3-1	Minc_v4_shac_contig_36	90.234	256	6	6	1	238	6424	6678	1.71e-85	316	1915372				+
motif-2-3-1	Minc_v4_shac_contig_36	90.234	256	6	6	1	238	6737	6991	1.71e-85	316	1915372				+
motif-2-3-1	Minc_v4_shac_contig_36	90.234	256	6	6	1	238	7051	7305	1.71e-85	316	1915372				+
motif-2-3-1	Minc_v4_shac_contig_36	90.234	256	6	6	1	238	7364	7618	1.71e-85	316	1915372				+
motif-2-3-1	Minc_v4_shac_contig_36	90.234	256	6	6	1	238	7676	7930	1.71e-85	316	1915372				+
motif-2-3-1	Minc_v4_shac_contig_36	90.234	256	6	6	1	238	7991	8245	1.71e-85	316	1915372				+
motif-2-3-1	Minc_v4_shac_contig_36	90.234	256	6	6	1	238	8304	8558	1.71e-85	316	1915372				+
motif-2-3-1	Minc_v4_shac_contig_36	90.234	256	6	6	1	238	8618	8872	1.71e-85	316	1915372				+
motif-2-3-1	Minc_v4_shac_contig_36	89.453	256	8	6	1	238	8932	9186	3.70e-82	305	1915372				+
motif-2-3-1	Minc_v4_shac_contig_36	89.453	256	8	6	1	238	9246	9500	3.70e-82	305	1915372				+
motif-2-3-1	Minc_v4_shac_contig_36	89.453	256	8	6	1	238	9559	9813	3.70e-82	305	1915372				+
motif-2-3-1	Minc_v4_shac_contig_36	89.453	256	8	6	1	238	9872	10126	3.70e-82	305	1915372				+
motif-2-3-1	Minc_v4_shac_contig_36	89.453	256	8	6	1	238	10186	10440	3.70e-82	305	1915372				+
motif-2-3-1	Minc_v4_shac_contig_36	92.638	163	7	4	1	159	10500	10661	2.29e-59	230	1915372				+
motif-2-3-1	Minc_v4_shac_contig_36	89.453	256	8	6	1	238	11053	11307	3.70e-82	305	1915372				+
motif-2-3-1	Minc_v4_shac_contig_36	89.453	256	8	6	1	238	11367	11621	3.70e-82	305	1915372				+
motif-2-3-1	Minc_v4_shac_contig_36	89.062	256	9	6	1	238	12498	12752	1.72e-80	300	1915372				+
motif-2-3-1	Minc_v4_shac_contig_36	88.716	257	9	7	1	238	13623	13878	2.23e-79	296	1915372				+
motif-2-3-1	Minc_v4_shac_contig_36	89.062	256	9	6	1	238	14754	15008	1.72e-80	300	1915372				+
motif-2-3-1	Minc_v4_shac_contig_39	90.234	256	6	6	1	238	1804920	1804666	1.71e-85	316	1817612	End	42	12938	-	None
motif-2-3-1	Minc_v4_shac_contig_39	90.234	256	6	6	1	238	1805234	1804980	1.71e-85	316	1817612				-
motif-2-3-1	Minc_v4_shac_contig_39	89.883	257	6	7	1	238	1805549	1805294	2.21e-84	313	1817612				-
motif-2-3-1	Minc_v4_shac_contig_39	90.234	256	6	6	1	238	1805862	1805608	1.71e-85	316	1817612				-
motif-2-3-1	Minc_v4_shac_contig_39	90.234	256	6	6	1	238	1806175	1805921	1.71e-85	316	1817612				-
motif-2-3-1	Minc_v4_shac_contig_39	90.234	256	6	6	1	238	1806488	1806234	1.71e-85	316	1817612				-
motif-2-3-1	Minc_v4_shac_contig_39	90.234	256	6	6	1	238	1806802	1806548	1.71e-85	316	1817612				-
motif-2-3-1	Minc_v4_shac_contig_39	90.234	256	6	6	1	238	1807115	1806861	1.71e-85	316	1817612				-
motif-2-3-1	Minc_v4_shac_contig_39	90.234	256	6	6	1	238	1807430	1807176	1.71e-85	316	1817612				-
motif-2-3-1	Minc_v4_shac_contig_39	90.234	256	6	6	1	238	1807744	1807490	1.71e-85	316	1817612				-
motif-2-3-1	Minc_v4_shac_contig_39	90.234	256	6	6	1	238	1808056	1807802	1.71e-85	316	1817612				-
motif-2-3-1	Minc_v4_shac_contig_39	90.234	256	6	6	1	238	1808369	1808115	1.71e-85	316	1817612				-
motif-2-3-1	Minc_v4_shac_contig_39	90.234	256	6	6	1	238	1808682	1808428	1.71e-85	316	1817612				-
motif-2-3-1	Minc_v4_shac_contig_39	90.234	256	6	6	1	238	1808996	1808742	1.71e-85	316	1817612				-
motif-2-3-1	Minc_v4_shac_contig_39	90.234	256	6	6	1	238	1809311	1809057	1.71e-85	316	1817612				-
motif-2-3-1	Minc_v4_shac_contig_39	90.234	256	6	6	1	238	1809625	1809371	1.71e-85	316	1817612				-
motif-2-3-1	Minc_v4_shac_contig_39	90.234	256	6	6	1	238	1809939	1809685	1.71e-85	316	1817612				-
motif-2-3-1	Minc_v4_shac_contig_39	90.234	256	6	6	1	238	1810252	1809998	1.71e-85	316	1817612				-
motif-2-3-1	Minc_v4_shac_contig_39	90.234	256	6	6	1	238	1810565	1810311	1.71e-85	316	1817612				-
motif-2-3-1	Minc_v4_shac_contig_39	90.234	256	6	6	1	238	1810878	1810624	1.71e-85	316	1817612				-
motif-2-3-1	Minc_v4_shac_contig_39	90.234	256	6	6	1	238	1811191	1810937	1.71e-85	316	1817612				-
motif-2-3-1	Minc_v4_shac_contig_39	90.234	256	6	6	1	238	1811504	1811250	1.71e-85	316	1817612				-
motif-2-3-1	Minc_v4_shac_contig_39	90.234	256	6	6	1	238	1811817	1811563	1.71e-85	316	1817612				-
motif-2-3-1	Minc_v4_shac_contig_39	90.234	256	6	6	1	238	1812130	1811876	1.71e-85	316	1817612				-
motif-2-3-1	Minc_v4_shac_contig_39	90.234	256	6	6	1	238	1812444	1812190	1.71e-85	316	1817612				-
motif-2-3-1	Minc_v4_shac_contig_39	90.234	256	6	6	1	238	1812757	1812503	1.71e-85	316	1817612				-
motif-2-3-1	Minc_v4_shac_contig_39	90.234	256	6	6	1	238	1813069	1812815	1.71e-85	316	1817612				-
motif-2-3-1	Minc_v4_shac_contig_39	90.234	256	6	6	1	238	1813381	1813127	1.71e-85	316	1817612				-
motif-2-3-1	Minc_v4_shac_contig_39	90.234	256	6	6	1	238	1813694	1813440	1.71e-85	316	1817612				-
motif-2-3-1	Minc_v4_shac_contig_39	90.234	256	6	6	1	238	1814007	1813753	1.71e-85	316	1817612				-
motif-2-3-1	Minc_v4_shac_contig_39	90.234	256	6	6	1	238	1814321	1814067	1.71e-85	316	1817612				-
motif-2-3-1	Minc_v4_shac_contig_39	90.234	256	6	6	1	238	1814635	1814381	1.71e-85	316	1817612				-
motif-2-3-1	Minc_v4_shac_contig_39	90.234	256	6	6	1	238	1814949	1814695	1.71e-85	316	1817612				-
motif-2-3-1	Minc_v4_shac_contig_39	90.234	256	6	6	1	238	1815261	1815007	1.71e-85	316	1817612				-
motif-2-3-1	Minc_v4_shac_contig_39	90.234	256	6	6	1	238	1815573	1815319	1.71e-85	316	1817612				-
motif-2-3-1	Minc_v4_shac_contig_39	90.234	256	6	6	1	238	1815886	1815632	1.71e-85	316	1817612				-
motif-2-3-1	Minc_v4_shac_contig_39	90.234	256	6	6	1	238	1816198	1815944	1.71e-85	316	1817612				-
motif-2-3-1	Minc_v4_shac_contig_39	90.234	256	6	6	1	238	1816512	1816258	1.71e-85	316	1817612				-
motif-2-3-1	Minc_v4_shac_contig_39	90.234	256	6	6	1	238	1816825	1816571	1.71e-85	316	1817612				-
motif-2-3-1	Minc_v4_shac_contig_39	90.234	256	6	6	1	238	1817138	1816884	1.71e-85	316	1817612				-
motif-2-3-1	Minc_v4_shac_contig_39	90.234	256	6	6	1	238	1817452	1817198	1.71e-85	316	1817612				-
motif-2-3-1	Minc_v4_shac_contig_39	97.872	94	0	1	147	238	1817603	1817510	8.47e-39	161	1817612				-
motif-2-3-1	Minc_v4_shac_contig_4	94.949	99	2	2	142	238	117	214	5.10e-36	152	3582813	Beg (motif 2 + 1)	15	5906	+	None
motif-2-3-1	Minc_v4_shac_contig_4	94.017	117	3	4	1	115	359	473	1.09e-42	174	3582813				+
motif-2-3-1	Minc_v4_shac_contig_4	94.949	99	2	2	142	238	520	617	5.10e-36	152	3582813				+
motif-2-3-1	Minc_v4_shac_contig_4	94.017	117	3	4	1	115	762	876	1.09e-42	174	3582813				+
motif-2-3-1	Minc_v4_shac_contig_4	94.017	117	4	3	1	115	1165	1280	1.09e-42	174	3582813				+
motif-2-3-1	Minc_v4_shac_contig_4	94.872	117	2	4	1	115	1568	1682	2.34e-44	180	3582813				+
motif-2-3-1	Minc_v4_shac_contig_4	94.017	117	4	3	1	115	1970	2085	1.09e-42	174	3582813				+
motif-2-3-1	Minc_v4_shac_contig_4	94.017	117	4	3	1	115	2373	2488	1.09e-42	174	3582813				+
motif-2-3-1	Minc_v4_shac_contig_4	94.017	117	4	3	1	115	2777	2892	1.09e-42	174	3582813				+
motif-2-3-1	Minc_v4_shac_contig_4	94.017	117	4	3	1	115	3180	3295	1.09e-42	174	3582813				+
motif-2-3-1	Minc_v4_shac_contig_4	94.017	117	4	3	1	115	3585	3700	1.09e-42	174	3582813				+
motif-2-3-1	Minc_v4_shac_contig_4	94.017	117	4	3	1	115	3990	4105	1.09e-42	174	3582813				+
motif-2-3-1	Minc_v4_shac_contig_4	94.017	117	4	3	1	115	4394	4509	1.09e-42	174	3582813				+
motif-2-3-1	Minc_v4_shac_contig_4	94.017	117	4	3	1	115	4807	4922	1.09e-42	174	3582813				+
motif-2-3-1	Minc_v4_shac_contig_4	94.017	117	4	3	1	115	5907	6022	1.09e-42	174	3582813				+
motif-2-3-1	Minc_v4_shac_contig_46	93.333	255	0	5	1	238	54	308	7.78e-99	361	1600440	Beg	45	18709	+	None
motif-2-3-1	Minc_v4_shac_contig_46	93.701	254	0	6	1	238	361	614	1.67e-100	366	1600440				+
motif-2-3-1	Minc_v4_shac_contig_46	93.333	255	0	5	1	238	666	920	7.78e-99	361	1600440				+
motif-2-3-1	Minc_v4_shac_contig_46	93.333	255	0	5	1	238	973	1227	7.78e-99	361	1600440				+
motif-2-3-1	Minc_v4_shac_contig_46	93.333	255	0	5	1	238	1280	1534	7.78e-99	361	1600440				+
motif-2-3-1	Minc_v4_shac_contig_46	93.333	255	0	5	1	238	1586	1840	7.78e-99	361	1600440				+
motif-2-3-1	Minc_v4_shac_contig_46	93.333	255	0	5	1	238	1895	2149	7.78e-99	361	1600440				+
motif-2-3-1	Minc_v4_shac_contig_46	93.701	254	0	6	1	238	2203	2456	1.67e-100	366	1600440				+
motif-2-3-1	Minc_v4_shac_contig_46	93.333	255	0	5	1	238	2509	2763	7.78e-99	361	1600440				+
motif-2-3-1	Minc_v4_shac_contig_46	93.701	254	0	6	1	238	2816	3069	1.67e-100	366	1600440				+
motif-2-3-1	Minc_v4_shac_contig_46	93.333	255	0	5	1	238	3123	3377	7.78e-99	361	1600440				+
motif-2-3-1	Minc_v4_shac_contig_46	93.333	255	0	5	1	238	3431	3685	7.78e-99	361	1600440				+
motif-2-3-1	Minc_v4_shac_contig_46	93.701	254	0	6	1	238	3737	3990	1.67e-100	366	1600440				+
motif-2-3-1	Minc_v4_shac_contig_46	93.701	254	0	6	1	238	4045	4298	1.67e-100	366	1600440				+
motif-2-3-1	Minc_v4_shac_contig_46	93.333	255	0	5	1	238	4352	4606	7.78e-99	361	1600440				+
motif-2-3-1	Minc_v4_shac_contig_46	93.333	255	0	5	1	238	4660	4914	7.78e-99	361	1600440				+
motif-2-3-1	Minc_v4_shac_contig_46	93.333	255	0	5	1	238	4969	5223	7.78e-99	361	1600440				+
motif-2-3-1	Minc_v4_shac_contig_46	93.333	255	0	5	1	238	5277	5531	7.78e-99	361	1600440				+
motif-2-3-1	Minc_v4_shac_contig_46	93.333	255	0	5	1	238	5584	5838	7.78e-99	361	1600440				+
motif-2-3-1	Minc_v4_shac_contig_46	93.333	255	0	5	1	238	5893	6147	7.78e-99	361	1600440				+
motif-2-3-1	Minc_v4_shac_contig_46	93.701	254	0	6	1	238	6202	6455	1.67e-100	366	1600440				+
motif-2-3-1	Minc_v4_shac_contig_46	93.701	254	0	6	1	238	6510	6763	1.67e-100	366	1600440				+
motif-2-3-1	Minc_v4_shac_contig_46	93.701	254	0	6	1	238	6818	7071	1.67e-100	366	1600440				+
motif-2-3-1	Minc_v4_shac_contig_46	93.333	255	0	5	1	238	7124	7378	7.78e-99	361	1600440				+
motif-2-3-1	Minc_v4_shac_contig_46	93.333	255	0	5	1	238	7433	7687	7.78e-99	361	1600440				+
motif-2-3-1	Minc_v4_shac_contig_46	92.969	256	0	6	1	238	7741	7996	1.01e-97	357	1600440				+
motif-2-3-1	Minc_v4_shac_contig_46	93.701	254	0	6	1	238	8049	8302	1.67e-100	366	1600440				+
motif-2-3-1	Minc_v4_shac_contig_46	93.333	255	0	5	1	238	8355	8609	7.78e-99	361	1600440				+
motif-2-3-1	Minc_v4_shac_contig_46	92.969	256	0	6	1	238	8663	8918	1.01e-97	357	1600440				+
motif-2-3-1	Minc_v4_shac_contig_46	93.333	255	0	5	1	238	8971	9225	7.78e-99	361	1600440				+
motif-2-3-1	Minc_v4_shac_contig_46	93.333	255	0	5	1	238	9278	9532	7.78e-99	361	1600440				+
motif-2-3-1	Minc_v4_shac_contig_46	93.333	255	0	5	1	238	9586	9840	7.78e-99	361	1600440				+
motif-2-3-1	Minc_v4_shac_contig_46	92.969	256	0	6	1	238	9893	10148	1.01e-97	357	1600440				+
motif-2-3-1	Minc_v4_shac_contig_46	91.538	260	0	6	1	238	10201	10460	3.65e-92	339	1600440				+
motif-2-3-1	Minc_v4_shac_contig_46	92.969	256	0	6	1	238	10512	10767	1.01e-97	357	1600440				+
motif-2-3-1	Minc_v4_shac_contig_46	90.805	261	1	5	1	238	10820	11080	7.89e-89	327	1600440				+
motif-2-3-1	Minc_v4_shac_contig_46	90.458	262	1	5	1	238	11771	12032	1.02e-87	324	1600440				+
motif-2-3-1	Minc_v4_shac_contig_46	89.394	264	1	6	1	238	12724	12986	1.03e-82	307	1600440				+
motif-2-3-1	Minc_v4_shac_contig_46	89.773	264	1	5	1	238	13678	13941	6.14e-85	315	1600440				+
motif-2-3-1	Minc_v4_shac_contig_46	90.114	263	1	5	1	238	14640	14902	4.75e-86	318	1600440				+
motif-2-3-1	Minc_v4_shac_contig_46	89.057	265	1	6	1	238	15601	15864	1.33e-81	303	1600440				+
motif-2-3-1	Minc_v4_shac_contig_46	89.773	264	1	5	1	238	16576	16839	6.14e-85	315	1600440				+
motif-2-3-1	Minc_v4_shac_contig_46	97.403	154	2	2	1	153	17531	17683	8.12e-69	261	1600440				+
motif-2-3-1	Minc_v4_shac_contig_46	97.872	94	0	1	147	238	17708	17801	8.47e-39	161	1600440				+
motif-2-3-1	Minc_v4_shac_contig_46	89.734	263	1	6	1	238	18501	18762	2.21e-84	313	1600440				+
motif-2-3-1	Minc_v4_shac_contig_47	90.234	256	6	6	1	238	1544026	1543772	1.71e-85	316	1577289	End	104	33189	-	None
motif-2-3-1	Minc_v4_shac_contig_47	90.234	256	6	6	1	238	1545038	1544784	1.71e-85	316	1577289				-
motif-2-3-1	Minc_v4_shac_contig_47	90.234	256	6	6	1	238	1546050	1545796	1.71e-85	316	1577289				-
motif-2-3-1	Minc_v4_shac_contig_47	90.234	256	6	6	1	238	1546363	1546109	1.71e-85	316	1577289				-
motif-2-3-1	Minc_v4_shac_contig_47	90.234	256	6	6	1	238	1546676	1546422	1.71e-85	316	1577289				-
motif-2-3-1	Minc_v4_shac_contig_47	93.307	254	1	4	1	238	1546988	1546735	7.78e-99	361	1577289				-
motif-2-3-1	Minc_v4_shac_contig_47	92.941	255	1	6	1	238	1547300	1547046	3.62e-97	355	1577289				-
motif-2-3-1	Minc_v4_shac_contig_47	93.307	254	1	4	1	238	1547610	1547357	7.78e-99	361	1577289				-
motif-2-3-1	Minc_v4_shac_contig_47	93.307	254	1	4	1	238	1547922	1547669	7.78e-99	361	1577289				-
motif-2-3-1	Minc_v4_shac_contig_47	93.307	254	1	4	1	238	1548233	1547980	7.78e-99	361	1577289				-
motif-2-3-1	Minc_v4_shac_contig_47	93.307	254	1	4	1	238	1548543	1548290	7.78e-99	361	1577289				-
motif-2-3-1	Minc_v4_shac_contig_47	89.844	256	7	6	1	238	1548854	1548600	7.95e-84	311	1577289				-
motif-2-3-1	Minc_v4_shac_contig_47	90.234	256	6	6	1	238	1549168	1548914	1.71e-85	316	1577289				-
motif-2-3-1	Minc_v4_shac_contig_47	93.307	254	1	4	1	238	1549478	1549225	7.78e-99	361	1577289				-
motif-2-3-1	Minc_v4_shac_contig_47	93.307	254	1	4	1	238	1549788	1549535	7.78e-99	361	1577289				-
motif-2-3-1	Minc_v4_shac_contig_47	93.307	254	1	4	1	238	1550099	1549846	7.78e-99	361	1577289				-
motif-2-3-1	Minc_v4_shac_contig_47	93.307	254	1	4	1	238	1550409	1550156	7.78e-99	361	1577289				-
motif-2-3-1	Minc_v4_shac_contig_47	93.307	254	1	4	1	238	1550720	1550467	7.78e-99	361	1577289				-
motif-2-3-1	Minc_v4_shac_contig_47	93.307	254	1	4	1	238	1551033	1550780	7.78e-99	361	1577289				-
motif-2-3-1	Minc_v4_shac_contig_47	89.844	256	7	6	1	238	1551345	1551091	7.95e-84	311	1577289				-
motif-2-3-1	Minc_v4_shac_contig_47	90.980	255	5	6	1	238	1551656	1551403	7.89e-89	327	1577289				-
motif-2-3-1	Minc_v4_shac_contig_47	93.307	254	1	4	1	238	1551967	1551714	7.78e-99	361	1577289				-
motif-2-3-1	Minc_v4_shac_contig_47	93.307	254	1	4	1	238	1552279	1552026	7.78e-99	361	1577289				-
motif-2-3-1	Minc_v4_shac_contig_47	93.307	254	1	4	1	238	1552591	1552338	7.78e-99	361	1577289				-
motif-2-3-1	Minc_v4_shac_contig_47	93.307	254	1	4	1	238	1552904	1552651	7.78e-99	361	1577289				-
motif-2-3-1	Minc_v4_shac_contig_47	93.307	254	1	4	1	238	1553216	1552963	7.78e-99	361	1577289				-
motif-2-3-1	Minc_v4_shac_contig_47	92.941	255	1	4	1	238	1553529	1553275	3.62e-97	355	1577289				-
motif-2-3-1	Minc_v4_shac_contig_47	92.941	255	1	5	1	238	1553846	1553592	3.62e-97	355	1577289				-
motif-2-3-1	Minc_v4_shac_contig_47	93.307	254	1	4	1	238	1554159	1553906	7.78e-99	361	1577289				-
motif-2-3-1	Minc_v4_shac_contig_47	91.797	256	3	6	1	238	1554476	1554221	1.01e-92	340	1577289				-
motif-2-3-1	Minc_v4_shac_contig_47	91.016	256	4	6	1	238	1554790	1554536	7.89e-89	327	1577289				-
motif-2-3-1	Minc_v4_shac_contig_47	92.941	255	1	5	1	238	1555103	1554849	3.62e-97	355	1577289				-
motif-2-3-1	Minc_v4_shac_contig_47	90.625	256	6	5	1	238	1555418	1555163	1.02e-87	324	1577289				-
motif-2-3-1	Minc_v4_shac_contig_47	89.844	256	7	6	1	238	1555730	1555476	7.95e-84	311	1577289				-
motif-2-3-1	Minc_v4_shac_contig_47	89.844	256	7	6	1	238	1556045	1555791	7.95e-84	311	1577289				-
motif-2-3-1	Minc_v4_shac_contig_47	89.844	256	7	6	1	238	1556358	1556104	7.95e-84	311	1577289				-
motif-2-3-1	Minc_v4_shac_contig_47	89.844	256	7	6	1	238	1556669	1556415	7.95e-84	311	1577289				-
motif-2-3-1	Minc_v4_shac_contig_47	89.844	256	7	6	1	238	1556982	1556728	7.95e-84	311	1577289				-
motif-2-3-1	Minc_v4_shac_contig_47	89.844	256	7	6	1	238	1557295	1557041	7.95e-84	311	1577289				-
motif-2-3-1	Minc_v4_shac_contig_47	90.196	255	7	7	1	238	1557606	1557353	1.71e-85	316	1577289				-
motif-2-3-1	Minc_v4_shac_contig_47	89.844	256	7	6	1	238	1557918	1557664	7.95e-84	311	1577289				-
motif-2-3-1	Minc_v4_shac_contig_47	89.844	256	7	6	1	238	1558230	1557976	7.95e-84	311	1577289				-
motif-2-3-1	Minc_v4_shac_contig_47	89.844	256	7	6	1	238	1558543	1558289	7.95e-84	311	1577289				-
motif-2-3-1	Minc_v4_shac_contig_47	89.844	256	7	6	1	238	1558856	1558602	7.95e-84	311	1577289				-
motif-2-3-1	Minc_v4_shac_contig_47	89.844	256	7	6	1	238	1559168	1558914	7.95e-84	311	1577289				-
motif-2-3-1	Minc_v4_shac_contig_47	89.844	256	7	6	1	238	1559480	1559226	7.95e-84	311	1577289				-
motif-2-3-1	Minc_v4_shac_contig_47	89.844	256	7	6	1	238	1559793	1559539	7.95e-84	311	1577289				-
motif-2-3-1	Minc_v4_shac_contig_47	89.844	256	7	6	1	238	1560105	1559851	7.95e-84	311	1577289				-
motif-2-3-1	Minc_v4_shac_contig_47	89.844	256	7	6	1	238	1560417	1560163	7.95e-84	311	1577289				-
motif-2-3-1	Minc_v4_shac_contig_47	89.844	256	7	6	1	238	1560729	1560475	7.95e-84	311	1577289				-
motif-2-3-1	Minc_v4_shac_contig_47	89.844	256	7	6	1	238	1561041	1560787	7.95e-84	311	1577289				-
motif-2-3-1	Minc_v4_shac_contig_47	89.844	256	7	6	1	238	1561354	1561100	7.95e-84	311	1577289				-
motif-2-3-1	Minc_v4_shac_contig_47	89.844	256	7	6	1	238	1561666	1561412	7.95e-84	311	1577289				-
motif-2-3-1	Minc_v4_shac_contig_47	89.844	256	7	6	1	238	1561979	1561725	7.95e-84	311	1577289				-
motif-2-3-1	Minc_v4_shac_contig_47	89.844	256	7	6	1	238	1562289	1562035	7.95e-84	311	1577289				-
motif-2-3-1	Minc_v4_shac_contig_47	90.234	256	6	6	1	238	1562601	1562347	1.71e-85	316	1577289				-
motif-2-3-1	Minc_v4_shac_contig_47	90.234	256	6	6	1	238	1562911	1562657	1.71e-85	316	1577289				-
motif-2-3-1	Minc_v4_shac_contig_47	90.234	256	6	6	1	238	1563219	1562965	1.71e-85	316	1577289				-
motif-2-3-1	Minc_v4_shac_contig_47	90.234	256	6	6	1	238	1563531	1563277	1.71e-85	316	1577289				-
motif-2-3-1	Minc_v4_shac_contig_47	90.234	256	6	6	1	238	1563834	1563580	1.71e-85	316	1577289				-
motif-2-3-1	Minc_v4_shac_contig_47	90.234	256	6	6	1	238	1564139	1563885	1.71e-85	316	1577289				-
motif-2-3-1	Minc_v4_shac_contig_47	90.234	256	6	6	1	238	1564445	1564191	1.71e-85	316	1577289				-
motif-2-3-1	Minc_v4_shac_contig_47	90.234	256	6	6	1	238	1564751	1564497	1.71e-85	316	1577289				-
motif-2-3-1	Minc_v4_shac_contig_47	90.234	256	6	6	1	238	1565056	1564802	1.71e-85	316	1577289				-
motif-2-3-1	Minc_v4_shac_contig_47	90.234	256	6	6	1	238	1565359	1565105	1.71e-85	316	1577289				-
motif-2-3-1	Minc_v4_shac_contig_47	90.234	256	6	6	1	238	1565663	1565409	1.71e-85	316	1577289				-
motif-2-3-1	Minc_v4_shac_contig_47	90.234	256	6	6	1	238	1565966	1565712	1.71e-85	316	1577289				-
motif-2-3-1	Minc_v4_shac_contig_47	90.234	256	6	6	1	238	1566270	1566016	1.71e-85	316	1577289				-
motif-2-3-1	Minc_v4_shac_contig_47	90.234	256	6	6	1	238	1566574	1566320	1.71e-85	316	1577289				-
motif-2-3-1	Minc_v4_shac_contig_47	90.234	256	6	6	1	238	1566877	1566623	1.71e-85	316	1577289				-
motif-2-3-1	Minc_v4_shac_contig_47	90.234	256	6	6	1	238	1567181	1566927	1.71e-85	316	1577289				-
motif-2-3-1	Minc_v4_shac_contig_47	90.234	256	6	6	1	238	1567484	1567230	1.71e-85	316	1577289				-
motif-2-3-1	Minc_v4_shac_contig_47	90.234	256	6	6	1	238	1567788	1567534	1.71e-85	316	1577289				-
motif-2-3-1	Minc_v4_shac_contig_47	90.234	256	6	6	1	238	1568092	1567838	1.71e-85	316	1577289				-
motif-2-3-1	Minc_v4_shac_contig_47	90.234	256	6	6	1	238	1568395	1568141	1.71e-85	316	1577289				-
motif-2-3-1	Minc_v4_shac_contig_47	90.234	256	6	6	1	238	1568699	1568445	1.71e-85	316	1577289				-
motif-2-3-1	Minc_v4_shac_contig_47	90.234	256	6	6	1	238	1569003	1568749	1.71e-85	316	1577289				-
motif-2-3-1	Minc_v4_shac_contig_47	90.234	256	6	6	1	238	1569308	1569054	1.71e-85	316	1577289				-
motif-2-3-1	Minc_v4_shac_contig_47	90.234	256	6	6	1	238	1569612	1569358	1.71e-85	316	1577289				-
motif-2-3-1	Minc_v4_shac_contig_47	90.234	256	6	6	1	238	1569915	1569661	1.71e-85	316	1577289				-
motif-2-3-1	Minc_v4_shac_contig_47	90.234	256	6	6	1	238	1570218	1569964	1.71e-85	316	1577289				-
motif-2-3-1	Minc_v4_shac_contig_47	90.234	256	6	6	1	238	1570521	1570267	1.71e-85	316	1577289				-
motif-2-3-1	Minc_v4_shac_contig_47	90.234	256	6	6	1	238	1570825	1570571	1.71e-85	316	1577289				-
motif-2-3-1	Minc_v4_shac_contig_47	90.234	256	6	6	1	238	1571129	1570875	1.71e-85	316	1577289				-
motif-2-3-1	Minc_v4_shac_contig_47	90.234	256	6	6	1	238	1571432	1571178	1.71e-85	316	1577289				-
motif-2-3-1	Minc_v4_shac_contig_47	90.234	256	6	6	1	238	1571735	1571481	1.71e-85	316	1577289				-
motif-2-3-1	Minc_v4_shac_contig_47	90.234	256	6	6	1	238	1572039	1571785	1.71e-85	316	1577289				-
motif-2-3-1	Minc_v4_shac_contig_47	90.234	256	6	6	1	238	1572341	1572087	1.71e-85	316	1577289				-
motif-2-3-1	Minc_v4_shac_contig_47	90.234	256	6	6	1	238	1572645	1572391	1.71e-85	316	1577289				-
motif-2-3-1	Minc_v4_shac_contig_47	90.588	255	6	7	1	238	1572948	1572695	3.67e-87	322	1577289				-
motif-2-3-1	Minc_v4_shac_contig_47	90.234	256	6	6	1	238	1573254	1573000	1.71e-85	316	1577289				-
motif-2-3-1	Minc_v4_shac_contig_47	90.234	256	6	6	1	238	1573558	1573304	1.71e-85	316	1577289				-
motif-2-3-1	Minc_v4_shac_contig_47	90.234	256	6	6	1	238	1573862	1573608	1.71e-85	316	1577289				-
motif-2-3-1	Minc_v4_shac_contig_47	90.234	256	5	7	1	238	1574168	1573915	1.71e-85	316	1577289				-
motif-2-3-1	Minc_v4_shac_contig_47	90.234	256	6	6	1	238	1574471	1574217	1.71e-85	316	1577289				-
motif-2-3-1	Minc_v4_shac_contig_47	90.234	256	6	6	1	238	1574776	1574522	1.71e-85	316	1577289				-
motif-2-3-1	Minc_v4_shac_contig_47	90.234	256	6	6	1	238	1575082	1574828	1.71e-85	316	1577289				-
motif-2-3-1	Minc_v4_shac_contig_47	90.234	256	6	6	1	238	1575386	1575132	1.71e-85	316	1577289				-
motif-2-3-1	Minc_v4_shac_contig_47	90.625	256	6	5	1	238	1575691	1575436	1.02e-87	324	1577289				-
motif-2-3-1	Minc_v4_shac_contig_47	90.234	256	6	6	1	238	1575995	1575741	1.71e-85	316	1577289				-
motif-2-3-1	Minc_v4_shac_contig_47	90.625	256	6	5	1	238	1576300	1576045	1.02e-87	324	1577289				-
motif-2-3-1	Minc_v4_shac_contig_47	90.234	256	6	6	1	238	1576606	1576352	1.71e-85	316	1577289				-
motif-2-3-1	Minc_v4_shac_contig_47	89.883	257	6	8	1	238	1576911	1576656	2.21e-84	313	1577289				-
motif-2-3-1	Minc_v4_shac_contig_47	90.234	256	6	6	1	238	1577214	1576960	1.71e-85	316	1577289				-
motif-2-3-1	Minc_v4_shac_contig_48	92.578	256	0	7	1	238	1566143	1565889	1.68e-95	350	1574228	End (split)	34	8086	-	None
motif-2-3-1	Minc_v4_shac_contig_48	94.949	99	2	2	142	238	1566386	1566289	5.10e-36	152	1574228				-
motif-2-3-1	Minc_v4_shac_contig_48	94.068	118	3	4	1	115	1566548	1566432	3.02e-43	176	1574228				-
motif-2-3-1	Minc_v4_shac_contig_48	94.017	117	4	3	1	115	1566952	1566837	1.09e-42	174	1574228				-
motif-2-3-1	Minc_v4_shac_contig_48	94.949	99	2	2	142	238	1567195	1567098	5.10e-36	152	1574228				-
motif-2-3-1	Minc_v4_shac_contig_48	94.017	117	4	3	1	115	1567357	1567242	1.09e-42	174	1574228				-
motif-2-3-1	Minc_v4_shac_contig_48	94.915	118	3	3	1	115	1567763	1567646	6.50e-45	182	1574228				-
motif-2-3-1	Minc_v4_shac_contig_48	96.000	100	1	2	141	238	1567922	1567824	3.05e-38	159	1574228				-
motif-2-3-1	Minc_v4_shac_contig_48	94.017	117	4	3	1	115	1568085	1567970	1.09e-42	174	1574228				-
motif-2-3-1	Minc_v4_shac_contig_48	94.017	117	4	3	1	115	1568487	1568372	1.09e-42	174	1574228				-
motif-2-3-1	Minc_v4_shac_contig_48	95.690	116	4	1	1	115	1568889	1568774	5.03e-46	185	1574228				-
motif-2-3-1	Minc_v4_shac_contig_48	96.000	100	1	2	141	238	1569047	1568949	3.05e-38	159	1574228				-
motif-2-3-1	Minc_v4_shac_contig_48	94.017	117	4	3	1	115	1569207	1569092	1.09e-42	174	1574228				-
motif-2-3-1	Minc_v4_shac_contig_48	94.017	117	4	3	1	115	1569584	1569469	1.09e-42	174	1574228				-
motif-2-3-1	Minc_v4_shac_contig_48	95.000	100	2	2	141	238	1569821	1569723	1.42e-36	154	1574228				-
motif-2-3-1	Minc_v4_shac_contig_48	95.876	97	1	2	144	238	1570199	1570104	1.42e-36	154	1574228				-
motif-2-3-1	Minc_v4_shac_contig_48	94.017	117	3	4	1	115	1570359	1570245	1.09e-42	174	1574228				-
motif-2-3-1	Minc_v4_shac_contig_48	87.833	263	7	6	1	238	1570768	1570506	4.82e-76	285	1574228				-
motif-2-3-1	Minc_v4_shac_contig_48	95.876	97	1	2	144	238	1570921	1570826	1.42e-36	154	1574228				-
motif-2-3-1	Minc_v4_shac_contig_48	94.017	117	4	3	1	115	1571084	1570969	1.09e-42	174	1574228				-
motif-2-3-1	Minc_v4_shac_contig_48	94.017	117	3	4	1	115	1571489	1571375	1.09e-42	174	1574228				-
motif-2-3-1	Minc_v4_shac_contig_48	86.486	259	14	8	1	238	1571892	1571634	6.28e-70	265	1574228				-
motif-2-3-1	Minc_v4_shac_contig_48	95.876	97	1	2	144	238	1572045	1571950	1.42e-36	154	1574228				-
motif-2-3-1	Minc_v4_shac_contig_48	94.017	117	3	4	1	115	1572206	1572092	1.09e-42	174	1574228				-
motif-2-3-1	Minc_v4_shac_contig_48	95.960	99	1	2	142	238	1572449	1572352	1.10e-37	158	1574228				-
motif-2-3-1	Minc_v4_shac_contig_48	94.017	117	4	3	1	115	1572613	1572498	1.09e-42	174	1574228				-
motif-2-3-1	Minc_v4_shac_contig_48	96.774	93	1	1	148	238	1572850	1572758	1.42e-36	154	1574228				-
motif-2-3-1	Minc_v4_shac_contig_48	94.068	118	3	4	1	115	1573016	1572900	3.02e-43	176	1574228				-
motif-2-3-1	Minc_v4_shac_contig_48	96.774	93	1	1	148	238	1573253	1573161	1.42e-36	154	1574228				-
[truncated: 561 more rows]
