# Supplementary material for: Unzipped genome assemblies of polyploid root-knot nematodes reveal unusual and clade-specific telomeric repeats
Source: Nat Commun. 2024 Feb 5;15:773. doi: 10.1038/s41467-024-44914-y (PMC10844300; doi:10.1038/s41467-024-44914-y)
Supplement: Supplementary file 6 — Supplementary Data 3 [file 41467_2024_44914_MOESM6_ESM.xlsx]

## Sheet: Summary
Contig	Ctg length	Motifs hmm	Positon	Repeats	Span	Strand	Note	Subgenome
Mjav_v4_contig_3	5865139	1,2,3	Beg	10	8741	+		A
Mjav_v4_contig_5	4793687	1,2,3	End	15	11086	-		B
Mjav_v4_contig_6	4196730	1,2,3	Beg then End	8 then 8	5706 then 6346	+ then -		B
Mjav_v4_contig_8	3848019	1,2,3	Beg	12	8839	+		A
Mjav_v4_contig_9	3731544	1.2	Beg	13	9314	+		B
Mjav_v4_contig_11	3682143	1.2	Beg then End	8 then 7	5168 then 4695	+ then -		B
Mjav_v4_contig_23	2796361	1,2,3	Beg	16	10447	+		N/D
Mjav_v4_contig_24	2652863	1,2,3	Beg	13	9532	+		N/D
Mjav_v4_contig_27	2587139	1,2,3	Beg	12	8338	+		N/D
Mjav_v4_contig_31	2531092	1,2,3	Beg	9	6157	+		A
Mjav_v4_contig_32	2521542	1,2,3	Beg	8	4637	+		A
Mjav_v4_contig_34	2465385	1,2,3	Beg	3	1602	-	(607 kb from) Beg	B
Mjav_v4_contig_40	2327323	1,2,3	End	9	25605	-		A
Mjav_v4_contig_48	2073847	1,2,3	End	8	4439	-		B
Mjav_v4_contig_50	2052563	1,2,3	Beg	7	7377	+		B
Mjav_v4_contig_54	1964371	1.2	Beg	16	11440	+		B
Mjav_v4_contig_57	1879034	1,2,3	Beg	13	8779	+		N/D
Mjav_v4_contig_64	1778928	1,2,3	Beg	11	6474	+		A
Mjav_v4_contig_68	1736261	1,2,3	Beg	12	9283	+ / -	(795 kb from) Beg	N/D
Mjav_v4_contig_73	1613364	1,2,3	Beg	17	11701	+		N/D
Mjav_v4_contig_76	1524460	1.3	End	3	11744	-/ +	(700 kb from) End	B
Mjav_v4_contig_80	1387712	1	Beg	16	8070	+		A
Mjav_v4_contig_84	1367818	1.2	Beg	7	5142	+		B
Mjav_v4_contig_88	1289335	1,2,3	End	13	7689	-		N/D
Mjav_v4_contig_98	1198533	1	End	17	9262	-		A
Mjav_v4_contig_107	971523	1.2	End	6	4270	-		B
Mjav_v4_contig_109	940396	1,2,3	End	18	10869	-		N/D
Mjav_v4_contig_116	834870	1,2,3	Beg	10	5770	+		A
Mjav_v4_contig_128	730968	1.2	Beg	20	9620	+		N/D
Mjav_v4_contig_132	716590	1,2,3	End	12	62943	-/ +	(135 kb from) End	N/D
Mjav_v4_contig_139	642188	1.2	End	13	8056	-		A
Mjav_v4_contig_141	588041	1.2	End	8	5835	-		B
Mjav_v4_contig_142	574445	1,2,3	Beg	22	14493	+		B
Mjav_v4_contig_143	572954	1.3	Beg	11	7965	+	(7kb from) Beg	N/D
Mjav_v4_contig_147	517523	1,2,3	End	16	9579	-/ +	(131 kb from) End	N/D
Mjav_v4_contig_154	466586	1.3	Beg	12	8945	+		N/D
Mjav_v4_contig_162	386580	1,2,3	End	13	7566	-		N/D
Mjav_v4_contig_165	350383	1.3	End	12	7725	-		N/D
Mjav_v4_contig_183	270940	1,2,3	Beg	18	9918	+		N/D
Mjav_v4_contig_187	251753	1,2,3	End	12	7880	-		N/D
Mjav_v4_contig_189	246968	1.2	Beg	14	10287	+		N/D
Mjav_v4_contig_197	226818	1,2,3	Beg	18	11922	+		N/D
Mjav_v4_contig_199	220196	1,2,3	Beg	11	8547	+		N/D
Mjav_v4_contig_201	215613	1,2,3	Beg	13	8286	+		A
Mjav_v4_contig_204	205173	1,2,3	End	13	10151	-		N/D
Mjav_v4_contig_212	172586	1,2,3	End	13	8398	-		N/D
Mjav_v4_contig_215	167559	1.2	Beg	21	13871	+		N/D
Mjav_v4_contig_221	152941	1,2,3	Beg	10	7314	+		N/D
Mjav_v4_contig_224	139365	1,2,3	End	12	8230	-		N/D
Mjav_v4_contig_231	123984	1,2,3	End	15	9976	-		N/D
Mjav_v4_contig_238	112487	1,2,3	End	9	5684	-		N/D
Mjav_v4_contig_239	112095	1.2	Beg	13	10873	+		N/D
Mjav_v4_contig_241	111555	1.2	Beg	16	11309	+		N/D
Mjav_v4_contig_245	97576	1,2,3	Beg	10	5925	+		N/D
Mjav_v4_contig_246	93663	1,2,3	End	7	4226	-		N/D
Mjav_v4_contig_250	86970	1,2,3	Beg	13	10249	+		N/D
Mjav_v4_contig_273	65239	1,2,3	End	18	12805	-		N/D
Repeated less than 3 times
Mjav_v4_contig_193	239379	1	Not repeated	Not repeated	Not repeated	-
Mjav_v4_contig_37	2372255	1.2	Beg	2	755	-/ +	(88kb from) Beg	N/D

## Sheet: Details
# Fields: query id	subject id	% identity	alignment length	mismatches	gap opens	query length	q. start	q. end	s. start	s. end	evalue	bit score	subject length	subject strand	Positon	Repeats	Span	Strand
2rc-1rc-3rc	Mjav_v4_contig_3	96.273	161	1	2	254	95	252	1	159	6.46e-68	260	5865139	plus	Beg	10	8741	plus
2rc-1rc-3rc	Mjav_v4_contig_3	80.479	292	6	4	254	10	252	830	1119	7.37e-80	298	5865139	plus
2rc-1rc-3rc	Mjav_v4_contig_3	79.661	295	6	4	254	10	252	1790	2082	3.13e-78	293	5865139	plus
2rc-1rc-3rc	Mjav_v4_contig_3	80.479	292	8	5	254	10	252	2753	3044	1.09e-77	292	5865139	plus
2rc-1rc-3rc	Mjav_v4_contig_3	80.205	293	6	4	254	10	252	3715	4005	2.57e-79	297	5865139	plus
2rc-1rc-3rc	Mjav_v4_contig_3	79.932	294	6	4	254	10	252	4676	4967	8.98e-79	295	5865139	plus
2rc-1rc-3rc	Mjav_v4_contig_3	79.661	295	6	4	254	10	252	5638	5930	3.13e-78	293	5865139	plus
2rc-1rc-3rc	Mjav_v4_contig_3	80.756	291	6	4	254	10	252	6601	6889	2.11e-80	300	5865139	plus
2rc-1rc-3rc	Mjav_v4_contig_3	80.205	293	6	4	254	10	252	7560	7850	2.57e-79	297	5865139	plus
2rc-1rc-3rc	Mjav_v4_contig_3	73.756	221	12	2	254	10	184	8521	8741	2.58e-41	170	5865139	plus
2rc-1rc-3rc	Mjav_v4_contig_5	75.000	188	3	2	254	10	153	4782789	4782602	1.63e-37	159	4793687	minus	End	15	11086	minus
2rc-1rc-3rc	Mjav_v4_contig_5	80.000	265	8	3	254	10	229	4783573	4783309	4.36e-70	267	4793687	minus
2rc-1rc-3rc	Mjav_v4_contig_5	79.401	267	8	3	254	10	229	4784359	4784093	5.31e-69	263	4793687	minus
2rc-1rc-3rc	Mjav_v4_contig_5	78.519	270	8	3	254	10	229	4785148	4784879	2.26e-67	258	4793687	minus
2rc-1rc-3rc	Mjav_v4_contig_5	78.810	269	8	3	254	10	229	4785936	4785668	6.46e-68	260	4793687	minus
2rc-1rc-3rc	Mjav_v4_contig_5	78.229	271	8	3	254	10	229	4786726	4786456	7.88e-67	256	4793687	minus
2rc-1rc-3rc	Mjav_v4_contig_5	77.372	274	8	3	254	10	229	4787519	4787246	3.35e-65	251	4793687	minus
2rc-1rc-3rc	Mjav_v4_contig_5	79.699	266	8	3	254	10	229	4788304	4788039	1.52e-69	265	4793687	minus
2rc-1rc-3rc	Mjav_v4_contig_5	79.104	268	8	3	254	10	229	4789091	4788824	1.85e-68	261	4793687	minus
2rc-1rc-3rc	Mjav_v4_contig_5	77.941	272	8	3	254	10	229	4789882	4789611	2.75e-66	254	4793687	minus
2rc-1rc-3rc	Mjav_v4_contig_5	78.229	271	8	3	254	10	229	4790672	4790402	7.88e-67	256	4793687	minus
2rc-1rc-3rc	Mjav_v4_contig_5	78.810	269	8	3	254	10	229	4791460	4791192	6.46e-68	260	4793687	minus
2rc-1rc-3rc	Mjav_v4_contig_5	78.229	271	8	3	254	10	229	4792250	4791980	7.88e-67	256	4793687	minus
2rc-1rc-3rc	Mjav_v4_contig_5	78.810	269	8	3	254	10	229	4793038	4792770	6.46e-68	260	4793687	minus
2rc-1rc-3rc	Mjav_v4_contig_5	93.077	130	5	1	254	104	229	4793687	4793558	2.26e-48	194	4793687	minus
2rc-1rc-3rc	Mjav_v4_contig_6	90.816	98	5	1	254	136	229	1	98	5.32e-31	136	4196730	plus	Beg then End	8 then 8	5706 then 6346	plus then minus
2rc-1rc-3rc	Mjav_v4_contig_6	80.153	262	10	3	254	10	229	648	909	5.31e-69	263	4196730	plus
2rc-1rc-3rc	Mjav_v4_contig_6	80.153	262	10	3	254	10	229	1459	1720	5.31e-69	263	4196730	plus
2rc-1rc-3rc	Mjav_v4_contig_6	80.153	262	10	3	254	10	229	2270	2531	5.31e-69	263	4196730	plus
2rc-1rc-3rc	Mjav_v4_contig_6	80.460	261	10	3	254	10	229	3081	3341	1.52e-69	265	4196730	plus
2rc-1rc-3rc	Mjav_v4_contig_6	80.153	262	10	3	254	10	229	3891	4152	5.31e-69	263	4196730	plus
2rc-1rc-3rc	Mjav_v4_contig_6	80.153	262	10	3	254	10	229	4702	4963	5.31e-69	263	4196730	plus
2rc-1rc-3rc	Mjav_v4_contig_6	77.835	194	5	2	254	10	165	5513	5706	1.43e-44	182	4196730	plus
2rc-1rc-3rc	Mjav_v4_contig_6	75.248	202	5	2	254	10	166	4189899	4189698	2.58e-41	171	4196730	minus
2rc-1rc-3rc	Mjav_v4_contig_6	79.104	268	8	3	254	10	229	4190777	4190510	1.85e-68	261	4196730	minus
2rc-1rc-3rc	Mjav_v4_contig_6	79.104	268	8	3	254	10	229	4191655	4191388	1.85e-68	261	4196730	minus
2rc-1rc-3rc	Mjav_v4_contig_6	78.810	269	8	3	254	10	229	4192534	4192266	6.46e-68	260	4196730	minus
2rc-1rc-3rc	Mjav_v4_contig_6	79.401	267	8	3	254	10	229	4193411	4193145	5.31e-69	263	4196730	minus
2rc-1rc-3rc	Mjav_v4_contig_6	79.401	267	8	3	254	10	229	4194288	4194022	5.31e-69	263	4196730	minus
2rc-1rc-3rc	Mjav_v4_contig_6	79.104	268	8	3	254	10	229	4195166	4194899	1.85e-68	261	4196730	minus
2rc-1rc-3rc	Mjav_v4_contig_6	79.401	267	8	3	254	10	229	4196043	4195777	5.31e-69	263	4196730	minus
2rc-1rc-3rc	Mjav_v4_contig_8	94.444	72	3	1	254	5	75	550	621	7.39e-23	109	3848019	plus	Beg	12	8839	plus
2rc-1rc-3rc	Mjav_v4_contig_8	76.642	274	10	3	254	10	229	613	886	1.73e-62	242	3848019	plus
2rc-1rc-3rc	Mjav_v4_contig_8	83.333	174	6	3	254	79	229	1597	1770	2.75e-47	191	3848019	plus
2rc-1rc-3rc	Mjav_v4_contig_8	92.308	156	7	2	254	79	229	2497	2652	4.65e-57	224	3848019	plus
2rc-1rc-3rc	Mjav_v4_contig_8	75.812	277	10	3	254	10	229	3233	3509	7.38e-61	236	3848019	plus
2rc-1rc-3rc	Mjav_v4_contig_8	76.727	275	9	4	254	10	229	4090	4364	6.05e-62	240	3848019	plus
2rc-1rc-3rc	Mjav_v4_contig_8	75.357	280	9	4	254	10	229	4945	5224	3.14e-59	231	3848019	plus
2rc-1rc-3rc	Mjav_v4_contig_8	93.548	155	6	1	254	79	229	5930	6084	2.57e-60	234	3848019	plus
2rc-1rc-3rc	Mjav_v4_contig_8	93.590	156	5	2	254	79	229	6788	6943	8.99e-60	233	3848019	plus
2rc-1rc-3rc	Mjav_v4_contig_8	77.289	273	9	4	254	10	229	7524	7796	4.97e-63	243	3848019	plus
2rc-1rc-3rc	Mjav_v4_contig_8	92.949	156	6	2	254	79	229	8470	8625	1.09e-58	228	3848019	plus
2rc-1rc-3rc	Mjav_v4_contig_8	72.093	215	7	3	254	10	171	9174	9388	6.91e-36	152	3848019	plus
2rc-1rc-3rc	Mjav_v4_contig_9	92.366	131	6	1	254	103	229	1	131	2.75e-47	191	3731544	plus	Beg	13	9314	plus
2rc-1rc-3rc	Mjav_v4_contig_9	78.067	269	10	3	254	10	229	624	892	3.35e-65	251	3731544	plus
2rc-1rc-3rc	Mjav_v4_contig_9	78.067	269	10	3	254	10	229	1385	1653	3.35e-65	251	3731544	plus
2rc-1rc-3rc	Mjav_v4_contig_9	78.652	267	10	3	254	10	229	2146	2412	2.75e-66	254	3731544	plus
2rc-1rc-3rc	Mjav_v4_contig_9	78.358	268	10	3	254	10	229	2905	3172	9.59e-66	252	3731544	plus
2rc-1rc-3rc	Mjav_v4_contig_9	77.206	272	10	3	254	10	229	3665	3936	1.42e-63	245	3731544	plus
2rc-1rc-3rc	Mjav_v4_contig_9	93.548	155	6	1	254	79	229	4555	4709	2.57e-60	234	3731544	plus
2rc-1rc-3rc	Mjav_v4_contig_9	78.358	268	10	3	254	10	229	5202	5469	9.59e-66	252	3731544	plus
2rc-1rc-3rc	Mjav_v4_contig_9	75.812	277	10	3	254	10	229	5962	6238	7.38e-61	236	3731544	plus
2rc-1rc-3rc	Mjav_v4_contig_9	78.652	267	10	3	254	10	229	6731	6997	2.75e-66	254	3731544	plus
2rc-1rc-3rc	Mjav_v4_contig_9	93.548	155	6	1	254	79	229	7616	7770	2.57e-60	234	3731544	plus
2rc-1rc-3rc	Mjav_v4_contig_9	78.067	269	10	3	254	10	229	8263	8531	3.35e-65	251	3731544	plus
2rc-1rc-3rc	Mjav_v4_contig_9	80.412	291	9	4	254	10	252	9024	9314	3.13e-78	294	3731544	plus
2rc-1rc-3rc	Mjav_v4_contig_11	90.323	155	8	2	254	105	252	1	155	2.94e-53	210	3682143	plus	Beg then End	8 then 7	5168 then 4695	plus then minus
2rc-1rc-3rc	Mjav_v4_contig_11	77.778	297	12	4	254	10	252	588	884	3.58e-71	269	3682143	plus
2rc-1rc-3rc	Mjav_v4_contig_11	77.778	297	12	4	254	10	252	1317	1613	3.58e-71	269	3682143	plus
2rc-1rc-3rc	Mjav_v4_contig_11	77.258	299	12	4	254	10	252	2046	2344	4.36e-70	266	3682143	plus
2rc-1rc-3rc	Mjav_v4_contig_11	78.041	296	12	4	254	10	252	2777	3072	1.02e-71	271	3682143	plus
2rc-1rc-3rc	Mjav_v4_contig_11	77.517	298	12	4	254	10	252	3505	3802	1.25e-70	268	3682143	plus
2rc-1rc-3rc	Mjav_v4_contig_11	77.000	300	12	4	254	10	252	4235	4534	1.52e-69	264	3682143	plus
2rc-1rc-3rc	Mjav_v4_contig_11	75.743	202	5	3	254	10	167	4967	5168	2.58e-41	170	3682143	plus
2rc-1rc-3rc	Mjav_v4_contig_11	74.146	205	6	2	254	10	167	3677653	3677449	1.10e-39	165	3682143	minus
2rc-1rc-3rc	Mjav_v4_contig_11	78.598	271	8	4	254	10	230	3678430	3678160	7.88e-67	255	3682143	minus
2rc-1rc-3rc	Mjav_v4_contig_11	78.022	273	8	4	254	10	230	3679209	3678937	9.59e-66	251	3682143	minus
2rc-1rc-3rc	Mjav_v4_contig_11	79.775	267	8	4	254	10	230	3679982	3679716	5.31e-69	262	3682143	minus
2rc-1rc-3rc	Mjav_v4_contig_11	79.775	267	8	4	254	10	230	3680755	3680489	5.31e-69	262	3682143	minus
2rc-1rc-3rc	Mjav_v4_contig_11	78.598	271	8	4	254	10	230	3681532	3681262	7.88e-67	255	3682143	minus
2rc-1rc-3rc	Mjav_v4_contig_11	93.333	105	3	2	254	130	230	3682143	3682039	6.91e-36	153	3682143	minus
2rc-1rc-3rc	Mjav_v4_contig_23	91.346	104	5	1	254	130	229	501	604	2.94e-34	147	2796361	plus	Beg	16	10447	plus
2rc-1rc-3rc	Mjav_v4_contig_23	79.699	266	8	3	254	10	229	1033	1298	1.52e-69	265	2796361	plus
2rc-1rc-3rc	Mjav_v4_contig_23	79.699	266	8	3	254	10	229	1727	1992	1.52e-69	265	2796361	plus
2rc-1rc-3rc	Mjav_v4_contig_23	80.000	265	8	3	254	10	229	2421	2685	4.36e-70	267	2796361	plus
2rc-1rc-3rc	Mjav_v4_contig_23	79.699	266	8	3	254	10	229	3114	3379	1.52e-69	265	2796361	plus
2rc-1rc-3rc	Mjav_v4_contig_23	79.401	267	8	3	254	10	229	3808	4074	5.31e-69	263	2796361	plus
2rc-1rc-3rc	Mjav_v4_contig_23	80.228	263	9	3	254	10	229	4503	4765	4.36e-70	266	2796361	plus
2rc-1rc-3rc	Mjav_v4_contig_23	79.699	266	8	3	254	10	229	5194	5459	1.52e-69	265	2796361	plus
2rc-1rc-3rc	Mjav_v4_contig_23	80.000	265	8	3	254	10	229	5888	6152	4.36e-70	267	2796361	plus
2rc-1rc-3rc	Mjav_v4_contig_23	80.000	265	8	3	254	10	229	6581	6845	4.36e-70	267	2796361	plus
2rc-1rc-3rc	Mjav_v4_contig_23	79.699	266	8	3	254	10	229	7274	7539	1.52e-69	265	2796361	plus
2rc-1rc-3rc	Mjav_v4_contig_23	79.401	267	8	3	254	10	229	7968	8234	5.31e-69	263	2796361	plus
2rc-1rc-3rc	Mjav_v4_contig_23	79.401	267	8	3	254	10	229	8663	8929	5.31e-69	263	2796361	plus
2rc-1rc-3rc	Mjav_v4_contig_23	79.401	267	8	3	254	10	229	9358	9624	5.31e-69	263	2796361	plus
2rc-1rc-3rc	Mjav_v4_contig_23	79.699	266	8	3	254	10	229	10053	10318	1.52e-69	265	2796361	plus
2rc-1rc-3rc	Mjav_v4_contig_23	77.114	201	3	2	254	10	167	10747	10947	1.17e-45	186	2796361	plus
2rc-1rc-3rc	Mjav_v4_contig_24	92.553	94	4	1	254	139	229	1	94	5.32e-31	137	2652863	plus	Beg	13	9532	plus
2rc-1rc-3rc	Mjav_v4_contig_24	81.749	263	5	3	254	10	229	585	847	1.62e-75	284	2652863	plus
2rc-1rc-3rc	Mjav_v4_contig_24	80.000	270	4	3	254	10	229	1374	1643	8.41e-73	276	2652863	plus
2rc-1rc-3rc	Mjav_v4_contig_24	80.755	265	6	4	254	10	229	2170	2434	1.02e-71	271	2652863	plus
2rc-1rc-3rc	Mjav_v4_contig_24	80.150	267	6	4	254	10	229	2983	3249	1.25e-70	268	2652863	plus
2rc-1rc-3rc	Mjav_v4_contig_24	79.851	268	6	4	254	10	229	3773	4040	4.36e-70	266	2652863	plus
2rc-1rc-3rc	Mjav_v4_contig_24	80.755	265	6	4	254	10	229	4607	4871	1.02e-71	271	2652863	plus
2rc-1rc-3rc	Mjav_v4_contig_24	79.851	268	6	4	254	10	229	5393	5660	4.36e-70	266	2652863	plus
2rc-1rc-3rc	Mjav_v4_contig_24	80.755	265	6	4	254	10	229	6181	6445	1.02e-71	271	2652863	plus
2rc-1rc-3rc	Mjav_v4_contig_24	80.150	267	6	4	254	10	229	6966	7232	1.25e-70	268	2652863	plus
2rc-1rc-3rc	Mjav_v4_contig_24	80.451	266	6	4	254	10	229	7753	8018	3.58e-71	269	2652863	plus
2rc-1rc-3rc	Mjav_v4_contig_24	80.150	267	6	4	254	10	229	8539	8805	1.25e-70	268	2652863	plus
2rc-1rc-3rc	Mjav_v4_contig_24	76.329	207	6	3	254	10	173	9326	9532	1.74e-43	178	2652863	plus
2rc-1rc-3rc	Mjav_v4_contig_27	93.077	130	3	2	254	129	252	1	130	2.75e-47	191	2587139	plus	Beg	12	8338	plus
2rc-1rc-3rc	Mjav_v4_contig_27	80.602	299	11	4	254	1	252	614	912	6.05e-81	303	2587139	plus
2rc-1rc-3rc	Mjav_v4_contig_27	93.252	163	4	3	254	96	252	1220	1381	2.11e-61	238	2587139	plus
2rc-1rc-3rc	Mjav_v4_contig_27	79.801	302	11	4	254	1	252	1865	2166	2.57e-79	297	2587139	plus
2rc-1rc-3rc	Mjav_v4_contig_27	80.602	299	11	5	254	1	252	2649	2947	7.37e-80	298	2587139	plus
2rc-1rc-3rc	Mjav_v4_contig_27	81.145	297	11	4	254	1	252	3431	3727	4.97e-82	306	2587139	plus
2rc-1rc-3rc	Mjav_v4_contig_27	80.333	300	11	4	254	1	252	4211	4510	2.11e-80	301	2587139	plus
2rc-1rc-3rc	Mjav_v4_contig_27	81.419	296	11	4	254	1	252	4994	5289	1.42e-82	308	2587139	plus
2rc-1rc-3rc	Mjav_v4_contig_27	79.276	304	11	5	254	1	252	5772	6075	3.82e-77	289	2587139	plus
2rc-1rc-3rc	Mjav_v4_contig_27	79.276	304	11	4	254	1	252	6559	6862	3.13e-78	294	2587139	plus
2rc-1rc-3rc	Mjav_v4_contig_27	81.419	296	11	4	254	1	252	7346	7641	1.42e-82	308	2587139	plus
2rc-1rc-3rc	Mjav_v4_contig_27	77.103	214	8	3	254	1	173	8125	8338	9.60e-47	189	2587139	plus
2rc-1rc-3rc	Mjav_v4_contig_31	93.496	123	2	3	254	134	252	1	121	1.74e-43	178	2531092	plus	Beg	9	6157	plus
2rc-1rc-3rc	Mjav_v4_contig_31	95.531	179	1	3	254	79	252	580	756	1.98e-74	280	2531092	plus
2rc-1rc-3rc	Mjav_v4_contig_31	94.972	179	2	4	254	79	252	1366	1542	1.02e-71	271	2531092	plus
2rc-1rc-3rc	Mjav_v4_contig_31	95.506	178	2	3	254	79	252	2154	2329	2.41e-73	278	2531092	plus
2rc-1rc-3rc	Mjav_v4_contig_31	95.506	178	2	3	254	79	252	2947	3122	2.41e-73	278	2531092	plus
2rc-1rc-3rc	Mjav_v4_contig_31	79.333	300	3	6	254	10	252	3609	3906	1.33e-76	288	2531092	plus
2rc-1rc-3rc	Mjav_v4_contig_31	82.007	289	4	5	254	10	252	4393	4679	1.42e-82	308	2531092	plus
2rc-1rc-3rc	Mjav_v4_contig_31	94.944	178	3	3	254	79	252	5290	5465	2.93e-72	273	2531092	plus
2rc-1rc-3rc	Mjav_v4_contig_31	77.670	206	4	2	254	10	173	5952	6157	2.26e-48	194	2531092	plus
2rc-1rc-3rc	Mjav_v4_contig_32	95.429	175	1	3	254	79	250	506	676	2.93e-72	273	2521542	plus	Beg	8	4637	plus
2rc-1rc-3rc	Mjav_v4_contig_32	91.848	184	5	5	254	79	252	1191	1374	9.59e-66	251	2521542	plus
2rc-1rc-3rc	Mjav_v4_contig_32	95.480	177	3	2	254	79	252	1824	1998	6.90e-74	279	2521542	plus
2rc-1rc-3rc	Mjav_v4_contig_32	97.159	176	1	2	254	79	252	2434	2607	3.82e-77	290	2521542	plus
2rc-1rc-3rc	Mjav_v4_contig_32	97.159	176	1	2	254	79	252	3106	3279	3.82e-77	290	2521542	plus
2rc-1rc-3rc	Mjav_v4_contig_32	96.023	176	3	2	254	79	252	3815	3988	1.98e-74	281	2521542	plus
2rc-1rc-3rc	Mjav_v4_contig_32	81.119	286	9	4	254	10	252	4345	4628	8.98e-79	296	2521542	plus
2rc-1rc-3rc	Mjav_v4_contig_32	100.000	83	0	0	254	79	161	5060	5142	2.41e-35	150	2521542	plus
2rc-1rc-3rc	Mjav_v4_contig_34	98.876	89	1	0	254	79	167	1855949	1855861	5.68e-37	157	2465385	minus	(607 kb from) Beg	3	1602	minus
2rc-1rc-3rc	Mjav_v4_contig_34	79.932	294	6	4	254	10	252	1856797	1856506	8.98e-79	295	2465385	minus
2rc-1rc-3rc	Mjav_v4_contig_34	83.509	285	3	4	254	10	252	1857462	1857180	1.85e-87	324	2465385	minus
2rc-1rc-3rc	Mjav_v4_contig_37	92.373	118	4	2	254	140	252	88488	88371	8.99e-41	168	2372255	minus	(88kb from) Beg	2	755	minus / plus
2rc-1rc-3rc	Mjav_v4_contig_37	73.659	205	6	2	254	10	166	88921	89125	1.33e-38	161	2372255	plus
2rc-1rc-3rc	Mjav_v4_contig_40	78.392	199	2	3	254	10	167	2301917	2301719	9.60e-47	189	2327323	minus	End	9	25605	minus
2rc-1rc-3rc	Mjav_v4_contig_40	83.275	287	2	5	254	10	252	2321589	2321305	2.25e-86	321	2327323	minus
2rc-1rc-3rc	Mjav_v4_contig_40	82.007	289	6	6	254	10	252	2322411	2322123	6.05e-81	302	2327323	minus
2rc-1rc-3rc	Mjav_v4_contig_40	80.069	291	10	6	254	10	252	2323235	2322945	1.98e-74	280	2327323	minus
2rc-1rc-3rc	Mjav_v4_contig_40	80.069	291	10	5	254	10	252	2324088	2323798	1.62e-75	285	2327323	minus
2rc-1rc-3rc	Mjav_v4_contig_40	80.756	291	8	5	254	10	252	2324941	2324651	3.13e-78	294	2327323	minus
2rc-1rc-3rc	Mjav_v4_contig_40	81.034	290	8	5	254	10	252	2325794	2325505	8.98e-79	296	2327323	minus
2rc-1rc-3rc	Mjav_v4_contig_40	80.756	291	8	5	254	10	252	2326647	2326357	3.13e-78	294	2327323	minus
2rc-1rc-3rc	Mjav_v4_contig_40	91.228	114	5	3	254	144	252	2327323	2327210	6.91e-36	152	2327323	minus
2rc-1rc-3rc	Mjav_v4_contig_48	76.238	202	3	2	254	10	166	2069552	2069351	4.97e-44	180	2073847	minus	End	8	4439	minus
2rc-1rc-3rc	Mjav_v4_contig_48	79.932	294	6	6	254	10	252	2070158	2069867	4.65e-76	286	2073847	minus
2rc-1rc-3rc	Mjav_v4_contig_48	80.205	293	6	5	254	10	252	2070763	2070473	1.09e-77	292	2073847	minus
2rc-1rc-3rc	Mjav_v4_contig_48	80.069	291	8	5	254	10	252	2071366	2071078	4.65e-76	287	2073847	minus
2rc-1rc-3rc	Mjav_v4_contig_48	80.205	293	6	6	254	10	252	2071971	2071681	1.33e-76	288	2073847	minus
2rc-1rc-3rc	Mjav_v4_contig_48	79.932	294	6	6	254	10	252	2072577	2072286	4.65e-76	286	2073847	minus
2rc-1rc-3rc	Mjav_v4_contig_48	79.392	296	6	6	254	10	252	2073185	2072892	5.67e-75	282	2073847	minus
2rc-1rc-3rc	Mjav_v4_contig_48	79.110	292	10	5	254	10	252	2073789	2073500	8.41e-73	276	2073847	minus
2rc-1rc-3rc	Mjav_v4_contig_50	91.000	100	5	1	254	134	229	1	100	4.36e-32	140	2052563	plus	Beg	7	7377	plus
2rc-1rc-3rc	Mjav_v4_contig_50	97.727	88	2	0	254	79	166	787	874	2.41e-35	150	2052563	plus
2rc-1rc-3rc	Mjav_v4_contig_50	92.308	156	7	2	254	79	229	2319	2474	4.65e-57	224	2052563	plus
2rc-1rc-3rc	Mjav_v4_contig_50	92.308	156	7	2	254	79	229	3162	3317	4.65e-57	224	2052563	plus
2rc-1rc-3rc	Mjav_v4_contig_50	92.308	156	7	2	254	79	229	4001	4156	4.65e-57	224	2052563	plus
2rc-1rc-3rc	Mjav_v4_contig_50	92.308	156	7	2	254	79	229	6380	6535	4.65e-57	224	2052563	plus
2rc-1rc-3rc	Mjav_v4_contig_50	92.308	156	7	2	254	79	229	7222	7377	4.65e-57	224	2052563	plus
2rc-1rc-3rc	Mjav_v4_contig_54	92.742	124	5	1	254	110	229	1	124	4.08e-45	183	1964371	plus	Beg	16	11440	plus
2rc-1rc-3rc	Mjav_v4_contig_54	80.608	263	8	4	254	10	229	619	881	4.36e-70	266	1964371	plus
2rc-1rc-3rc	Mjav_v4_contig_54	80.303	264	8	4	254	10	229	1376	1639	1.52e-69	264	1964371	plus
2rc-1rc-3rc	Mjav_v4_contig_54	80.608	263	8	4	254	10	229	2134	2396	4.36e-70	266	1964371	plus
2rc-1rc-3rc	Mjav_v4_contig_54	80.000	265	8	4	254	10	229	2891	3155	5.31e-69	262	1964371	plus
2rc-1rc-3rc	Mjav_v4_contig_54	80.303	264	8	4	254	10	229	3650	3913	1.52e-69	264	1964371	plus
2rc-1rc-3rc	Mjav_v4_contig_54	80.000	265	8	4	254	10	229	4408	4672	5.31e-69	262	1964371	plus
2rc-1rc-3rc	Mjav_v4_contig_54	80.000	265	8	4	254	10	229	5167	5431	5.31e-69	262	1964371	plus
2rc-1rc-3rc	Mjav_v4_contig_54	79.699	266	8	4	254	10	229	5926	6191	1.85e-68	260	1964371	plus
2rc-1rc-3rc	Mjav_v4_contig_54	80.303	264	8	4	254	10	229	6686	6949	1.52e-69	264	1964371	plus
2rc-1rc-3rc	Mjav_v4_contig_54	79.699	266	8	4	254	10	229	7444	7709	1.85e-68	260	1964371	plus
2rc-1rc-3rc	Mjav_v4_contig_54	80.303	264	8	4	254	10	229	8204	8467	1.52e-69	264	1964371	plus
2rc-1rc-3rc	Mjav_v4_contig_54	80.303	264	8	4	254	10	229	8962	9225	1.52e-69	264	1964371	plus
2rc-1rc-3rc	Mjav_v4_contig_54	80.303	264	8	4	254	10	229	9720	9983	1.52e-69	264	1964371	plus
2rc-1rc-3rc	Mjav_v4_contig_54	80.000	265	8	4	254	10	229	10478	10742	5.31e-69	262	1964371	plus
2rc-1rc-3rc	Mjav_v4_contig_54	78.431	204	4	3	254	10	173	11237	11440	7.88e-48	193	1964371	plus
2rc-1rc-3rc	Mjav_v4_contig_57	95.429	175	3	2	254	81	252	1	173	8.41e-73	276	1879034	plus	Beg	13	8779	plus
2rc-1rc-3rc	Mjav_v4_contig_57	95.480	177	3	2	254	79	252	722	896	6.90e-74	279	1879034	plus
2rc-1rc-3rc	Mjav_v4_contig_57	95.480	177	3	2	254	79	252	1447	1621	6.90e-74	279	1879034	plus
2rc-1rc-3rc	Mjav_v4_contig_57	95.480	177	3	2	254	79	252	2173	2347	6.90e-74	279	1879034	plus
2rc-1rc-3rc	Mjav_v4_contig_57	95.480	177	3	2	254	79	252	2897	3071	6.90e-74	279	1879034	plus
2rc-1rc-3rc	Mjav_v4_contig_57	95.480	177	3	2	254	79	252	3622	3796	6.90e-74	279	1879034	plus
2rc-1rc-3rc	Mjav_v4_contig_57	95.480	177	3	2	254	79	252	4350	4524	6.90e-74	279	1879034	plus
2rc-1rc-3rc	Mjav_v4_contig_57	95.480	177	3	2	254	79	252	5072	5246	6.90e-74	279	1879034	plus
2rc-1rc-3rc	Mjav_v4_contig_57	95.480	177	3	2	254	79	252	5798	5972	6.90e-74	279	1879034	plus
2rc-1rc-3rc	Mjav_v4_contig_57	95.480	177	3	2	254	79	252	6522	6696	6.90e-74	279	1879034	plus
2rc-1rc-3rc	Mjav_v4_contig_57	79.181	293	11	5	254	10	252	7129	7421	2.41e-73	277	1879034	plus
2rc-1rc-3rc	Mjav_v4_contig_57	95.480	177	3	2	254	79	252	7969	8143	6.90e-74	279	1879034	plus
2rc-1rc-3rc	Mjav_v4_contig_57	98.864	88	1	0	254	79	166	8692	8779	1.98e-36	155	1879034	plus
2rc-1rc-3rc	Mjav_v4_contig_64	90.909	77	6	1	254	5	80	142	218	3.14e-21	104	1778928	plus	Beg	11	6474	plus
2rc-1rc-3rc	Mjav_v4_contig_64	80.069	291	10	5	254	10	252	205	495	1.62e-75	285	1778928	plus
2rc-1rc-3rc	Mjav_v4_contig_64	80.623	289	10	5	254	10	252	895	1183	1.33e-76	288	1778928	plus
2rc-1rc-3rc	Mjav_v4_contig_64	80.069	291	10	5	254	10	252	1583	1873	1.62e-75	285	1778928	plus
2rc-1rc-3rc	Mjav_v4_contig_64	79.795	292	10	5	254	10	252	2273	2564	5.67e-75	283	1778928	plus
2rc-1rc-3rc	Mjav_v4_contig_64	80.069	291	10	5	254	10	252	2964	3254	1.62e-75	285	1778928	plus
2rc-1rc-3rc	Mjav_v4_contig_64	80.623	289	10	5	254	10	252	3654	3942	1.33e-76	288	1778928	plus
2rc-1rc-3rc	Mjav_v4_contig_64	80.623	289	10	5	254	10	252	4342	4630	1.33e-76	288	1778928	plus
2rc-1rc-3rc	Mjav_v4_contig_64	80.345	290	10	5	254	10	252	5030	5319	4.65e-76	287	1778928	plus
2rc-1rc-3rc	Mjav_v4_contig_64	78.716	296	10	5	254	10	252	5719	6014	8.41e-73	276	1778928	plus
2rc-1rc-3rc	Mjav_v4_contig_64	76.238	202	4	2	254	10	167	6414	6615	4.97e-44	179	1778928	plus
2rc-1rc-3rc	Mjav_v4_contig_68	95.333	150	2	2	254	106	252	795781	795928	7.38e-61	235	1736261	plus	(795 kb from) Beg	12	9283	plus / minus
2rc-1rc-3rc	Mjav_v4_contig_68	81.882	287	8	4	254	10	252	796420	796706	4.97e-82	306	1736261	plus
2rc-1rc-3rc	Mjav_v4_contig_68	81.533	287	7	4	254	10	252	797222	797506	6.05e-81	303	1736261	plus
2rc-1rc-3rc	Mjav_v4_contig_68	79.863	293	9	4	254	10	252	797969	798261	3.82e-77	290	1736261	plus
2rc-1rc-3rc	Mjav_v4_contig_68	81.034	290	8	4	254	10	252	798777	799066	2.11e-80	300	1736261	plus
2rc-1rc-3rc	Mjav_v4_contig_68	81.597	288	8	4	254	10	252	799581	799868	1.73e-81	304	1736261	plus
2rc-1rc-3rc	Mjav_v4_contig_68	81.315	289	8	4	254	10	252	801267	800979	6.05e-81	302	1736261	minus
2rc-1rc-3rc	Mjav_v4_contig_68	81.597	288	8	4	254	10	252	802070	801783	1.73e-81	304	1736261	minus
2rc-1rc-3rc	Mjav_v4_contig_68	80.412	291	9	4	254	10	252	802876	802586	3.13e-78	294	1736261	minus
2rc-1rc-3rc	Mjav_v4_contig_68	82.105	285	7	4	254	10	252	803621	803339	4.97e-82	306	1736261	minus
2rc-1rc-3rc	Mjav_v4_contig_68	81.597	288	8	4	254	10	252	804424	804137	1.73e-81	304	1736261	minus
2rc-1rc-3rc	Mjav_v4_contig_68	95.333	150	2	2	254	106	252	805063	804916	7.38e-61	235	1736261	minus
2rc-1rc-3rc	Mjav_v4_contig_73	93.077	130	3	3	254	127	252	1	128	3.35e-46	187	1613364	plus	Beg	17	11701	plus
2rc-1rc-3rc	Mjav_v4_contig_73	77.695	269	11	3	254	10	229	503	771	4.08e-64	246	1613364	plus
2rc-1rc-3rc	Mjav_v4_contig_73	78.261	299	7	5	254	10	252	1291	1587	2.41e-73	277	1613364	plus
2rc-1rc-3rc	Mjav_v4_contig_73	77.985	268	11	3	254	10	229	1962	2229	1.17e-64	248	1613364	plus
2rc-1rc-3rc	Mjav_v4_contig_73	78.788	297	7	5	254	10	252	2749	3043	1.98e-74	280	1613364	plus
2rc-1rc-3rc	Mjav_v4_contig_73	95.455	154	4	1	254	79	229	3534	3687	1.42e-63	245	1613364	plus
2rc-1rc-3rc	Mjav_v4_contig_73	78.261	299	7	5	254	10	252	4208	4504	2.41e-73	277	1613364	plus
2rc-1rc-3rc	Mjav_v4_contig_73	77.860	271	9	3	254	10	229	4879	5149	9.59e-66	251	1613364	plus
2rc-1rc-3rc	Mjav_v4_contig_73	77.483	302	7	6	254	10	252	5672	5971	4.36e-70	267	1613364	plus
2rc-1rc-3rc	Mjav_v4_contig_73	77.407	270	11	3	254	10	229	6342	6611	1.42e-63	244	1613364	plus
2rc-1rc-3rc	Mjav_v4_contig_73	80.903	288	8	5	254	10	252	7104	7389	1.09e-77	292	1613364	plus
2rc-1rc-3rc	Mjav_v4_contig_73	77.985	268	11	3	254	10	229	7764	8031	1.17e-64	248	1613364	plus
2rc-1rc-3rc	Mjav_v4_contig_73	78.261	299	7	5	254	10	252	8551	8847	2.41e-73	277	1613364	plus
2rc-1rc-3rc	Mjav_v4_contig_73	76.557	273	11	3	254	10	229	9222	9494	6.05e-62	239	1613364	plus
2rc-1rc-3rc	Mjav_v4_contig_73	79.322	295	7	5	254	10	252	10014	10306	1.62e-75	284	1613364	plus
2rc-1rc-3rc	Mjav_v4_contig_73	78.571	266	11	3	254	10	229	10681	10946	9.59e-66	251	1613364	plus
2rc-1rc-3rc	Mjav_v4_contig_73	73.659	205	7	2	254	10	167	11497	11701	4.66e-38	160	1613364	plus
2rc-1rc-3rc	Mjav_v4_contig_76	76.098	205	8	2	254	10	173	813579	813375	1.74e-43	178	1524460	minus	(700 kb from) End	3	11744	minus / plus
2rc-1rc-3rc	Mjav_v4_contig_76	76.753	271	12	3	254	10	229	814519	814249	2.11e-61	238	1524460	minus
2rc-1rc-3rc	Mjav_v4_contig_76	76.098	205	8	2	254	10	173	824914	825118	1.74e-43	178	1524460	plus
2rc-1rc-3rc	Mjav_v4_contig_80	93.578	109	3	2	254	126	230	1	109	4.66e-38	160	1387712	plus	Beg	16	8070	plus
2rc-1rc-3rc	Mjav_v4_contig_80	94.839	155	3	3	254	81	230	483	637	7.38e-61	235	1387712	plus
2rc-1rc-3rc	Mjav_v4_contig_80	94.839	155	3	3	254	81	230	1014	1168	7.38e-61	235	1387712	plus
2rc-1rc-3rc	Mjav_v4_contig_80	94.839	155	3	3	254	81	230	1545	1699	7.38e-61	235	1387712	plus
2rc-1rc-3rc	Mjav_v4_contig_80	94.839	155	3	3	254	81	230	2075	2229	7.38e-61	235	1387712	plus
2rc-1rc-3rc	Mjav_v4_contig_80	94.839	155	3	3	254	81	230	2608	2762	7.38e-61	235	1387712	plus
2rc-1rc-3rc	Mjav_v4_contig_80	94.839	155	3	3	254	81	230	3141	3295	7.38e-61	235	1387712	plus
2rc-1rc-3rc	Mjav_v4_contig_80	94.839	155	3	3	254	81	230	3674	3828	7.38e-61	235	1387712	plus
2rc-1rc-3rc	Mjav_v4_contig_80	94.839	155	3	3	254	81	230	4202	4356	7.38e-61	235	1387712	plus
2rc-1rc-3rc	Mjav_v4_contig_80	94.839	155	3	3	254	81	230	4731	4885	7.38e-61	235	1387712	plus
2rc-1rc-3rc	Mjav_v4_contig_80	94.839	155	3	3	254	81	230	5262	5416	7.38e-61	235	1387712	plus
2rc-1rc-3rc	Mjav_v4_contig_80	94.839	155	3	3	254	81	230	5795	5949	7.38e-61	235	1387712	plus
2rc-1rc-3rc	Mjav_v4_contig_80	94.839	155	3	3	254	81	230	6325	6479	7.38e-61	235	1387712	plus
2rc-1rc-3rc	Mjav_v4_contig_80	94.839	155	3	3	254	81	230	6854	7008	7.38e-61	235	1387712	plus
2rc-1rc-3rc	Mjav_v4_contig_80	94.839	155	3	3	254	81	230	7385	7539	7.38e-61	235	1387712	plus
2rc-1rc-3rc	Mjav_v4_contig_80	94.839	155	3	3	254	81	230	7916	8070	7.38e-61	235	1387712	plus
2rc-1rc-3rc	Mjav_v4_contig_84	93.182	132	4	2	254	104	230	1	132	2.26e-48	194	1367818	plus	Beg	7	5142	plus
2rc-1rc-3rc	Mjav_v4_contig_84	82.927	246	16	9	254	10	230	768	1012	2.11e-61	238	1367818	plus
2rc-1rc-3rc	Mjav_v4_contig_84	84.937	239	17	8	254	10	230	1648	1885	3.35e-65	251	1367818	plus
2rc-1rc-3rc	Mjav_v4_contig_84	84.647	241	16	9	254	10	230	2521	2760	4.08e-64	247	1367818	plus
2rc-1rc-3rc	Mjav_v4_contig_84	85.000	240	16	9	254	10	230	3396	3634	1.17e-64	249	1367818	plus
2rc-1rc-3rc	Mjav_v4_contig_84	84.937	239	16	9	254	10	230	4270	4506	4.08e-64	247	1367818	plus
2rc-1rc-3rc	Mjav_v4_contig_84	83.041	171	15	6	254	10	167	5142	5311	3.82e-39	164	1367818	plus
2rc-1rc-3rc	Mjav_v4_contig_88	76.847	203	2	2	254	10	167	1281849	1281647	3.35e-46	187	1289335	minus	End	13	7689	minus
2rc-1rc-3rc	Mjav_v4_contig_88	79.775	267	7	3	254	10	229	1282487	1282221	1.25e-70	268	1289335	minus
2rc-1rc-3rc	Mjav_v4_contig_88	80.068	296	4	5	254	10	252	1283124	1282831	8.98e-79	296	1289335	minus
2rc-1rc-3rc	Mjav_v4_contig_88	79.478	268	7	3	254	10	229	1283763	1283496	4.36e-70	266	1289335	minus
2rc-1rc-3rc	Mjav_v4_contig_88	81.379	290	5	5	254	10	252	1284394	1284107	6.05e-81	302	1289335	minus
2rc-1rc-3rc	Mjav_v4_contig_88	79.478	268	7	3	254	10	229	1285033	1284766	4.36e-70	266	1289335	minus
2rc-1rc-3rc	Mjav_v4_contig_88	80.612	294	4	5	254	10	252	1285668	1285377	7.37e-80	299	1289335	minus
2rc-1rc-3rc	Mjav_v4_contig_88	79.478	268	7	3	254	10	229	1286307	1286040	4.36e-70	266	1289335	minus
2rc-1rc-3rc	Mjav_v4_contig_88	81.507	292	3	5	254	10	252	1286940	1286651	1.42e-82	307	1289335	minus
2rc-1rc-3rc	Mjav_v4_contig_88	80.682	264	7	3	254	10	229	1287575	1287312	2.93e-72	273	1289335	minus
2rc-1rc-3rc	Mjav_v4_contig_88	80.678	295	3	5	254	10	252	1288211	1287919	6.05e-81	302	1289335	minus
2rc-1rc-3rc	Mjav_v4_contig_88	79.775	267	7	3	254	10	229	1288849	1288583	1.25e-70	268	1289335	minus
2rc-1rc-3rc	Mjav_v4_contig_88	95.172	145	1	2	254	112	252	1289335	1289193	3.82e-58	227	1289335	minus
2rc-1rc-3rc	Mjav_v4_contig_98	75.109	229	8	2	254	5	184	1189500	1189272	7.88e-48	192	1198533	minus	End	17	9262	minus
2rc-1rc-3rc	Mjav_v4_contig_98	80.201	298	7	5	254	5	252	1190074	1189779	2.57e-79	297	1198533	minus
2rc-1rc-3rc	Mjav_v4_contig_98	82.414	290	7	5	254	5	252	1190640	1190353	1.17e-83	311	1198533	minus
2rc-1rc-3rc	Mjav_v4_contig_98	79.933	299	7	5	254	5	252	1191215	1190919	8.98e-79	295	1198533	minus
2rc-1rc-3rc	Mjav_v4_contig_98	79.933	299	7	5	254	5	252	1191790	1191494	8.98e-79	295	1198533	minus
2rc-1rc-3rc	Mjav_v4_contig_98	79.933	299	7	5	254	5	252	1192365	1192069	8.98e-79	295	1198533	minus
2rc-1rc-3rc	Mjav_v4_contig_98	80.201	298	7	5	254	5	252	1192939	1192644	2.57e-79	297	1198533	minus
2rc-1rc-3rc	Mjav_v4_contig_98	80.201	298	7	5	254	5	252	1193513	1193218	2.57e-79	297	1198533	minus
2rc-1rc-3rc	Mjav_v4_contig_98	79.139	302	7	5	254	5	252	1194091	1193792	3.82e-77	289	1198533	minus
2rc-1rc-3rc	Mjav_v4_contig_98	80.201	298	7	5	254	5	252	1194665	1194370	2.57e-79	297	1198533	minus
2rc-1rc-3rc	Mjav_v4_contig_98	79.402	301	7	5	254	5	252	1195242	1194944	1.09e-77	291	1198533	minus
2rc-1rc-3rc	Mjav_v4_contig_98	79.667	300	7	5	254	5	252	1195818	1195521	3.13e-78	293	1198533	minus
2rc-1rc-3rc	Mjav_v4_contig_98	80.471	297	7	5	254	5	252	1196391	1196097	7.37e-80	298	1198533	minus
2rc-1rc-3rc	Mjav_v4_contig_98	80.201	298	7	5	254	5	252	1196965	1196670	2.57e-79	297	1198533	minus
2rc-1rc-3rc	Mjav_v4_contig_98	79.933	299	7	5	254	5	252	1197540	1197244	8.98e-79	295	1198533	minus
2rc-1rc-3rc	Mjav_v4_contig_98	79.667	300	7	5	254	5	252	1198116	1197819	3.13e-78	293	1198533	minus
2rc-1rc-3rc	Mjav_v4_contig_98	93.617	141	5	2	254	114	252	1198533	1198395	1.03e-52	209	1198533	minus
2rc-1rc-3rc	Mjav_v4_contig_107	83.333	174	12	7	254	10	167	966759	966587	3.14e-40	168	971523	minus	End	6	4270	minus
2rc-1rc-3rc	Mjav_v4_contig_107	81.855	248	17	9	254	10	230	967587	967341	3.14e-59	230	971523	minus
2rc-1rc-3rc	Mjav_v4_contig_107	93.038	158	5	3	254	79	230	968322	968165	1.09e-58	228	971523	minus
2rc-1rc-3rc	Mjav_v4_contig_107	83.884	242	17	9	254	10	230	969247	969007	1.73e-62	241	971523	minus
2rc-1rc-3rc	Mjav_v4_contig_107	83.264	239	21	6	254	10	229	970034	969796	1.73e-62	242	971523	minus
2rc-1rc-3rc	Mjav_v4_contig_107	81.855	248	17	9	254	10	230	970856	970610	3.14e-59	230	971523	minus
2rc-1rc-3rc	Mjav_v4_contig_109	77.000	200	3	2	254	10	166	929727	929528	4.08e-45	184	940396	minus	End	18	10869	minus
2rc-1rc-3rc	Mjav_v4_contig_109	78.667	300	5	4	254	10	252	930368	930071	1.33e-76	288	940396	minus
2rc-1rc-3rc	Mjav_v4_contig_109	79.730	296	5	4	254	10	252	931005	930712	8.98e-79	296	940396	minus
2rc-1rc-3rc	Mjav_v4_contig_109	79.461	297	5	4	254	10	252	931644	931350	3.13e-78	294	940396	minus
2rc-1rc-3rc	Mjav_v4_contig_109	81.164	292	4	4	254	10	252	932277	931988	1.42e-82	307	940396	minus
2rc-1rc-3rc	Mjav_v4_contig_109	80.612	294	4	4	254	10	252	932912	932621	1.73e-81	304	940396	minus
2rc-1rc-3rc	Mjav_v4_contig_109	79.333	300	3	5	254	10	252	933553	933256	3.13e-78	293	940396	minus
2rc-1rc-3rc	Mjav_v4_contig_109	80.339	295	4	4	254	10	252	934189	933897	6.05e-81	302	940396	minus
2rc-1rc-3rc	Mjav_v4_contig_109	79.730	296	5	4	254	10	252	934826	934533	8.98e-79	296	940396	minus
2rc-1rc-3rc	Mjav_v4_contig_109	80.272	294	5	4	254	10	252	935461	935170	7.37e-80	299	940396	minus
2rc-1rc-3rc	Mjav_v4_contig_109	80.339	295	4	4	254	10	252	936097	935805	6.05e-81	302	940396	minus
2rc-1rc-3rc	Mjav_v4_contig_109	80.612	294	4	4	254	10	252	936732	936441	1.73e-81	304	940396	minus
2rc-1rc-3rc	Mjav_v4_contig_109	80.068	296	4	4	254	10	252	937369	937076	2.11e-80	300	940396	minus
2rc-1rc-3rc	Mjav_v4_contig_109	81.443	291	4	4	254	10	252	938001	937713	4.08e-83	309	940396	minus
2rc-1rc-3rc	Mjav_v4_contig_109	81.164	292	4	4	254	10	252	938634	938345	1.42e-82	307	940396	minus
2rc-1rc-3rc	Mjav_v4_contig_109	81.661	289	5	4	254	10	252	939264	938978	1.42e-82	308	940396	minus
2rc-1rc-3rc	Mjav_v4_contig_109	80.822	292	5	4	254	10	252	939897	939608	6.05e-81	303	940396	minus
2rc-1rc-3rc	Mjav_v4_contig_109	96.203	158	1	2	254	98	252	940396	940241	2.75e-66	254	940396	minus
2rc-1rc-3rc	Mjav_v4_contig_116	96.610	177	1	2	254	79	252	78	252	1.33e-76	288	834870	plus	Beg	10	5770	plus
2rc-1rc-3rc	Mjav_v4_contig_116	81.100	291	5	4	254	10	252	596	884	1.73e-81	305	834870	plus
2rc-1rc-3rc	Mjav_v4_contig_116	82.578	287	4	4	254	10	252	1228	1512	2.75e-85	316	834870	plus
2rc-1rc-3rc	Mjav_v4_contig_116	81.661	289	5	4	254	10	252	1856	2142	1.42e-82	308	834870	plus
2rc-1rc-3rc	Mjav_v4_contig_116	80.546	293	5	4	254	10	252	2486	2776	2.11e-80	301	834870	plus
2rc-1rc-3rc	Mjav_v4_contig_116	81.944	288	5	4	254	10	252	3120	3405	4.08e-83	310	834870	plus
2rc-1rc-3rc	Mjav_v4_contig_116	80.272	294	5	4	254	10	252	3749	4040	7.37e-80	299	834870	plus
2rc-1rc-3rc	Mjav_v4_contig_116	81.100	291	5	4	254	10	252	4384	4672	1.73e-81	305	834870	plus
2rc-1rc-3rc	Mjav_v4_contig_116	81.164	292	4	4	254	10	252	5016	5305	1.42e-82	307	834870	plus
2rc-1rc-3rc	Mjav_v4_contig_116	76.382	199	4	2	254	10	165	5649	5847	1.74e-43	178	834870	plus
2rc-1rc-3rc	Mjav_v4_contig_128	94.444	72	3	1	254	5	75	216	287	7.39e-23	109	730968	plus	Beg	20	9620	plus
2rc-1rc-3rc	Mjav_v4_contig_128	83.396	265	22	6	254	10	252	308	572	2.93e-72	273	730968	plus
2rc-1rc-3rc	Mjav_v4_contig_128	77.966	295	13	4	254	10	252	799	1093	1.25e-70	269	730968	plus
2rc-1rc-3rc	Mjav_v4_contig_128	78.498	293	13	4	254	10	252	1320	1612	1.02e-71	272	730968	plus
2rc-1rc-3rc	Mjav_v4_contig_128	83.396	265	22	6	254	10	252	1868	2132	2.93e-72	273	730968	plus
2rc-1rc-3rc	Mjav_v4_contig_128	78.498	293	13	4	254	10	252	2359	2651	1.02e-71	272	730968	plus
2rc-1rc-3rc	Mjav_v4_contig_128	78.767	292	13	4	254	10	252	2878	3169	2.93e-72	274	730968	plus
2rc-1rc-3rc	Mjav_v4_contig_128	78.767	292	13	4	254	10	252	3396	3687	2.93e-72	274	730968	plus
2rc-1rc-3rc	Mjav_v4_contig_128	78.767	292	13	4	254	10	252	3914	4205	2.93e-72	274	730968	plus
2rc-1rc-3rc	Mjav_v4_contig_128	78.498	293	13	4	254	10	252	4432	4724	1.02e-71	272	730968	plus
2rc-1rc-3rc	Mjav_v4_contig_128	78.498	293	13	4	254	10	252	4951	5243	1.02e-71	272	730968	plus
2rc-1rc-3rc	Mjav_v4_contig_128	78.767	292	13	4	254	10	252	5470	5761	2.93e-72	274	730968	plus
2rc-1rc-3rc	Mjav_v4_contig_128	78.498	293	13	4	254	10	252	5988	6280	1.02e-71	272	730968	plus
2rc-1rc-3rc	Mjav_v4_contig_128	78.498	293	13	4	254	10	252	6507	6799	1.02e-71	272	730968	plus
2rc-1rc-3rc	Mjav_v4_contig_128	78.498	293	13	4	254	10	252	7026	7318	1.02e-71	272	730968	plus
2rc-1rc-3rc	Mjav_v4_contig_128	91.713	181	8	2	254	79	252	7661	7841	2.26e-67	257	730968	plus
2rc-1rc-3rc	Mjav_v4_contig_128	78.498	293	13	4	254	10	252	8068	8360	1.02e-71	272	730968	plus
2rc-1rc-3rc	Mjav_v4_contig_128	83.396	265	22	6	254	10	252	8616	8880	2.93e-72	273	730968	plus
2rc-1rc-3rc	Mjav_v4_contig_128	91.713	181	8	2	254	79	252	9224	9404	2.26e-67	257	730968	plus
2rc-1rc-3rc	Mjav_v4_contig_128	74.146	205	7	2	254	10	168	9631	9835	3.82e-39	164	730968	plus
2rc-1rc-3rc	Mjav_v4_contig_132	74.634	205	4	2	254	10	166	518211	518007	2.58e-41	170	716590	minus	(135 kb from) End	12	62943	minus / plus
2rc-1rc-3rc	Mjav_v4_contig_132	79.182	269	7	3	254	10	229	519003	518735	1.52e-69	264	716590	minus
2rc-1rc-3rc	Mjav_v4_contig_132	97.727	88	2	0	254	79	166	519505	519592	2.41e-35	150	716590	plus
2rc-1rc-3rc	Mjav_v4_contig_132	75.743	202	4	2	254	10	166	526699	526498	6.06e-43	176	716590	minus
2rc-1rc-3rc	Mjav_v4_contig_132	79.478	268	7	3	254	10	229	527490	527223	4.36e-70	266	716590	minus
2rc-1rc-3rc	Mjav_v4_contig_132	97.727	88	2	0	254	79	166	527989	528076	2.41e-35	150	716590	plus
2rc-1rc-3rc	Mjav_v4_contig_132	74.634	205	4	2	254	10	166	571177	570973	2.58e-41	170	716590	minus
2rc-1rc-3rc	Mjav_v4_contig_132	79.775	267	7	3	254	10	229	571967	571701	1.25e-70	268	716590	minus
2rc-1rc-3rc	Mjav_v4_contig_132	97.727	88	2	0	254	79	166	572470	572557	2.41e-35	150	716590	plus
2rc-1rc-3rc	Mjav_v4_contig_132	76.119	201	4	2	254	10	166	579660	579460	1.74e-43	178	716590	minus
2rc-1rc-3rc	Mjav_v4_contig_132	80.451	266	6	3	254	10	229	580449	580184	2.93e-72	274	716590	minus
2rc-1rc-3rc	Mjav_v4_contig_132	97.727	88	2	0	254	79	166	580949	581036	2.41e-35	150	716590	plus
2rc-1rc-3rc	Mjav_v4_contig_139	77.889	199	2	2	254	10	166	634331	634133	2.75e-47	190	642188	minus	End	13	8056	minus
2rc-1rc-3rc	Mjav_v4_contig_139	81.724	290	4	4	254	10	252	634967	634680	1.17e-83	311	642188	minus
2rc-1rc-3rc	Mjav_v4_contig_139	79.530	298	4	4	254	10	252	635611	635316	2.57e-79	297	642188	minus
2rc-1rc-3rc	Mjav_v4_contig_139	78.405	301	5	5	254	10	252	636260	635962	5.67e-75	282	642188	minus
2rc-1rc-3rc	Mjav_v4_contig_139	80.887	293	5	5	254	10	252	636901	636610	2.11e-80	300	642188	minus
2rc-1rc-3rc	Mjav_v4_contig_139	80.952	294	4	5	254	10	252	637578	637286	6.05e-81	303	642188	minus
2rc-1rc-3rc	Mjav_v4_contig_139	80.068	296	5	5	254	10	252	638221	637927	8.98e-79	295	642188	minus
2rc-1rc-3rc	Mjav_v4_contig_139	78.667	300	6	5	254	10	252	638878	638580	5.67e-75	283	642188	minus
2rc-1rc-3rc	Mjav_v4_contig_139	82.578	287	4	4	254	10	252	639511	639227	2.75e-85	316	642188	minus
2rc-1rc-3rc	Mjav_v4_contig_139	80.887	293	4	4	254	10	252	640150	639860	4.97e-82	306	642188	minus
2rc-1rc-3rc	Mjav_v4_contig_139	80.370	270	4	4	254	10	230	640895	640626	8.41e-73	275	642188	minus
2rc-1rc-3rc	Mjav_v4_contig_139	84.583	240	18	6	254	10	230	641619	641380	2.26e-67	257	642188	minus
2rc-1rc-3rc	Mjav_v4_contig_139	92.857	112	5	1	254	122	230	642188	642077	1.10e-39	165	642188	minus
2rc-1rc-3rc	Mjav_v4_contig_141	78.498	293	13	4	254	10	252	582499	582207	1.02e-71	272	588041	minus	End	8	5835	minus
2rc-1rc-3rc	Mjav_v4_contig_141	75.725	276	12	4	254	10	230	583454	583179	1.09e-58	228	588041	minus
2rc-1rc-3rc	Mjav_v4_contig_141	75.180	278	12	4	254	10	230	584085	583808	1.33e-57	224	588041	minus
2rc-1rc-3rc	Mjav_v4_contig_141	76.277	274	12	4	254	10	230	585038	584765	8.99e-60	232	588041	minus
2rc-1rc-3rc	Mjav_v4_contig_141	75.180	278	12	4	254	10	230	585669	585392	1.33e-57	224	588041	minus
2rc-1rc-3rc	Mjav_v4_contig_141	74.910	279	12	4	254	10	230	586627	586349	4.65e-57	223	588041	minus
2rc-1rc-3rc	Mjav_v4_contig_141	77.122	271	12	4	254	10	230	587251	586981	2.11e-61	237	588041	minus
2rc-1rc-3rc	Mjav_v4_contig_141	90.090	111	6	2	254	125	230	588041	587931	2.94e-34	147	588041	minus
2rc-1rc-3rc	Mjav_v4_contig_142	92.920	113	2	2	254	146	252	1	113	1.10e-39	165	574445	plus	Beg	22	14493	plus
2rc-1rc-3rc	Mjav_v4_contig_142	79.195	298	7	4	254	10	252	513	810	3.82e-77	290	574445	plus
2rc-1rc-3rc	Mjav_v4_contig_142	78.930	299	7	4	254	10	252	1210	1508	1.33e-76	288	574445	plus
2rc-1rc-3rc	Mjav_v4_contig_142	78.930	299	7	4	254	10	252	1908	2206	1.33e-76	288	574445	plus
2rc-1rc-3rc	Mjav_v4_contig_142	79.730	296	7	4	254	10	252	2606	2901	3.13e-78	294	574445	plus
2rc-1rc-3rc	Mjav_v4_contig_142	79.461	297	7	4	254	10	252	3301	3597	1.09e-77	292	574445	plus
2rc-1rc-3rc	Mjav_v4_contig_142	79.730	296	7	4	254	10	252	3997	4292	3.13e-78	294	574445	plus
2rc-1rc-3rc	Mjav_v4_contig_142	80.272	294	7	4	254	10	252	4692	4985	2.57e-79	297	574445	plus
2rc-1rc-3rc	Mjav_v4_contig_142	79.730	296	7	4	254	10	252	5385	5680	3.13e-78	294	574445	plus
2rc-1rc-3rc	Mjav_v4_contig_142	79.195	298	7	4	254	10	252	6080	6377	3.82e-77	290	574445	plus
2rc-1rc-3rc	Mjav_v4_contig_142	79.322	295	9	4	254	10	252	6777	7071	4.65e-76	287	574445	plus
2rc-1rc-3rc	Mjav_v4_contig_142	79.054	296	9	4	254	10	252	7471	7766	1.62e-75	285	574445	plus
2rc-1rc-3rc	Mjav_v4_contig_142	84.211	266	17	9	254	10	252	8168	8431	2.93e-72	273	574445	plus
2rc-1rc-3rc	Mjav_v4_contig_142	83.456	272	16	9	254	10	252	8862	9133	2.93e-72	274	574445	plus
2rc-1rc-3rc	Mjav_v4_contig_142	92.818	181	6	2	254	79	252	9660	9840	4.36e-70	266	574445	plus
2rc-1rc-3rc	Mjav_v4_contig_142	93.443	183	3	4	254	79	252	10355	10537	4.36e-70	267	574445	plus
2rc-1rc-3rc	Mjav_v4_contig_142	83.200	250	15	8	254	10	232	10938	11187	3.35e-65	251	574445	plus
2rc-1rc-3rc	Mjav_v4_contig_142	84.962	266	15	9	254	10	252	11634	11897	5.67e-75	282	574445	plus
2rc-1rc-3rc	Mjav_v4_contig_142	77.258	299	10	5	254	10	252	12268	12564	5.31e-69	263	574445	plus
2rc-1rc-3rc	Mjav_v4_contig_142	83.271	269	17	9	254	10	252	12966	13232	1.25e-70	268	574445	plus
2rc-1rc-3rc	Mjav_v4_contig_142	92.737	179	6	3	254	79	252	13745	13921	2.26e-67	258	574445	plus
2rc-1rc-3rc	Mjav_v4_contig_142	84.795	171	12	6	254	10	166	14323	14493	1.74e-43	178	574445	plus
2rc-1rc-3rc	Mjav_v4_contig_143	94.118	136	5	1	254	97	229	7011	7146	1.03e-52	208	572954	plus	(7kb from) Beg	11	7965	plus
2rc-1rc-3rc	Mjav_v4_contig_143	83.333	240	20	6	254	10	229	7697	7936	1.42e-63	244	572954	plus
2rc-1rc-3rc	Mjav_v4_contig_143	83.333	240	20	6	254	10	229	8487	8726	1.42e-63	244	572954	plus
2rc-1rc-3rc	Mjav_v4_contig_143	94.805	154	5	1	254	79	229	9365	9518	1.73e-62	241	572954	plus
2rc-1rc-3rc	Mjav_v4_contig_143	84.810	237	18	7	254	10	229	10069	10304	3.35e-65	251	572954	plus
2rc-1rc-3rc	Mjav_v4_contig_143	84.034	238	20	5	254	10	229	10855	11092	9.59e-66	252	572954	plus
2rc-1rc-3rc	Mjav_v4_contig_143	84.034	238	20	5	254	10	229	11643	11880	9.59e-66	252	572954	plus
2rc-1rc-3rc	Mjav_v4_contig_143	84.810	237	18	7	254	10	229	12431	12666	3.35e-65	251	572954	plus
2rc-1rc-3rc	Mjav_v4_contig_143	83.682	239	20	6	254	10	229	13217	13455	4.08e-64	246	572954	plus
2rc-1rc-3rc	Mjav_v4_contig_143	94.805	154	5	1	254	79	229	14094	14247	1.73e-62	241	572954	plus
2rc-1rc-3rc	Mjav_v4_contig_143	81.564	179	17	6	254	10	173	14798	14975	1.33e-38	162	572954	plus
2rc-1rc-3rc	Mjav_v4_contig_147	78.000	200	2	2	254	10	167	376944	376745	7.88e-48	192	517523	minus	(131 kb from) End	16	9579	minus / plus
2rc-1rc-3rc	Mjav_v4_contig_147	80.451	266	6	3	254	10	229	377552	377287	2.93e-72	274	517523	minus
2rc-1rc-3rc	Mjav_v4_contig_147	80.451	266	6	3	254	10	229	378160	377895	2.93e-72	274	517523	minus
2rc-1rc-3rc	Mjav_v4_contig_147	80.150	267	6	3	254	10	229	378769	378503	1.02e-71	272	517523	minus
2rc-1rc-3rc	Mjav_v4_contig_147	80.755	265	6	3	254	10	229	379376	379112	8.41e-73	276	517523	minus
2rc-1rc-3rc	Mjav_v4_contig_147	79.775	267	7	3	254	10	229	379985	379719	1.25e-70	268	517523	minus
2rc-1rc-3rc	Mjav_v4_contig_147	77.818	275	6	3	254	10	229	380602	380328	2.26e-67	258	517523	minus
2rc-1rc-3rc	Mjav_v4_contig_147	80.451	266	6	3	254	10	229	381210	380945	2.93e-72	274	517523	minus
2rc-1rc-3rc	Mjav_v4_contig_147	80.755	265	6	3	254	10	229	381817	381553	8.41e-73	276	517523	minus
2rc-1rc-3rc	Mjav_v4_contig_147	80.755	265	6	3	254	10	229	382424	382160	8.41e-73	276	517523	minus
2rc-1rc-3rc	Mjav_v4_contig_147	95.000	140	4	1	254	93	229	382906	382767	5.67e-56	220	517523	minus
2rc-1rc-3rc	Mjav_v4_contig_147	92.908	141	6	1	254	93	229	383273	383413	1.03e-52	209	517523	plus
2rc-1rc-3rc	Mjav_v4_contig_147	76.768	198	6	2	254	10	167	383863	384060	1.74e-43	178	517523	plus
2rc-1rc-3rc	Mjav_v4_contig_147	92.908	141	6	1	254	93	229	385056	384916	1.03e-52	209	517523	minus
2rc-1rc-3rc	Mjav_v4_contig_147	92.908	141	6	1	254	93	229	385445	385585	1.03e-52	209	517523	plus
2rc-1rc-3rc	Mjav_v4_contig_147	76.382	199	6	2	254	10	167	386125	386323	6.06e-43	176	517523	plus
2rc-1rc-3rc	Mjav_v4_contig_154	92.929	99	4	2	254	135	230	1	99	1.25e-32	141	466586	plus	Beg	12	8945	plus
2rc-1rc-3rc	Mjav_v4_contig_154	85.714	231	23	5	254	10	230	688	918	7.88e-67	255	466586	plus
2rc-1rc-3rc	Mjav_v4_contig_154	85.714	231	23	5	254	10	230	1507	1737	7.88e-67	255	466586	plus
2rc-1rc-3rc	Mjav_v4_contig_154	86.087	230	23	5	254	10	230	2326	2555	2.26e-67	257	466586	plus
2rc-1rc-3rc	Mjav_v4_contig_154	86.404	228	24	4	254	10	230	3144	3371	1.85e-68	260	466586	plus
2rc-1rc-3rc	Mjav_v4_contig_154	86.463	229	23	5	254	10	230	3960	4188	6.46e-68	259	466586	plus
2rc-1rc-3rc	Mjav_v4_contig_154	86.404	228	24	4	254	10	230	4777	5004	1.85e-68	260	466586	plus
2rc-1rc-3rc	Mjav_v4_contig_154	85.345	232	23	5	254	10	230	5593	5824	2.75e-66	253	466586	plus
2rc-1rc-3rc	Mjav_v4_contig_154	86.463	229	23	5	254	10	230	6413	6641	6.46e-68	259	466586	plus
2rc-1rc-3rc	Mjav_v4_contig_154	86.463	229	23	5	254	10	230	7230	7458	6.46e-68	259	466586	plus
2rc-1rc-3rc	Mjav_v4_contig_154	84.483	232	25	4	254	10	230	8047	8278	1.17e-64	249	466586	plus
2rc-1rc-3rc	Mjav_v4_contig_154	98.824	85	1	0	254	79	163	8861	8945	8.42e-35	150	466586	plus
2rc-1rc-3rc	Mjav_v4_contig_162	77.612	201	2	2	254	10	167	379162	378962	2.75e-47	190	386580	minus	End	13	7566	minus
2rc-1rc-3rc	Mjav_v4_contig_162	80.150	267	6	3	254	10	229	379771	379505	1.02e-71	272	386580	minus
2rc-1rc-3rc	Mjav_v4_contig_162	78.102	274	6	3	254	10	229	380387	380114	6.46e-68	260	386580	minus
2rc-1rc-3rc	Mjav_v4_contig_162	79.554	269	6	3	254	10	229	380998	380730	1.25e-70	269	386580	minus
2rc-1rc-3rc	Mjav_v4_contig_162	79.851	268	6	3	254	10	229	381608	381341	3.58e-71	270	386580	minus
2rc-1rc-3rc	Mjav_v4_contig_162	79.259	270	6	3	254	10	229	382220	381951	4.36e-70	267	386580	minus
2rc-1rc-3rc	Mjav_v4_contig_162	78.102	274	6	3	254	10	229	382836	382563	6.46e-68	260	386580	minus
2rc-1rc-3rc	Mjav_v4_contig_162	77.899	276	5	3	254	10	229	383454	383179	1.85e-68	260	386580	minus
2rc-1rc-3rc	Mjav_v4_contig_162	79.554	269	6	3	254	10	229	384065	383797	1.25e-70	269	386580	minus
2rc-1rc-3rc	Mjav_v4_contig_162	77.536	276	6	3	254	10	229	384683	384408	7.88e-67	256	386580	minus
2rc-1rc-3rc	Mjav_v4_contig_162	79.259	270	6	3	254	10	229	385295	385026	4.36e-70	267	386580	minus
2rc-1rc-3rc	Mjav_v4_contig_162	77.818	275	6	3	254	10	229	385912	385638	2.26e-67	258	386580	minus
2rc-1rc-3rc	Mjav_v4_contig_162	78.388	273	6	3	254	10	229	386527	386255	1.85e-68	261	386580	minus
2rc-1rc-3rc	Mjav_v4_contig_165	98.864	88	1	0	254	79	166	342746	342659	1.98e-36	155	350383	minus	End	12	7725	minus
2rc-1rc-3rc	Mjav_v4_contig_165	96.610	177	1	2	254	79	252	343439	343265	1.33e-76	288	350383	minus
2rc-1rc-3rc	Mjav_v4_contig_165	96.610	177	1	2	254	79	252	344146	343972	1.33e-76	288	350383	minus
2rc-1rc-3rc	Mjav_v4_contig_165	96.610	177	1	2	254	79	252	344842	344668	1.33e-76	288	350383	minus
2rc-1rc-3rc	Mjav_v4_contig_165	96.610	177	1	2	254	79	252	345537	345363	1.33e-76	288	350383	minus
2rc-1rc-3rc	Mjav_v4_contig_165	96.610	177	1	2	254	79	252	346233	346059	1.33e-76	288	350383	minus
2rc-1rc-3rc	Mjav_v4_contig_165	96.610	177	1	2	254	79	252	346928	346754	1.33e-76	288	350383	minus
2rc-1rc-3rc	Mjav_v4_contig_165	96.610	177	1	2	254	79	252	347623	347449	1.33e-76	288	350383	minus
2rc-1rc-3rc	Mjav_v4_contig_165	96.610	177	1	2	254	79	252	348320	348146	1.33e-76	288	350383	minus
2rc-1rc-3rc	Mjav_v4_contig_165	96.610	177	1	2	254	79	252	349017	348843	1.33e-76	288	350383	minus
2rc-1rc-3rc	Mjav_v4_contig_165	96.610	177	1	2	254	79	252	349712	349538	1.33e-76	288	350383	minus
2rc-1rc-3rc	Mjav_v4_contig_165	96.129	155	1	2	254	101	252	350383	350231	1.17e-64	249	350383	minus
2rc-1rc-3rc	Mjav_v4_contig_183	94.776	134	3	2	254	101	230	1	134	1.25e-51	205	270940	plus	Beg	18	9918	plus
2rc-1rc-3rc	Mjav_v4_contig_183	96.023	176	1	3	254	81	252	513	686	6.90e-74	279	270940	plus
2rc-1rc-3rc	Mjav_v4_contig_183	78.388	273	7	5	254	10	230	1030	1302	9.59e-66	251	270940	plus
2rc-1rc-3rc	Mjav_v4_contig_183	96.023	176	1	3	254	81	252	1682	1855	6.90e-74	279	270940	plus
2rc-1rc-3rc	Mjav_v4_contig_183	79.259	270	7	5	254	10	230	2199	2468	2.26e-67	257	270940	plus
2rc-1rc-3rc	Mjav_v4_contig_183	94.915	177	2	3	254	81	252	2846	3020	1.02e-71	272	270940	plus
2rc-1rc-3rc	Mjav_v4_contig_183	79.259	270	7	5	254	10	230	3364	3633	2.26e-67	257	270940	plus
2rc-1rc-3rc	Mjav_v4_contig_183	94.915	177	2	3	254	81	252	4010	4184	1.02e-71	272	270940	plus
2rc-1rc-3rc	Mjav_v4_contig_183	79.259	270	7	5	254	10	230	4528	4797	2.26e-67	257	270940	plus
2rc-1rc-3rc	Mjav_v4_contig_183	94.915	177	2	3	254	81	252	5173	5347	1.02e-71	272	270940	plus
2rc-1rc-3rc	Mjav_v4_contig_183	78.967	271	7	5	254	10	230	5691	5961	7.88e-67	255	270940	plus
2rc-1rc-3rc	Mjav_v4_contig_183	94.915	177	2	3	254	81	252	6341	6515	1.02e-71	272	270940	plus
2rc-1rc-3rc	Mjav_v4_contig_183	78.967	271	7	5	254	10	230	6859	7129	7.88e-67	255	270940	plus
2rc-1rc-3rc	Mjav_v4_contig_183	94.944	178	1	4	254	81	252	7503	7678	3.58e-71	270	270940	plus
2rc-1rc-3rc	Mjav_v4_contig_183	79.554	269	7	5	254	10	230	8022	8290	6.46e-68	259	270940	plus
2rc-1rc-3rc	Mjav_v4_contig_183	94.915	177	2	3	254	81	252	8669	8843	1.02e-71	272	270940	plus
2rc-1rc-3rc	Mjav_v4_contig_183	79.259	270	7	5	254	10	230	9187	9456	2.26e-67	257	270940	plus
2rc-1rc-3rc	Mjav_v4_contig_183	98.851	87	0	1	254	81	166	9832	9918	8.42e-35	150	270940	plus
2rc-1rc-3rc	Mjav_v4_contig_187	78.774	212	2	2	254	10	178	243593	243382	2.94e-53	210	251753	minus	End	12	7880	minus
2rc-1rc-3rc	Mjav_v4_contig_187	79.775	267	7	3	254	10	229	244290	244024	1.25e-70	268	251753	minus
2rc-1rc-3rc	Mjav_v4_contig_187	79.478	268	7	3	254	10	229	244988	244721	4.36e-70	266	251753	minus
2rc-1rc-3rc	Mjav_v4_contig_187	80.075	266	7	3	254	10	229	245684	245419	3.58e-71	269	251753	minus
2rc-1rc-3rc	Mjav_v4_contig_187	79.478	268	7	3	254	10	229	246382	246115	4.36e-70	266	251753	minus
2rc-1rc-3rc	Mjav_v4_contig_187	80.377	265	7	3	254	10	229	247077	246813	1.02e-71	271	251753	minus
2rc-1rc-3rc	Mjav_v4_contig_187	79.478	268	7	3	254	10	229	247775	247508	4.36e-70	266	251753	minus
2rc-1rc-3rc	Mjav_v4_contig_187	79.775	267	7	3	254	10	229	248472	248206	1.25e-70	268	251753	minus
2rc-1rc-3rc	Mjav_v4_contig_187	79.775	267	7	3	254	10	229	249169	248903	1.25e-70	268	251753	minus
2rc-1rc-3rc	Mjav_v4_contig_187	80.075	266	7	3	254	10	229	249865	249600	3.58e-71	269	251753	minus
2rc-1rc-3rc	Mjav_v4_contig_187	79.478	268	7	3	254	10	229	250563	250296	4.36e-70	266	251753	minus
2rc-1rc-3rc	Mjav_v4_contig_187	79.478	268	7	3	254	10	229	251261	250994	4.36e-70	266	251753	minus
2rc-1rc-3rc	Mjav_v4_contig_189	91.724	145	6	2	254	114	252	1	145	1.25e-51	205	246968	plus	Beg	14	10287	plus
2rc-1rc-3rc	Mjav_v4_contig_189	77.656	273	9	5	254	10	230	604	876	4.97e-63	242	246968	plus
2rc-1rc-3rc	Mjav_v4_contig_189	92.818	181	6	3	254	79	252	1544	1724	1.85e-68	261	246968	plus
2rc-1rc-3rc	Mjav_v4_contig_189	77.941	272	9	5	254	10	230	2183	2454	1.42e-63	244	246968	plus
2rc-1rc-3rc	Mjav_v4_contig_189	82.657	271	18	9	254	10	252	3030	3299	5.31e-69	263	246968	plus
2rc-1rc-3rc	Mjav_v4_contig_189	76.812	276	9	5	254	10	230	3758	4033	2.11e-61	237	246968	plus
2rc-1rc-3rc	Mjav_v4_contig_189	82.657	271	18	9	254	10	252	4609	4878	5.31e-69	263	246968	plus
2rc-1rc-3rc	Mjav_v4_contig_189	77.941	272	9	5	254	10	230	5337	5608	1.42e-63	244	246968	plus
2rc-1rc-3rc	Mjav_v4_contig_189	82.657	271	18	9	254	10	252	6184	6453	5.31e-69	263	246968	plus
2rc-1rc-3rc	Mjav_v4_contig_189	77.091	275	9	5	254	10	230	6912	7186	6.05e-62	239	246968	plus
2rc-1rc-3rc	Mjav_v4_contig_189	83.774	265	21	7	254	10	252	7762	8026	2.93e-72	273	246968	plus
2rc-1rc-3rc	Mjav_v4_contig_189	77.372	274	9	5	254	10	230	8485	8758	1.73e-62	241	246968	plus
2rc-1rc-3rc	Mjav_v4_contig_189	92.818	181	6	3	254	79	252	9427	9607	1.85e-68	261	246968	plus
2rc-1rc-3rc	Mjav_v4_contig_189	74.775	222	6	3	254	10	181	10066	10287	4.97e-44	180	246968	plus
2rc-1rc-3rc	Mjav_v4_contig_193	98.947	95	1	0	254	79	173	140704	140610	3.14e-40	168	239379	minus	Not repeated	Not repeated	95	minus
2rc-1rc-3rc	Mjav_v4_contig_197	94.017	117	2	2	254	141	252	1	117	6.06e-43	176	226818	plus	Beg	18	11922	plus
2rc-1rc-3rc	Mjav_v4_contig_197	79.725	291	10	5	254	10	252	577	866	1.98e-74	281	226818	plus
2rc-1rc-3rc	Mjav_v4_contig_197	78.694	291	14	5	254	10	252	1326	1616	4.36e-70	267	226818	plus
2rc-1rc-3rc	Mjav_v4_contig_197	84.942	259	21	7	254	10	252	1986	2242	2.41e-73	277	226818	plus
2rc-1rc-3rc	Mjav_v4_contig_197	81.787	291	5	4	254	10	252	2701	2991	1.17e-83	312	226818	plus
2rc-1rc-3rc	Mjav_v4_contig_197	80.205	293	8	4	254	10	252	3449	3741	8.98e-79	295	226818	plus
2rc-1rc-3rc	Mjav_v4_contig_197	79.530	298	6	4	254	10	252	4197	4494	8.98e-79	295	226818	plus
2rc-1rc-3rc	Mjav_v4_contig_197	79.863	293	9	4	254	10	252	4888	5180	3.82e-77	290	226818	plus
2rc-1rc-3rc	Mjav_v4_contig_197	77.303	304	8	4	254	10	252	5588	5891	8.41e-73	275	226818	plus
2rc-1rc-3rc	Mjav_v4_contig_197	78.523	298	9	4	254	10	252	6322	6619	1.98e-74	281	226818	plus
2rc-1rc-3rc	Mjav_v4_contig_197	79.392	296	8	5	254	10	252	7009	7304	1.62e-75	285	226818	plus
2rc-1rc-3rc	Mjav_v4_contig_197	77.741	301	9	5	254	10	252	7690	7990	1.02e-71	271	226818	plus
2rc-1rc-3rc	Mjav_v4_contig_197	79.054	296	9	5	254	10	252	8379	8674	1.98e-74	280	226818	plus
2rc-1rc-3rc	Mjav_v4_contig_197	79.181	293	10	5	254	10	252	9045	9336	2.41e-73	278	226818	plus
2rc-1rc-3rc	Mjav_v4_contig_197	80.756	291	8	5	254	10	252	9738	10028	3.13e-78	294	226818	plus
2rc-1rc-3rc	Mjav_v4_contig_197	79.932	294	8	5	254	10	252	10399	10692	1.33e-76	288	226818	plus
2rc-1rc-3rc	Mjav_v4_contig_197	80.479	292	8	5	254	10	252	11063	11354	1.09e-77	292	226818	plus
2rc-1rc-3rc	Mjav_v4_contig_197	74.242	198	7	2	254	10	163	11725	11922	1.63e-37	159	226818	plus
2rc-1rc-3rc	Mjav_v4_contig_199	93.506	77	4	1	254	5	80	505	581	6.07e-24	113	220196	plus	Beg	11	8547	plus
2rc-1rc-3rc	Mjav_v4_contig_199	77.491	271	10	3	254	10	229	597	867	4.08e-64	247	220196	plus
2rc-1rc-3rc	Mjav_v4_contig_199	76.923	273	10	3	254	10	229	1493	1765	4.97e-63	243	220196	plus
2rc-1rc-3rc	Mjav_v4_contig_199	79.125	297	8	4	254	10	252	2391	2687	1.33e-76	288	220196	plus
2rc-1rc-3rc	Mjav_v4_contig_199	77.206	272	10	3	254	10	229	3119	3390	1.42e-63	245	220196	plus
2rc-1rc-3rc	Mjav_v4_contig_199	79.661	295	8	4	254	10	252	4016	4310	1.09e-77	291	220196	plus
2rc-1rc-3rc	Mjav_v4_contig_199	77.206	272	10	3	254	10	229	4742	5013	1.42e-63	245	220196	plus
2rc-1rc-3rc	Mjav_v4_contig_199	76.642	274	10	3	254	10	229	5639	5912	1.73e-62	242	220196	plus
2rc-1rc-3rc	Mjav_v4_contig_199	94.194	155	5	1	254	79	229	6659	6813	6.05e-62	239	220196	plus
2rc-1rc-3rc	Mjav_v4_contig_199	78.067	269	10	3	254	10	229	7439	7707	3.35e-65	251	220196	plus
2rc-1rc-3rc	Mjav_v4_contig_199	77.358	212	5	2	254	10	178	8840	9051	6.47e-49	196	220196	plus
2rc-1rc-3rc	Mjav_v4_contig_201	94.444	72	3	1	254	10	80	250	321	7.39e-23	109	215613	plus	Beg	13	8286	plus
2rc-1rc-3rc	Mjav_v4_contig_201	81.509	265	4	3	254	10	229	279	543	1.62e-75	285	215613	plus
2rc-1rc-3rc	Mjav_v4_contig_201	79.924	264	9	3	254	10	229	1062	1325	1.52e-69	264	215613	plus
2rc-1rc-3rc	Mjav_v4_contig_201	77.736	265	14	4	254	10	229	1821	2085	7.38e-61	235	215613	plus
2rc-1rc-3rc	Mjav_v4_contig_201	80.451	266	6	3	254	10	229	2603	2868	2.93e-72	274	215613	plus
2rc-1rc-3rc	Mjav_v4_contig_201	78.868	265	11	3	254	10	229	3378	3642	2.75e-66	253	215613	plus
2rc-1rc-3rc	Mjav_v4_contig_201	77.820	266	13	5	254	10	229	4160	4425	2.57e-60	233	215613	plus
2rc-1rc-3rc	Mjav_v4_contig_201	84.746	236	19	6	254	10	229	4972	5206	9.59e-66	252	215613	plus
2rc-1rc-3rc	Mjav_v4_contig_201	78.707	263	13	3	254	10	229	5724	5986	1.17e-64	248	215613	plus
2rc-1rc-3rc	Mjav_v4_contig_201	80.377	265	7	4	254	10	229	6415	6679	4.36e-70	267	215613	plus
2rc-1rc-3rc	Mjav_v4_contig_201	85.654	237	16	7	254	10	229	7194	7429	6.46e-68	260	215613	plus
2rc-1rc-3rc	Mjav_v4_contig_201	81.469	286	8	4	254	10	252	7800	8083	2.11e-80	300	215613	plus
2rc-1rc-3rc	Mjav_v4_contig_201	78.238	193	2	2	254	10	162	8343	8535	3.35e-46	187	215613	plus
2rc-1rc-3rc	Mjav_v4_contig_204	73.239	213	8	3	254	10	173	195235	195023	1.63e-37	159	205173	minus	End	13	10151	minus
2rc-1rc-3rc	Mjav_v4_contig_204	78.767	292	11	4	254	10	252	196079	195790	8.41e-73	276	205173	minus
2rc-1rc-3rc	Mjav_v4_contig_204	79.310	290	11	4	254	10	252	196921	196634	6.90e-74	279	205173	minus
2rc-1rc-3rc	Mjav_v4_contig_204	79.861	288	11	4	254	10	252	197761	197476	5.67e-75	283	205173	minus
2rc-1rc-3rc	Mjav_v4_contig_204	79.310	290	11	4	254	10	252	198603	198316	6.90e-74	279	205173	minus
2rc-1rc-3rc	Mjav_v4_contig_204	79.310	290	11	4	254	10	252	199445	199158	6.90e-74	279	205173	minus
2rc-1rc-3rc	Mjav_v4_contig_204	79.038	291	11	4	254	10	252	200288	200000	2.41e-73	278	205173	minus
2rc-1rc-3rc	Mjav_v4_contig_204	79.038	291	11	4	254	10	252	201131	200843	2.41e-73	278	205173	minus
2rc-1rc-3rc	Mjav_v4_contig_204	79.585	289	11	4	254	10	252	201972	201686	1.98e-74	281	205173	minus
2rc-1rc-3rc	Mjav_v4_contig_204	79.038	291	11	4	254	10	252	202815	202527	2.41e-73	278	205173	minus
2rc-1rc-3rc	Mjav_v4_contig_204	79.310	290	11	4	254	10	252	203657	203370	6.90e-74	279	205173	minus
2rc-1rc-3rc	Mjav_v4_contig_204	79.310	290	11	4	254	10	252	204499	204212	6.90e-74	279	205173	minus
2rc-1rc-3rc	Mjav_v4_contig_204	93.443	122	3	2	254	134	252	205173	205054	4.97e-44	180	205173	minus
2rc-1rc-3rc	Mjav_v4_contig_212	75.362	207	8	2	254	10	173	164395	164189	2.12e-42	174	172586	minus	End	13	8398	minus
2rc-1rc-3rc	Mjav_v4_contig_212	79.932	294	8	4	254	10	252	165092	164799	3.13e-78	293	172586	minus
2rc-1rc-3rc	Mjav_v4_contig_212	79.125	297	8	4	254	10	252	165792	165496	1.33e-76	288	172586	minus
2rc-1rc-3rc	Mjav_v4_contig_212	79.661	295	8	4	254	10	252	166490	166196	1.09e-77	291	172586	minus
2rc-1rc-3rc	Mjav_v4_contig_212	80.205	293	8	4	254	10	252	167186	166894	8.98e-79	295	172586	minus
2rc-1rc-3rc	Mjav_v4_contig_212	80.205	293	8	4	254	10	252	167882	167590	8.98e-79	295	172586	minus
2rc-1rc-3rc	Mjav_v4_contig_212	79.392	296	8	4	254	10	252	168581	168286	3.82e-77	289	172586	minus
2rc-1rc-3rc	Mjav_v4_contig_212	79.661	295	8	4	254	10	252	169279	168985	1.09e-77	291	172586	minus
2rc-1rc-3rc	Mjav_v4_contig_212	79.932	294	8	4	254	10	252	169976	169683	3.13e-78	293	172586	minus
2rc-1rc-3rc	Mjav_v4_contig_212	79.932	294	8	4	254	10	252	170673	170380	3.13e-78	293	172586	minus
2rc-1rc-3rc	Mjav_v4_contig_212	80.205	293	8	4	254	10	252	171369	171077	8.98e-79	295	172586	minus
2rc-1rc-3rc	Mjav_v4_contig_212	79.932	294	8	4	254	10	252	172066	171773	3.13e-78	293	172586	minus
2rc-1rc-3rc	Mjav_v4_contig_212	92.308	117	3	2	254	142	252	172586	172470	3.14e-40	168	172586	minus
2rc-1rc-3rc	Mjav_v4_contig_215	85.532	235	17	7	254	12	230	1	234	7.88e-67	255	167559	plus	Beg	21	13871	plus
2rc-1rc-3rc	Mjav_v4_contig_215	80.451	266	7	4	254	10	230	654	919	1.25e-70	269	167559	plus
2rc-1rc-3rc	Mjav_v4_contig_215	80.150	267	7	4	254	10	230	1339	1605	4.36e-70	267	167559	plus
2rc-1rc-3rc	Mjav_v4_contig_215	80.451	266	7	4	254	10	230	2025	2290	1.25e-70	269	167559	plus
2rc-1rc-3rc	Mjav_v4_contig_215	80.150	267	7	4	254	10	230	2710	2976	4.36e-70	267	167559	plus
2rc-1rc-3rc	Mjav_v4_contig_215	80.150	267	7	4	254	10	230	3396	3662	4.36e-70	267	167559	plus
2rc-1rc-3rc	Mjav_v4_contig_215	80.075	266	8	4	254	10	230	4082	4347	1.52e-69	264	167559	plus
2rc-1rc-3rc	Mjav_v4_contig_215	80.451	266	7	4	254	10	230	4767	5032	1.25e-70	269	167559	plus
2rc-1rc-3rc	Mjav_v4_contig_215	79.851	268	7	4	254	10	230	5452	5719	1.52e-69	265	167559	plus
2rc-1rc-3rc	Mjav_v4_contig_215	80.451	266	7	4	254	10	230	6139	6404	1.25e-70	269	167559	plus
2rc-1rc-3rc	Mjav_v4_contig_215	79.851	268	7	4	254	10	230	6824	7091	1.52e-69	265	167559	plus
2rc-1rc-3rc	Mjav_v4_contig_215	80.755	265	7	4	254	10	230	7511	7775	3.58e-71	270	167559	plus
2rc-1rc-3rc	Mjav_v4_contig_215	80.755	265	7	4	254	10	230	8195	8459	3.58e-71	270	167559	plus
2rc-1rc-3rc	Mjav_v4_contig_215	80.451	266	7	4	254	10	230	8879	9144	1.25e-70	269	167559	plus
2rc-1rc-3rc	Mjav_v4_contig_215	80.150	267	7	4	254	10	230	9564	9830	4.36e-70	267	167559	plus
2rc-1rc-3rc	Mjav_v4_contig_215	80.755	265	7	4	254	10	230	10250	10514	3.58e-71	270	167559	plus
2rc-1rc-3rc	Mjav_v4_contig_215	80.150	267	7	4	254	10	230	10934	11200	4.36e-70	267	167559	plus
2rc-1rc-3rc	Mjav_v4_contig_215	80.150	267	7	4	254	10	230	11620	11886	4.36e-70	267	167559	plus
2rc-1rc-3rc	Mjav_v4_contig_215	80.150	267	7	4	254	10	230	12306	12572	4.36e-70	267	167559	plus
2rc-1rc-3rc	Mjav_v4_contig_215	80.451	266	7	4	254	10	230	12992	13257	1.25e-70	269	167559	plus
2rc-1rc-3rc	Mjav_v4_contig_215	76.410	195	4	2	254	10	162	13677	13871	2.12e-42	174	167559	plus
2rc-1rc-3rc	Mjav_v4_contig_221	94.194	155	5	1	254	79	229	9	163	6.05e-62	239	152941	plus	Beg	10	7314	plus
2rc-1rc-3rc	Mjav_v4_contig_221	78.022	273	7	3	254	10	229	716	988	2.26e-67	257	152941	plus
2rc-1rc-3rc	Mjav_v4_contig_221	79.798	297	4	4	254	10	252	1541	1835	7.37e-80	298	152941	plus
2rc-1rc-3rc	Mjav_v4_contig_221	78.598	271	7	3	254	10	229	2316	2586	1.85e-68	260	152941	plus
2rc-1rc-3rc	Mjav_v4_contig_221	78.309	272	7	3	254	10	229	3139	3410	6.46e-68	259	152941	plus
2rc-1rc-3rc	Mjav_v4_contig_221	80.339	295	4	4	254	10	252	3963	4255	6.05e-81	302	152941	plus
2rc-1rc-3rc	Mjav_v4_contig_221	79.264	299	4	4	254	10	252	4736	5032	8.98e-79	295	152941	plus
2rc-1rc-3rc	Mjav_v4_contig_221	78.309	272	7	3	254	10	229	5513	5784	6.46e-68	259	152941	plus
2rc-1rc-3rc	Mjav_v4_contig_221	80.068	296	4	4	254	10	252	6337	6630	2.11e-80	300	152941	plus
2rc-1rc-3rc	Mjav_v4_contig_221	76.415	212	2	2	254	10	173	7111	7322	7.88e-48	192	152941	plus
2rc-1rc-3rc	Mjav_v4_contig_224	75.377	199	7	2	254	10	166	130797	130599	3.14e-40	168	139365	minus	End	12	8230	minus
2rc-1rc-3rc	Mjav_v4_contig_224	78.947	266	10	4	254	10	229	131524	131259	9.59e-66	251	139365	minus
2rc-1rc-3rc	Mjav_v4_contig_224	77.491	271	10	4	254	10	229	132256	131986	4.97e-63	242	139365	minus
2rc-1rc-3rc	Mjav_v4_contig_224	77.778	270	10	4	254	10	229	132987	132718	1.42e-63	244	139365	minus
2rc-1rc-3rc	Mjav_v4_contig_224	78.067	269	10	4	254	10	229	133717	133449	4.08e-64	246	139365	minus
2rc-1rc-3rc	Mjav_v4_contig_224	78.067	269	10	4	254	10	229	134447	134179	4.08e-64	246	139365	minus
2rc-1rc-3rc	Mjav_v4_contig_224	78.067	269	10	4	254	10	229	135177	134909	4.08e-64	246	139365	minus
2rc-1rc-3rc	Mjav_v4_contig_224	77.491	271	10	4	254	10	229	135909	135639	4.97e-63	242	139365	minus
2rc-1rc-3rc	Mjav_v4_contig_224	77.491	271	10	4	254	10	229	136641	136371	4.97e-63	242	139365	minus
2rc-1rc-3rc	Mjav_v4_contig_224	77.778	270	10	4	254	10	229	137372	137103	1.42e-63	244	139365	minus
2rc-1rc-3rc	Mjav_v4_contig_224	78.195	266	12	4	254	10	229	138099	137834	4.97e-63	242	139365	minus
2rc-1rc-3rc	Mjav_v4_contig_224	78.358	268	10	4	254	10	229	138828	138561	1.17e-64	248	139365	minus
2rc-1rc-3rc	Mjav_v4_contig_231	76.531	196	6	2	254	10	165	113803	113608	2.12e-42	174	123984	minus	End	15	9976	minus
2rc-1rc-3rc	Mjav_v4_contig_231	77.122	271	12	4	254	10	230	114569	114299	2.11e-61	237	123984	minus
2rc-1rc-3rc	Mjav_v4_contig_231	78.571	266	12	4	254	10	230	115340	115075	4.08e-64	246	123984	minus
2rc-1rc-3rc	Mjav_v4_contig_231	78.571	266	12	4	254	10	230	116111	115846	4.08e-64	246	123984	minus
2rc-1rc-3rc	Mjav_v4_contig_231	84.034	238	20	7	254	10	230	116853	116617	4.97e-63	243	123984	minus
2rc-1rc-3rc	Mjav_v4_contig_231	76.531	196	6	2	254	10	165	117667	117472	2.12e-42	174	123984	minus
2rc-1rc-3rc	Mjav_v4_contig_231	78.889	270	8	4	254	10	230	118441	118172	2.26e-67	257	123984	minus
2rc-1rc-3rc	Mjav_v4_contig_231	76.699	309	6	5	254	10	252	119109	118801	3.58e-71	270	123984	minus
2rc-1rc-3rc	Mjav_v4_contig_231	80.272	294	7	5	254	10	252	119750	119457	3.13e-78	293	123984	minus
2rc-1rc-3rc	Mjav_v4_contig_231	81.100	291	7	5	254	10	252	120388	120098	7.37e-80	298	123984	minus
2rc-1rc-3rc	Mjav_v4_contig_231	81.100	291	7	5	254	10	252	121026	120736	7.37e-80	298	123984	minus
2rc-1rc-3rc	Mjav_v4_contig_231	80.822	292	7	5	254	10	252	121665	121374	2.57e-79	297	123984	minus
2rc-1rc-3rc	Mjav_v4_contig_231	80.546	293	7	5	254	10	252	122305	122013	8.98e-79	295	123984	minus
2rc-1rc-3rc	Mjav_v4_contig_231	80.822	292	7	5	254	10	252	122944	122653	2.57e-79	297	123984	minus
2rc-1rc-3rc	Mjav_v4_contig_231	80.822	292	7	5	254	10	252	123583	123292	2.57e-79	297	123984	minus
2rc-1rc-3rc	Mjav_v4_contig_238	78.738	301	11	4	254	5	252	106885	106585	1.62e-75	285	112487	minus	End	9	5684	minus
2rc-1rc-3rc	Mjav_v4_contig_238	81.185	287	8	4	254	10	252	107568	107284	7.37e-80	298	112487	minus
2rc-1rc-3rc	Mjav_v4_contig_238	80.000	295	10	4	254	5	252	108244	107952	3.13e-78	293	112487	minus
2rc-1rc-3rc	Mjav_v4_contig_238	82.332	283	8	4	254	10	252	108923	108643	4.97e-82	306	112487	minus
2rc-1rc-3rc	Mjav_v4_contig_238	78.477	302	9	6	254	5	252	109573	109274	8.41e-73	276	112487	minus
2rc-1rc-3rc	Mjav_v4_contig_238	80.903	288	8	4	254	10	252	110257	109972	2.57e-79	297	112487	minus
2rc-1rc-3rc	Mjav_v4_contig_238	79.530	298	9	6	254	5	252	110896	110601	5.67e-75	283	112487	minus
2rc-1rc-3rc	Mjav_v4_contig_238	96.045	177	2	2	254	79	252	111469	111295	1.62e-75	284	112487	minus
2rc-1rc-3rc	Mjav_v4_contig_238	86.047	258	18	8	254	10	252	112268	112014	1.62e-75	284	112487	minus
2rc-1rc-3rc	Mjav_v4_contig_239	91.919	99	4	1	254	135	229	1	99	1.25e-32	142	112095	plus	Beg	13	10873	plus
2rc-1rc-3rc	Mjav_v4_contig_239	77.778	270	10	3	254	10	229	742	1011	1.17e-64	249	112095	plus
2rc-1rc-3rc	Mjav_v4_contig_239	77.206	272	10	3	254	10	229	1654	1925	1.42e-63	245	112095	plus
2rc-1rc-3rc	Mjav_v4_contig_239	76.087	276	10	3	254	10	229	2568	2843	2.11e-61	238	112095	plus
2rc-1rc-3rc	Mjav_v4_contig_239	76.642	274	10	3	254	10	229	3486	3759	1.73e-62	242	112095	plus
2rc-1rc-3rc	Mjav_v4_contig_239	93.548	155	6	1	254	79	229	4526	4680	2.57e-60	234	112095	plus
2rc-1rc-3rc	Mjav_v4_contig_239	75.812	277	10	3	254	10	229	5323	5599	7.38e-61	236	112095	plus
2rc-1rc-3rc	Mjav_v4_contig_239	76.087	276	10	3	254	10	229	6242	6517	2.11e-61	238	112095	plus
2rc-1rc-3rc	Mjav_v4_contig_239	76.923	273	10	3	254	10	229	7160	7432	4.97e-63	243	112095	plus
2rc-1rc-3rc	Mjav_v4_contig_239	76.923	273	10	3	254	10	229	8075	8347	4.97e-63	243	112095	plus
2rc-1rc-3rc	Mjav_v4_contig_239	78.652	267	10	3	254	10	229	8990	9256	2.75e-66	254	112095	plus
2rc-1rc-3rc	Mjav_v4_contig_239	77.941	272	9	4	254	10	230	9899	10170	1.17e-64	249	112095	plus
2rc-1rc-3rc	Mjav_v4_contig_239	76.617	201	3	2	254	10	166	10673	10873	1.43e-44	182	112095	plus
2rc-1rc-3rc	Mjav_v4_contig_241	94.444	72	3	1	254	5	75	520	591	7.39e-23	109	111555	plus	Beg	16	11309	plus
2rc-1rc-3rc	Mjav_v4_contig_241	76.838	272	11	2	254	10	229	583	854	1.42e-63	245	111555	plus
2rc-1rc-3rc	Mjav_v4_contig_241	77.695	269	11	2	254	10	229	1373	1641	3.35e-65	251	111555	plus
2rc-1rc-3rc	Mjav_v4_contig_241	77.407	270	11	2	254	10	229	2160	2429	1.17e-64	249	111555	plus
2rc-1rc-3rc	Mjav_v4_contig_241	77.122	271	11	2	254	10	229	2948	3218	4.08e-64	247	111555	plus
2rc-1rc-3rc	Mjav_v4_contig_241	77.695	269	11	2	254	10	229	3737	4005	3.35e-65	251	111555	plus
2rc-1rc-3rc	Mjav_v4_contig_241	77.695	269	11	2	254	10	229	4524	4792	3.35e-65	251	111555	plus
2rc-1rc-3rc	Mjav_v4_contig_241	77.695	269	11	2	254	10	229	5311	5579	3.35e-65	251	111555	plus
2rc-1rc-3rc	Mjav_v4_contig_241	76.557	273	11	2	254	10	229	6098	6370	4.97e-63	243	111555	plus
2rc-1rc-3rc	Mjav_v4_contig_241	76.277	274	11	2	254	10	229	6890	7163	1.73e-62	242	111555	plus
2rc-1rc-3rc	Mjav_v4_contig_241	77.407	270	11	2	254	10	229	7682	7951	1.17e-64	249	111555	plus
2rc-1rc-3rc	Mjav_v4_contig_241	77.122	271	11	2	254	10	229	8470	8740	4.08e-64	247	111555	plus
2rc-1rc-3rc	Mjav_v4_contig_241	77.695	269	11	2	254	10	229	9259	9527	3.35e-65	251	111555	plus
2rc-1rc-3rc	Mjav_v4_contig_241	76.277	274	11	2	254	10	229	10046	10319	1.73e-62	242	111555	plus
2rc-1rc-3rc	Mjav_v4_contig_241	77.407	270	11	2	254	10	229	10838	11107	1.17e-64	249	111555	plus
2rc-1rc-3rc	Mjav_v4_contig_241	73.892	203	7	1	254	10	166	11626	11828	1.10e-39	165	111555	plus
2rc-1rc-3rc	Mjav_v4_contig_245	91.429	105	3	3	254	152	252	1	103	1.25e-32	141	97576	plus	Beg	10	5925	plus
2rc-1rc-3rc	Mjav_v4_contig_245	79.239	289	12	5	254	10	252	478	764	1.02e-71	272	97576	plus
2rc-1rc-3rc	Mjav_v4_contig_245	80.345	290	8	5	254	10	252	1140	1427	1.33e-76	288	97576	plus
2rc-1rc-3rc	Mjav_v4_contig_245	80.208	288	10	5	254	10	252	1804	2089	5.67e-75	283	97576	plus
2rc-1rc-3rc	Mjav_v4_contig_245	80.623	289	8	5	254	10	252	2466	2752	3.82e-77	290	97576	plus
2rc-1rc-3rc	Mjav_v4_contig_245	78.305	295	12	4	254	10	252	3129	3423	2.93e-72	273	97576	plus
2rc-1rc-3rc	Mjav_v4_contig_245	79.038	291	11	5	254	10	252	3738	4026	2.93e-72	273	97576	plus
2rc-1rc-3rc	Mjav_v4_contig_245	79.038	291	11	5	254	10	252	4401	4689	2.93e-72	273	97576	plus
2rc-1rc-3rc	Mjav_v4_contig_245	79.310	290	11	5	254	10	252	5064	5351	8.41e-73	275	97576	plus
2rc-1rc-3rc	Mjav_v4_contig_245	75.000	200	8	2	254	10	167	5726	5925	1.10e-39	165	97576	plus
2rc-1rc-3rc	Mjav_v4_contig_246	75.124	201	5	3	254	10	165	89638	89438	1.10e-39	165	93663	minus	End	7	4226	minus
2rc-1rc-3rc	Mjav_v4_contig_246	79.182	269	7	4	254	10	229	90337	90069	6.46e-68	260	93663	minus
2rc-1rc-3rc	Mjav_v4_contig_246	79.104	268	8	4	254	10	229	91035	90768	2.26e-67	257	93663	minus
2rc-1rc-3rc	Mjav_v4_contig_246	79.182	269	7	4	254	10	229	91734	91466	6.46e-68	260	93663	minus
2rc-1rc-3rc	Mjav_v4_contig_246	79.478	268	7	4	254	10	229	92432	92165	1.85e-68	261	93663	minus
2rc-1rc-3rc	Mjav_v4_contig_246	79.401	267	8	4	254	10	229	93129	92863	6.46e-68	259	93663	minus
2rc-1rc-3rc	Mjav_v4_contig_246	91.346	104	5	1	254	130	229	93663	93560	2.94e-34	147	93663	minus
2rc-1rc-3rc	Mjav_v4_contig_250	95.238	105	1	1	254	130	230	1	105	3.14e-40	167	86970	plus	Beg	13	10249	plus
2rc-1rc-3rc	Mjav_v4_contig_250	95.513	156	3	2	254	79	230	801	956	1.42e-63	245	86970	plus
2rc-1rc-3rc	Mjav_v4_contig_250	95.513	156	3	2	254	79	230	1643	1798	1.42e-63	245	86970	plus
2rc-1rc-3rc	Mjav_v4_contig_250	95.513	156	3	2	254	79	230	2489	2644	1.42e-63	245	86970	plus
2rc-1rc-3rc	Mjav_v4_contig_250	95.513	156	3	2	254	79	230	3334	3489	1.42e-63	245	86970	plus
2rc-1rc-3rc	Mjav_v4_contig_250	95.513	156	3	2	254	79	230	4178	4333	1.42e-63	245	86970	plus
2rc-1rc-3rc	Mjav_v4_contig_250	95.513	156	3	2	254	79	230	5032	5187	1.42e-63	245	86970	plus
2rc-1rc-3rc	Mjav_v4_contig_250	95.513	156	3	2	254	79	230	5882	6037	1.42e-63	245	86970	plus
2rc-1rc-3rc	Mjav_v4_contig_250	95.513	156	3	2	254	79	230	6724	6879	1.42e-63	245	86970	plus
2rc-1rc-3rc	Mjav_v4_contig_250	94.872	156	4	2	254	79	230	7570	7725	1.73e-62	241	86970	plus
2rc-1rc-3rc	Mjav_v4_contig_250	95.513	156	3	2	254	79	230	8420	8575	1.42e-63	245	86970	plus
2rc-1rc-3rc	Mjav_v4_contig_250	95.513	156	3	2	254	79	230	9253	9408	1.42e-63	245	86970	plus
2rc-1rc-3rc	Mjav_v4_contig_250	95.513	156	3	2	254	79	230	10094	10249	1.42e-63	245	86970	plus
2rc-1rc-3rc	Mjav_v4_contig_273	76.650	197	3	2	254	10	163	52631	52435	1.74e-43	178	65239	minus	End	18	12805	minus
2rc-1rc-3rc	Mjav_v4_contig_273	80.471	297	4	4	254	10	252	53387	53091	4.97e-82	306	65239	minus
2rc-1rc-3rc	Mjav_v4_contig_273	81.017	295	4	4	254	10	252	54141	53847	4.08e-83	309	65239	minus
2rc-1rc-3rc	Mjav_v4_contig_273	82.131	291	4	4	254	10	252	54891	54601	2.75e-85	316	65239	minus
2rc-1rc-3rc	Mjav_v4_contig_273	82.131	291	4	4	254	10	252	55641	55351	2.75e-85	316	65239	minus
2rc-1rc-3rc	Mjav_v4_contig_273	81.849	292	4	4	254	10	252	56392	56101	9.59e-85	315	65239	minus
2rc-1rc-3rc	Mjav_v4_contig_273	80.743	296	4	4	254	10	252	57147	56852	1.42e-82	307	65239	minus
2rc-1rc-3rc	Mjav_v4_contig_273	81.293	294	4	4	254	10	252	57900	57607	1.17e-83	311	65239	minus
2rc-1rc-3rc	Mjav_v4_contig_273	80.743	296	4	4	254	10	252	58655	58360	1.42e-82	307	65239	minus
2rc-1rc-3rc	Mjav_v4_contig_273	80.743	296	4	4	254	10	252	59410	59115	1.42e-82	307	65239	minus
2rc-1rc-3rc	Mjav_v4_contig_273	82.414	290	4	4	254	10	252	60159	59870	7.87e-86	318	65239	minus
2rc-1rc-3rc	Mjav_v4_contig_273	81.570	293	4	4	254	10	252	60911	60619	3.35e-84	313	65239	minus
2rc-1rc-3rc	Mjav_v4_contig_273	81.293	294	4	4	254	10	252	61664	61371	1.17e-83	311	65239	minus
2rc-1rc-3rc	Mjav_v4_contig_273	81.017	295	4	4	254	10	252	62418	62124	4.08e-83	309	65239	minus
2rc-1rc-3rc	Mjav_v4_contig_273	81.570	293	4	4	254	10	252	63170	62878	3.35e-84	313	65239	minus
2rc-1rc-3rc	Mjav_v4_contig_273	80.612	294	6	4	254	10	252	63923	63630	6.05e-81	302	65239	minus
2rc-1rc-3rc	Mjav_v4_contig_273	82.414	290	4	4	254	10	252	64672	64383	7.87e-86	318	65239	minus
2rc-1rc-3rc	Mjav_v4_contig_273	93.519	108	2	2	254	150	252	65239	65132	4.66e-38	159	65239	minus
