# Supplementary material for: Unzipped genome assemblies of polyploid root-knot nematodes reveal unusual and clade-specific telomeric repeats
Source: Nat Commun. 2024 Feb 5;15:773. doi: 10.1038/s41467-024-44914-y (PMC10844300; doi:10.1038/s41467-024-44914-y)
Supplement: Supplementary file 7 — Supplementary Data 4 [file 41467_2024_44914_MOESM7_ESM.xlsx]

## Sheet: Summary
Contig	Ctg length	Motifs hmm	Positon	Repeats	Span	Strand	Note	Subgenome
Mare_v4_contig_1	8828053	1,2,3	Beg and End	127 and 25	88553 and 14442	+	1.3 Mb from End	B
Mare_v4_contig_2	6607175	1,2,3	Beg and End	4 and 20	4 in 40kb and 11157	- +	60 kb from Beg and 22kb from End	A
Mare_v4_contig_3	4647998	1.2	Beg	78	27521	- +	1.1Mb from Beg	A
Mare_v4_contig_4	4081911	1,2,3	End	32	21745	-		N/D
Mare_v4_contig_7	3856172	2.3	End	21	15183	-		B
Mare_v4_contig_15	3307833	1,2,3	End	30	66893	- +	28kb from End	B
Mare_v4_contig_17	3303185	1,2,3	End	3	1608	-		A
Mare_v4_contig_19	3124735	1,2,3	Beg	7	5768	+		B
Mare_v4_contig_20	3114859	1,2,3	Beg	22	14379	- +	50kb from Beg	N/D
Mare_v4_contig_25	2874479	1,2,3	Beg	78	47314	+		A
Mare_v4_contig_31	2747044	1,2,3	Beg	11	8498	+		B
Mare_v4_contig_33	2712127	1.2	End	14	9750	-		A
Mare_v4_contig_34	2691134	1,2,3	End	34	25876	-		A
Mare_v4_contig_35	2667165	1,2,3	End	7	23190	- +	872kb from End	A
Mare_v4_contig_40	2402053	1,2,3	Beg	59	41190	+		A
Mare_v4_contig_48	2041508	1,2,3	Beg	98	63052	+		A
Mare_v4_contig_52	1927296	1,2,3	End	26	16636	-		B
Mare_v4_contig_53	1889621	1,2,3	End	39	23589	-		N/D
Mare_v4_contig_54	1881098	1,2,3	End	18	12577	-		B
Mare_v4_contig_55	1834675	1,2,3	End	23	14638	-		A
Mare_v4_contig_56	1815348	1,2,3	Beg	100	64631	+		A
Mare_v4_contig_59	1772723	1,2,3	End	50	19233	-		A
Mare_v4_contig_63	1685973	1,2,3	End	11	7581	-		A
Mare_v4_contig_65	1642826	1,2,3	End	15	9535	-		N/D
Mare_v4_contig_88	1263411	1,2,3	Beg	21	12403	+		N/D
Mare_v4_contig_89	1259620	1,2,3	End	17	12435	-		B
Mare_v4_contig_92	1231549	1,2,3	End	19	13110	-		N/D
Mare_v4_contig_99	1179003	1,2,3	Beg	12	8991	+		B
Mare_v4_contig_109	1059036	1,2,3	Beg	3	4043	- +	800kb from Beg	N/D
Mare_v4_contig_110	1039184	1	Beg	37	19312	+		A
Mare_v4_contig_127	802454	1.2	Beg	14	8038	- +	211 kb from Beg	N/D
Mare_v4_contig_128	780559	1,2,3	Beg	35	22497	- +	12 kb from Beg	B
Mare_v4_contig_137	708819	1,2,3	Beg	14	11095	+		N/D
Mare_v4_contig_148	586770	1,2,3	Beg	18	35627	+		N/D
Mare_v4_contig_158	481590	1,2,3	Beg	15	10211	+		N/D
Mare_v4_contig_170	401936	1,2,3	Beg	47 and 1	68498 and 94	- +	1 repeat away	B
Mare_v4_contig_171	401225	1,2,3	Beg	10	7523	+		N/D
Mare_v4_contig_176	344895	1,2,3	Beg	19	14023	+		N/D
Mare_v4_contig_179	317987	1	Beg	27	11256	+		N/D
Mare_v4_contig_196	229212	1.2	End	34	20393	-		N/D
Mare_v4_contig_199	213210	1,2,3	Beg	19	13662	+		N/D
Mare_v4_contig_201	211074	1,2,3	Beg	12	9183	+		B
Mare_v4_contig_219	173400	1,2,3	End	39	27042	-		A
Mare_v4_contig_222	159142	1,2,3	End	45	57279	- +		N/D
Mare_v4_contig_226	152872	1.2	Beg	44	29376	+ -		N/D
Mare_v4_contig_233	116286	1,2,3	Beg	15	8196	+		N/D
Mare_v4_contig_235	113447	1,2,3	Beg	62	44336	+		N/D
Mare_v4_contig_246	98456	1,2,3	End	30	21852	-		N/D
Mare_v4_contig_248	96229	1,2,3	End	8	9887	-		N/D
Mare_v4_contig_249	95527	1,2,3	End	15	9684	-		N/D
Mare_v4_contig_269	74466	1,2,3	Beg	18	14429	+		N/D
Mare_v4_contig_276	68722	1,2,3	Beg	9	6079	+		N/D
Mare_v4_contig_315	45315	1,2,3	Beg	40	26711	+ -		N/D
Fully repetitive
Mare_v4_contig_302	51936	1,2,3	Beg – End (full)	85	51519	-
Repeated < 3 times
Mare_v4_contig_6	3929479	1,2,3	Not repeated	Not repeated	Not repeated	+
Mare_v4_contig_238	108599	1.3	Not repeated	Not repeated	Not repeated	+
Mare_v4_contig_78	1382082	2	Beg	Not repeated	Not repeated	+	(800kb from) Beg
Mare_v4_contig_124	820977	1,2,3	Beg	2	1261	+	(15kb from) Beg
Mare_v4_contig_244	102990	1	Beg	2	737	+	(16kb from) Beg
Mare_v4_contig_186	273894	1	Beg	1 and 1	127 and 120	- +	9kb from Beg and middle

## Sheet: Detail
# Fields: query id	subject id	% identity	alignment length	mismatches	gap opens	query length	q. start	q. end	s. start	s. end	evalue	bit score	subject length	subject strand	Positon	Repeats	span
Ma-2-3rc-1	Mare_v4_contig_1	74.618	327	25	5	275	7	275	408	734	4.56e-64	246	8828053	plus	Beg (and 1.3 Mb from End)	127 and 25	88553 and 14442	plus and plus
Ma-2-3rc-1	Mare_v4_contig_1	76.133	331	15	5	275	7	275	1133	1461	2.69e-73	277	8828053	plus
Ma-2-3rc-1	Mare_v4_contig_1	77.188	320	21	4	275	7	275	1870	2188	2.69e-73	278	8828053	plus
Ma-2-3rc-1	Mare_v4_contig_1	77.188	320	22	6	275	7	275	2584	2903	1.39e-70	268	8828053	plus
Ma-2-3rc-1	Mare_v4_contig_1	75.455	330	20	3	275	7	275	3301	3630	1.14e-71	272	8828053	plus
Ma-2-3rc-1	Mare_v4_contig_1	77.188	320	20	4	275	7	275	4024	4341	7.71e-74	279	8828053	plus
Ma-2-3rc-1	Mare_v4_contig_1	92.350	183	5	4	275	100	275	4853	5033	2.52e-67	258	8828053	plus
Ma-2-3rc-1	Mare_v4_contig_1	86.758	219	12	7	275	65	275	5516	5725	1.31e-64	249	8828053	plus
Ma-2-3rc-1	Mare_v4_contig_1	87.791	172	11	5	275	107	275	6168	6332	4.87e-51	203	8828053	plus
Ma-2-3rc-1	Mare_v4_contig_1	91.538	130	2	2	275	153	275	6687	6814	1.31e-45	185	8828053	plus
Ma-2-3rc-1	Mare_v4_contig_1	92.126	127	6	2	275	153	275	7015	7141	5.56e-44	179	8828053	plus
Ma-2-3rc-1	Mare_v4_contig_1	93.023	129	3	2	275	153	275	7483	7611	1.07e-46	189	8828053	plus
Ma-2-3rc-1	Mare_v4_contig_1	91.473	129	5	1	275	153	275	7816	7944	1.31e-45	185	8828053	plus
Ma-2-3rc-1	Mare_v4_contig_1	92.126	127	6	2	275	153	275	8578	8704	5.56e-44	179	8828053	plus
Ma-2-3rc-1	Mare_v4_contig_1	90.196	153	7	3	275	129	275	9283	9433	4.87e-51	203	8828053	plus
Ma-2-3rc-1	Mare_v4_contig_1	90.698	129	6	1	275	153	275	10039	10167	5.56e-44	180	8828053	plus
Ma-2-3rc-1	Mare_v4_contig_1	83.251	203	10	4	275	94	275	10731	10930	2.21e-55	217	8828053	plus
Ma-2-3rc-1	Mare_v4_contig_1	70.997	331	14	4	275	26	275	11376	11705	1.81e-56	221	8828053	plus
Ma-2-3rc-1	Mare_v4_contig_1	68.182	374	14	5	275	7	275	12104	12477	3.28e-53	211	8828053	plus
Ma-2-3rc-1	Mare_v4_contig_1	73.547	344	17	6	275	6	275	12876	13219	3.74e-65	251	8828053	plus
Ma-2-3rc-1	Mare_v4_contig_1	77.231	325	18	3	275	7	275	13616	13940	4.26e-77	290	8828053	plus
Ma-2-3rc-1	Mare_v4_contig_1	75.224	335	17	3	275	7	275	14334	14668	2.69e-73	277	8828053	plus
Ma-2-3rc-1	Mare_v4_contig_1	76.596	329	17	3	275	7	275	15063	15391	1.49e-76	288	8828053	plus
Ma-2-3rc-1	Mare_v4_contig_1	81.933	238	9	3	275	62	275	15914	16141	3.07e-66	253	8828053	plus
Ma-2-3rc-1	Mare_v4_contig_1	75.449	334	17	3	275	7	275	16536	16869	7.71e-74	279	8828053	plus
Ma-2-3rc-1	Mare_v4_contig_1	74.118	340	17	3	275	7	275	17264	17603	1.39e-70	268	8828053	plus
Ma-2-3rc-1	Mare_v4_contig_1	76.994	326	18	3	275	7	275	17998	18323	1.49e-76	288	8828053	plus
Ma-2-3rc-1	Mare_v4_contig_1	75.224	335	17	3	275	7	275	18718	19052	2.69e-73	277	8828053	plus
Ma-2-3rc-1	Mare_v4_contig_1	72.832	346	17	3	275	7	275	19446	19791	2.52e-67	257	8828053	plus
Ma-2-3rc-1	Mare_v4_contig_1	74.556	338	17	3	275	7	275	20186	20523	1.14e-71	271	8828053	plus
Ma-2-3rc-1	Mare_v4_contig_1	74.556	338	17	3	275	7	275	20918	21255	1.14e-71	271	8828053	plus
Ma-2-3rc-1	Mare_v4_contig_1	74.118	340	17	3	275	7	275	21650	21989	1.39e-70	268	8828053	plus
Ma-2-3rc-1	Mare_v4_contig_1	75.375	333	18	3	275	7	275	22385	22717	9.39e-73	276	8828053	plus
Ma-2-3rc-1	Mare_v4_contig_1	73.900	341	17	3	275	7	275	23113	23453	4.87e-70	266	8828053	plus
Ma-2-3rc-1	Mare_v4_contig_1	75.224	335	17	3	275	7	275	23848	24182	2.69e-73	277	8828053	plus
Ma-2-3rc-1	Mare_v4_contig_1	74.702	336	18	3	275	7	275	24577	24912	3.99e-71	270	8828053	plus
Ma-2-3rc-1	Mare_v4_contig_1	75.150	334	18	3	275	7	275	25307	25640	3.28e-72	274	8828053	plus
Ma-2-3rc-1	Mare_v4_contig_1	74.777	337	17	3	275	7	275	26035	26371	3.28e-72	273	8828053	plus
Ma-2-3rc-1	Mare_v4_contig_1	75.449	334	17	3	275	7	275	26766	27099	7.71e-74	279	8828053	plus
Ma-2-3rc-1	Mare_v4_contig_1	75.449	334	17	3	275	7	275	27494	27827	7.71e-74	279	8828053	plus
Ma-2-3rc-1	Mare_v4_contig_1	74.556	338	17	3	275	7	275	28222	28559	1.14e-71	271	8828053	plus
Ma-2-3rc-1	Mare_v4_contig_1	76.596	329	17	3	275	7	275	28955	29283	1.49e-76	288	8828053	plus
Ma-2-3rc-1	Mare_v4_contig_1	74.777	337	17	3	275	7	275	29678	30014	3.28e-72	273	8828053	plus
Ma-2-3rc-1	Mare_v4_contig_1	74.777	337	17	3	275	7	275	30409	30745	3.28e-72	273	8828053	plus
Ma-2-3rc-1	Mare_v4_contig_1	75.904	332	17	3	275	7	275	31140	31471	6.33e-75	282	8828053	plus
Ma-2-3rc-1	Mare_v4_contig_1	75.676	333	17	3	275	7	275	31866	32198	2.21e-74	280	8828053	plus
Ma-2-3rc-1	Mare_v4_contig_1	76.364	330	17	3	275	7	275	32593	32922	5.19e-76	286	8828053	plus
Ma-2-3rc-1	Mare_v4_contig_1	75.676	333	17	3	275	7	275	33317	33649	2.21e-74	280	8828053	plus
Ma-2-3rc-1	Mare_v4_contig_1	75.904	332	17	3	275	7	275	34044	34375	6.33e-75	282	8828053	plus
Ma-2-3rc-1	Mare_v4_contig_1	75.676	333	17	3	275	7	275	34770	35102	2.21e-74	280	8828053	plus
Ma-2-3rc-1	Mare_v4_contig_1	76.133	331	17	3	275	7	275	35497	35827	1.81e-75	284	8828053	plus
Ma-2-3rc-1	Mare_v4_contig_1	76.364	330	17	3	275	7	275	36222	36551	5.19e-76	286	8828053	plus
Ma-2-3rc-1	Mare_v4_contig_1	76.596	329	17	3	275	7	275	36946	37274	1.49e-76	288	8828053	plus
Ma-2-3rc-1	Mare_v4_contig_1	76.596	329	17	3	275	7	275	37669	37997	1.49e-76	288	8828053	plus
Ma-2-3rc-1	Mare_v4_contig_1	76.758	327	18	3	275	7	275	38392	38718	5.19e-76	287	8828053	plus
Ma-2-3rc-1	Mare_v4_contig_1	76.133	331	17	3	275	7	275	39113	39443	1.81e-75	284	8828053	plus
Ma-2-3rc-1	Mare_v4_contig_1	76.596	329	17	3	275	7	275	39838	40166	1.49e-76	288	8828053	plus
Ma-2-3rc-1	Mare_v4_contig_1	75.904	332	17	3	275	7	275	40561	40892	6.33e-75	282	8828053	plus
Ma-2-3rc-1	Mare_v4_contig_1	76.133	331	17	3	275	7	275	41287	41617	1.81e-75	284	8828053	plus
Ma-2-3rc-1	Mare_v4_contig_1	76.596	329	17	3	275	7	275	42012	42340	1.49e-76	288	8828053	plus
Ma-2-3rc-1	Mare_v4_contig_1	75.904	332	17	3	275	7	275	42735	43066	6.33e-75	282	8828053	plus
Ma-2-3rc-1	Mare_v4_contig_1	76.364	330	17	3	275	7	275	43461	43790	5.19e-76	286	8828053	plus
Ma-2-3rc-1	Mare_v4_contig_1	76.596	329	17	3	275	7	275	44185	44513	1.49e-76	288	8828053	plus
Ma-2-3rc-1	Mare_v4_contig_1	75.676	333	17	3	275	7	275	44908	45240	2.21e-74	280	8828053	plus
Ma-2-3rc-1	Mare_v4_contig_1	76.524	328	18	3	275	7	275	45635	45962	1.81e-75	285	8828053	plus
Ma-2-3rc-1	Mare_v4_contig_1	76.061	330	18	3	275	7	275	46357	46686	2.21e-74	281	8828053	plus
Ma-2-3rc-1	Mare_v4_contig_1	76.364	330	17	3	275	7	275	47081	47410	5.19e-76	286	8828053	plus
Ma-2-3rc-1	Mare_v4_contig_1	76.994	326	18	3	275	7	275	47805	48130	1.49e-76	288	8828053	plus
Ma-2-3rc-1	Mare_v4_contig_1	76.596	329	17	3	275	7	275	48525	48853	1.49e-76	288	8828053	plus
Ma-2-3rc-1	Mare_v4_contig_1	76.596	329	17	3	275	7	275	49248	49576	1.49e-76	288	8828053	plus
Ma-2-3rc-1	Mare_v4_contig_1	76.364	330	17	3	275	7	275	49971	50300	5.19e-76	286	8828053	plus
Ma-2-3rc-1	Mare_v4_contig_1	76.758	327	18	3	275	7	275	50695	51021	5.19e-76	287	8828053	plus
Ma-2-3rc-1	Mare_v4_contig_1	77.188	320	22	3	275	7	275	51416	51735	2.21e-74	281	8828053	plus
Ma-2-3rc-1	Mare_v4_contig_1	76.829	328	17	3	275	7	275	52130	52457	4.26e-77	289	8828053	plus
Ma-2-3rc-1	Mare_v4_contig_1	76.596	329	17	3	275	7	275	52852	53180	1.49e-76	288	8828053	plus
Ma-2-3rc-1	Mare_v4_contig_1	76.829	328	17	3	275	7	275	53575	53902	4.26e-77	289	8828053	plus
Ma-2-3rc-1	Mare_v4_contig_1	76.133	331	17	3	275	7	275	54297	54627	1.81e-75	284	8828053	plus
Ma-2-3rc-1	Mare_v4_contig_1	76.364	330	17	3	275	7	275	55022	55351	5.19e-76	286	8828053	plus
Ma-2-3rc-1	Mare_v4_contig_1	76.758	327	18	3	275	7	275	55746	56072	5.19e-76	287	8828053	plus
Ma-2-3rc-1	Mare_v4_contig_1	77.064	327	17	3	275	7	275	56467	56793	1.22e-77	291	8828053	plus
Ma-2-3rc-1	Mare_v4_contig_1	77.469	324	18	3	275	7	275	57188	57511	1.22e-77	292	8828053	plus
Ma-2-3rc-1	Mare_v4_contig_1	77.469	324	18	3	275	7	275	57905	58228	1.22e-77	292	8828053	plus
Ma-2-3rc-1	Mare_v4_contig_1	77.676	327	13	3	275	9	275	58627	58953	6.76e-81	302	8828053	plus
Ma-2-3rc-1	Mare_v4_contig_1	77.914	326	15	3	275	7	275	59370	59695	6.76e-81	302	8828053	plus
Ma-2-3rc-1	Mare_v4_contig_1	78.683	319	18	3	275	7	275	60108	60426	2.36e-80	301	8828053	plus
Ma-2-3rc-1	Mare_v4_contig_1	79.630	324	9	5	275	7	275	60839	61160	3.07e-85	316	8828053	plus
Ma-2-3rc-1	Mare_v4_contig_1	79.688	320	14	4	275	7	275	61573	61892	3.74e-84	313	8828053	plus
Ma-2-3rc-1	Mare_v4_contig_1	80.061	326	8	4	275	7	275	62305	62630	4.86e-89	329	8828053	plus
Ma-2-3rc-1	Mare_v4_contig_1	79.814	322	12	4	275	7	275	63043	63364	8.79e-86	318	8828053	plus
Ma-2-3rc-1	Mare_v4_contig_1	79.624	319	15	3	275	7	275	63777	64095	1.07e-84	315	8828053	plus
Ma-2-3rc-1	Mare_v4_contig_1	79.688	320	14	4	275	7	275	64508	64827	3.74e-84	313	8828053	plus
Ma-2-3rc-1	Mare_v4_contig_1	79.688	320	14	4	275	7	275	65241	65560	3.74e-84	313	8828053	plus
Ma-2-3rc-1	Mare_v4_contig_1	79.624	319	15	3	275	7	275	65972	66290	1.07e-84	315	8828053	plus
Ma-2-3rc-1	Mare_v4_contig_1	79.624	319	15	3	275	7	275	66703	67021	1.07e-84	315	8828053	plus
Ma-2-3rc-1	Mare_v4_contig_1	79.624	319	15	3	275	7	275	67434	67752	1.07e-84	315	8828053	plus
Ma-2-3rc-1	Mare_v4_contig_1	79.688	320	14	4	275	7	275	68164	68483	3.74e-84	313	8828053	plus
Ma-2-3rc-1	Mare_v4_contig_1	79.624	319	15	3	275	7	275	68896	69214	1.07e-84	315	8828053	plus
Ma-2-3rc-1	Mare_v4_contig_1	79.624	319	15	3	275	7	275	69626	69944	1.07e-84	315	8828053	plus
Ma-2-3rc-1	Mare_v4_contig_1	79.624	319	15	3	275	7	275	70357	70675	1.07e-84	315	8828053	plus
Ma-2-3rc-1	Mare_v4_contig_1	79.688	320	14	4	275	7	275	71088	71407	3.74e-84	313	8828053	plus
Ma-2-3rc-1	Mare_v4_contig_1	79.751	321	13	4	275	7	275	71820	72140	1.07e-84	315	8828053	plus
Ma-2-3rc-1	Mare_v4_contig_1	79.624	319	15	3	275	7	275	72552	72870	1.07e-84	315	8828053	plus
Ma-2-3rc-1	Mare_v4_contig_1	79.624	319	15	3	275	7	275	73283	73601	1.07e-84	315	8828053	plus
Ma-2-3rc-1	Mare_v4_contig_1	79.624	319	15	3	275	7	275	74014	74332	1.07e-84	315	8828053	plus
Ma-2-3rc-1	Mare_v4_contig_1	79.624	319	15	3	275	7	275	74745	75063	1.07e-84	315	8828053	plus
Ma-2-3rc-1	Mare_v4_contig_1	79.624	319	15	3	275	7	275	75476	75794	1.07e-84	315	8828053	plus
Ma-2-3rc-1	Mare_v4_contig_1	79.624	319	15	3	275	7	275	76207	76525	1.07e-84	315	8828053	plus
Ma-2-3rc-1	Mare_v4_contig_1	79.624	319	15	3	275	7	275	76937	77255	1.07e-84	315	8828053	plus
Ma-2-3rc-1	Mare_v4_contig_1	79.624	319	15	3	275	7	275	77667	77985	1.07e-84	315	8828053	plus
Ma-2-3rc-1	Mare_v4_contig_1	79.688	320	14	4	275	7	275	78398	78717	3.74e-84	313	8828053	plus
Ma-2-3rc-1	Mare_v4_contig_1	79.688	320	14	4	275	7	275	79129	79448	3.74e-84	313	8828053	plus
Ma-2-3rc-1	Mare_v4_contig_1	79.688	320	14	4	275	7	275	79861	80180	3.74e-84	313	8828053	plus
Ma-2-3rc-1	Mare_v4_contig_1	79.688	320	14	4	275	7	275	80593	80912	3.74e-84	313	8828053	plus
Ma-2-3rc-1	Mare_v4_contig_1	79.375	320	15	4	275	7	275	81325	81644	1.59e-82	308	8828053	plus
Ma-2-3rc-1	Mare_v4_contig_1	79.624	319	15	3	275	7	275	82057	82375	1.07e-84	315	8828053	plus
Ma-2-3rc-1	Mare_v4_contig_1	79.310	319	16	3	275	7	275	82788	83106	4.55e-83	310	8828053	plus
Ma-2-3rc-1	Mare_v4_contig_1	79.624	319	15	3	275	7	275	83519	83837	1.07e-84	315	8828053	plus
Ma-2-3rc-1	Mare_v4_contig_1	79.624	319	15	3	275	7	275	84250	84568	1.07e-84	315	8828053	plus
Ma-2-3rc-1	Mare_v4_contig_1	79.624	319	15	3	275	7	275	84981	85299	1.07e-84	315	8828053	plus
Ma-2-3rc-1	Mare_v4_contig_1	80.189	318	14	6	275	7	275	85712	86029	1.59e-82	307	8828053	plus
Ma-2-3rc-1	Mare_v4_contig_1	79.624	319	15	3	275	7	275	86442	86760	1.07e-84	315	8828053	plus
Ma-2-3rc-1	Mare_v4_contig_1	79.624	319	15	3	275	7	275	87173	87491	1.07e-84	315	8828053	plus
Ma-2-3rc-1	Mare_v4_contig_1	79.688	320	14	4	275	7	275	87910	88229	3.74e-84	313	8828053	plus
Ma-2-3rc-1	Mare_v4_contig_1	79.310	319	16	3	275	7	275	88642	88960	4.55e-83	310	8828053	plus
Ma-2-3rc-1	Mare_v4_contig_1	88.448	277	14	3	275	7	275	7460511	7460777	1.00e-97	359	8828053	plus
Ma-2-3rc-1	Mare_v4_contig_1	87.546	273	20	3	275	7	275	7461083	7461345	9.38e-92	339	8828053	plus
Ma-2-3rc-1	Mare_v4_contig_1	87.814	279	14	4	275	7	275	7461651	7461919	1.49e-95	351	8828053	plus
Ma-2-3rc-1	Mare_v4_contig_1	88.087	277	15	3	275	7	275	7462225	7462491	1.22e-96	354	8828053	plus
Ma-2-3rc-1	Mare_v4_contig_1	86.926	283	13	4	275	7	275	7462797	7463069	1.81e-94	348	8828053	plus
Ma-2-3rc-1	Mare_v4_contig_1	88.489	278	13	4	275	7	275	7463375	7463642	3.50e-97	357	8828053	plus
Ma-2-3rc-1	Mare_v4_contig_1	88.489	278	13	4	275	7	275	7463948	7464215	3.50e-97	357	8828053	plus
Ma-2-3rc-1	Mare_v4_contig_1	87.544	281	13	4	275	7	275	7464521	7464791	1.49e-95	352	8828053	plus
Ma-2-3rc-1	Mare_v4_contig_1	87.544	281	13	4	275	7	275	7465097	7465367	1.49e-95	352	8828053	plus
Ma-2-3rc-1	Mare_v4_contig_1	86.429	280	17	3	275	7	275	7465673	7465942	2.69e-92	340	8828053	plus
Ma-2-3rc-1	Mare_v4_contig_1	86.879	282	14	4	275	7	275	7466248	7466519	6.32e-94	345	8828053	plus
Ma-2-3rc-1	Mare_v4_contig_1	87.143	280	15	3	275	7	275	7466825	7467094	5.19e-95	349	8828053	plus
Ma-2-3rc-1	Mare_v4_contig_1	87.500	280	14	4	275	7	275	7467400	7467669	5.19e-95	349	8828053	plus
Ma-2-3rc-1	Mare_v4_contig_1	85.965	285	14	3	275	7	275	7467975	7468249	2.21e-93	344	8828053	plus
Ma-2-3rc-1	Mare_v4_contig_1	87.726	277	16	3	275	7	275	7468555	7468821	5.19e-95	350	8828053	plus
Ma-2-3rc-1	Mare_v4_contig_1	85.417	288	13	4	275	7	275	7469127	7469404	9.38e-92	339	8828053	plus
Ma-2-3rc-1	Mare_v4_contig_1	87.814	279	14	4	275	7	275	7469710	7469978	1.49e-95	351	8828053	plus
Ma-2-3rc-1	Mare_v4_contig_1	88.129	278	14	4	275	7	275	7470284	7470551	4.26e-96	352	8828053	plus
Ma-2-3rc-1	Mare_v4_contig_1	87.726	277	16	3	275	7	275	7470857	7471123	5.19e-95	350	8828053	plus
Ma-2-3rc-1	Mare_v4_contig_1	86.572	283	14	4	275	7	275	7471429	7471701	2.21e-93	343	8828053	plus
Ma-2-3rc-1	Mare_v4_contig_1	88.489	278	13	4	275	7	275	7472007	7472274	3.50e-97	357	8828053	plus
Ma-2-3rc-1	Mare_v4_contig_1	86.429	280	17	3	275	7	275	7472580	7472849	2.69e-92	340	8828053	plus
Ma-2-3rc-1	Mare_v4_contig_1	84.828	290	13	4	275	7	275	7473155	7473434	1.14e-90	335	8828053	plus
Ma-2-3rc-1	Mare_v4_contig_1	88.129	278	14	4	275	7	275	7473740	7474007	4.26e-96	352	8828053	plus
Ma-2-3rc-1	Mare_v4_contig_1	87.189	281	14	4	275	7	275	7474313	7474583	1.81e-94	347	8828053	plus
Ma-2-3rc-1	Mare_v4_contig_2	79.635	329	7	4	275	7	275	60990	60662	1.70e-88	328	6607175	minus	(60 kb from Beg) and (122kb from) End	4 and 20	4 in 40kb and 11157	minus / plus
Ma-2-3rc-1	Mare_v4_contig_2	80.186	323	10	4	275	7	275	92033	92355	5.92e-88	325	6607175	plus
Ma-2-3rc-1	Mare_v4_contig_2	78.916	332	7	4	275	7	275	94876	94545	7.21e-87	323	6607175	minus
Ma-2-3rc-1	Mare_v4_contig_2	75.072	349	7	4	275	7	275	100991	101339	1.22e-77	292	6607175	plus
Ma-2-3rc-1	Mare_v4_contig_2	88.448	277	14	4	275	7	275	6474003	6473737	1.22e-96	354	6607175	minus
Ma-2-3rc-1	Mare_v4_contig_2	88.172	279	13	4	275	7	275	6474576	6474308	1.22e-96	355	6607175	minus
Ma-2-3rc-1	Mare_v4_contig_2	88.448	277	14	4	275	7	275	6475147	6474881	1.22e-96	354	6607175	minus
Ma-2-3rc-1	Mare_v4_contig_2	84.828	290	13	4	275	7	275	6475730	6475451	1.14e-90	335	6607175	minus
Ma-2-3rc-1	Mare_v4_contig_2	88.406	276	15	4	275	7	275	6476300	6476035	1.49e-95	352	6607175	minus
Ma-2-3rc-1	Mare_v4_contig_2	87.234	282	13	4	275	7	275	6476876	6476605	5.19e-95	350	6607175	minus
Ma-2-3rc-1	Mare_v4_contig_2	88.406	276	15	4	275	7	275	6477446	6477181	1.49e-95	352	6607175	minus
Ma-2-3rc-1	Mare_v4_contig_2	88.489	278	13	4	275	7	275	6478018	6477751	3.50e-97	357	6607175	minus
Ma-2-3rc-1	Mare_v4_contig_2	87.857	280	13	4	275	7	275	6478592	6478323	4.26e-96	353	6607175	minus
Ma-2-3rc-1	Mare_v4_contig_2	88.406	276	15	4	275	7	275	6479162	6478897	1.49e-95	352	6607175	minus
Ma-2-3rc-1	Mare_v4_contig_2	88.489	278	13	4	275	7	275	6479734	6479467	3.50e-97	357	6607175	minus
Ma-2-3rc-1	Mare_v4_contig_2	88.489	278	13	4	275	7	275	6480306	6480039	3.50e-97	357	6607175	minus
Ma-2-3rc-1	Mare_v4_contig_2	88.489	278	13	4	275	7	275	6480877	6480610	3.50e-97	357	6607175	minus
Ma-2-3rc-1	Mare_v4_contig_2	88.489	278	13	4	275	7	275	6481449	6481182	3.50e-97	357	6607175	minus
Ma-2-3rc-1	Mare_v4_contig_2	86.926	283	13	4	275	7	275	6482025	6481753	1.81e-94	348	6607175	minus
Ma-2-3rc-1	Mare_v4_contig_2	88.489	278	13	4	275	7	275	6482597	6482330	3.50e-97	357	6607175	minus
Ma-2-3rc-1	Mare_v4_contig_2	86.316	285	13	4	275	7	275	6483176	6482902	2.21e-93	344	6607175	minus
Ma-2-3rc-1	Mare_v4_contig_2	88.321	274	17	4	275	7	275	6483744	6483481	6.32e-94	346	6607175	minus
Ma-2-3rc-1	Mare_v4_contig_2	86.620	284	13	4	275	7	275	6484322	6484049	6.32e-94	346	6607175	minus
Ma-2-3rc-1	Mare_v4_contig_2	88.087	277	11	5	275	11	275	6484893	6484627	5.19e-95	349	6607175	minus
Ma-2-3rc-1	Mare_v4_contig_3	87.081	209	13	4	275	71	275	1109279	1109081	3.74e-65	251	4647998	minus	(1.1Mb) from Beg	78	27521	minus / plus
Ma-2-3rc-1	Mare_v4_contig_3	86.916	214	9	4	275	71	275	1109982	1109779	7.22e-68	260	4647998	minus
Ma-2-3rc-1	Mare_v4_contig_3	86.916	214	9	4	275	71	275	1110686	1110483	7.22e-68	260	4647998	minus
Ma-2-3rc-1	Mare_v4_contig_3	85.714	217	9	4	275	71	275	1111424	1111218	3.07e-66	254	4647998	minus
Ma-2-3rc-1	Mare_v4_contig_3	85.714	147	11	1	275	7	153	1111575	1111439	6.77e-43	176	4647998	minus
Ma-2-3rc-1	Mare_v4_contig_3	86.916	214	9	4	275	71	275	1112127	1111924	7.22e-68	260	4647998	minus
Ma-2-3rc-1	Mare_v4_contig_3	85.714	217	9	4	275	71	275	1112831	1112625	3.07e-66	254	4647998	minus
Ma-2-3rc-1	Mare_v4_contig_3	85.714	147	11	1	275	7	153	1112982	1112846	6.77e-43	176	4647998	minus
Ma-2-3rc-1	Mare_v4_contig_3	86.111	216	9	4	275	71	275	1113536	1113331	8.80e-67	256	4647998	minus
Ma-2-3rc-1	Mare_v4_contig_3	86.667	210	13	4	275	71	275	1114236	1114037	1.31e-64	249	4647998	minus
Ma-2-3rc-1	Mare_v4_contig_3	86.603	209	14	4	275	71	275	1114934	1114736	4.56e-64	246	4647998	minus
Ma-2-3rc-1	Mare_v4_contig_3	85.321	218	9	4	275	71	275	1115641	1115434	1.07e-65	252	4647998	minus
Ma-2-3rc-1	Mare_v4_contig_3	85.714	147	11	1	275	7	153	1115792	1115656	6.77e-43	176	4647998	minus
Ma-2-3rc-1	Mare_v4_contig_3	86.792	212	11	4	275	71	275	1116343	1116142	3.07e-66	254	4647998	minus
Ma-2-3rc-1	Mare_v4_contig_3	86.792	212	11	4	275	71	275	1117044	1116843	3.07e-66	254	4647998	minus
Ma-2-3rc-1	Mare_v4_contig_3	86.916	214	9	4	275	71	275	1117747	1117544	7.22e-68	260	4647998	minus
Ma-2-3rc-1	Mare_v4_contig_3	86.603	209	14	4	275	71	275	1118445	1118247	4.56e-64	246	4647998	minus
Ma-2-3rc-1	Mare_v4_contig_3	86.916	214	9	4	275	71	275	1119148	1118945	7.22e-68	260	4647998	minus
Ma-2-3rc-1	Mare_v4_contig_3	86.603	209	14	4	275	71	275	1119846	1119648	4.56e-64	246	4647998	minus
Ma-2-3rc-1	Mare_v4_contig_3	86.792	212	11	4	275	71	275	1120547	1120346	3.07e-66	254	4647998	minus
Ma-2-3rc-1	Mare_v4_contig_3	86.792	212	11	4	275	71	275	1121249	1121048	3.07e-66	254	4647998	minus
Ma-2-3rc-1	Mare_v4_contig_3	86.792	212	11	4	275	71	275	1121951	1121750	3.07e-66	254	4647998	minus
Ma-2-3rc-1	Mare_v4_contig_3	86.792	212	11	4	275	71	275	1122652	1122451	3.07e-66	254	4647998	minus
Ma-2-3rc-1	Mare_v4_contig_3	86.916	214	9	4	275	71	275	1123356	1123153	7.22e-68	260	4647998	minus
Ma-2-3rc-1	Mare_v4_contig_3	86.730	211	12	4	275	71	275	1124056	1123856	1.07e-65	251	4647998	minus
Ma-2-3rc-1	Mare_v4_contig_3	86.512	215	9	4	275	71	275	1124760	1124556	2.52e-67	258	4647998	minus
Ma-2-3rc-1	Mare_v4_contig_3	85.321	218	9	4	275	71	275	1125467	1125260	1.07e-65	252	4647998	minus
Ma-2-3rc-1	Mare_v4_contig_3	85.135	148	11	2	275	7	153	1125619	1125482	1.00e-40	169	4647998	minus
Ma-2-3rc-1	Mare_v4_contig_3	86.854	213	10	4	275	71	275	1126170	1125968	2.52e-67	257	4647998	minus
Ma-2-3rc-1	Mare_v4_contig_3	86.111	216	9	4	275	71	275	1127277	1127482	8.80e-67	256	4647998	plus
Ma-2-3rc-1	Mare_v4_contig_3	85.135	148	11	2	275	7	153	1127831	1127968	1.00e-40	169	4647998	plus
Ma-2-3rc-1	Mare_v4_contig_3	84.793	217	11	3	275	71	275	1127983	1128189	3.74e-65	250	4647998	plus
Ma-2-3rc-1	Mare_v4_contig_3	86.854	213	10	4	275	71	275	1128689	1128891	2.52e-67	257	4647998	plus
Ma-2-3rc-1	Mare_v4_contig_3	86.667	210	13	4	275	71	275	1129392	1129591	1.31e-64	249	4647998	plus
Ma-2-3rc-1	Mare_v4_contig_3	86.512	215	9	4	275	71	275	1130092	1130296	2.52e-67	258	4647998	plus
Ma-2-3rc-1	Mare_v4_contig_3	86.603	209	14	4	275	71	275	1130796	1130994	4.56e-64	246	4647998	plus
Ma-2-3rc-1	Mare_v4_contig_3	86.792	212	11	4	275	71	275	1131495	1131696	3.07e-66	254	4647998	plus
Ma-2-3rc-1	Mare_v4_contig_3	86.792	212	11	4	275	71	275	1132196	1132397	3.07e-66	254	4647998	plus
Ma-2-3rc-1	Mare_v4_contig_3	86.792	212	11	4	275	71	275	1132897	1133098	3.07e-66	254	4647998	plus
Ma-2-3rc-1	Mare_v4_contig_3	86.730	211	12	4	275	71	275	1133598	1133798	1.07e-65	251	4647998	plus
Ma-2-3rc-1	Mare_v4_contig_3	86.667	210	13	4	275	71	275	1134298	1134497	1.31e-64	249	4647998	plus
Ma-2-3rc-1	Mare_v4_contig_3	86.667	210	13	4	275	71	275	1134997	1135196	1.31e-64	249	4647998	plus
Ma-2-3rc-1	Mare_v4_contig_3	86.854	213	10	4	275	71	275	1135696	1135898	2.52e-67	257	4647998	plus
Ma-2-3rc-1	Mare_v4_contig_3	86.854	213	10	4	275	71	275	1136399	1136601	2.52e-67	257	4647998	plus
Ma-2-3rc-1	Mare_v4_contig_4	79.692	325	9	5	275	7	275	4060476	4060153	8.79e-86	318	4081911	minus	End	32	21745	minus
Ma-2-3rc-1	Mare_v4_contig_4	80.061	326	7	5	275	7	275	4061173	4060849	5.92e-88	325	4081911	minus
Ma-2-3rc-1	Mare_v4_contig_4	79.630	324	10	4	275	7	275	4061868	4061546	2.52e-86	320	4081911	minus
Ma-2-3rc-1	Mare_v4_contig_4	79.692	325	9	4	275	7	275	4062564	4062241	7.21e-87	323	4081911	minus
Ma-2-3rc-1	Mare_v4_contig_4	79.692	325	9	4	275	7	275	4063264	4062941	7.21e-87	323	4081911	minus
Ma-2-3rc-1	Mare_v4_contig_4	79.630	324	10	4	275	7	275	4063959	4063637	2.52e-86	320	4081911	minus
Ma-2-3rc-1	Mare_v4_contig_4	79.630	324	10	4	275	7	275	4064654	4064332	2.52e-86	320	4081911	minus
Ma-2-3rc-1	Mare_v4_contig_4	80.061	326	7	5	275	7	275	4065351	4065027	5.92e-88	325	4081911	minus
Ma-2-3rc-1	Mare_v4_contig_4	79.630	324	10	4	275	7	275	4066046	4065724	2.52e-86	320	4081911	minus
Ma-2-3rc-1	Mare_v4_contig_4	79.692	325	9	4	275	7	275	4066742	4066419	7.21e-87	323	4081911	minus
Ma-2-3rc-1	Mare_v4_contig_4	79.692	325	9	4	275	7	275	4067438	4067115	7.21e-87	323	4081911	minus
Ma-2-3rc-1	Mare_v4_contig_4	79.692	325	9	4	275	7	275	4068134	4067811	7.21e-87	323	4081911	minus
Ma-2-3rc-1	Mare_v4_contig_4	79.503	322	12	4	275	7	275	4068827	4068507	1.07e-84	315	4081911	minus
Ma-2-3rc-1	Mare_v4_contig_4	79.567	323	11	4	275	7	275	4069521	4069200	3.07e-85	317	4081911	minus
Ma-2-3rc-1	Mare_v4_contig_4	80.061	326	7	5	275	7	275	4070218	4069894	5.92e-88	325	4081911	minus
Ma-2-3rc-1	Mare_v4_contig_4	79.630	324	10	4	275	7	275	4070913	4070591	2.52e-86	320	4081911	minus
Ma-2-3rc-1	Mare_v4_contig_4	80.061	326	7	5	275	7	275	4071610	4071286	5.92e-88	325	4081911	minus
Ma-2-3rc-1	Mare_v4_contig_4	79.567	323	11	4	275	7	275	4072304	4071983	3.07e-85	317	4081911	minus
Ma-2-3rc-1	Mare_v4_contig_4	80.061	326	7	5	275	7	275	4073001	4072677	5.92e-88	325	4081911	minus
Ma-2-3rc-1	Mare_v4_contig_4	79.630	324	10	4	275	7	275	4073697	4073375	2.52e-86	320	4081911	minus
Ma-2-3rc-1	Mare_v4_contig_4	79.692	325	9	4	275	7	275	4074393	4074070	7.21e-87	323	4081911	minus
Ma-2-3rc-1	Mare_v4_contig_4	79.692	325	9	4	275	7	275	4075059	4074736	7.21e-87	323	4081911	minus
Ma-2-3rc-1	Mare_v4_contig_4	79.692	325	9	4	275	7	275	4075755	4075432	7.21e-87	323	4081911	minus
Ma-2-3rc-1	Mare_v4_contig_4	79.630	324	10	4	275	7	275	4076450	4076128	2.52e-86	320	4081911	minus
Ma-2-3rc-1	Mare_v4_contig_4	79.630	324	10	4	275	7	275	4077150	4076828	2.52e-86	320	4081911	minus
Ma-2-3rc-1	Mare_v4_contig_4	79.692	325	9	4	275	7	275	4077846	4077523	7.21e-87	323	4081911	minus
Ma-2-3rc-1	Mare_v4_contig_4	79.567	323	11	4	275	7	275	4078540	4078219	3.07e-85	317	4081911	minus
Ma-2-3rc-1	Mare_v4_contig_4	79.692	325	9	4	275	7	275	4079236	4078913	7.21e-87	323	4081911	minus
Ma-2-3rc-1	Mare_v4_contig_4	79.692	325	9	4	275	7	275	4079932	4079609	7.21e-87	323	4081911	minus
Ma-2-3rc-1	Mare_v4_contig_4	79.205	327	9	4	275	7	275	4080630	4080305	8.79e-86	319	4081911	minus
Ma-2-3rc-1	Mare_v4_contig_4	79.630	324	10	4	275	7	275	4081325	4081003	2.52e-86	320	4081911	minus
Ma-2-3rc-1	Mare_v4_contig_4	88.626	211	8	4	275	71	275	4081897	4081697	3.99e-71	269	4081911	minus
Ma-2-3rc-1	Mare_v4_contig_6	80.564	319	6	3	275	13	275	13159	13477	3.99e-90	334	3929479	plus	Not repeated	Not repeated	Not repeated	plus
Ma-2-3rc-1	Mare_v4_contig_7	80.312	320	9	3	275	7	273	3840903	3840585	4.86e-89	329	3856172	minus	End	21	15183	minus
Ma-2-3rc-1	Mare_v4_contig_7	80.374	321	10	3	275	7	275	3841661	3841342	4.86e-89	330	3856172	minus
Ma-2-3rc-1	Mare_v4_contig_7	80.435	322	9	3	275	7	275	3842420	3842100	3.99e-90	333	3856172	minus
Ma-2-3rc-1	Mare_v4_contig_7	80.435	322	9	3	275	7	275	3843179	3842859	3.99e-90	333	3856172	minus
Ma-2-3rc-1	Mare_v4_contig_7	78.025	314	17	6	275	13	275	3843930	3843618	9.39e-73	276	3856172	minus
Ma-2-3rc-1	Mare_v4_contig_7	80.312	320	11	3	275	7	275	3844693	3844375	1.70e-88	327	3856172	minus
Ma-2-3rc-1	Mare_v4_contig_7	80.374	321	10	3	275	7	275	3845451	3845132	4.86e-89	330	3856172	minus
Ma-2-3rc-1	Mare_v4_contig_7	80.374	321	10	3	275	7	275	3846209	3845890	4.86e-89	330	3856172	minus
Ma-2-3rc-1	Mare_v4_contig_7	80.435	322	9	3	275	7	275	3846968	3846648	3.99e-90	333	3856172	minus
Ma-2-3rc-1	Mare_v4_contig_7	80.374	321	10	3	275	7	275	3847726	3847407	4.86e-89	330	3856172	minus
Ma-2-3rc-1	Mare_v4_contig_7	80.374	321	10	3	275	7	275	3848484	3848165	4.86e-89	330	3856172	minus
Ma-2-3rc-1	Mare_v4_contig_7	80.374	321	10	3	275	7	275	3849242	3848923	4.86e-89	330	3856172	minus
Ma-2-3rc-1	Mare_v4_contig_7	88.971	136	4	2	275	7	142	3849701	3849577	5.56e-44	179	3856172	minus
Ma-2-3rc-1	Mare_v4_contig_7	80.374	321	10	3	275	7	275	3850459	3850140	4.86e-89	330	3856172	minus
Ma-2-3rc-1	Mare_v4_contig_7	80.374	321	10	3	275	7	275	3851217	3850898	4.86e-89	330	3856172	minus
Ma-2-3rc-1	Mare_v4_contig_7	80.374	321	10	3	275	7	275	3851975	3851656	4.86e-89	330	3856172	minus
Ma-2-3rc-1	Mare_v4_contig_7	80.374	321	10	3	275	7	275	3852733	3852414	4.86e-89	330	3856172	minus
Ma-2-3rc-1	Mare_v4_contig_7	80.435	322	9	3	275	7	275	3853492	3853172	3.99e-90	333	3856172	minus
Ma-2-3rc-1	Mare_v4_contig_7	80.435	322	9	3	275	7	275	3854251	3853931	3.99e-90	333	3856172	minus
Ma-2-3rc-1	Mare_v4_contig_7	80.374	321	10	3	275	7	275	3855009	3854690	4.86e-89	330	3856172	minus
Ma-2-3rc-1	Mare_v4_contig_7	80.374	321	10	3	275	7	275	3855767	3855448	4.86e-89	330	3856172	minus
Ma-2-3rc-1	Mare_v4_contig_15	85.560	277	20	4	275	9	275	3212761	3212495	2.52e-86	320	3307833	minus	(28kb from) End	30	66893	plus / minus
Ma-2-3rc-1	Mare_v4_contig_15	83.860	285	18	4	275	9	275	3213530	3213256	1.07e-84	315	3307833	minus
Ma-2-3rc-1	Mare_v4_contig_15	85.612	278	19	4	275	9	275	3214292	3214025	7.21e-87	323	3307833	minus
Ma-2-3rc-1	Mare_v4_contig_15	85.612	278	19	4	275	9	275	3215054	3214787	7.21e-87	323	3307833	minus
Ma-2-3rc-1	Mare_v4_contig_15	85.612	278	19	4	275	9	275	3215785	3215518	7.21e-87	323	3307833	minus
Ma-2-3rc-1	Mare_v4_contig_15	84.452	283	18	4	275	9	275	3216552	3216280	8.79e-86	318	3307833	minus
Ma-2-3rc-1	Mare_v4_contig_15	85.612	278	19	4	275	9	275	3217314	3217047	7.21e-87	323	3307833	minus
Ma-2-3rc-1	Mare_v4_contig_15	85.560	277	20	4	275	9	275	3218353	3218619	2.52e-86	320	3307833	plus
Ma-2-3rc-1	Mare_v4_contig_15	85.000	280	19	4	275	9	275	3219114	3219383	8.79e-86	319	3307833	plus
Ma-2-3rc-1	Mare_v4_contig_15	82.986	288	18	4	275	9	275	3219878	3220155	4.55e-83	309	3307833	plus
Ma-2-3rc-1	Mare_v4_contig_15	85.612	278	19	4	275	9	275	3220650	3220917	7.21e-87	323	3307833	plus
Ma-2-3rc-1	Mare_v4_contig_15	85.053	281	18	4	275	9	275	3221412	3221682	7.21e-87	322	3307833	plus
Ma-2-3rc-1	Mare_v4_contig_15	85.560	277	20	4	275	9	275	3222177	3222443	2.52e-86	320	3307833	plus
Ma-2-3rc-1	Mare_v4_contig_15	85.053	281	18	4	275	9	275	3222938	3223208	7.21e-87	322	3307833	plus
Ma-2-3rc-1	Mare_v4_contig_15	84.452	283	18	4	275	9	275	3223703	3223975	8.79e-86	318	3307833	plus
Ma-2-3rc-1	Mare_v4_contig_15	85.612	278	19	4	275	9	275	3224470	3224737	7.21e-87	323	3307833	plus
Ma-2-3rc-1	Mare_v4_contig_15	85.612	278	19	4	275	9	275	3270462	3270195	7.21e-87	323	3307833	minus
Ma-2-3rc-1	Mare_v4_contig_15	85.305	279	19	4	275	9	275	3271225	3270957	2.52e-86	321	3307833	minus
Ma-2-3rc-1	Mare_v4_contig_15	85.612	278	19	4	275	9	275	3271987	3271720	7.21e-87	323	3307833	minus
Ma-2-3rc-1	Mare_v4_contig_15	85.560	277	20	4	275	9	275	3272997	3273263	2.52e-86	320	3307833	plus
Ma-2-3rc-1	Mare_v4_contig_15	85.000	280	19	4	275	9	275	3273758	3274027	8.79e-86	319	3307833	plus
Ma-2-3rc-1	Mare_v4_contig_15	83.275	287	18	4	275	9	275	3274522	3274798	1.30e-83	311	3307833	plus
Ma-2-3rc-1	Mare_v4_contig_15	85.305	279	19	4	275	9	275	3275293	3275561	2.52e-86	321	3307833	plus
Ma-2-3rc-1	Mare_v4_contig_15	84.043	282	20	3	275	9	275	3276057	3276328	1.07e-84	315	3307833	plus
Ma-2-3rc-1	Mare_v4_contig_15	85.507	276	21	4	275	9	275	3276823	3277088	3.07e-85	317	3307833	plus
Ma-2-3rc-1	Mare_v4_contig_15	85.305	279	19	4	275	9	275	3277583	3277851	2.52e-86	321	3307833	plus
Ma-2-3rc-1	Mare_v4_contig_15	82.986	288	18	4	275	9	275	3278346	3278623	4.55e-83	309	3307833	plus
Ma-2-3rc-1	Mare_v4_contig_15	85.000	280	19	4	275	9	275	3279118	3279387	8.79e-86	319	3307833	plus
Ma-2-3rc-1	Mare_v4_contig_17	76.899	316	22	3	275	7	271	3301848	3301533	3.28e-72	274	3303185	minus	End	3	1608	minus
Ma-2-3rc-1	Mare_v4_contig_17	75.676	333	17	3	275	7	275	3302574	3302242	2.21e-74	280	3303185	minus
Ma-2-3rc-1	Mare_v4_contig_17	88.372	172	13	2	275	110	275	3303140	3302970	2.21e-55	218	3303185	minus
Ma-2-3rc-1	Mare_v4_contig_19	97.872	94	1	1	275	183	275	3	96	1.82e-37	158	3124735	plus	Beg	7	5768	plus
Ma-2-3rc-1	Mare_v4_contig_19	76.855	337	8	6	275	7	275	716	1050	3.50e-78	293	3124735	plus
Ma-2-3rc-1	Mare_v4_contig_19	79.205	327	8	7	275	7	275	1670	1994	5.55e-82	306	3124735	plus
Ma-2-3rc-1	Mare_v4_contig_19	78.963	328	8	7	275	7	275	2614	2939	1.94e-81	305	3124735	plus
Ma-2-3rc-1	Mare_v4_contig_19	78.963	328	8	7	275	7	275	3559	3884	1.94e-81	305	3124735	plus
Ma-2-3rc-1	Mare_v4_contig_19	78.834	326	10	6	275	7	275	4504	4827	1.94e-81	304	3124735	plus
Ma-2-3rc-1	Mare_v4_contig_19	78.834	326	10	6	275	7	275	5447	5770	1.94e-81	304	3124735	plus
Ma-2-3rc-1	Mare_v4_contig_20	77.917	240	29	4	275	9	224	50830	50591	2.07e-49	198	3114859	minus	(50kb from) Beg	22	14379	minus / plus
Ma-2-3rc-1	Mare_v4_contig_20	79.730	296	31	4	275	9	275	51474	51179	1.14e-71	272	3114859	minus
Ma-2-3rc-1	Mare_v4_contig_20	81.081	296	27	3	275	9	275	52324	52619	1.00e-78	295	3114859	plus
Ma-2-3rc-1	Mare_v4_contig_20	81.164	292	30	3	275	9	275	52957	53248	1.49e-76	288	3114859	plus
Ma-2-3rc-1	Mare_v4_contig_20	81.271	299	24	4	275	9	275	53618	53916	8.23e-80	298	3114859	plus
Ma-2-3rc-1	Mare_v4_contig_20	82.095	296	24	4	275	9	275	54286	54581	1.94e-81	304	3114859	plus
Ma-2-3rc-1	Mare_v4_contig_20	82.373	295	24	4	275	9	275	54951	55245	5.55e-82	306	3114859	plus
Ma-2-3rc-1	Mare_v4_contig_20	81.818	297	24	4	275	9	275	55616	55912	6.76e-81	302	3114859	plus
Ma-2-3rc-1	Mare_v4_contig_20	82.373	295	24	4	275	9	275	56282	56576	5.55e-82	306	3114859	plus
Ma-2-3rc-1	Mare_v4_contig_20	82.253	293	26	3	275	9	275	56946	57238	1.94e-81	305	3114859	plus
Ma-2-3rc-1	Mare_v4_contig_20	81.849	292	28	3	275	9	275	57609	57900	2.87e-79	297	3114859	plus
Ma-2-3rc-1	Mare_v4_contig_20	81.544	298	24	4	275	9	275	58270	58567	2.36e-80	300	3114859	plus
Ma-2-3rc-1	Mare_v4_contig_20	81.849	292	28	3	275	9	275	58937	59228	2.87e-79	297	3114859	plus
Ma-2-3rc-1	Mare_v4_contig_20	81.544	298	24	4	275	9	275	59602	59899	2.36e-80	300	3114859	plus
Ma-2-3rc-1	Mare_v4_contig_20	81.911	293	27	3	275	9	275	60269	60561	2.36e-80	300	3114859	plus
Ma-2-3rc-1	Mare_v4_contig_20	82.095	296	24	4	275	9	275	60931	61226	1.94e-81	304	3114859	plus
Ma-2-3rc-1	Mare_v4_contig_20	81.570	293	28	3	275	9	275	61596	61888	1.00e-78	296	3114859	plus
Ma-2-3rc-1	Mare_v4_contig_20	81.911	293	27	3	275	9	275	62258	62550	2.36e-80	300	3114859	plus
Ma-2-3rc-1	Mare_v4_contig_20	81.271	299	24	4	275	9	275	62920	63218	8.23e-80	298	3114859	plus
Ma-2-3rc-1	Mare_v4_contig_20	80.602	299	26	4	275	9	275	63588	63886	4.26e-77	289	3114859	plus
Ma-2-3rc-1	Mare_v4_contig_20	81.911	293	27	3	275	9	275	64255	64547	2.36e-80	300	3114859	plus
Ma-2-3rc-1	Mare_v4_contig_20	81.507	292	29	3	275	9	275	64917	65208	3.50e-78	293	3114859	plus
Ma-2-3rc-1	Mare_v4_contig_25	89.904	208	8	4	275	71	275	500	697	9.39e-73	275	2874479	plus	Beg	78	47314	plus
Ma-2-3rc-1	Mare_v4_contig_25	83.032	277	19	10	275	7	275	1067	1323	1.39e-70	269	2874479	plus
Ma-2-3rc-1	Mare_v4_contig_25	83.032	277	11	8	275	7	275	1692	1940	1.81e-75	285	2874479	plus
Ma-2-3rc-1	Mare_v4_contig_25	86.792	265	21	9	275	22	275	2292	2553	3.50e-78	293	2874479	plus
Ma-2-3rc-1	Mare_v4_contig_25	79.538	303	4	7	275	25	275	2919	3215	1.49e-76	288	2874479	plus
Ma-2-3rc-1	Mare_v4_contig_25	80.743	296	12	6	275	19	275	3567	3856	1.22e-77	291	2874479	plus
Ma-2-3rc-1	Mare_v4_contig_25	80.357	280	15	9	275	7	275	4220	4470	3.07e-66	253	2874479	plus
Ma-2-3rc-1	Mare_v4_contig_25	82.847	274	11	6	275	7	275	4839	5081	1.49e-76	288	2874479	plus
Ma-2-3rc-1	Mare_v4_contig_25	87.892	223	5	7	275	73	275	5504	5724	3.99e-71	269	2874479	plus
Ma-2-3rc-1	Mare_v4_contig_25	80.743	296	23	11	275	9	275	6030	6320	7.22e-68	259	2874479	plus
Ma-2-3rc-1	Mare_v4_contig_25	79.153	307	15	8	275	9	275	6713	7010	3.28e-72	274	2874479	plus
Ma-2-3rc-1	Mare_v4_contig_25	86.628	172	14	4	275	104	266	7438	7609	2.07e-49	197	2874479	plus
Ma-2-3rc-1	Mare_v4_contig_25	86.740	181	15	3	275	104	275	8025	8205	2.69e-54	214	2874479	plus
Ma-2-3rc-1	Mare_v4_contig_25	75.092	273	32	4	275	9	275	8573	8815	1.70e-50	201	2874479	plus
Ma-2-3rc-1	Mare_v4_contig_25	89.617	183	8	3	275	104	275	9244	9426	1.94e-62	242	2874479	plus
Ma-2-3rc-1	Mare_v4_contig_25	90.341	176	13	3	275	104	275	9851	10026	1.00e-59	232	2874479	plus
Ma-2-3rc-1	Mare_v4_contig_25	90.341	176	13	3	275	104	275	10452	10627	1.00e-59	232	2874479	plus
Ma-2-3rc-1	Mare_v4_contig_25	90.395	177	12	3	275	104	275	11052	11228	2.88e-60	234	2874479	plus
Ma-2-3rc-1	Mare_v4_contig_25	89.130	184	8	3	275	104	275	11653	11836	6.76e-62	240	2874479	plus
Ma-2-3rc-1	Mare_v4_contig_25	90.286	175	14	3	275	104	275	12260	12434	1.22e-58	229	2874479	plus
Ma-2-3rc-1	Mare_v4_contig_25	90.341	176	13	3	275	104	275	12858	13033	1.00e-59	232	2874479	plus
Ma-2-3rc-1	Mare_v4_contig_25	90.341	176	13	3	275	104	275	13458	13633	1.00e-59	232	2874479	plus
Ma-2-3rc-1	Mare_v4_contig_25	90.341	176	13	3	275	104	275	14058	14233	1.00e-59	232	2874479	plus
Ma-2-3rc-1	Mare_v4_contig_25	90.110	182	8	3	275	104	275	14657	14838	5.55e-63	243	2874479	plus
Ma-2-3rc-1	Mare_v4_contig_25	90.341	176	13	3	275	104	275	15263	15438	1.00e-59	232	2874479	plus
Ma-2-3rc-1	Mare_v4_contig_25	90.341	176	13	3	275	104	275	15863	16038	1.00e-59	232	2874479	plus
Ma-2-3rc-1	Mare_v4_contig_25	90.395	177	12	3	275	104	275	16463	16639	2.88e-60	234	2874479	plus
Ma-2-3rc-1	Mare_v4_contig_25	90.341	176	13	3	275	104	275	17064	17239	1.00e-59	232	2874479	plus
Ma-2-3rc-1	Mare_v4_contig_25	90.395	177	12	3	275	104	275	17664	17840	2.88e-60	234	2874479	plus
Ma-2-3rc-1	Mare_v4_contig_25	90.341	176	13	3	275	104	275	18265	18440	1.00e-59	232	2874479	plus
Ma-2-3rc-1	Mare_v4_contig_25	90.395	177	12	3	275	104	275	18865	19041	2.88e-60	234	2874479	plus
Ma-2-3rc-1	Mare_v4_contig_25	90.395	177	12	3	275	104	275	19466	19642	2.88e-60	234	2874479	plus
Ma-2-3rc-1	Mare_v4_contig_25	90.341	176	13	3	275	104	275	20067	20242	1.00e-59	232	2874479	plus
Ma-2-3rc-1	Mare_v4_contig_25	90.341	176	13	3	275	104	275	20667	20842	1.00e-59	232	2874479	plus
Ma-2-3rc-1	Mare_v4_contig_25	90.341	176	13	3	275	104	275	21267	21442	1.00e-59	232	2874479	plus
Ma-2-3rc-1	Mare_v4_contig_25	90.395	177	12	3	275	104	275	21867	22043	2.88e-60	234	2874479	plus
Ma-2-3rc-1	Mare_v4_contig_25	90.341	176	13	3	275	104	275	22468	22643	1.00e-59	232	2874479	plus
Ma-2-3rc-1	Mare_v4_contig_25	90.395	177	12	3	275	104	275	23068	23244	2.88e-60	234	2874479	plus
Ma-2-3rc-1	Mare_v4_contig_25	90.395	177	12	3	275	104	275	23669	23845	2.88e-60	234	2874479	plus
Ma-2-3rc-1	Mare_v4_contig_25	90.341	176	13	3	275	104	275	24270	24445	1.00e-59	232	2874479	plus
Ma-2-3rc-1	Mare_v4_contig_25	90.341	176	13	3	275	104	275	24870	25045	1.00e-59	232	2874479	plus
Ma-2-3rc-1	Mare_v4_contig_25	90.341	176	13	3	275	104	275	25470	25645	1.00e-59	232	2874479	plus
Ma-2-3rc-1	Mare_v4_contig_25	90.449	178	11	3	275	104	275	26070	26247	2.36e-61	237	2874479	plus
Ma-2-3rc-1	Mare_v4_contig_25	90.449	178	11	3	275	104	275	26672	26849	2.36e-61	237	2874479	plus
Ma-2-3rc-1	Mare_v4_contig_25	90.395	177	12	3	275	104	275	27274	27450	2.88e-60	234	2874479	plus
Ma-2-3rc-1	Mare_v4_contig_25	90.395	177	12	3	275	104	275	27875	28051	2.88e-60	234	2874479	plus
Ma-2-3rc-1	Mare_v4_contig_25	90.395	177	12	3	275	104	275	28476	28652	2.88e-60	234	2874479	plus
Ma-2-3rc-1	Mare_v4_contig_25	90.395	177	12	3	275	104	275	29077	29253	2.88e-60	234	2874479	plus
Ma-2-3rc-1	Mare_v4_contig_25	89.773	176	14	3	275	104	275	29678	29853	4.27e-58	227	2874479	plus
Ma-2-3rc-1	Mare_v4_contig_25	90.395	177	12	3	275	104	275	30278	30454	2.88e-60	234	2874479	plus
Ma-2-3rc-1	Mare_v4_contig_25	88.172	186	8	3	275	104	275	30879	31064	8.24e-61	236	2874479	plus
Ma-2-3rc-1	Mare_v4_contig_25	80.866	277	35	6	275	9	275	31433	31701	3.74e-65	251	2874479	plus
Ma-2-3rc-1	Mare_v4_contig_25	90.449	178	11	3	275	104	275	32126	32303	2.36e-61	237	2874479	plus
Ma-2-3rc-1	Mare_v4_contig_25	75.410	305	35	6	275	9	275	32672	32974	1.81e-56	222	2874479	plus
Ma-2-3rc-1	Mare_v4_contig_25	75.767	326	20	3	275	9	275	33274	33599	1.14e-71	272	2874479	plus
Ma-2-3rc-1	Mare_v4_contig_25	76.471	323	20	3	275	9	275	33907	34229	2.69e-73	278	2874479	plus
Ma-2-3rc-1	Mare_v4_contig_25	76.235	324	20	3	275	9	275	34511	34834	9.39e-73	276	2874479	plus
Ma-2-3rc-1	Mare_v4_contig_25	75.535	327	20	3	275	9	275	35116	35442	3.99e-71	270	2874479	plus
Ma-2-3rc-1	Mare_v4_contig_25	86.977	215	8	3	275	71	275	35855	36059	4.87e-70	267	2874479	plus
Ma-2-3rc-1	Mare_v4_contig_25	77.333	300	34	8	275	9	275	36422	36720	3.50e-59	230	2874479	plus
Ma-2-3rc-1	Mare_v4_contig_25	90.341	176	13	3	275	104	275	37145	37320	1.00e-59	232	2874479	plus
Ma-2-3rc-1	Mare_v4_contig_25	78.417	278	28	5	275	9	275	37688	37944	2.36e-61	238	2874479	plus
Ma-2-3rc-1	Mare_v4_contig_25	73.898	295	49	5	275	9	275	38313	38607	1.07e-46	188	2874479	plus
Ma-2-3rc-1	Mare_v4_contig_25	81.618	272	37	7	275	9	275	38976	39239	4.56e-64	246	2874479	plus
Ma-2-3rc-1	Mare_v4_contig_25	79.121	273	27	7	275	9	275	39608	39856	1.00e-59	232	2874479	plus
Ma-2-3rc-1	Mare_v4_contig_25	89.071	183	9	3	275	104	275	40281	40463	2.36e-61	237	2874479	plus
Ma-2-3rc-1	Mare_v4_contig_25	78.102	274	27	6	275	9	275	40832	41079	4.27e-58	227	2874479	plus
Ma-2-3rc-1	Mare_v4_contig_25	89.560	182	9	3	275	104	275	41503	41684	6.76e-62	239	2874479	plus
Ma-2-3rc-1	Mare_v4_contig_25	76.642	274	35	4	275	9	275	42053	42304	2.69e-54	214	2874479	plus
Ma-2-3rc-1	Mare_v4_contig_25	90.608	181	8	3	275	104	275	42729	42909	1.59e-63	245	2874479	plus
Ma-2-3rc-1	Mare_v4_contig_25	87.568	185	10	3	275	104	275	43334	43518	1.22e-58	229	2874479	plus
Ma-2-3rc-1	Mare_v4_contig_25	90.395	177	12	3	275	104	275	43943	44119	2.88e-60	234	2874479	plus
Ma-2-3rc-1	Mare_v4_contig_25	90.341	176	13	3	275	104	275	44544	44719	1.00e-59	232	2874479	plus
Ma-2-3rc-1	Mare_v4_contig_25	87.701	187	8	3	275	104	275	45144	45330	2.88e-60	234	2874479	plus
Ma-2-3rc-1	Mare_v4_contig_25	88.462	182	11	2	275	104	275	45755	45936	2.88e-60	234	2874479	plus
Ma-2-3rc-1	Mare_v4_contig_25	90.341	176	13	3	275	104	275	46361	46536	1.00e-59	232	2874479	plus
Ma-2-3rc-1	Mare_v4_contig_25	90.503	179	10	3	275	104	275	46961	47139	6.76e-62	240	2874479	plus
Ma-2-3rc-1	Mare_v4_contig_25	91.061	179	9	3	275	104	275	47564	47742	1.59e-63	244	2874479	plus
Ma-2-3rc-1	Mare_v4_contig_31	84.106	302	14	5	275	6	275	563	862	3.28e-91	337	2747044	plus	Beg	11	8498	plus
Ma-2-3rc-1	Mare_v4_contig_31	84.667	300	14	5	275	6	275	1387	1684	2.69e-92	341	2747044	plus
Ma-2-3rc-1	Mare_v4_contig_31	84.385	301	14	5	275	6	275	2209	2507	9.38e-92	339	2747044	plus
Ma-2-3rc-1	Mare_v4_contig_31	84.667	300	14	5	275	6	275	3032	3329	2.69e-92	341	2747044	plus
Ma-2-3rc-1	Mare_v4_contig_31	83.553	304	14	5	275	6	275	3854	4155	3.99e-90	334	2747044	plus
Ma-2-3rc-1	Mare_v4_contig_31	84.106	302	14	5	275	6	275	4680	4979	3.28e-91	337	2747044	plus
Ma-2-3rc-1	Mare_v4_contig_31	84.385	301	14	5	275	6	275	5504	5802	9.38e-92	339	2747044	plus
Ma-2-3rc-1	Mare_v4_contig_31	84.667	300	14	5	275	6	275	6327	6624	2.69e-92	341	2747044	plus
Ma-2-3rc-1	Mare_v4_contig_31	82.736	307	14	5	275	6	275	7149	7453	1.70e-88	328	2747044	plus
Ma-2-3rc-1	Mare_v4_contig_31	84.797	296	17	4	275	6	275	7978	8271	9.38e-92	339	2747044	plus
Ma-2-3rc-1	Mare_v4_contig_31	84.899	298	15	4	275	6	275	8765	9060	2.21e-93	344	2747044	plus
Ma-2-3rc-1	Mare_v4_contig_33	78.778	311	21	4	275	7	272	2702685	2702375	5.19e-76	287	2712127	minus	End	14	9750	minus
Ma-2-3rc-1	Mare_v4_contig_33	78.846	312	23	4	275	7	275	2703422	2703111	5.19e-76	287	2712127	minus
Ma-2-3rc-1	Mare_v4_contig_33	79.618	314	19	5	275	7	275	2704161	2703848	2.87e-79	297	2712127	minus
Ma-2-3rc-1	Mare_v4_contig_33	78.125	320	19	5	275	7	275	2704906	2704587	5.19e-76	286	2712127	minus
Ma-2-3rc-1	Mare_v4_contig_33	79.365	315	19	5	275	7	275	2705674	2705360	1.00e-78	295	2712127	minus
Ma-2-3rc-1	Mare_v4_contig_33	78.981	314	21	4	275	7	275	2706413	2706100	1.22e-77	292	2712127	minus
Ma-2-3rc-1	Mare_v4_contig_33	79.365	315	19	5	275	7	275	2707153	2706839	1.00e-78	295	2712127	minus
Ma-2-3rc-1	Mare_v4_contig_33	78.864	317	19	5	275	7	275	2707895	2707579	1.22e-77	291	2712127	minus
Ma-2-3rc-1	Mare_v4_contig_33	77.882	321	19	5	275	7	275	2708641	2708321	1.81e-75	284	2712127	minus
Ma-2-3rc-1	Mare_v4_contig_33	78.125	320	19	5	275	7	275	2709387	2709068	5.19e-76	286	2712127	minus
Ma-2-3rc-1	Mare_v4_contig_33	79.365	315	19	5	275	7	275	2710127	2709813	1.00e-78	295	2712127	minus
Ma-2-3rc-1	Mare_v4_contig_33	79.365	315	19	5	275	7	275	2710867	2710553	1.00e-78	295	2712127	minus
Ma-2-3rc-1	Mare_v4_contig_33	78.981	314	21	4	275	7	275	2711606	2711293	1.22e-77	292	2712127	minus
Ma-2-3rc-1	Mare_v4_contig_33	98.925	93	1	0	275	183	275	2712124	2712032	4.27e-39	164	2712127	minus
Ma-2-3rc-1	Mare_v4_contig_34	79.936	314	12	4	275	13	275	2665572	2665259	1.30e-83	311	2691134	minus	End	34	25876	minus
Ma-2-3rc-1	Mare_v4_contig_34	80.192	313	12	4	275	13	275	2666351	2666039	3.74e-84	313	2691134	minus
Ma-2-3rc-1	Mare_v4_contig_34	80.000	315	11	4	275	13	275	2667132	2666818	3.74e-84	314	2691134	minus
Ma-2-3rc-1	Mare_v4_contig_34	79.936	314	12	4	275	13	275	2667912	2667599	1.30e-83	311	2691134	minus
Ma-2-3rc-1	Mare_v4_contig_34	79.936	314	12	4	275	13	275	2668692	2668379	1.30e-83	311	2691134	minus
Ma-2-3rc-1	Mare_v4_contig_34	80.192	313	12	4	275	13	275	2669471	2669159	3.74e-84	313	2691134	minus
Ma-2-3rc-1	Mare_v4_contig_34	80.192	313	12	4	275	13	275	2670250	2669938	3.74e-84	313	2691134	minus
Ma-2-3rc-1	Mare_v4_contig_34	80.192	313	12	4	275	13	275	2671029	2670717	3.74e-84	313	2691134	minus
Ma-2-3rc-1	Mare_v4_contig_34	79.936	314	12	4	275	13	275	2671809	2671496	1.30e-83	311	2691134	minus
Ma-2-3rc-1	Mare_v4_contig_34	80.000	315	11	4	275	13	275	2672590	2672276	3.74e-84	314	2691134	minus
Ma-2-3rc-1	Mare_v4_contig_34	79.936	314	12	4	275	13	275	2673370	2673057	1.30e-83	311	2691134	minus
Ma-2-3rc-1	Mare_v4_contig_34	79.936	314	12	4	275	13	275	2674150	2673837	1.30e-83	311	2691134	minus
Ma-2-3rc-1	Mare_v4_contig_34	79.936	314	12	4	275	13	275	2674930	2674617	1.30e-83	311	2691134	minus
Ma-2-3rc-1	Mare_v4_contig_34	80.000	315	11	4	275	13	275	2675711	2675397	3.74e-84	314	2691134	minus
Ma-2-3rc-1	Mare_v4_contig_34	80.000	315	11	4	275	13	275	2676492	2676178	3.74e-84	314	2691134	minus
Ma-2-3rc-1	Mare_v4_contig_34	79.936	314	12	4	275	13	275	2677272	2676959	1.30e-83	311	2691134	minus
Ma-2-3rc-1	Mare_v4_contig_34	80.000	315	11	4	275	13	275	2678053	2677739	3.74e-84	314	2691134	minus
Ma-2-3rc-1	Mare_v4_contig_34	79.936	314	12	4	275	13	275	2678833	2678520	1.30e-83	311	2691134	minus
Ma-2-3rc-1	Mare_v4_contig_34	79.936	314	12	4	275	13	275	2679613	2679300	1.30e-83	311	2691134	minus
Ma-2-3rc-1	Mare_v4_contig_34	80.000	315	11	4	275	13	275	2680394	2680080	3.74e-84	314	2691134	minus
Ma-2-3rc-1	Mare_v4_contig_34	79.936	314	12	4	275	13	275	2681174	2680861	1.30e-83	311	2691134	minus
Ma-2-3rc-1	Mare_v4_contig_34	79.936	314	12	4	275	13	275	2681954	2681641	1.30e-83	311	2691134	minus
Ma-2-3rc-1	Mare_v4_contig_34	80.192	313	12	4	275	13	275	2682733	2682421	3.74e-84	313	2691134	minus
Ma-2-3rc-1	Mare_v4_contig_34	79.936	314	12	4	275	13	275	2683513	2683200	1.30e-83	311	2691134	minus
Ma-2-3rc-1	Mare_v4_contig_34	79.936	314	12	4	275	13	275	2684293	2683980	1.30e-83	311	2691134	minus
Ma-2-3rc-1	Mare_v4_contig_34	79.936	314	12	4	275	13	275	2685073	2684760	1.30e-83	311	2691134	minus
Ma-2-3rc-1	Mare_v4_contig_34	79.936	314	12	4	275	13	275	2685853	2685540	1.30e-83	311	2691134	minus
Ma-2-3rc-1	Mare_v4_contig_34	80.000	315	11	4	275	13	275	2686634	2686320	3.74e-84	314	2691134	minus
Ma-2-3rc-1	Mare_v4_contig_34	79.936	314	12	4	275	13	275	2687414	2687101	1.30e-83	311	2691134	minus
Ma-2-3rc-1	Mare_v4_contig_34	79.936	314	12	4	275	13	275	2688194	2687881	1.30e-83	311	2691134	minus
Ma-2-3rc-1	Mare_v4_contig_34	79.936	314	12	4	275	13	275	2688974	2688661	1.30e-83	311	2691134	minus
Ma-2-3rc-1	Mare_v4_contig_34	80.192	313	12	4	275	13	275	2689753	2689441	3.74e-84	313	2691134	minus
Ma-2-3rc-1	Mare_v4_contig_34	80.192	313	12	4	275	13	275	2690532	2690220	3.74e-84	313	2691134	minus
Ma-2-3rc-1	Mare_v4_contig_34	90.441	136	10	2	275	143	275	2691134	2690999	1.59e-44	181	2691134	minus
Ma-2-3rc-1	Mare_v4_contig_35	90.476	147	9	2	275	134	275	1771272	1771126	2.07e-49	198	2667165	minus	(872kb fom) End	7	23190	minus / plus
Ma-2-3rc-1	Mare_v4_contig_35	77.508	329	15	6	275	6	275	1771557	1771885	5.19e-76	287	2667165	plus
Ma-2-3rc-1	Mare_v4_contig_35	77.231	325	19	5	275	6	275	1772350	1772674	2.21e-74	280	2667165	plus
Ma-2-3rc-1	Mare_v4_contig_35	78.086	324	17	8	275	6	275	1773139	1773462	2.69e-73	278	2667165	plus
Ma-2-3rc-1	Mare_v4_contig_35	77.231	325	19	5	275	6	275	1773927	1774251	2.21e-74	280	2667165	plus
Ma-2-3rc-1	Mare_v4_contig_35	77.370	327	17	5	275	6	275	1774716	1775042	5.19e-76	286	2667165	plus
Ma-2-3rc-1	Mare_v4_contig_35	94.086	186	5	2	275	96	275	1794130	1794315	6.33e-75	283	2667165	plus
Ma-2-3rc-1	Mare_v4_contig_40	85.135	296	17	3	275	7	275	254	549	1.81e-94	347	2402053	plus	Beg	59	41190	plus
Ma-2-3rc-1	Mare_v4_contig_40	80.317	315	14	5	275	9	275	895	1209	4.55e-83	310	2402053	plus
Ma-2-3rc-1	Mare_v4_contig_40	84.967	306	9	5	275	7	275	1583	1888	3.50e-97	356	2402053	plus
Ma-2-3rc-1	Mare_v4_contig_40	80.442	317	14	6	275	7	275	2274	2590	4.55e-83	309	2402053	plus
Ma-2-3rc-1	Mare_v4_contig_40	80.374	321	11	6	275	7	275	2965	3285	1.07e-84	315	2402053	plus
Ma-2-3rc-1	Mare_v4_contig_40	84.244	311	6	7	275	7	275	3668	3977	1.81e-94	348	2402053	plus
Ma-2-3rc-1	Mare_v4_contig_40	78.462	325	15	3	275	6	275	4360	4684	1.59e-82	307	2402053	plus
Ma-2-3rc-1	Mare_v4_contig_40	77.812	320	20	4	275	7	275	5080	5399	5.19e-76	286	2402053	plus
Ma-2-3rc-1	Mare_v4_contig_40	78.899	327	11	3	275	7	275	5776	6102	8.79e-86	318	2402053	plus
Ma-2-3rc-1	Mare_v4_contig_40	78.462	325	14	4	275	7	275	6483	6807	1.94e-81	304	2402053	plus
Ma-2-3rc-1	Mare_v4_contig_40	77.538	325	17	5	275	7	275	7191	7515	5.19e-76	286	2402053	plus
Ma-2-3rc-1	Mare_v4_contig_40	76.488	336	12	5	275	7	275	7891	8226	1.49e-76	288	2402053	plus
Ma-2-3rc-1	Mare_v4_contig_40	78.395	324	15	4	275	7	275	8594	8917	2.36e-80	301	2402053	plus
Ma-2-3rc-1	Mare_v4_contig_40	78.882	322	14	4	275	7	275	9290	9610	5.55e-82	306	2402053	plus
Ma-2-3rc-1	Mare_v4_contig_40	79.193	322	14	3	275	7	275	9979	10300	3.74e-84	314	2402053	plus
Ma-2-3rc-1	Mare_v4_contig_40	77.711	332	11	3	275	7	275	10668	10999	4.55e-83	309	2402053	plus
Ma-2-3rc-1	Mare_v4_contig_40	79.321	324	12	3	275	7	275	11367	11690	8.79e-86	319	2402053	plus
Ma-2-3rc-1	Mare_v4_contig_40	78.593	327	12	3	275	7	275	12074	12400	3.74e-84	314	2402053	plus
Ma-2-3rc-1	Mare_v4_contig_40	79.193	322	14	3	275	7	275	12775	13096	3.74e-84	314	2402053	plus
Ma-2-3rc-1	Mare_v4_contig_40	77.015	335	11	3	275	7	275	13474	13808	1.94e-81	304	2402053	plus
Ma-2-3rc-1	Mare_v4_contig_40	78.659	328	11	3	275	7	275	14176	14503	3.07e-85	316	2402053	plus
Ma-2-3rc-1	Mare_v4_contig_40	78.419	329	11	3	275	7	275	14871	15199	1.07e-84	315	2402053	plus
Ma-2-3rc-1	Mare_v4_contig_40	79.385	325	11	3	275	7	275	15567	15891	7.21e-87	322	2402053	plus
Ma-2-3rc-1	Mare_v4_contig_40	100.000	93	0	0	275	183	275	16246	16338	1.00e-40	168	2402053	plus
Ma-2-3rc-1	Mare_v4_contig_40	79.141	326	11	3	275	7	275	16706	17031	2.52e-86	320	2402053	plus
Ma-2-3rc-1	Mare_v4_contig_40	79.321	324	12	3	275	7	275	17399	17722	8.79e-86	319	2402053	plus
Ma-2-3rc-1	Mare_v4_contig_40	79.257	323	13	3	275	7	275	18090	18412	3.07e-85	316	2402053	plus
Ma-2-3rc-1	Mare_v4_contig_40	78.419	329	11	3	275	7	275	18780	19108	1.07e-84	315	2402053	plus
Ma-2-3rc-1	Mare_v4_contig_40	79.321	324	12	3	275	7	275	19476	19799	8.79e-86	319	2402053	plus
Ma-2-3rc-1	Mare_v4_contig_40	79.321	324	12	3	275	7	275	20167	20490	8.79e-86	319	2402053	plus
Ma-2-3rc-1	Mare_v4_contig_40	79.193	322	14	3	275	7	275	20858	21179	3.74e-84	314	2402053	plus
Ma-2-3rc-1	Mare_v4_contig_40	79.385	325	11	3	275	7	275	21547	21871	7.21e-87	322	2402053	plus
Ma-2-3rc-1	Mare_v4_contig_40	79.321	324	12	3	275	7	275	22239	22562	8.79e-86	319	2402053	plus
Ma-2-3rc-1	Mare_v4_contig_40	79.141	326	11	3	275	7	275	22930	23255	2.52e-86	320	2402053	plus
Ma-2-3rc-1	Mare_v4_contig_40	79.385	325	11	3	275	7	275	23624	23948	7.21e-87	322	2402053	plus
Ma-2-3rc-1	Mare_v4_contig_40	79.385	325	11	3	275	7	275	24316	24640	7.21e-87	322	2402053	plus
Ma-2-3rc-1	Mare_v4_contig_40	79.321	324	12	3	275	7	275	25014	25337	8.79e-86	319	2402053	plus
Ma-2-3rc-1	Mare_v4_contig_40	79.141	326	11	3	275	7	275	25705	26030	2.52e-86	320	2402053	plus
Ma-2-3rc-1	Mare_v4_contig_40	79.321	324	12	3	275	7	275	26406	26729	8.79e-86	319	2402053	plus
Ma-2-3rc-1	Mare_v4_contig_40	78.899	327	11	3	275	7	275	27097	27423	8.79e-86	318	2402053	plus
Ma-2-3rc-1	Mare_v4_contig_40	79.321	324	12	3	275	7	275	27791	28114	8.79e-86	319	2402053	plus
Ma-2-3rc-1	Mare_v4_contig_40	79.385	325	11	3	275	7	275	28483	28807	7.21e-87	322	2402053	plus
Ma-2-3rc-1	Mare_v4_contig_40	78.182	330	11	3	275	7	275	29186	29515	3.74e-84	313	2402053	plus
Ma-2-3rc-1	Mare_v4_contig_40	78.769	325	13	3	275	7	275	29922	30246	3.74e-84	313	2402053	plus
Ma-2-3rc-1	Mare_v4_contig_40	78.287	327	13	3	275	7	275	30667	30993	4.55e-83	309	2402053	plus
Ma-2-3rc-1	Mare_v4_contig_40	78.049	328	13	3	275	7	275	31416	31743	1.59e-82	307	2402053	plus
Ma-2-3rc-1	Mare_v4_contig_40	78.287	327	13	3	275	7	275	32167	32493	4.55e-83	309	2402053	plus
Ma-2-3rc-1	Mare_v4_contig_40	77.914	326	15	3	275	7	275	32915	33240	6.76e-81	302	2402053	plus
Ma-2-3rc-1	Mare_v4_contig_40	77.812	329	13	3	275	7	275	33663	33991	5.55e-82	306	2402053	plus
Ma-2-3rc-1	Mare_v4_contig_40	78.049	328	13	4	275	7	275	34414	34741	6.76e-81	303	2402053	plus
Ma-2-3rc-1	Mare_v4_contig_40	77.812	329	13	3	275	7	275	35164	35492	5.55e-82	306	2402053	plus
Ma-2-3rc-1	Mare_v4_contig_40	78.154	325	15	3	275	7	275	35914	36238	1.94e-81	304	2402053	plus
Ma-2-3rc-1	Mare_v4_contig_40	78.049	328	13	3	275	7	275	36661	36988	1.59e-82	307	2402053	plus
Ma-2-3rc-1	Mare_v4_contig_40	77.744	328	14	3	275	7	275	37411	37738	6.76e-81	303	2402053	plus
Ma-2-3rc-1	Mare_v4_contig_40	78.116	329	12	3	275	7	275	38161	38489	4.55e-83	310	2402053	plus
Ma-2-3rc-1	Mare_v4_contig_40	78.834	326	12	3	275	7	275	38912	39237	1.07e-84	315	2402053	plus
Ma-2-3rc-1	Mare_v4_contig_40	78.834	326	12	3	275	7	275	39661	39986	1.07e-84	315	2402053	plus
Ma-2-3rc-1	Mare_v4_contig_40	78.182	330	11	3	275	7	275	40405	40734	3.74e-84	313	2402053	plus
Ma-2-3rc-1	Mare_v4_contig_40	79.193	322	14	3	275	7	275	41122	41443	3.74e-84	314	2402053	plus
Ma-2-3rc-1	Mare_v4_contig_48	94.022	184	6	3	275	97	275	478	661	3.28e-72	274	2041508	plus	Beg	98	63052	plus
Ma-2-3rc-1	Mare_v4_contig_48	94.536	183	4	3	275	99	275	1094	1276	2.69e-73	278	2041508	plus
Ma-2-3rc-1	Mare_v4_contig_48	87.004	277	21	8	275	9	275	1648	1919	1.07e-84	315	2041508	plus
Ma-2-3rc-1	Mare_v4_contig_48	84.559	272	17	6	275	9	275	2289	2540	2.87e-79	297	2041508	plus
Ma-2-3rc-1	Mare_v4_contig_48	87.500	216	5	6	275	71	275	2964	3168	2.07e-68	261	2041508	plus
Ma-2-3rc-1	Mare_v4_contig_48	82.014	278	14	7	275	9	275	3541	3793	2.69e-73	278	2041508	plus
Ma-2-3rc-1	Mare_v4_contig_48	83.636	275	20	7	275	22	275	4146	4416	1.81e-75	285	2041508	plus
Ma-2-3rc-1	Mare_v4_contig_48	83.513	279	24	3	275	9	275	4789	5057	6.76e-81	303	2041508	plus
Ma-2-3rc-1	Mare_v4_contig_48	86.738	279	15	6	275	9	275	5428	5696	4.86e-89	330	2041508	plus
Ma-2-3rc-1	Mare_v4_contig_48	87.956	274	16	4	275	9	275	6069	6332	2.21e-93	343	2041508	plus
Ma-2-3rc-1	Mare_v4_contig_48	85.159	283	16	5	275	9	275	6704	6976	7.21e-87	323	2041508	plus
Ma-2-3rc-1	Mare_v4_contig_48	85.714	280	17	8	275	9	275	7348	7617	4.55e-83	310	2041508	plus
Ma-2-3rc-1	Mare_v4_contig_48	81.685	273	13	8	275	9	275	7990	8231	1.70e-69	265	2041508	plus
Ma-2-3rc-1	Mare_v4_contig_48	86.909	275	17	5	275	9	275	8599	8862	4.86e-89	329	2041508	plus
Ma-2-3rc-1	Mare_v4_contig_48	85.409	281	17	7	275	9	275	9234	9504	3.74e-84	313	2041508	plus
Ma-2-3rc-1	Mare_v4_contig_48	86.833	281	20	7	275	9	275	9874	10151	2.07e-87	324	2041508	plus
Ma-2-3rc-1	Mare_v4_contig_48	86.643	277	17	6	275	9	275	10522	10788	2.07e-87	324	2041508	plus
Ma-2-3rc-1	Mare_v4_contig_48	85.915	284	14	9	275	7	275	11157	11429	1.07e-84	315	2041508	plus
Ma-2-3rc-1	Mare_v4_contig_48	84.229	279	16	6	275	22	275	11784	12059	1.94e-81	304	2041508	plus
Ma-2-3rc-1	Mare_v4_contig_48	84.420	276	14	5	275	7	275	12428	12681	1.59e-82	308	2041508	plus
Ma-2-3rc-1	Mare_v4_contig_48	89.450	218	9	4	275	62	275	13094	13301	1.81e-75	285	2041508	plus
Ma-2-3rc-1	Mare_v4_contig_48	82.807	285	16	6	275	9	275	13675	13944	2.87e-79	297	2041508	plus
Ma-2-3rc-1	Mare_v4_contig_48	88.500	200	5	4	275	94	275	14368	14567	8.80e-67	256	2041508	plus
Ma-2-3rc-1	Mare_v4_contig_48	94.054	185	8	2	275	94	275	14993	15177	7.71e-74	279	2041508	plus
Ma-2-3rc-1	Mare_v4_contig_48	94.624	186	6	3	275	94	275	15620	15805	2.21e-74	281	2041508	plus
Ma-2-3rc-1	Mare_v4_contig_48	83.088	272	19	5	275	9	275	16173	16422	5.19e-76	286	2041508	plus
Ma-2-3rc-1	Mare_v4_contig_48	85.926	270	21	5	275	9	275	16793	17048	4.55e-83	309	2041508	plus
Ma-2-3rc-1	Mare_v4_contig_48	94.253	174	8	2	275	104	275	17476	17649	5.93e-69	262	2041508	plus
Ma-2-3rc-1	Mare_v4_contig_48	86.131	274	27	7	275	9	275	18014	18283	6.76e-81	302	2041508	plus
Ma-2-3rc-1	Mare_v4_contig_48	90.576	191	6	3	275	95	275	18706	18894	2.07e-68	261	2041508	plus
Ma-2-3rc-1	Mare_v4_contig_48	86.029	272	18	4	275	9	275	19263	19519	2.52e-86	320	2041508	plus
Ma-2-3rc-1	Mare_v4_contig_48	83.582	268	19	5	275	9	275	19887	20130	5.19e-76	286	2041508	plus
Ma-2-3rc-1	Mare_v4_contig_48	84.701	268	25	5	275	9	275	20497	20749	1.22e-77	291	2041508	plus
Ma-2-3rc-1	Mare_v4_contig_48	83.150	273	18	5	275	9	275	21120	21370	1.49e-76	288	2041508	plus
Ma-2-3rc-1	Mare_v4_contig_48	85.401	274	20	7	275	9	275	21740	22000	2.36e-80	301	2041508	plus
Ma-2-3rc-1	Mare_v4_contig_48	84.116	277	28	6	275	9	275	22366	22636	4.26e-77	289	2041508	plus
Ma-2-3rc-1	Mare_v4_contig_48	82.796	279	19	7	275	9	275	23004	23265	6.33e-75	282	2041508	plus
Ma-2-3rc-1	Mare_v4_contig_48	84.342	281	22	8	275	9	275	23633	23905	3.50e-78	293	2041508	plus
Ma-2-3rc-1	Mare_v4_contig_48	80.797	276	27	4	275	9	275	24271	24529	1.70e-69	265	2041508	plus
Ma-2-3rc-1	Mare_v4_contig_48	92.135	178	8	3	275	104	275	24952	25129	3.74e-65	251	2041508	plus
Ma-2-3rc-1	Mare_v4_contig_48	92.135	178	8	3	275	104	275	25546	25723	3.74e-65	251	2041508	plus
Ma-2-3rc-1	Mare_v4_contig_48	83.150	273	19	6	275	9	275	26093	26344	6.33e-75	283	2041508	plus
Ma-2-3rc-1	Mare_v4_contig_48	86.909	275	21	5	275	9	275	26710	26977	5.92e-88	325	2041508	plus
Ma-2-3rc-1	Mare_v4_contig_48	81.618	272	25	9	275	9	275	27342	27593	1.31e-64	248	2041508	plus
Ma-2-3rc-1	Mare_v4_contig_48	84.983	293	18	3	275	9	275	27959	28251	2.69e-92	341	2041508	plus
Ma-2-3rc-1	Mare_v4_contig_48	84.859	284	16	4	275	9	275	28617	28890	5.92e-88	325	2041508	plus
Ma-2-3rc-1	Mare_v4_contig_48	85.172	290	20	3	275	9	275	29256	29545	3.28e-91	337	2041508	plus
Ma-2-3rc-1	Mare_v4_contig_48	82.230	287	17	6	275	9	275	29917	30189	1.22e-77	292	2041508	plus
Ma-2-3rc-1	Mare_v4_contig_48	93.296	179	5	5	275	104	275	30614	30792	3.07e-66	253	2041508	plus
Ma-2-3rc-1	Mare_v4_contig_48	87.234	188	8	5	275	104	275	31221	31408	5.20e-57	224	2041508	plus
Ma-2-3rc-1	Mare_v4_contig_48	81.404	285	35	3	275	9	275	31776	32060	7.71e-74	279	2041508	plus
Ma-2-3rc-1	Mare_v4_contig_48	77.703	296	36	7	275	9	275	32432	32726	1.00e-59	233	2041508	plus
Ma-2-3rc-1	Mare_v4_contig_48	79.239	289	36	5	275	9	275	33109	33395	3.74e-65	251	2041508	plus
Ma-2-3rc-1	Mare_v4_contig_48	81.787	291	29	3	275	9	275	33763	34053	1.00e-78	295	2041508	plus
Ma-2-3rc-1	Mare_v4_contig_48	81.293	294	28	3	275	9	275	34427	34720	3.50e-78	294	2041508	plus
Ma-2-3rc-1	Mare_v4_contig_48	81.544	298	24	4	275	9	275	35104	35401	2.36e-80	300	2041508	plus
Ma-2-3rc-1	Mare_v4_contig_48	81.818	297	24	4	275	9	275	35830	36126	6.76e-81	302	2041508	plus
Ma-2-3rc-1	Mare_v4_contig_48	81.271	299	24	4	275	9	275	36528	36826	8.23e-80	298	2041508	plus
Ma-2-3rc-1	Mare_v4_contig_48	81.818	297	24	4	275	9	275	37235	37531	6.76e-81	302	2041508	plus
Ma-2-3rc-1	Mare_v4_contig_48	81.818	297	24	4	275	9	275	37962	38258	6.76e-81	302	2041508	plus
Ma-2-3rc-1	Mare_v4_contig_48	82.373	295	24	4	275	9	275	38659	38953	5.55e-82	306	2041508	plus
Ma-2-3rc-1	Mare_v4_contig_48	81.271	299	24	4	275	9	275	39373	39671	8.23e-80	298	2041508	plus
Ma-2-3rc-1	Mare_v4_contig_48	81.419	296	26	3	275	9	275	40052	40347	8.23e-80	299	2041508	plus
Ma-2-3rc-1	Mare_v4_contig_48	81.081	296	27	3	275	9	275	40716	41011	1.00e-78	295	2041508	plus
Ma-2-3rc-1	Mare_v4_contig_48	81.164	292	30	3	275	9	275	41381	41672	1.49e-76	288	2041508	plus
Ma-2-3rc-1	Mare_v4_contig_48	81.293	294	28	3	275	9	275	42042	42335	3.50e-78	294	2041508	plus
Ma-2-3rc-1	Mare_v4_contig_48	80.667	300	25	4	275	9	275	42704	43003	1.22e-77	292	2041508	plus
Ma-2-3rc-1	Mare_v4_contig_48	81.229	293	29	3	275	9	275	43372	43664	1.22e-77	291	2041508	plus
Ma-2-3rc-1	Mare_v4_contig_48	81.695	295	26	4	275	9	275	44034	44328	2.87e-79	297	2041508	plus
Ma-2-3rc-1	Mare_v4_contig_48	81.293	294	28	3	275	9	275	44698	44991	3.50e-78	294	2041508	plus
Ma-2-3rc-1	Mare_v4_contig_48	81.293	294	28	3	275	9	275	45361	45654	3.50e-78	294	2041508	plus
Ma-2-3rc-1	Mare_v4_contig_48	81.695	295	26	4	275	9	275	46023	46317	2.87e-79	297	2041508	plus
Ma-2-3rc-1	Mare_v4_contig_48	81.208	298	25	4	275	9	275	46686	46983	1.00e-78	296	2041508	plus
Ma-2-3rc-1	Mare_v4_contig_48	81.293	294	28	3	275	9	275	47353	47646	3.50e-78	294	2041508	plus
Ma-2-3rc-1	Mare_v4_contig_48	81.229	293	29	3	275	9	275	48015	48307	1.22e-77	291	2041508	plus
Ma-2-3rc-1	Mare_v4_contig_48	81.100	291	31	3	275	9	275	48677	48967	5.19e-76	286	2041508	plus
Ma-2-3rc-1	Mare_v4_contig_48	81.164	292	30	3	275	9	275	49337	49628	1.49e-76	288	2041508	plus
Ma-2-3rc-1	Mare_v4_contig_48	81.208	298	25	4	275	9	275	49998	50295	1.00e-78	296	2041508	plus
Ma-2-3rc-1	Mare_v4_contig_48	81.100	291	31	3	275	9	275	50664	50954	5.19e-76	286	2041508	plus
Ma-2-3rc-1	Mare_v4_contig_48	81.293	294	28	3	275	9	275	51324	51617	3.50e-78	294	2041508	plus
Ma-2-3rc-1	Mare_v4_contig_48	81.164	292	30	3	275	9	275	51987	52278	1.49e-76	288	2041508	plus
Ma-2-3rc-1	Mare_v4_contig_48	81.229	293	27	4	275	9	275	52647	52937	1.49e-76	288	2041508	plus
Ma-2-3rc-1	Mare_v4_contig_48	81.164	292	30	3	275	9	275	53307	53598	1.49e-76	288	2041508	plus
Ma-2-3rc-1	Mare_v4_contig_48	81.164	292	30	3	275	9	275	53968	54259	1.49e-76	288	2041508	plus
Ma-2-3rc-1	Mare_v4_contig_48	81.229	293	29	3	275	9	275	54629	54921	1.22e-77	291	2041508	plus
Ma-2-3rc-1	Mare_v4_contig_48	81.507	292	29	3	275	9	275	55291	55582	3.50e-78	293	2041508	plus
Ma-2-3rc-1	Mare_v4_contig_48	81.081	296	27	3	275	9	275	55953	56248	1.00e-78	295	2041508	plus
Ma-2-3rc-1	Mare_v4_contig_48	81.229	293	29	3	275	9	275	56619	56911	1.22e-77	291	2041508	plus
Ma-2-3rc-1	Mare_v4_contig_48	81.293	294	28	3	275	9	275	57281	57574	3.50e-78	294	2041508	plus
Ma-2-3rc-1	Mare_v4_contig_48	81.229	293	29	3	275	9	275	57944	58236	1.22e-77	291	2041508	plus
Ma-2-3rc-1	Mare_v4_contig_48	81.164	292	30	3	275	9	275	58606	58897	1.49e-76	288	2041508	plus
Ma-2-3rc-1	Mare_v4_contig_48	81.229	293	29	3	275	9	275	59266	59558	1.22e-77	291	2041508	plus
Ma-2-3rc-1	Mare_v4_contig_48	81.164	292	30	3	275	9	275	59928	60219	1.49e-76	288	2041508	plus
Ma-2-3rc-1	Mare_v4_contig_48	81.229	293	29	3	275	9	275	60589	60881	1.22e-77	291	2041508	plus
Ma-2-3rc-1	Mare_v4_contig_48	81.695	295	26	4	275	9	275	61251	61545	2.87e-79	297	2041508	plus
Ma-2-3rc-1	Mare_v4_contig_48	81.100	291	31	3	275	9	275	61915	62205	5.19e-76	286	2041508	plus
Ma-2-3rc-1	Mare_v4_contig_48	81.164	292	30	3	275	9	275	62575	62866	1.49e-76	288	2041508	plus
Ma-2-3rc-1	Mare_v4_contig_48	81.633	294	27	3	275	9	275	63236	63529	8.23e-80	298	2041508	plus
Ma-2-3rc-1	Mare_v4_contig_52	82.069	145	16	1	275	9	153	1910526	1910392	9.41e-35	150	1927296	minus	End	26	16636	minus
Ma-2-3rc-1	Mare_v4_contig_52	92.771	166	10	2	275	112	275	1910945	1910780	6.76e-62	239	1927296	minus
Ma-2-3rc-1	Mare_v4_contig_52	79.448	326	4	4	275	13	275	1911640	1911315	5.92e-88	325	1927296	minus
Ma-2-3rc-1	Mare_v4_contig_52	90.449	178	3	3	275	112	275	1912306	1912129	1.59e-63	244	1927296	minus
Ma-2-3rc-1	Mare_v4_contig_52	92.771	166	10	2	275	112	275	1912842	1912677	6.76e-62	239	1927296	minus
Ma-2-3rc-1	Mare_v4_contig_52	80.186	323	4	4	275	13	275	1913534	1913212	1.39e-89	331	1927296	minus
Ma-2-3rc-1	Mare_v4_contig_52	79.273	275	19	7	275	7	275	1914265	1914023	5.55e-63	242	1927296	minus
Ma-2-3rc-1	Mare_v4_contig_52	80.435	322	4	4	275	13	275	1914894	1914573	3.99e-90	333	1927296	minus
Ma-2-3rc-1	Mare_v4_contig_52	92.000	175	3	3	275	112	275	1915557	1915383	3.74e-65	250	1927296	minus
Ma-2-3rc-1	Mare_v4_contig_52	80.186	323	4	4	275	13	275	1916250	1915928	1.39e-89	331	1927296	minus
Ma-2-3rc-1	Mare_v4_contig_52	93.064	173	3	3	275	112	275	1916911	1916739	3.07e-66	253	1927296	minus
Ma-2-3rc-1	Mare_v4_contig_52	80.685	321	4	4	275	13	275	1917602	1917282	1.14e-90	334	1927296	minus
Ma-2-3rc-1	Mare_v4_contig_52	91.477	176	3	3	275	112	275	1918266	1918091	1.31e-64	248	1927296	minus
Ma-2-3rc-1	Mare_v4_contig_52	80.186	323	4	4	275	13	275	1918958	1918636	1.39e-89	331	1927296	minus
Ma-2-3rc-1	Mare_v4_contig_52	92.000	175	3	3	275	112	275	1919621	1919447	3.74e-65	250	1927296	minus
Ma-2-3rc-1	Mare_v4_contig_52	80.435	322	4	4	275	13	275	1920312	1919991	3.99e-90	333	1927296	minus
Ma-2-3rc-1	Mare_v4_contig_52	90.449	178	3	3	275	112	275	1920978	1920801	1.59e-63	244	1927296	minus
Ma-2-3rc-1	Mare_v4_contig_52	90.960	177	3	3	275	112	275	1921525	1921349	4.56e-64	246	1927296	minus
Ma-2-3rc-1	Mare_v4_contig_52	80.435	322	4	4	275	13	275	1922216	1921895	3.99e-90	333	1927296	minus
Ma-2-3rc-1	Mare_v4_contig_52	90.960	177	3	3	275	112	275	1922881	1922705	4.56e-64	246	1927296	minus
Ma-2-3rc-1	Mare_v4_contig_52	80.503	318	7	3	275	13	275	1923568	1923251	1.39e-89	331	1927296	minus
Ma-2-3rc-1	Mare_v4_contig_52	90.960	177	3	3	275	112	275	1924233	1924057	4.56e-64	246	1927296	minus
Ma-2-3rc-1	Mare_v4_contig_52	79.448	326	4	4	275	13	275	1924929	1924604	5.92e-88	325	1927296	minus
Ma-2-3rc-1	Mare_v4_contig_52	79.273	275	19	7	275	7	275	1925660	1925418	5.55e-63	242	1927296	minus
Ma-2-3rc-1	Mare_v4_contig_52	80.186	323	4	4	275	13	275	1926289	1925967	1.39e-89	331	1927296	minus
Ma-2-3rc-1	Mare_v4_contig_52	77.660	282	18	7	275	7	275	1927027	1926778	2.88e-60	234	1927296	minus
Ma-2-3rc-1	Mare_v4_contig_53	80.495	323	8	4	275	7	275	1866117	1865796	1.39e-89	331	1889621	minus	End	39	23589	minus
Ma-2-3rc-1	Mare_v4_contig_53	79.394	330	6	4	275	7	275	1866731	1866403	1.70e-88	327	1889621	minus
Ma-2-3rc-1	Mare_v4_contig_53	80.368	326	6	4	275	7	275	1867341	1867017	1.14e-90	334	1889621	minus
Ma-2-3rc-1	Mare_v4_contig_53	80.368	326	6	4	275	7	275	1867951	1867627	1.14e-90	334	1889621	minus
Ma-2-3rc-1	Mare_v4_contig_53	79.154	331	6	4	275	7	275	1868566	1868237	5.92e-88	325	1889621	minus
Ma-2-3rc-1	Mare_v4_contig_53	80.368	326	6	4	275	7	275	1869176	1868852	1.14e-90	334	1889621	minus
Ma-2-3rc-1	Mare_v4_contig_53	80.122	327	6	4	275	7	275	1869787	1869462	3.99e-90	333	1889621	minus
Ma-2-3rc-1	Mare_v4_contig_53	80.556	324	7	4	275	7	275	1870395	1870073	3.99e-90	334	1889621	minus
Ma-2-3rc-1	Mare_v4_contig_53	79.635	329	6	4	275	7	275	1871008	1870681	4.86e-89	329	1889621	minus
Ma-2-3rc-1	Mare_v4_contig_53	79.635	329	6	4	275	7	275	1871621	1871294	4.86e-89	329	1889621	minus
Ma-2-3rc-1	Mare_v4_contig_53	78.221	326	13	5	275	7	275	1872231	1871907	8.23e-80	298	1889621	minus
Ma-2-3rc-1	Mare_v4_contig_53	76.163	344	6	4	275	7	275	1872859	1872517	6.76e-81	302	1889621	minus
Ma-2-3rc-1	Mare_v4_contig_53	80.122	327	6	4	275	7	275	1873470	1873145	3.99e-90	333	1889621	minus
Ma-2-3rc-1	Mare_v4_contig_53	80.122	327	6	5	275	7	275	1874081	1873756	1.70e-88	328	1889621	minus
Ma-2-3rc-1	Mare_v4_contig_53	80.615	325	6	4	275	7	275	1874690	1874367	3.28e-91	336	1889621	minus
Ma-2-3rc-1	Mare_v4_contig_53	79.878	328	6	4	275	7	275	1875302	1874976	1.39e-89	331	1889621	minus
Ma-2-3rc-1	Mare_v4_contig_53	80.122	327	6	4	275	7	275	1875913	1875588	3.99e-90	333	1889621	minus
Ma-2-3rc-1	Mare_v4_contig_53	79.154	331	6	4	275	7	275	1876528	1876199	5.92e-88	325	1889621	minus
Ma-2-3rc-1	Mare_v4_contig_53	79.154	331	6	4	275	7	275	1877143	1876814	5.92e-88	325	1889621	minus
Ma-2-3rc-1	Mare_v4_contig_53	79.635	329	6	4	275	7	275	1877756	1877429	4.86e-89	329	1889621	minus
Ma-2-3rc-1	Mare_v4_contig_53	78.916	332	6	4	275	7	275	1878372	1878042	2.07e-87	324	1889621	minus
Ma-2-3rc-1	Mare_v4_contig_53	80.368	326	6	4	275	7	275	1878982	1878658	1.14e-90	334	1889621	minus
Ma-2-3rc-1	Mare_v4_contig_53	79.878	328	6	4	275	7	275	1879594	1879268	1.39e-89	331	1889621	minus
Ma-2-3rc-1	Mare_v4_contig_53	80.122	327	6	4	275	7	275	1880205	1879880	3.99e-90	333	1889621	minus
Ma-2-3rc-1	Mare_v4_contig_53	80.368	326	6	4	275	7	275	1880815	1880491	1.14e-90	334	1889621	minus
Ma-2-3rc-1	Mare_v4_contig_53	79.394	330	6	4	275	7	275	1881429	1881101	1.70e-88	327	1889621	minus
Ma-2-3rc-1	Mare_v4_contig_53	80.122	327	6	4	275	7	275	1882040	1881715	3.99e-90	333	1889621	minus
Ma-2-3rc-1	Mare_v4_contig_53	78.679	333	6	4	275	7	275	1882657	1882326	7.21e-87	322	1889621	minus
Ma-2-3rc-1	Mare_v4_contig_53	78.209	335	6	4	275	7	275	1883275	1882942	8.79e-86	318	1889621	minus
Ma-2-3rc-1	Mare_v4_contig_53	79.635	329	6	4	275	7	275	1883888	1883561	4.86e-89	329	1889621	minus
Ma-2-3rc-1	Mare_v4_contig_53	80.368	326	6	4	275	7	275	1884498	1884174	1.14e-90	334	1889621	minus
Ma-2-3rc-1	Mare_v4_contig_53	78.916	332	6	4	275	7	275	1885114	1884784	2.07e-87	324	1889621	minus
Ma-2-3rc-1	Mare_v4_contig_53	80.368	326	6	4	275	7	275	1885724	1885400	1.14e-90	334	1889621	minus
Ma-2-3rc-1	Mare_v4_contig_53	80.122	327	6	4	275	7	275	1886335	1886010	3.99e-90	333	1889621	minus
Ma-2-3rc-1	Mare_v4_contig_53	80.122	327	6	4	275	7	275	1886946	1886621	3.99e-90	333	1889621	minus
Ma-2-3rc-1	Mare_v4_contig_53	80.368	326	6	4	275	7	275	1887556	1887232	1.14e-90	334	1889621	minus
Ma-2-3rc-1	Mare_v4_contig_53	79.154	331	6	4	275	7	275	1888171	1887842	5.92e-88	325	1889621	minus
Ma-2-3rc-1	Mare_v4_contig_53	79.573	328	7	4	275	7	275	1888782	1888456	5.92e-88	326	1889621	minus
Ma-2-3rc-1	Mare_v4_contig_53	70.427	328	27	7	275	7	275	1889384	1889068	3.74e-46	187	1889621	minus
Ma-2-3rc-1	Mare_v4_contig_54	83.893	298	14	3	275	9	272	1868345	1868048	9.38e-92	339	1881098	minus	End	18	12577	minus
Ma-2-3rc-1	Mare_v4_contig_54	84.899	298	14	3	275	9	275	1869072	1868775	5.19e-95	350	1881098	minus
Ma-2-3rc-1	Mare_v4_contig_54	84.385	301	13	4	275	9	275	1869774	1869474	2.21e-93	344	1881098	minus
Ma-2-3rc-1	Mare_v4_contig_54	81.994	311	12	5	275	9	275	1870514	1870204	5.92e-88	326	1881098	minus
Ma-2-3rc-1	Mare_v4_contig_54	84.106	302	13	4	275	9	275	1871245	1870944	7.70e-93	343	1881098	minus
Ma-2-3rc-1	Mare_v4_contig_54	84.158	303	12	4	275	9	275	1871977	1871675	6.32e-94	345	1881098	minus
Ma-2-3rc-1	Mare_v4_contig_54	84.437	302	12	4	275	9	275	1872708	1872407	1.81e-94	347	1881098	minus
Ma-2-3rc-1	Mare_v4_contig_54	84.158	303	12	4	275	9	275	1873412	1873110	6.32e-94	345	1881098	minus
Ma-2-3rc-1	Mare_v4_contig_54	84.437	302	12	4	275	9	275	1874144	1873843	1.81e-94	347	1881098	minus
Ma-2-3rc-1	Mare_v4_contig_54	85.570	298	12	4	275	9	275	1874844	1874547	1.22e-96	354	1881098	minus
Ma-2-3rc-1	Mare_v4_contig_54	85.570	298	12	4	275	9	275	1875562	1875265	1.22e-96	354	1881098	minus
Ma-2-3rc-1	Mare_v4_contig_54	85.000	300	12	4	275	9	275	1876269	1875970	1.49e-95	351	1881098	minus
Ma-2-3rc-1	Mare_v4_contig_54	85.000	300	12	4	275	9	275	1876998	1876699	1.49e-95	351	1881098	minus
Ma-2-3rc-1	Mare_v4_contig_54	84.106	302	13	4	275	9	275	1877730	1877429	7.70e-93	343	1881098	minus
Ma-2-3rc-1	Mare_v4_contig_54	85.235	298	13	4	275	9	275	1878457	1878160	5.19e-95	350	1881098	minus
Ma-2-3rc-1	Mare_v4_contig_54	84.899	298	14	3	275	9	275	1879184	1878887	5.19e-95	350	1881098	minus
Ma-2-3rc-1	Mare_v4_contig_54	84.899	298	14	3	275	9	275	1879914	1879617	5.19e-95	350	1881098	minus
Ma-2-3rc-1	Mare_v4_contig_54	85.859	297	11	5	275	9	275	1880624	1880329	4.26e-96	352	1881098	minus
Ma-2-3rc-1	Mare_v4_contig_55	85.062	241	13	3	275	58	275	1820278	1820038	2.21e-74	280	1834675	minus	End	23	14638	minus
Ma-2-3rc-1	Mare_v4_contig_55	84.898	245	10	3	275	58	275	1821000	1820756	5.19e-76	287	1834675	minus
Ma-2-3rc-1	Mare_v4_contig_55	84.647	241	14	3	275	58	275	1821718	1821478	9.39e-73	276	1834675	minus
Ma-2-3rc-1	Mare_v4_contig_55	84.898	245	10	3	275	58	275	1822440	1822196	5.19e-76	287	1834675	minus
Ma-2-3rc-1	Mare_v4_contig_55	84.647	241	14	3	275	58	275	1823158	1822918	9.39e-73	276	1834675	minus
Ma-2-3rc-1	Mare_v4_contig_55	84.490	245	11	4	275	58	275	1823880	1823636	2.69e-73	278	1834675	minus
Ma-2-3rc-1	Mare_v4_contig_55	78.882	322	13	6	275	9	275	1824681	1824360	2.87e-79	297	1834675	minus
Ma-2-3rc-1	Mare_v4_contig_55	79.511	327	9	4	275	7	275	1825411	1825085	7.21e-87	323	1834675	minus
Ma-2-3rc-1	Mare_v4_contig_55	86.622	299	10	4	275	7	275	1826075	1825777	5.54e-101	369	1834675	minus
Ma-2-3rc-1	Mare_v4_contig_55	84.039	307	11	4	275	7	275	1826752	1826446	5.19e-95	350	1834675	minus
Ma-2-3rc-1	Mare_v4_contig_55	81.073	317	12	4	275	7	275	1827439	1827123	1.70e-88	327	1834675	minus
Ma-2-3rc-1	Mare_v4_contig_55	86.622	299	10	4	275	7	275	1828106	1827808	5.54e-101	369	1834675	minus
Ma-2-3rc-1	Mare_v4_contig_55	79.573	328	8	4	275	7	275	1828802	1828475	5.92e-88	325	1834675	minus
Ma-2-3rc-1	Mare_v4_contig_55	81.329	316	12	4	275	7	275	1829486	1829171	4.86e-89	329	1834675	minus
Ma-2-3rc-1	Mare_v4_contig_55	72.424	330	22	3	275	7	275	1830176	1829855	2.88e-60	234	1834675	minus
Ma-2-3rc-1	Mare_v4_contig_55	85.149	303	11	4	275	7	275	1830847	1830545	3.50e-97	357	1834675	minus
Ma-2-3rc-1	Mare_v4_contig_55	82.428	313	11	5	275	7	275	1831528	1831216	1.14e-90	334	1834675	minus
Ma-2-3rc-1	Mare_v4_contig_55	86.735	294	14	4	275	7	275	1832190	1831897	2.87e-98	360	1834675	minus
Ma-2-3rc-1	Mare_v4_contig_55	86.577	298	11	4	275	7	275	1832856	1832559	6.75e-100	366	1834675	minus
Ma-2-3rc-1	Mare_v4_contig_55	86.735	294	14	4	275	7	275	1833518	1833225	2.87e-98	360	1834675	minus
Ma-2-3rc-1	Mare_v4_contig_55	86.689	293	15	4	275	7	275	1834179	1833887	3.50e-97	357	1834675	minus
Ma-2-3rc-1	Mare_v4_contig_55	92.188	128	1	2	275	157	275	1834675	1834548	1.31e-45	186	1834675	minus
Ma-2-3rc-1	Mare_v4_contig_56	81.350	311	13	9	275	7	275	188	495	2.36e-80	300	1815348	plus	Beg	100	64631	plus
Ma-2-3rc-1	Mare_v4_contig_56	87.324	213	9	4	275	71	275	994	1196	2.07e-68	261	1815348	plus
Ma-2-3rc-1	Mare_v4_contig_56	85.714	217	9	5	275	71	275	1724	1930	3.74e-65	250	1815348	plus
Ma-2-3rc-1	Mare_v4_contig_56	83.028	218	13	7	275	71	275	2457	2663	2.21e-55	217	1815348	plus
Ma-2-3rc-1	Mare_v4_contig_56	85.204	196	15	4	275	94	275	3165	3360	2.21e-55	218	1815348	plus
Ma-2-3rc-1	Mare_v4_contig_56	89.302	215	3	5	275	71	275	3868	4072	2.21e-74	280	1815348	plus
Ma-2-3rc-1	Mare_v4_contig_56	90.426	188	12	2	275	94	275	4593	4780	8.80e-67	255	1815348	plus
Ma-2-3rc-1	Mare_v4_contig_56	74.622	331	20	5	275	9	275	5165	5495	3.07e-66	254	1815348	plus
Ma-2-3rc-1	Mare_v4_contig_56	85.096	208	18	3	275	71	275	6007	6204	2.88e-60	234	1815348	plus
Ma-2-3rc-1	Mare_v4_contig_56	83.871	217	13	6	275	71	275	6727	6933	4.27e-58	227	1815348	plus
Ma-2-3rc-1	Mare_v4_contig_56	94.022	184	7	2	275	96	275	7468	7651	2.69e-73	278	1815348	plus
Ma-2-3rc-1	Mare_v4_contig_56	89.202	213	5	3	275	71	275	8139	8341	1.81e-75	284	1815348	plus
Ma-2-3rc-1	Mare_v4_contig_56	84.186	215	12	4	275	71	273	8842	9046	2.36e-61	237	1815348	plus
Ma-2-3rc-1	Mare_v4_contig_56	86.175	217	8	6	275	71	275	9519	9725	3.74e-65	250	1815348	plus
Ma-2-3rc-1	Mare_v4_contig_56	88.350	206	11	3	275	71	273	10237	10432	5.93e-69	262	1815348	plus
Ma-2-3rc-1	Mare_v4_contig_56	93.514	185	9	2	275	94	275	10943	11127	3.28e-72	274	1815348	plus
Ma-2-3rc-1	Mare_v4_contig_56	87.037	216	7	5	275	71	275	11608	11813	2.07e-68	260	1815348	plus
Ma-2-3rc-1	Mare_v4_contig_56	79.935	309	20	8	275	9	275	12164	12472	2.21e-74	280	1815348	plus
Ma-2-3rc-1	Mare_v4_contig_56	84.300	293	20	3	275	9	275	12850	13142	1.39e-89	332	1815348	plus
Ma-2-3rc-1	Mare_v4_contig_56	84.828	290	20	5	275	9	275	13483	13771	2.07e-87	324	1815348	plus
Ma-2-3rc-1	Mare_v4_contig_56	85.085	295	16	4	275	9	275	14114	14408	7.70e-93	342	1815348	plus
Ma-2-3rc-1	Mare_v4_contig_56	84.459	296	17	4	275	9	275	14751	15046	1.14e-90	335	1815348	plus
Ma-2-3rc-1	Mare_v4_contig_56	84.589	292	18	4	275	9	275	15389	15678	1.39e-89	331	1815348	plus
Ma-2-3rc-1	Mare_v4_contig_56	84.407	295	17	5	275	9	275	16021	16314	4.86e-89	329	1815348	plus
Ma-2-3rc-1	Mare_v4_contig_56	84.536	291	21	3	275	9	275	16760	17050	1.39e-89	331	1815348	plus
Ma-2-3rc-1	Mare_v4_contig_56	84.797	296	16	4	275	9	275	17392	17687	2.69e-92	340	1815348	plus
Ma-2-3rc-1	Mare_v4_contig_56	85.085	295	16	4	275	9	275	18029	18323	7.70e-93	342	1815348	plus
Ma-2-3rc-1	Mare_v4_contig_56	83.673	294	20	4	275	9	275	18666	18958	7.21e-87	322	1815348	plus
Ma-2-3rc-1	Mare_v4_contig_56	84.407	295	18	4	275	9	275	19349	19643	3.99e-90	333	1815348	plus
Ma-2-3rc-1	Mare_v4_contig_56	84.429	289	23	3	275	9	275	19984	20272	5.92e-88	325	1815348	plus
Ma-2-3rc-1	Mare_v4_contig_56	82.935	293	23	5	275	9	275	20613	20904	5.55e-82	306	1815348	plus
Ma-2-3rc-1	Mare_v4_contig_56	84.483	290	22	3	275	9	275	21246	21535	1.70e-88	328	1815348	plus
Ma-2-3rc-1	Mare_v4_contig_56	83.849	291	22	4	275	9	275	21877	22166	8.79e-86	318	1815348	plus
Ma-2-3rc-1	Mare_v4_contig_56	83.849	291	20	4	275	9	275	22509	22796	2.52e-86	320	1815348	plus
Ma-2-3rc-1	Mare_v4_contig_56	84.746	295	17	4	275	9	275	23139	23433	3.28e-91	337	1815348	plus
Ma-2-3rc-1	Mare_v4_contig_56	84.642	293	17	4	275	9	275	23774	24064	3.99e-90	334	1815348	plus
Ma-2-3rc-1	Mare_v4_contig_56	84.483	290	22	3	275	9	275	24405	24694	1.70e-88	328	1815348	plus
Ma-2-3rc-1	Mare_v4_contig_56	84.589	292	20	3	275	9	275	25036	25327	3.99e-90	334	1815348	plus
Ma-2-3rc-1	Mare_v4_contig_56	84.300	293	20	3	275	9	275	25669	25961	1.39e-89	332	1815348	plus
Ma-2-3rc-1	Mare_v4_contig_56	84.642	293	19	5	275	9	275	26303	26595	1.70e-88	327	1815348	plus
Ma-2-3rc-1	Mare_v4_contig_56	84.589	292	20	3	275	9	275	26938	27229	3.99e-90	334	1815348	plus
Ma-2-3rc-1	Mare_v4_contig_56	84.642	293	19	3	275	9	275	27573	27865	3.28e-91	336	1815348	plus
Ma-2-3rc-1	Mare_v4_contig_56	84.694	294	18	3	275	9	275	28205	28498	9.38e-92	339	1815348	plus
Ma-2-3rc-1	Mare_v4_contig_56	84.536	291	21	3	275	9	275	28841	29131	1.39e-89	331	1815348	plus
Ma-2-3rc-1	Mare_v4_contig_56	84.589	292	20	3	275	9	275	29473	29764	3.99e-90	334	1815348	plus
Ma-2-3rc-1	Mare_v4_contig_56	85.085	295	16	4	275	9	275	30108	30402	7.70e-93	342	1815348	plus
Ma-2-3rc-1	Mare_v4_contig_56	84.536	291	21	3	275	9	275	30746	31036	1.39e-89	331	1815348	plus
Ma-2-3rc-1	Mare_v4_contig_56	84.589	292	20	3	275	9	275	31379	31670	3.99e-90	334	1815348	plus
Ma-2-3rc-1	Mare_v4_contig_56	84.797	296	16	4	275	9	275	32013	32308	2.69e-92	340	1815348	plus
Ma-2-3rc-1	Mare_v4_contig_56	84.746	295	17	4	275	9	275	32651	32945	3.28e-91	337	1815348	plus
Ma-2-3rc-1	Mare_v4_contig_56	84.459	296	17	4	275	9	275	33288	33583	1.14e-90	335	1815348	plus
Ma-2-3rc-1	Mare_v4_contig_56	84.483	290	22	3	275	9	275	33926	34215	1.70e-88	328	1815348	plus
Ma-2-3rc-1	Mare_v4_contig_56	84.983	293	17	5	275	9	275	34558	34849	3.99e-90	333	1815348	plus
Ma-2-3rc-1	Mare_v4_contig_56	85.085	295	16	4	275	9	275	35191	35485	7.70e-93	342	1815348	plus
Ma-2-3rc-1	Mare_v4_contig_56	84.797	296	16	4	275	9	275	35829	36124	2.69e-92	340	1815348	plus
Ma-2-3rc-1	Mare_v4_contig_56	84.589	292	20	3	275	9	275	36467	36758	3.99e-90	334	1815348	plus
Ma-2-3rc-1	Mare_v4_contig_56	85.085	295	16	4	275	9	275	37101	37395	7.70e-93	342	1815348	plus
Ma-2-3rc-1	Mare_v4_contig_56	84.589	292	20	3	275	9	275	37738	38029	3.99e-90	334	1815348	plus
Ma-2-3rc-1	Mare_v4_contig_56	84.642	293	19	3	275	9	275	38372	38664	3.28e-91	336	1815348	plus
Ma-2-3rc-1	Mare_v4_contig_56	84.775	289	22	3	275	9	275	39007	39295	4.86e-89	330	1815348	plus
Ma-2-3rc-1	Mare_v4_contig_56	85.085	295	16	4	275	9	275	39638	39932	7.70e-93	342	1815348	plus
Ma-2-3rc-1	Mare_v4_contig_56	84.228	298	16	4	275	9	275	40274	40571	3.28e-91	336	1815348	plus
Ma-2-3rc-1	Mare_v4_contig_56	85.085	295	16	4	275	9	275	40913	41207	7.70e-93	342	1815348	plus
Ma-2-3rc-1	Mare_v4_contig_56	85.085	295	16	4	275	9	275	41550	41844	7.70e-93	342	1815348	plus
Ma-2-3rc-1	Mare_v4_contig_56	85.085	295	16	4	275	9	275	42187	42481	7.70e-93	342	1815348	plus
Ma-2-3rc-1	Mare_v4_contig_56	84.694	294	18	3	275	9	275	42824	43117	9.38e-92	339	1815348	plus
Ma-2-3rc-1	Mare_v4_contig_56	84.694	294	18	3	275	9	275	43460	43753	9.38e-92	339	1815348	plus
Ma-2-3rc-1	Mare_v4_contig_56	85.085	295	16	4	275	9	275	44096	44390	7.70e-93	342	1815348	plus
Ma-2-3rc-1	Mare_v4_contig_56	84.797	296	16	4	275	9	275	44732	45027	2.69e-92	340	1815348	plus
Ma-2-3rc-1	Mare_v4_contig_56	84.459	296	17	3	275	9	275	45370	45665	2.69e-92	340	1815348	plus
Ma-2-3rc-1	Mare_v4_contig_56	84.797	296	16	4	275	9	275	46008	46303	2.69e-92	340	1815348	plus
Ma-2-3rc-1	Mare_v4_contig_56	84.642	293	19	3	275	9	275	46646	46938	3.28e-91	336	1815348	plus
Ma-2-3rc-1	Mare_v4_contig_56	84.694	294	18	3	275	9	275	47281	47574	9.38e-92	339	1815348	plus
Ma-2-3rc-1	Mare_v4_contig_56	84.797	296	16	4	275	9	275	47917	48212	2.69e-92	340	1815348	plus
Ma-2-3rc-1	Mare_v4_contig_56	85.085	295	16	4	275	9	275	48555	48849	7.70e-93	342	1815348	plus
Ma-2-3rc-1	Mare_v4_contig_56	84.694	294	18	3	275	9	275	49192	49485	9.38e-92	339	1815348	plus
Ma-2-3rc-1	Mare_v4_contig_56	84.642	293	19	3	275	9	275	49828	50120	3.28e-91	336	1815348	plus
Ma-2-3rc-1	Mare_v4_contig_56	84.694	294	18	3	275	9	275	50463	50756	9.38e-92	339	1815348	plus
Ma-2-3rc-1	Mare_v4_contig_56	84.642	293	19	3	275	9	275	51099	51391	3.28e-91	336	1815348	plus
Ma-2-3rc-1	Mare_v4_contig_56	84.797	296	16	4	275	9	275	51733	52028	2.69e-92	340	1815348	plus
Ma-2-3rc-1	Mare_v4_contig_56	85.374	294	16	3	275	9	275	52371	52664	1.81e-94	348	1815348	plus
Ma-2-3rc-1	Mare_v4_contig_56	84.564	298	15	4	275	9	275	53007	53304	2.69e-92	341	1815348	plus
Ma-2-3rc-1	Mare_v4_contig_56	80.368	326	4	6	275	7	275	53619	53941	1.70e-88	327	1815348	plus
Ma-2-3rc-1	Mare_v4_contig_56	83.444	302	15	4	275	9	275	54261	54562	3.99e-90	334	1815348	plus
Ma-2-3rc-1	Mare_v4_contig_56	82.680	306	16	4	275	7	275	54902	55207	4.86e-89	329	1815348	plus
Ma-2-3rc-1	Mare_v4_contig_56	84.746	295	17	3	275	9	275	55550	55844	7.70e-93	342	1815348	plus
Ma-2-3rc-1	Mare_v4_contig_56	85.570	298	12	4	275	9	275	56186	56483	1.22e-96	354	1815348	plus
Ma-2-3rc-1	Mare_v4_contig_56	84.880	291	20	3	275	9	275	56827	57117	1.14e-90	335	1815348	plus
Ma-2-3rc-1	Mare_v4_contig_56	78.638	323	13	4	275	9	275	57460	57782	1.94e-81	305	1815348	plus
Ma-2-3rc-1	Mare_v4_contig_56	83.667	300	16	3	275	9	275	58125	58424	3.28e-91	337	1815348	plus
Ma-2-3rc-1	Mare_v4_contig_56	84.228	298	16	4	275	9	275	58768	59065	3.28e-91	336	1815348	plus
Ma-2-3rc-1	Mare_v4_contig_56	83.893	298	17	3	275	9	275	59404	59701	3.28e-91	336	1815348	plus
Ma-2-3rc-1	Mare_v4_contig_56	85.666	293	16	3	275	9	275	60044	60336	5.19e-95	350	1815348	plus
Ma-2-3rc-1	Mare_v4_contig_56	85.085	295	16	4	275	9	275	60677	60971	7.70e-93	342	1815348	plus
Ma-2-3rc-1	Mare_v4_contig_56	84.564	298	15	5	275	9	275	61314	61611	3.28e-91	336	1815348	plus
Ma-2-3rc-1	Mare_v4_contig_56	85.135	296	15	5	275	9	275	61954	62249	2.69e-92	340	1815348	plus
Ma-2-3rc-1	Mare_v4_contig_56	78.797	316	18	4	275	9	275	62593	62908	1.00e-78	295	1815348	plus
Ma-2-3rc-1	Mare_v4_contig_56	84.983	293	18	5	275	9	275	63251	63543	1.39e-89	332	1815348	plus
Ma-2-3rc-1	Mare_v4_contig_56	84.899	298	14	5	275	9	275	63888	64185	2.69e-92	341	1815348	plus
Ma-2-3rc-1	Mare_v4_contig_56	84.536	291	21	3	275	9	275	64528	64818	1.39e-89	331	1815348	plus
Ma-2-3rc-1	Mare_v4_contig_59	88.732	213	3	4	275	71	272	1753060	1752858	2.69e-73	278	1772723	minus	End	50	19233	minus
Ma-2-3rc-1	Mare_v4_contig_59	86.897	145	9	1	275	7	151	1753211	1753077	1.59e-44	181	1772723	minus
Ma-2-3rc-1	Mare_v4_contig_59	87.727	220	2	4	275	71	275	1753818	1753609	2.21e-74	280	1772723	minus
Ma-2-3rc-1	Mare_v4_contig_59	86.897	145	9	1	275	7	151	1753969	1753835	1.59e-44	181	1772723	minus
Ma-2-3rc-1	Mare_v4_contig_59	86.161	224	2	4	275	71	275	1754580	1754367	3.28e-72	273	1772723	minus
Ma-2-3rc-1	Mare_v4_contig_59	86.897	145	9	1	275	7	151	1754731	1754597	1.59e-44	181	1772723	minus
Ma-2-3rc-1	Mare_v4_contig_59	85.778	225	2	4	275	71	275	1755343	1755129	1.14e-71	271	1772723	minus
Ma-2-3rc-1	Mare_v4_contig_59	86.897	145	9	1	275	7	151	1755494	1755360	1.59e-44	181	1772723	minus
Ma-2-3rc-1	Mare_v4_contig_59	85.778	225	2	4	275	71	275	1756106	1755892	1.14e-71	271	1772723	minus
Ma-2-3rc-1	Mare_v4_contig_59	86.897	145	9	1	275	7	151	1756257	1756123	1.59e-44	181	1772723	minus
Ma-2-3rc-1	Mare_v4_contig_59	87.330	221	2	4	275	71	275	1756865	1756655	7.71e-74	279	1772723	minus
Ma-2-3rc-1	Mare_v4_contig_59	86.897	145	9	1	275	7	151	1757016	1756882	1.59e-44	181	1772723	minus
Ma-2-3rc-1	Mare_v4_contig_59	83.843	229	3	4	275	71	275	1757632	1757414	7.22e-68	260	1772723	minus
Ma-2-3rc-1	Mare_v4_contig_59	86.897	145	9	1	275	7	151	1757783	1757649	1.59e-44	181	1772723	minus
Ma-2-3rc-1	Mare_v4_contig_59	86.937	222	2	4	275	71	275	1758392	1758181	2.69e-73	277	1772723	minus
Ma-2-3rc-1	Mare_v4_contig_59	86.897	145	9	1	275	7	151	1758543	1758409	1.59e-44	181	1772723	minus
Ma-2-3rc-1	Mare_v4_contig_59	81.780	236	2	4	275	71	275	1759166	1758941	1.07e-65	251	1772723	minus
Ma-2-3rc-1	Mare_v4_contig_59	86.897	145	9	1	275	7	151	1759317	1759183	1.59e-44	181	1772723	minus
Ma-2-3rc-1	Mare_v4_contig_59	85.778	225	2	4	275	71	275	1759929	1759715	1.14e-71	271	1772723	minus
Ma-2-3rc-1	Mare_v4_contig_59	86.897	145	9	1	275	7	151	1760080	1759946	1.59e-44	181	1772723	minus
Ma-2-3rc-1	Mare_v4_contig_59	86.161	224	2	4	275	71	275	1760690	1760477	3.28e-72	273	1772723	minus
Ma-2-3rc-1	Mare_v4_contig_59	86.897	145	9	1	275	7	151	1760841	1760707	1.59e-44	181	1772723	minus
Ma-2-3rc-1	Mare_v4_contig_59	84.279	229	2	4	275	71	275	1761457	1761239	1.70e-69	264	1772723	minus
Ma-2-3rc-1	Mare_v4_contig_59	86.897	145	9	1	275	7	151	1761608	1761474	1.59e-44	181	1772723	minus
Ma-2-3rc-1	Mare_v4_contig_59	87.330	221	2	4	275	71	275	1762216	1762006	7.71e-74	279	1772723	minus
Ma-2-3rc-1	Mare_v4_contig_59	86.897	145	9	1	275	7	151	1762367	1762233	1.59e-44	181	1772723	minus
Ma-2-3rc-1	Mare_v4_contig_59	87.330	221	2	4	275	71	275	1762975	1762765	7.71e-74	279	1772723	minus
Ma-2-3rc-1	Mare_v4_contig_59	86.897	145	9	1	275	7	151	1763126	1762992	1.59e-44	181	1772723	minus
Ma-2-3rc-1	Mare_v4_contig_59	87.330	221	2	4	275	71	275	1763734	1763524	7.71e-74	279	1772723	minus
Ma-2-3rc-1	Mare_v4_contig_59	86.897	145	9	1	275	7	151	1763885	1763751	1.59e-44	181	1772723	minus
Ma-2-3rc-1	Mare_v4_contig_59	87.727	220	2	4	275	71	275	1764492	1764283	2.21e-74	280	1772723	minus
Ma-2-3rc-1	Mare_v4_contig_59	86.897	145	9	1	275	7	151	1764643	1764509	1.59e-44	181	1772723	minus
Ma-2-3rc-1	Mare_v4_contig_59	88.532	218	2	4	275	71	275	1765248	1765041	1.81e-75	284	1772723	minus
Ma-2-3rc-1	Mare_v4_contig_59	86.897	145	9	1	275	7	151	1765399	1765265	1.59e-44	181	1772723	minus
Ma-2-3rc-1	Mare_v4_contig_59	84.649	228	2	4	275	71	275	1766013	1765796	4.87e-70	266	1772723	minus
Ma-2-3rc-1	Mare_v4_contig_59	86.897	145	9	1	275	7	151	1766164	1766030	1.59e-44	181	1772723	minus
Ma-2-3rc-1	Mare_v4_contig_59	89.352	216	2	4	275	71	275	1766766	1766561	1.49e-76	288	1772723	minus
Ma-2-3rc-1	Mare_v4_contig_59	86.897	145	9	1	275	7	151	1766917	1766783	1.59e-44	181	1772723	minus
Ma-2-3rc-1	Mare_v4_contig_59	88.128	219	2	4	275	71	275	1767522	1767314	6.33e-75	282	1772723	minus
Ma-2-3rc-1	Mare_v4_contig_59	86.897	145	9	1	275	7	151	1767673	1767539	1.59e-44	181	1772723	minus
Ma-2-3rc-1	Mare_v4_contig_59	86.161	224	2	4	275	71	275	1768283	1768070	3.28e-72	273	1772723	minus
Ma-2-3rc-1	Mare_v4_contig_59	86.897	145	9	1	275	7	151	1768434	1768300	1.59e-44	181	1772723	minus
Ma-2-3rc-1	Mare_v4_contig_59	82.759	232	3	4	275	71	275	1769052	1768831	3.07e-66	254	1772723	minus
Ma-2-3rc-1	Mare_v4_contig_59	86.897	145	9	1	275	7	151	1769203	1769069	1.59e-44	181	1772723	minus
Ma-2-3rc-1	Mare_v4_contig_59	86.937	222	2	4	275	71	275	1769810	1769599	2.69e-73	277	1772723	minus
Ma-2-3rc-1	Mare_v4_contig_59	86.897	145	9	1	275	7	151	1769961	1769827	1.59e-44	181	1772723	minus
Ma-2-3rc-1	Mare_v4_contig_59	85.973	221	4	5	275	71	275	1770569	1770360	2.07e-68	261	1772723	minus
Ma-2-3rc-1	Mare_v4_contig_59	88.889	198	6	3	275	94	275	1771327	1771130	7.22e-68	260	1772723	minus
Ma-2-3rc-1	Mare_v4_contig_59	90.431	209	6	4	275	71	275	1772090	1771892	6.33e-75	282	1772723	minus
Ma-2-3rc-1	Mare_v4_contig_63	76.543	324	18	4	275	7	272	1678414	1678091	2.69e-73	277	1685973	minus	End	11	7581	minus
Ma-2-3rc-1	Mare_v4_contig_63	80.685	321	4	4	275	13	275	1679042	1678722	1.14e-90	334	1685973	minus
Ma-2-3rc-1	Mare_v4_contig_63	74.706	340	15	4	275	7	275	1679870	1679531	1.14e-71	272	1685973	minus
Ma-2-3rc-1	Mare_v4_contig_63	79.692	325	4	4	275	13	275	1680501	1680177	1.70e-88	327	1685973	minus
Ma-2-3rc-1	Mare_v4_contig_63	74.706	340	15	4	275	7	275	1681329	1680990	1.14e-71	272	1685973	minus
Ma-2-3rc-1	Mare_v4_contig_63	80.938	320	4	4	275	13	275	1681955	1681636	3.28e-91	336	1685973	minus
Ma-2-3rc-1	Mare_v4_contig_63	76.970	330	15	4	275	7	275	1682773	1682444	4.26e-77	290	1685973	minus
Ma-2-3rc-1	Mare_v4_contig_63	80.685	321	4	4	275	13	275	1683401	1683081	1.14e-90	334	1685973	minus
Ma-2-3rc-1	Mare_v4_contig_63	76.276	333	15	4	275	7	275	1684222	1683890	1.81e-75	285	1685973	minus
Ma-2-3rc-1	Mare_v4_contig_63	80.564	319	6	3	275	13	275	1684848	1684530	3.99e-90	334	1685973	minus
Ma-2-3rc-1	Mare_v4_contig_63	75.821	335	15	4	275	7	275	1685671	1685337	2.21e-74	281	1685973	minus
Ma-2-3rc-1	Mare_v4_contig_65	84.718	301	12	4	275	9	275	1633559	1633259	5.19e-95	349	1642826	minus	End	15	9535	minus
Ma-2-3rc-1	Mare_v4_contig_65	79.868	303	20	5	275	7	275	1634257	1633962	5.19e-76	287	1642826	minus
Ma-2-3rc-1	Mare_v4_contig_65	83.882	304	12	4	275	9	275	1634872	1634569	2.21e-93	343	1642826	minus
Ma-2-3rc-1	Mare_v4_contig_65	80.065	306	19	5	275	7	275	1635575	1635275	3.50e-78	293	1642826	minus
Ma-2-3rc-1	Mare_v4_contig_65	81.818	297	18	5	275	7	275	1636176	1635888	6.76e-81	303	1642826	minus
Ma-2-3rc-1	Mare_v4_contig_65	85.000	300	12	4	275	9	275	1636788	1636489	1.49e-95	351	1642826	minus
Ma-2-3rc-1	Mare_v4_contig_65	80.731	301	18	5	275	7	275	1637483	1637191	1.00e-78	296	1642826	minus
Ma-2-3rc-1	Mare_v4_contig_65	83.882	304	12	4	275	9	275	1638105	1637802	2.21e-93	343	1642826	minus
Ma-2-3rc-1	Mare_v4_contig_65	80.464	302	18	5	275	7	275	1638771	1638478	3.50e-78	294	1642826	minus
Ma-2-3rc-1	Mare_v4_contig_65	84.718	301	12	4	275	9	275	1639384	1639084	5.19e-95	349	1642826	minus
Ma-2-3rc-1	Mare_v4_contig_65	81.000	300	20	5	275	7	275	1640050	1639757	1.00e-78	296	1642826	minus
Ma-2-3rc-1	Mare_v4_contig_65	84.437	302	12	4	275	9	275	1640697	1640396	1.81e-94	347	1642826	minus
Ma-2-3rc-1	Mare_v4_contig_65	81.169	308	18	5	275	7	275	1641406	1641100	1.59e-82	308	1642826	minus
Ma-2-3rc-1	Mare_v4_contig_65	85.570	298	12	4	275	9	275	1642102	1641805	1.22e-96	354	1642826	minus
Ma-2-3rc-1	Mare_v4_contig_65	84.437	302	12	4	275	9	275	1642793	1642492	1.81e-94	347	1642826	minus
Ma-2-3rc-1	Mare_v4_contig_78	89.189	148	7	3	275	114	252	803657	803804	3.07e-47	190	1382082	plus	(800kb from) Start	1	148	plus
Ma-2-3rc-1	Mare_v4_contig_88	77.219	338	8	4	275	7	275	281	618	1.59e-82	307	1263411	plus	Beg	21	12403	plus
Ma-2-3rc-1	Mare_v4_contig_88	79.331	329	8	4	275	7	275	892	1220	2.07e-87	324	1263411	plus
Ma-2-3rc-1	Mare_v4_contig_88	79.268	328	9	4	275	7	275	1494	1821	2.52e-86	321	1263411	plus
Ma-2-3rc-1	Mare_v4_contig_88	78.614	332	8	4	275	7	275	2094	2425	8.79e-86	318	1263411	plus
Ma-2-3rc-1	Mare_v4_contig_88	78.378	333	8	4	275	7	275	2699	3031	3.07e-85	316	1263411	plus
Ma-2-3rc-1	Mare_v4_contig_88	77.910	335	8	4	275	7	275	3305	3639	3.74e-84	313	1263411	plus
Ma-2-3rc-1	Mare_v4_contig_88	79.331	329	8	4	275	7	275	3913	4241	2.07e-87	324	1263411	plus
Ma-2-3rc-1	Mare_v4_contig_88	76.246	341	9	4	275	7	275	4515	4855	2.87e-79	297	1263411	plus
Ma-2-3rc-1	Mare_v4_contig_88	77.910	335	8	4	275	7	275	5129	5463	3.74e-84	313	1263411	plus
Ma-2-3rc-1	Mare_v4_contig_88	77.448	337	8	4	275	7	275	5737	6073	4.55e-83	309	1263411	plus
Ma-2-3rc-1	Mare_v4_contig_88	77.219	338	8	4	275	7	275	6347	6684	1.59e-82	307	1263411	plus
Ma-2-3rc-1	Mare_v4_contig_88	79.091	330	8	4	275	7	275	6958	7287	7.21e-87	322	1263411	plus
Ma-2-3rc-1	Mare_v4_contig_88	77.679	336	8	4	275	7	275	7561	7896	1.30e-83	311	1263411	plus
Ma-2-3rc-1	Mare_v4_contig_88	79.573	328	8	4	275	7	275	8170	8497	5.92e-88	325	1263411	plus
Ma-2-3rc-1	Mare_v4_contig_88	79.331	329	8	4	275	7	275	8771	9099	2.07e-87	324	1263411	plus
Ma-2-3rc-1	Mare_v4_contig_88	79.091	330	8	4	275	7	275	9373	9702	7.21e-87	322	1263411	plus
Ma-2-3rc-1	Mare_v4_contig_88	78.852	331	8	4	275	7	275	9976	10306	2.52e-86	320	1263411	plus
Ma-2-3rc-1	Mare_v4_contig_88	79.573	328	8	4	275	7	275	10581	10908	5.92e-88	325	1263411	plus
Ma-2-3rc-1	Mare_v4_contig_88	79.573	328	8	4	275	7	275	11182	11509	5.92e-88	325	1263411	plus
Ma-2-3rc-1	Mare_v4_contig_88	76.220	328	9	8	275	7	275	11783	12100	4.87e-70	267	1263411	plus
Ma-2-3rc-1	Mare_v4_contig_88	74.627	335	11	6	275	8	275	12356	12683	2.07e-68	261	1263411	plus
Ma-2-3rc-1	Mare_v4_contig_89	83.446	296	22	5	275	6	274	1247080	1246785	1.07e-84	315	1259620	minus	End	17	12435	minus
Ma-2-3rc-1	Mare_v4_contig_89	83.946	299	19	5	275	6	275	1247838	1247540	1.70e-88	327	1259620	minus
Ma-2-3rc-1	Mare_v4_contig_89	83.721	301	18	5	275	6	275	1248598	1248298	1.70e-88	328	1259620	minus
Ma-2-3rc-1	Mare_v4_contig_89	84.333	300	17	6	275	6	275	1249357	1249058	4.86e-89	330	1259620	minus
Ma-2-3rc-1	Mare_v4_contig_89	83.946	299	19	5	275	6	275	1250115	1249817	1.70e-88	327	1259620	minus
Ma-2-3rc-1	Mare_v4_contig_89	83.553	304	16	6	275	6	275	1250878	1250575	1.70e-88	327	1259620	minus
Ma-2-3rc-1	Mare_v4_contig_89	84.333	300	17	6	275	6	275	1251637	1251338	4.86e-89	330	1259620	minus
Ma-2-3rc-1	Mare_v4_contig_89	83.946	299	19	5	275	6	275	1252395	1252097	1.70e-88	327	1259620	minus
Ma-2-3rc-1	Mare_v4_contig_89	84.333	300	17	6	275	6	275	1253154	1252855	4.86e-89	330	1259620	minus
Ma-2-3rc-1	Mare_v4_contig_89	84.106	302	16	6	275	6	275	1253915	1253614	1.39e-89	331	1259620	minus
Ma-2-3rc-1	Mare_v4_contig_89	83.893	298	20	5	275	6	275	1254672	1254375	2.07e-87	324	1259620	minus
Ma-2-3rc-1	Mare_v4_contig_89	84.281	299	18	5	275	6	275	1255430	1255132	1.39e-89	332	1259620	minus
Ma-2-3rc-1	Mare_v4_contig_89	84.333	300	17	6	275	6	275	1256189	1255890	4.86e-89	330	1259620	minus
Ma-2-3rc-1	Mare_v4_contig_89	83.946	299	19	5	275	6	275	1256947	1256649	1.70e-88	327	1259620	minus
Ma-2-3rc-1	Mare_v4_contig_89	84.333	300	17	6	275	6	275	1257706	1257407	4.86e-89	330	1259620	minus
Ma-2-3rc-1	Mare_v4_contig_89	83.893	298	20	5	275	6	275	1258463	1258166	2.07e-87	324	1259620	minus
Ma-2-3rc-1	Mare_v4_contig_89	83.838	297	21	5	275	6	275	1259219	1258923	7.21e-87	322	1259620	minus
Ma-2-3rc-1	Mare_v4_contig_92	79.257	323	7	3	275	13	275	1218350	1218028	7.21e-87	322	1231549	minus	End	19	13110	minus
Ma-2-3rc-1	Mare_v4_contig_92	92.982	114	1	1	275	169	275	1218872	1218759	8.25e-42	172	1231549	minus
Ma-2-3rc-1	Mare_v4_contig_92	78.834	326	6	3	275	13	275	1219607	1219282	2.52e-86	321	1231549	minus
Ma-2-3rc-1	Mare_v4_contig_92	80.062	321	6	3	275	13	275	1220336	1220016	4.86e-89	330	1231549	minus
Ma-2-3rc-1	Mare_v4_contig_92	78.834	326	6	3	275	13	275	1221070	1220745	2.52e-86	321	1231549	minus
Ma-2-3rc-1	Mare_v4_contig_92	80.312	320	6	3	275	13	275	1221798	1221479	1.39e-89	332	1231549	minus
Ma-2-3rc-1	Mare_v4_contig_92	79.567	323	6	3	275	13	275	1222471	1222149	5.92e-88	326	1231549	minus
Ma-2-3rc-1	Mare_v4_contig_92	80.312	320	6	3	275	13	275	1223199	1222880	1.39e-89	332	1231549	minus
Ma-2-3rc-1	Mare_v4_contig_92	79.077	325	6	3	275	13	275	1223932	1223608	7.21e-87	323	1231549	minus
Ma-2-3rc-1	Mare_v4_contig_92	80.062	321	6	3	275	13	275	1224603	1224283	4.86e-89	330	1231549	minus
Ma-2-3rc-1	Mare_v4_contig_92	79.814	322	6	3	275	13	275	1225333	1225012	1.70e-88	328	1231549	minus
Ma-2-3rc-1	Mare_v4_contig_92	79.814	322	6	3	275	13	275	1226063	1225742	1.70e-88	328	1231549	minus
Ma-2-3rc-1	Mare_v4_contig_92	79.077	325	6	3	275	13	275	1226796	1226472	7.21e-87	323	1231549	minus
Ma-2-3rc-1	Mare_v4_contig_92	78.593	327	6	3	275	13	275	1227531	1227205	8.79e-86	319	1231549	minus
Ma-2-3rc-1	Mare_v4_contig_92	78.116	329	6	3	275	13	275	1228268	1227940	1.07e-84	315	1231549	minus
Ma-2-3rc-1	Mare_v4_contig_92	78.834	326	6	3	275	13	275	1229002	1228677	2.52e-86	321	1231549	minus
Ma-2-3rc-1	Mare_v4_contig_92	79.503	322	7	3	275	13	275	1229674	1229353	2.07e-87	324	1231549	minus
Ma-2-3rc-1	Mare_v4_contig_92	79.077	325	6	3	275	13	275	1230407	1230083	7.21e-87	323	1231549	minus
Ma-2-3rc-1	Mare_v4_contig_92	79.814	322	6	3	275	13	275	1231137	1230816	1.70e-88	328	1231549	minus
Ma-2-3rc-1	Mare_v4_contig_99	80.247	324	3	5	275	13	275	473	796	4.86e-89	329	1179003	plus	Beg	12	8991	plus
Ma-2-3rc-1	Mare_v4_contig_99	80.745	322	3	5	275	13	275	1267	1588	3.99e-90	333	1179003	plus
Ma-2-3rc-1	Mare_v4_contig_99	80.495	323	3	5	275	13	275	2060	2382	1.39e-89	331	1179003	plus
Ma-2-3rc-1	Mare_v4_contig_99	80.247	324	3	5	275	13	275	2852	3175	4.86e-89	329	1179003	plus
Ma-2-3rc-1	Mare_v4_contig_99	80.495	323	3	5	275	13	275	3647	3969	1.39e-89	331	1179003	plus
Ma-2-3rc-1	Mare_v4_contig_99	80.503	318	7	4	275	13	275	4440	4757	5.92e-88	326	1179003	plus
Ma-2-3rc-1	Mare_v4_contig_99	80.564	319	4	5	275	13	275	5228	5544	5.92e-88	326	1179003	plus
Ma-2-3rc-1	Mare_v4_contig_99	80.625	320	5	4	275	13	275	6015	6334	1.39e-89	332	1179003	plus
Ma-2-3rc-1	Mare_v4_contig_99	80.564	319	6	4	275	13	275	6775	7093	4.86e-89	329	1179003	plus
Ma-2-3rc-1	Mare_v4_contig_99	80.442	317	8	4	275	13	275	7564	7880	2.07e-87	324	1179003	plus
Ma-2-3rc-1	Mare_v4_contig_99	79.511	327	3	5	275	13	275	8350	8676	2.07e-87	324	1179003	plus
Ma-2-3rc-1	Mare_v4_contig_99	80.442	317	7	4	275	13	274	9147	9463	2.07e-87	324	1179003	plus
Ma-2-3rc-1	Mare_v4_contig_109	91.034	145	2	2	275	7	151	791790	791657	1.40e-51	205	1059036	minus	(800kb from) Start	3	4043	minus / plus
Ma-2-3rc-1	Mare_v4_contig_109	77.778	333	4	4	275	13	275	793100	793432	3.74e-84	313	1059036	plus
Ma-2-3rc-1	Mare_v4_contig_109	80.938	320	4	4	275	13	275	795380	795699	3.28e-91	336	1059036	plus
Ma-2-3rc-1	Mare_v4_contig_110	89.655	116	3	1	275	169	275	447	562	5.20e-38	159	1039184	plus	Beg	37	19312	plus
Ma-2-3rc-1	Mare_v4_contig_110	96.774	93	3	0	275	183	275	996	1088	2.21e-36	155	1039184	plus
Ma-2-3rc-1	Mare_v4_contig_110	90.351	114	4	1	275	169	275	1503	1616	1.82e-37	159	1039184	plus
Ma-2-3rc-1	Mare_v4_contig_110	89.655	116	3	1	275	169	275	2031	2146	5.20e-38	159	1039184	plus
Ma-2-3rc-1	Mare_v4_contig_110	90.265	113	4	1	275	170	275	2561	2673	6.34e-37	157	1039184	plus
Ma-2-3rc-1	Mare_v4_contig_110	90.351	114	4	1	275	169	275	3089	3202	1.82e-37	159	1039184	plus
Ma-2-3rc-1	Mare_v4_contig_110	89.655	116	3	1	275	169	275	3617	3732	5.20e-38	159	1039184	plus
Ma-2-3rc-1	Mare_v4_contig_110	89.655	116	3	1	275	169	275	4153	4268	5.20e-38	159	1039184	plus
Ma-2-3rc-1	Mare_v4_contig_110	89.655	116	3	1	275	169	275	4685	4800	5.20e-38	159	1039184	plus
Ma-2-3rc-1	Mare_v4_contig_110	89.655	116	3	1	275	169	275	5216	5331	5.20e-38	159	1039184	plus
Ma-2-3rc-1	Mare_v4_contig_110	89.655	116	3	1	275	169	275	5745	5860	5.20e-38	159	1039184	plus
Ma-2-3rc-1	Mare_v4_contig_110	89.655	116	3	1	275	169	275	6274	6389	5.20e-38	159	1039184	plus
Ma-2-3rc-1	Mare_v4_contig_110	89.655	116	3	1	275	169	275	6804	6919	5.20e-38	159	1039184	plus
Ma-2-3rc-1	Mare_v4_contig_110	90.351	114	4	1	275	169	275	7335	7448	1.82e-37	159	1039184	plus
Ma-2-3rc-1	Mare_v4_contig_110	90.351	114	4	1	275	169	275	7864	7977	1.82e-37	159	1039184	plus
Ma-2-3rc-1	Mare_v4_contig_110	89.655	116	3	1	275	169	275	8392	8507	5.20e-38	159	1039184	plus
Ma-2-3rc-1	Mare_v4_contig_110	90.351	114	4	1	275	169	275	8938	9051	1.82e-37	159	1039184	plus
Ma-2-3rc-1	Mare_v4_contig_110	89.655	116	3	1	275	169	275	9466	9581	5.20e-38	159	1039184	plus
Ma-2-3rc-1	Mare_v4_contig_110	89.655	116	3	1	275	169	275	9995	10110	5.20e-38	159	1039184	plus
Ma-2-3rc-1	Mare_v4_contig_110	89.655	116	3	1	275	169	275	10529	10644	5.20e-38	159	1039184	plus
Ma-2-3rc-1	Mare_v4_contig_110	90.351	114	4	1	275	169	275	11108	11221	1.82e-37	159	1039184	plus
Ma-2-3rc-1	Mare_v4_contig_110	89.655	116	3	1	275	169	275	11638	11753	5.20e-38	159	1039184	plus
Ma-2-3rc-1	Mare_v4_contig_110	89.655	116	3	1	275	169	275	12168	12283	5.20e-38	159	1039184	plus
Ma-2-3rc-1	Mare_v4_contig_110	89.655	116	3	1	275	169	275	12697	12812	5.20e-38	159	1039184	plus
Ma-2-3rc-1	Mare_v4_contig_110	89.655	116	3	1	275	169	275	13227	13342	5.20e-38	159	1039184	plus
Ma-2-3rc-1	Mare_v4_contig_110	89.655	116	3	1	275	169	275	13759	13874	5.20e-38	159	1039184	plus
Ma-2-3rc-1	Mare_v4_contig_110	89.655	116	3	1	275	169	275	14292	14407	5.20e-38	159	1039184	plus
Ma-2-3rc-1	Mare_v4_contig_110	90.351	114	4	1	275	169	275	14823	14936	1.82e-37	159	1039184	plus
Ma-2-3rc-1	Mare_v4_contig_110	90.351	114	4	1	275	169	275	15352	15465	1.82e-37	159	1039184	plus
Ma-2-3rc-1	Mare_v4_contig_110	89.655	116	3	1	275	169	275	15879	15994	5.20e-38	159	1039184	plus
Ma-2-3rc-1	Mare_v4_contig_110	90.351	114	4	1	275	169	275	16410	16523	1.82e-37	159	1039184	plus
Ma-2-3rc-1	Mare_v4_contig_110	89.655	116	3	1	275	169	275	16942	17057	5.20e-38	159	1039184	plus
Ma-2-3rc-1	Mare_v4_contig_110	89.655	116	3	1	275	169	275	17521	17636	5.20e-38	159	1039184	plus
Ma-2-3rc-1	Mare_v4_contig_110	89.655	116	3	1	275	169	275	18056	18171	5.20e-38	159	1039184	plus
Ma-2-3rc-1	Mare_v4_contig_110	89.744	117	5	1	275	166	275	18591	18707	5.20e-38	159	1039184	plus
Ma-2-3rc-1	Mare_v4_contig_110	90.265	113	4	1	275	170	275	19122	19234	6.34e-37	157	1039184	plus
Ma-2-3rc-1	Mare_v4_contig_124	78.419	329	10	5	275	7	275	15115	15442	5.55e-82	306	820977	plus	(15kb from) Start	2	1261	plus
Ma-2-3rc-1	Mare_v4_contig_124	79.439	321	13	5	275	7	275	16056	16375	1.59e-82	307	820977	plus
Ma-2-3rc-1	Mare_v4_contig_127	81.973	294	20	5	275	7	275	211523	211238	8.23e-80	299	802454	minus	(211 kb from) Start	14	8038	minus / plus
Ma-2-3rc-1	Mare_v4_contig_127	81.818	297	18	5	275	7	275	212123	211835	6.76e-81	303	802454	minus
Ma-2-3rc-1	Mare_v4_contig_127	79.672	305	18	5	275	7	275	212731	212435	1.49e-76	288	802454	minus
Ma-2-3rc-1	Mare_v4_contig_127	81.271	299	18	5	275	7	275	213333	213043	8.23e-80	299	802454	minus
Ma-2-3rc-1	Mare_v4_contig_127	80.464	302	18	5	275	7	275	213938	213645	3.50e-78	294	802454	minus
Ma-2-3rc-1	Mare_v4_contig_127	81.544	298	18	5	275	7	275	214539	214250	2.36e-80	301	802454	minus
Ma-2-3rc-1	Mare_v4_contig_127	92.771	166	10	2	275	112	275	215021	215186	6.76e-62	239	802454	plus
Ma-2-3rc-1	Mare_v4_contig_127	92.771	166	10	2	275	112	275	215703	215868	6.76e-62	239	802454	plus
Ma-2-3rc-1	Mare_v4_contig_127	92.771	166	10	2	275	112	275	216384	216549	6.76e-62	239	802454	plus
Ma-2-3rc-1	Mare_v4_contig_127	92.216	167	10	2	275	112	275	217066	217232	2.36e-61	237	802454	plus
Ma-2-3rc-1	Mare_v4_contig_127	92.771	166	10	2	275	112	275	217748	217913	6.76e-62	239	802454	plus
Ma-2-3rc-1	Mare_v4_contig_127	92.771	166	10	2	275	112	275	218429	218594	6.76e-62	239	802454	plus
Ma-2-3rc-1	Mare_v4_contig_127	92.771	166	10	2	275	112	275	219110	219275	6.76e-62	239	802454	plus
Ma-2-3rc-1	Mare_v4_contig_128	78.008	241	28	4	275	9	224	12644	12404	1.70e-50	201	780559	minus	(12 kb from) Beg	35	22497	minus / plus
Ma-2-3rc-1	Mare_v4_contig_128	81.100	291	31	3	275	9	275	13246	12956	5.19e-76	286	780559	minus
Ma-2-3rc-1	Mare_v4_contig_128	81.229	293	29	3	275	9	275	13850	13558	1.22e-77	291	780559	minus
Ma-2-3rc-1	Mare_v4_contig_128	81.293	294	28	3	275	9	275	14684	14977	3.50e-78	294	780559	plus
Ma-2-3rc-1	Mare_v4_contig_128	81.164	292	30	3	275	9	275	15289	15580	1.49e-76	288	780559	plus
Ma-2-3rc-1	Mare_v4_contig_128	81.293	294	28	3	275	9	275	15892	16185	3.50e-78	294	780559	plus
Ma-2-3rc-1	Mare_v4_contig_128	81.164	292	30	3	275	9	275	16496	16787	1.49e-76	288	780559	plus
Ma-2-3rc-1	Mare_v4_contig_128	81.164	292	30	3	275	9	275	17099	17390	1.49e-76	288	780559	plus
Ma-2-3rc-1	Mare_v4_contig_128	81.229	293	29	3	275	9	275	17702	17994	1.22e-77	291	780559	plus
Ma-2-3rc-1	Mare_v4_contig_128	81.229	293	29	3	275	9	275	18306	18598	1.22e-77	291	780559	plus
Ma-2-3rc-1	Mare_v4_contig_128	81.164	292	30	3	275	9	275	18910	19201	1.49e-76	288	780559	plus
Ma-2-3rc-1	Mare_v4_contig_128	81.293	294	28	3	275	9	275	19513	19806	3.50e-78	294	780559	plus
Ma-2-3rc-1	Mare_v4_contig_128	81.164	292	30	3	275	9	275	20118	20409	1.49e-76	288	780559	plus
Ma-2-3rc-1	Mare_v4_contig_128	81.164	292	30	3	275	9	275	20721	21012	1.49e-76	288	780559	plus
Ma-2-3rc-1	Mare_v4_contig_128	81.100	291	31	3	275	9	275	21381	21671	5.19e-76	286	780559	plus
Ma-2-3rc-1	Mare_v4_contig_128	81.164	292	30	3	275	9	275	22042	22333	1.49e-76	288	780559	plus
Ma-2-3rc-1	Mare_v4_contig_128	81.164	292	30	3	275	9	275	22703	22994	1.49e-76	288	780559	plus
Ma-2-3rc-1	Mare_v4_contig_128	81.293	294	28	3	275	9	275	23364	23657	3.50e-78	294	780559	plus
Ma-2-3rc-1	Mare_v4_contig_128	81.164	292	30	3	275	9	275	24027	24318	1.49e-76	288	780559	plus
Ma-2-3rc-1	Mare_v4_contig_128	81.100	291	31	3	275	9	275	24688	24978	5.19e-76	286	780559	plus
Ma-2-3rc-1	Mare_v4_contig_128	81.164	292	30	3	275	9	275	25348	25639	1.49e-76	288	780559	plus
Ma-2-3rc-1	Mare_v4_contig_128	81.164	292	30	3	275	9	275	26009	26300	1.49e-76	288	780559	plus
Ma-2-3rc-1	Mare_v4_contig_128	81.164	292	30	3	275	9	275	26670	26961	1.49e-76	288	780559	plus
Ma-2-3rc-1	Mare_v4_contig_128	81.293	294	28	3	275	9	275	27331	27624	3.50e-78	294	780559	plus
Ma-2-3rc-1	Mare_v4_contig_128	81.100	291	31	3	275	9	275	27994	28284	5.19e-76	286	780559	plus
Ma-2-3rc-1	Mare_v4_contig_128	81.293	294	28	3	275	9	275	28656	28949	3.50e-78	294	780559	plus
Ma-2-3rc-1	Mare_v4_contig_128	81.164	292	30	3	275	9	275	29319	29610	1.49e-76	288	780559	plus
Ma-2-3rc-1	Mare_v4_contig_128	81.229	293	29	3	275	9	275	29980	30272	1.22e-77	291	780559	plus
Ma-2-3rc-1	Mare_v4_contig_128	81.229	293	29	3	275	9	275	30642	30934	1.22e-77	291	780559	plus
Ma-2-3rc-1	Mare_v4_contig_128	81.164	292	30	3	275	9	275	31304	31595	1.49e-76	288	780559	plus
Ma-2-3rc-1	Mare_v4_contig_128	81.164	292	30	3	275	9	275	31965	32256	1.49e-76	288	780559	plus
Ma-2-3rc-1	Mare_v4_contig_128	81.164	292	30	3	275	9	275	32626	32917	1.49e-76	288	780559	plus
Ma-2-3rc-1	Mare_v4_contig_128	81.229	293	29	3	275	9	275	33287	33579	1.22e-77	291	780559	plus
Ma-2-3rc-1	Mare_v4_contig_128	81.100	291	31	3	275	9	275	33949	34239	5.19e-76	286	780559	plus
Ma-2-3rc-1	Mare_v4_contig_128	81.164	292	30	3	275	9	275	34609	34900	1.49e-76	288	780559	plus
Ma-2-3rc-1	Mare_v4_contig_137	86.038	265	16	4	275	22	275	1	255	3.74e-84	313	708819	plus	Beg	14	11095	plus
Ma-2-3rc-1	Mare_v4_contig_137	84.561	285	16	4	275	9	275	771	1045	2.07e-87	324	708819	plus
Ma-2-3rc-1	Mare_v4_contig_137	84.859	284	16	4	275	9	275	1618	1891	5.92e-88	325	708819	plus
Ma-2-3rc-1	Mare_v4_contig_137	83.217	286	19	3	275	9	275	2435	2710	3.74e-84	313	708819	plus
Ma-2-3rc-1	Mare_v4_contig_137	83.972	287	16	4	275	9	275	3283	3559	2.52e-86	320	708819	plus
Ma-2-3rc-1	Mare_v4_contig_137	83.972	287	16	4	275	9	275	4132	4408	2.52e-86	320	708819	plus
Ma-2-3rc-1	Mare_v4_contig_137	84.452	283	18	3	275	9	275	4981	5253	7.21e-87	323	708819	plus
Ma-2-3rc-1	Mare_v4_contig_137	83.972	287	16	4	275	9	275	5768	6044	2.52e-86	320	708819	plus
Ma-2-3rc-1	Mare_v4_contig_137	83.972	287	16	4	275	9	275	6617	6893	2.52e-86	320	708819	plus
Ma-2-3rc-1	Mare_v4_contig_137	83.972	287	16	4	275	9	275	7466	7742	2.52e-86	320	708819	plus
Ma-2-3rc-1	Mare_v4_contig_137	83.681	288	16	4	275	9	275	8315	8592	8.79e-86	318	708819	plus
Ma-2-3rc-1	Mare_v4_contig_137	83.972	287	16	4	275	9	275	9165	9441	2.52e-86	320	708819	plus
Ma-2-3rc-1	Mare_v4_contig_137	85.765	281	16	4	275	9	275	10014	10284	1.39e-89	331	708819	plus
Ma-2-3rc-1	Mare_v4_contig_137	85.663	279	17	5	275	9	275	10828	11095	7.21e-87	322	708819	plus
Ma-2-3rc-1	Mare_v4_contig_148	77.477	333	5	4	275	13	275	211	543	1.59e-82	308	586770	plus	Beg	18	35627	plus
Ma-2-3rc-1	Mare_v4_contig_148	80.878	319	5	4	275	13	275	952	1270	3.99e-90	334	586770	plus
Ma-2-3rc-1	Mare_v4_contig_148	80.564	319	6	3	275	13	275	1679	1997	3.99e-90	334	586770	plus
Ma-2-3rc-1	Mare_v4_contig_148	80.062	321	6	3	275	13	275	2405	2725	4.86e-89	330	586770	plus
Ma-2-3rc-1	Mare_v4_contig_148	79.814	322	6	3	275	13	275	3117	3438	1.70e-88	328	586770	plus
Ma-2-3rc-1	Mare_v4_contig_148	79.141	326	5	4	275	13	275	3847	4172	2.52e-86	321	586770	plus
Ma-2-3rc-1	Mare_v4_contig_148	80.062	321	6	3	275	13	275	4581	4901	4.86e-89	330	586770	plus
Ma-2-3rc-1	Mare_v4_contig_148	78.834	326	6	3	275	13	275	5310	5635	2.52e-86	321	586770	plus
Ma-2-3rc-1	Mare_v4_contig_148	79.321	324	6	3	275	13	275	6044	6367	2.07e-87	324	586770	plus
Ma-2-3rc-1	Mare_v4_contig_148	79.814	322	6	3	275	13	275	6776	7097	1.70e-88	328	586770	plus
Ma-2-3rc-1	Mare_v4_contig_148	79.567	323	6	3	275	13	275	7506	7828	5.92e-88	326	586770	plus
Ma-2-3rc-1	Mare_v4_contig_148	78.354	328	6	3	275	13	275	8237	8564	3.07e-85	317	586770	plus
Ma-2-3rc-1	Mare_v4_contig_148	80.062	321	6	3	275	13	275	8973	9293	4.86e-89	330	586770	plus
Ma-2-3rc-1	Mare_v4_contig_148	80.062	321	6	3	275	13	275	9702	10022	4.86e-89	330	586770	plus
Ma-2-3rc-1	Mare_v4_contig_148	80.062	321	6	3	275	13	275	10431	10751	4.86e-89	330	586770	plus
Ma-2-3rc-1	Mare_v4_contig_148	80.380	316	9	3	275	13	275	11131	11446	5.92e-88	325	586770	plus
Ma-2-3rc-1	Mare_v4_contig_148	79.077	325	6	3	275	13	275	34785	35109	7.21e-87	323	586770	plus
Ma-2-3rc-1	Mare_v4_contig_148	80.312	320	6	3	275	13	275	35518	35837	1.39e-89	332	586770	plus
Ma-2-3rc-1	Mare_v4_contig_158	90.566	212	3	3	275	71	275	66	267	1.00e-78	295	481590	plus	Beg	15	10211	plus
Ma-2-3rc-1	Mare_v4_contig_158	74.561	342	14	4	275	7	275	751	1092	3.28e-72	273	481590	plus
Ma-2-3rc-1	Mare_v4_contig_158	81.447	318	4	3	275	13	275	1383	1700	2.21e-93	344	481590	plus
Ma-2-3rc-1	Mare_v4_contig_158	75.444	338	14	4	275	7	275	2184	2521	2.21e-74	280	481590	plus
Ma-2-3rc-1	Mare_v4_contig_158	81.388	317	5	3	275	13	275	2812	3128	7.70e-93	342	481590	plus
Ma-2-3rc-1	Mare_v4_contig_158	74.777	337	17	3	275	7	275	3612	3948	3.28e-72	273	481590	plus
Ma-2-3rc-1	Mare_v4_contig_158	81.447	318	4	3	275	13	275	4239	4556	2.21e-93	344	481590	plus
Ma-2-3rc-1	Mare_v4_contig_158	75.444	338	14	4	275	7	275	5040	5377	2.21e-74	280	481590	plus
Ma-2-3rc-1	Mare_v4_contig_158	81.250	320	3	3	275	13	275	5668	5987	6.32e-94	345	481590	plus
Ma-2-3rc-1	Mare_v4_contig_158	75.221	339	14	4	275	7	275	6471	6809	7.71e-74	279	481590	plus
Ma-2-3rc-1	Mare_v4_contig_158	81.447	318	4	3	275	13	275	7100	7417	2.21e-93	344	481590	plus
Ma-2-3rc-1	Mare_v4_contig_158	75.444	338	14	4	275	7	275	7901	8238	2.21e-74	280	481590	plus
Ma-2-3rc-1	Mare_v4_contig_158	81.447	318	4	3	275	13	275	8529	8846	2.21e-93	344	481590	plus
Ma-2-3rc-1	Mare_v4_contig_158	75.444	338	14	4	275	7	275	9330	9667	2.21e-74	280	481590	plus
Ma-2-3rc-1	Mare_v4_contig_158	80.564	319	6	3	275	13	275	9958	10276	3.99e-90	334	481590	plus
Ma-2-3rc-1	Mare_v4_contig_170	80.000	315	11	4	275	13	275	434	120	3.74e-84	314	401936	minus	Beg (split)	47 and 1	68498 and 94	minus / plus
Ma-2-3rc-1	Mare_v4_contig_170	90.769	130	11	1	275	147	275	1192	1063	1.94e-43	178	401936	minus
Ma-2-3rc-1	Mare_v4_contig_170	80.251	319	7	4	275	13	275	3907	3589	2.07e-87	324	401936	minus
Ma-2-3rc-1	Mare_v4_contig_170	90.769	130	11	1	275	147	275	4503	4374	1.94e-43	178	401936	minus
Ma-2-3rc-1	Mare_v4_contig_170	80.126	317	9	4	275	13	275	7216	6900	8.79e-86	319	401936	minus
Ma-2-3rc-1	Mare_v4_contig_170	90.076	131	11	1	275	147	275	7813	7683	6.77e-43	176	401936	minus
Ma-2-3rc-1	Mare_v4_contig_170	90.076	131	11	1	275	147	275	10787	10657	6.77e-43	176	401936	minus
Ma-2-3rc-1	Mare_v4_contig_170	90.769	130	11	1	275	147	275	13926	14055	1.94e-43	178	401936	plus
Ma-2-3rc-1	Mare_v4_contig_170	79.936	314	12	4	275	13	275	14522	14835	1.30e-83	311	401936	plus
Ma-2-3rc-1	Mare_v4_contig_170	90.152	132	10	1	275	147	275	17232	17363	1.94e-43	178	401936	plus
Ma-2-3rc-1	Mare_v4_contig_170	82.635	167	10	1	275	7	154	18800	18634	4.56e-45	184	401936	minus
Ma-2-3rc-1	Mare_v4_contig_170	78.248	331	10	3	275	7	275	19585	19255	1.07e-84	315	401936	minus
Ma-2-3rc-1	Mare_v4_contig_170	89.726	146	3	2	275	142	275	20214	20069	2.07e-49	198	401936	minus
Ma-2-3rc-1	Mare_v4_contig_170	90.769	130	11	1	275	147	275	20485	20614	1.94e-43	178	401936	plus
Ma-2-3rc-1	Mare_v4_contig_170	80.251	319	7	4	275	13	275	21081	21399	2.07e-87	324	401936	plus
Ma-2-3rc-1	Mare_v4_contig_170	90.152	132	10	1	275	147	275	23797	23928	1.94e-43	178	401936	plus
Ma-2-3rc-1	Mare_v4_contig_170	80.192	313	12	4	275	13	275	24424	24736	3.74e-84	313	401936	plus
Ma-2-3rc-1	Mare_v4_contig_170	90.152	132	10	1	275	147	275	27133	27264	1.94e-43	178	401936	plus
Ma-2-3rc-1	Mare_v4_contig_170	79.936	314	12	4	275	13	275	27731	28044	1.30e-83	311	401936	plus
Ma-2-3rc-1	Mare_v4_contig_170	90.076	131	11	1	275	147	275	30441	30571	6.77e-43	176	401936	plus
Ma-2-3rc-1	Mare_v4_contig_170	90.511	137	3	1	275	13	149	30827	30701	2.52e-48	194	401936	minus
Ma-2-3rc-1	Mare_v4_contig_170	90.511	137	3	1	275	13	149	31163	31037	2.52e-48	194	401936	minus
Ma-2-3rc-1	Mare_v4_contig_170	90.076	131	11	1	275	147	275	31760	31630	6.77e-43	176	401936	minus
Ma-2-3rc-1	Mare_v4_contig_170	80.000	315	11	4	275	13	275	34471	34157	3.74e-84	314	401936	minus
Ma-2-3rc-1	Mare_v4_contig_170	90.076	131	11	1	275	147	275	35068	34938	6.77e-43	176	401936	minus
Ma-2-3rc-1	Mare_v4_contig_170	90.076	131	11	1	275	147	275	36779	36909	6.77e-43	176	401936	plus
Ma-2-3rc-1	Mare_v4_contig_170	90.511	137	3	1	275	13	149	37165	37039	2.52e-48	194	401936	minus
Ma-2-3rc-1	Mare_v4_contig_170	90.511	137	3	1	275	13	149	37501	37375	2.52e-48	194	401936	minus
Ma-2-3rc-1	Mare_v4_contig_170	90.769	130	11	1	275	147	275	38097	37968	1.94e-43	178	401936	minus
Ma-2-3rc-1	Mare_v4_contig_170	80.000	315	11	4	275	13	275	40808	40494	3.74e-84	314	401936	minus
Ma-2-3rc-1	Mare_v4_contig_170	90.076	131	11	1	275	147	275	41405	41275	6.77e-43	176	401936	minus
Ma-2-3rc-1	Mare_v4_contig_170	79.936	314	12	4	275	13	275	44115	43802	1.30e-83	311	401936	minus
Ma-2-3rc-1	Mare_v4_contig_170	90.076	131	11	1	275	147	275	44712	44582	6.77e-43	176	401936	minus
Ma-2-3rc-1	Mare_v4_contig_170	80.000	315	11	4	275	13	275	47423	47109	3.74e-84	314	401936	minus
Ma-2-3rc-1	Mare_v4_contig_170	90.769	130	11	1	275	147	275	48019	47890	1.94e-43	178	401936	minus
Ma-2-3rc-1	Mare_v4_contig_170	79.936	314	12	4	275	13	275	50729	50416	1.30e-83	311	401936	minus
Ma-2-3rc-1	Mare_v4_contig_170	90.076	131	11	1	275	147	275	51326	51196	6.77e-43	176	401936	minus
Ma-2-3rc-1	Mare_v4_contig_170	80.000	315	11	4	275	13	275	54037	53723	3.74e-84	314	401936	minus
Ma-2-3rc-1	Mare_v4_contig_170	90.076	131	11	1	275	147	275	54634	54504	6.77e-43	176	401936	minus
Ma-2-3rc-1	Mare_v4_contig_170	92.353	170	10	2	275	109	275	55061	55230	5.55e-63	242	401936	plus
Ma-2-3rc-1	Mare_v4_contig_170	90.076	131	11	1	275	147	275	57627	57757	6.77e-43	176	401936	plus
Ma-2-3rc-1	Mare_v4_contig_170	79.936	314	12	4	275	13	275	58224	58537	1.30e-83	311	401936	plus
Ma-2-3rc-1	Mare_v4_contig_170	90.152	132	10	1	275	147	275	60934	61065	1.94e-43	178	401936	plus
Ma-2-3rc-1	Mare_v4_contig_170	93.204	103	5	1	275	13	113	61532	61634	7.72e-36	152	401936	plus
Ma-2-3rc-1	Mare_v4_contig_170	90.909	143	3	1	275	13	155	61803	61671	1.40e-51	205	401936	minus
Ma-2-3rc-1	Mare_v4_contig_170	90.226	133	9	1	275	147	275	62402	62270	1.59e-44	181	401936	minus
Ma-2-3rc-1	Mare_v4_contig_170	90.152	132	10	1	275	147	275	68641	68772	1.94e-43	178	401936	plus
Ma-2-3rc-1	Mare_v4_contig_170	96.809	94	2	1	275	183	275	144035	143942	7.72e-36	153	401936	minus
Ma-2-3rc-1	Mare_v4_contig_171	83.667	300	18	4	275	7	275	554	853	1.39e-89	331	401225	plus	Beg	10	7523	plus
Ma-2-3rc-1	Mare_v4_contig_171	76.508	315	28	5	275	7	275	1354	1668	3.07e-66	254	401225	plus
Ma-2-3rc-1	Mare_v4_contig_171	83.389	301	18	4	275	7	275	2169	2469	4.86e-89	329	401225	plus
Ma-2-3rc-1	Mare_v4_contig_171	83.946	299	18	4	275	7	275	2970	3268	3.99e-90	333	401225	plus
Ma-2-3rc-1	Mare_v4_contig_171	82.838	303	18	4	275	7	275	3769	4071	5.92e-88	325	401225	plus
Ma-2-3rc-1	Mare_v4_contig_171	83.113	302	18	4	275	7	275	4572	4873	1.70e-88	327	401225	plus
Ma-2-3rc-1	Mare_v4_contig_171	83.389	301	18	4	275	7	275	5374	5674	4.86e-89	329	401225	plus
Ma-2-3rc-1	Mare_v4_contig_171	83.113	302	18	4	275	7	275	6175	6476	1.70e-88	327	401225	plus
Ma-2-3rc-1	Mare_v4_contig_171	83.667	300	18	4	275	7	275	6979	7278	1.39e-89	331	401225	plus
Ma-2-3rc-1	Mare_v4_contig_171	83.557	298	20	3	275	7	275	7779	8076	4.86e-89	330	401225	plus
Ma-2-3rc-1	Mare_v4_contig_176	76.994	326	18	3	275	7	275	418	743	1.49e-76	288	344895	plus	Beg	19	14023	plus
Ma-2-3rc-1	Mare_v4_contig_176	76.994	326	18	3	275	7	275	1138	1463	1.49e-76	288	344895	plus
Ma-2-3rc-1	Mare_v4_contig_176	76.923	325	17	4	275	7	275	1857	2179	6.33e-75	283	344895	plus
Ma-2-3rc-1	Mare_v4_contig_176	77.090	323	20	3	275	7	275	2573	2895	1.81e-75	285	344895	plus
Ma-2-3rc-1	Mare_v4_contig_176	76.923	325	17	4	275	7	275	3290	3612	6.33e-75	283	344895	plus
Ma-2-3rc-1	Mare_v4_contig_176	77.950	322	18	6	275	7	275	4007	4328	6.33e-75	282	344895	plus
Ma-2-3rc-1	Mare_v4_contig_176	76.947	321	22	3	275	7	275	4728	5048	7.71e-74	279	344895	plus
Ma-2-3rc-1	Mare_v4_contig_176	73.746	339	19	3	275	7	275	5443	5781	2.07e-68	260	344895	plus
Ma-2-3rc-1	Mare_v4_contig_176	78.193	321	18	6	275	7	275	6175	6495	1.81e-75	284	344895	plus
Ma-2-3rc-1	Mare_v4_contig_176	76.947	321	22	3	275	7	275	6890	7210	7.71e-74	279	344895	plus
Ma-2-3rc-1	Mare_v4_contig_176	77.090	323	20	3	275	7	275	7605	7927	1.81e-75	285	344895	plus
Ma-2-3rc-1	Mare_v4_contig_176	77.188	320	22	3	275	7	275	8322	8641	2.21e-74	281	344895	plus
Ma-2-3rc-1	Mare_v4_contig_176	77.019	322	21	3	275	7	275	9036	9357	6.33e-75	282	344895	plus
Ma-2-3rc-1	Mare_v4_contig_176	72.348	264	20	3	275	7	217	9752	10015	1.59e-44	182	344895	plus
Ma-2-3rc-1	Mare_v4_contig_176	76.524	328	18	3	275	7	275	11957	12284	1.81e-75	285	344895	plus
Ma-2-3rc-1	Mare_v4_contig_176	76.758	327	18	3	275	7	275	12679	13005	5.19e-76	287	344895	plus
Ma-2-3rc-1	Mare_v4_contig_176	76.994	326	18	3	275	7	275	13400	13725	1.49e-76	288	344895	plus
Ma-2-3rc-1	Mare_v4_contig_176	77.259	321	17	3	275	7	271	14120	14440	1.49e-76	288	344895	plus
Ma-2-3rc-1	Mare_v4_contig_179	91.228	114	3	1	275	169	275	362	475	4.27e-39	163	317987	plus	Beg	27	11256	plus
Ma-2-3rc-1	Mare_v4_contig_179	88.800	125	7	1	275	158	275	778	902	1.22e-39	165	317987	plus
Ma-2-3rc-1	Mare_v4_contig_179	91.228	114	3	1	275	169	275	1220	1333	4.27e-39	163	317987	plus
Ma-2-3rc-1	Mare_v4_contig_179	91.228	114	3	1	275	169	275	1653	1766	4.27e-39	163	317987	plus
Ma-2-3rc-1	Mare_v4_contig_179	91.228	114	3	1	275	169	275	2079	2192	4.27e-39	163	317987	plus
Ma-2-3rc-1	Mare_v4_contig_179	91.228	114	3	1	275	169	275	2509	2622	4.27e-39	163	317987	plus
Ma-2-3rc-1	Mare_v4_contig_179	91.228	114	3	1	275	169	275	2944	3057	4.27e-39	163	317987	plus
Ma-2-3rc-1	Mare_v4_contig_179	91.228	114	3	1	275	169	275	3378	3491	4.27e-39	163	317987	plus
Ma-2-3rc-1	Mare_v4_contig_179	91.228	114	3	1	275	169	275	3810	3923	4.27e-39	163	317987	plus
Ma-2-3rc-1	Mare_v4_contig_179	91.228	114	3	1	275	169	275	4205	4318	4.27e-39	163	317987	plus
Ma-2-3rc-1	Mare_v4_contig_179	91.228	114	3	1	275	169	275	4640	4753	4.27e-39	163	317987	plus
Ma-2-3rc-1	Mare_v4_contig_179	91.228	114	3	1	275	169	275	5074	5187	4.27e-39	163	317987	plus
Ma-2-3rc-1	Mare_v4_contig_179	91.228	114	3	1	275	169	275	5504	5617	4.27e-39	163	317987	plus
Ma-2-3rc-1	Mare_v4_contig_179	91.228	114	3	1	275	169	275	5937	6050	4.27e-39	163	317987	plus
Ma-2-3rc-1	Mare_v4_contig_179	89.256	121	3	1	275	165	275	6360	6480	1.22e-39	165	317987	plus
Ma-2-3rc-1	Mare_v4_contig_179	91.228	114	3	1	275	169	275	6801	6914	4.27e-39	163	317987	plus
Ma-2-3rc-1	Mare_v4_contig_179	91.228	114	3	1	275	169	275	7227	7340	4.27e-39	163	317987	plus
Ma-2-3rc-1	Mare_v4_contig_179	91.228	114	3	1	275	169	275	7663	7776	4.27e-39	163	317987	plus
Ma-2-3rc-1	Mare_v4_contig_179	88.800	125	7	1	275	158	275	8079	8203	1.22e-39	165	317987	plus
Ma-2-3rc-1	Mare_v4_contig_179	91.228	114	3	1	275	169	275	8520	8633	4.27e-39	163	317987	plus
Ma-2-3rc-1	Mare_v4_contig_179	91.228	114	3	1	275	169	275	8958	9071	4.27e-39	163	317987	plus
Ma-2-3rc-1	Mare_v4_contig_179	88.800	125	7	1	275	158	275	9375	9499	1.22e-39	165	317987	plus
Ma-2-3rc-1	Mare_v4_contig_179	91.228	114	3	1	275	169	275	9819	9932	4.27e-39	163	317987	plus
Ma-2-3rc-1	Mare_v4_contig_179	91.228	114	3	1	275	169	275	10244	10357	4.27e-39	163	317987	plus
Ma-2-3rc-1	Mare_v4_contig_179	88.800	125	7	1	275	158	275	10632	10756	1.22e-39	165	317987	plus
Ma-2-3rc-1	Mare_v4_contig_179	91.228	114	3	1	275	169	275	11079	11192	4.27e-39	163	317987	plus
Ma-2-3rc-1	Mare_v4_contig_179	91.228	114	3	1	275	169	275	11504	11617	4.27e-39	163	317987	plus
Ma-2-3rc-1	Mare_v4_contig_186	88.976	127	5	2	275	158	275	9130	9004	1.22e-39	166	273894	minus	(9kb from) Start and middle	1 and 1	127 and 120	minus / plus
Ma-2-3rc-1	Mare_v4_contig_186	91.667	120	1	2	275	165	275	66391	66510	2.88e-41	171	273894	plus
Ma-2-3rc-1	Mare_v4_contig_196	77.532	316	19	4	275	9	272	208867	208552	7.71e-74	279	229212	minus	End	34	20393	minus
Ma-2-3rc-1	Mare_v4_contig_196	77.846	325	14	4	275	9	275	209474	209150	2.87e-79	297	229212	minus
Ma-2-3rc-1	Mare_v4_contig_196	77.134	328	14	4	275	9	275	210084	209757	1.22e-77	291	229212	minus
Ma-2-3rc-1	Mare_v4_contig_196	77.607	326	14	4	275	9	275	210692	210367	1.00e-78	295	229212	minus
Ma-2-3rc-1	Mare_v4_contig_196	76.900	329	14	4	275	9	275	211303	210975	4.26e-77	289	229212	minus
Ma-2-3rc-1	Mare_v4_contig_196	77.607	326	14	4	275	9	275	211911	211586	1.00e-78	295	229212	minus
Ma-2-3rc-1	Mare_v4_contig_196	78.019	323	15	4	275	9	275	212516	212194	1.00e-78	296	229212	minus
Ma-2-3rc-1	Mare_v4_contig_196	77.607	326	14	4	275	9	275	213124	212799	1.00e-78	295	229212	minus
Ma-2-3rc-1	Mare_v4_contig_196	78.086	324	14	4	275	9	275	213730	213407	8.23e-80	298	229212	minus
Ma-2-3rc-1	Mare_v4_contig_196	77.134	328	14	4	275	9	275	214340	214013	1.22e-77	291	229212	minus
Ma-2-3rc-1	Mare_v4_contig_196	77.370	327	14	4	275	9	275	214949	214623	3.50e-78	293	229212	minus
Ma-2-3rc-1	Mare_v4_contig_196	77.607	326	14	4	275	9	275	215556	215231	1.00e-78	295	229212	minus
Ma-2-3rc-1	Mare_v4_contig_196	78.086	324	14	4	275	9	275	216162	215839	8.23e-80	298	229212	minus
Ma-2-3rc-1	Mare_v4_contig_196	77.370	327	14	4	275	9	275	216771	216445	3.50e-78	293	229212	minus
Ma-2-3rc-1	Mare_v4_contig_196	77.134	328	14	4	275	9	275	217381	217054	1.22e-77	291	229212	minus
Ma-2-3rc-1	Mare_v4_contig_196	77.882	321	17	4	275	9	275	217984	217664	4.26e-77	290	229212	minus
Ma-2-3rc-1	Mare_v4_contig_196	77.370	327	14	4	275	9	275	218593	218267	3.50e-78	293	229212	minus
Ma-2-3rc-1	Mare_v4_contig_196	77.370	327	14	4	275	9	275	219202	218876	3.50e-78	293	229212	minus
Ma-2-3rc-1	Mare_v4_contig_196	77.607	326	14	4	275	9	275	219810	219485	1.00e-78	295	229212	minus
Ma-2-3rc-1	Mare_v4_contig_196	77.846	325	14	4	275	9	275	220417	220093	2.87e-79	297	229212	minus
Ma-2-3rc-1	Mare_v4_contig_196	77.607	326	14	4	275	9	275	221025	220700	1.00e-78	295	229212	minus
Ma-2-3rc-1	Mare_v4_contig_196	76.900	329	14	4	275	9	275	221635	221307	4.26e-77	289	229212	minus
Ma-2-3rc-1	Mare_v4_contig_196	77.134	328	14	4	275	9	275	222245	221918	1.22e-77	291	229212	minus
Ma-2-3rc-1	Mare_v4_contig_196	76.900	329	14	4	275	9	275	222856	222528	4.26e-77	289	229212	minus
Ma-2-3rc-1	Mare_v4_contig_196	77.370	327	14	4	275	9	275	223465	223139	3.50e-78	293	229212	minus
Ma-2-3rc-1	Mare_v4_contig_196	77.134	328	14	4	275	9	275	224075	223748	1.22e-77	291	229212	minus
Ma-2-3rc-1	Mare_v4_contig_196	77.846	325	14	4	275	9	275	224682	224358	2.87e-79	297	229212	minus
Ma-2-3rc-1	Mare_v4_contig_196	77.370	327	14	4	275	9	275	225291	224965	3.50e-78	293	229212	minus
Ma-2-3rc-1	Mare_v4_contig_196	78.086	324	14	4	275	9	275	225896	225573	8.23e-80	298	229212	minus
Ma-2-3rc-1	Mare_v4_contig_196	77.607	326	14	4	275	9	275	226504	226179	1.00e-78	295	229212	minus
Ma-2-3rc-1	Mare_v4_contig_196	76.667	330	14	4	275	9	275	227116	226787	1.49e-76	288	229212	minus
Ma-2-3rc-1	Mare_v4_contig_196	76.205	332	14	4	275	9	275	227730	227399	1.81e-75	284	229212	minus
Ma-2-3rc-1	Mare_v4_contig_196	77.846	325	14	4	275	9	275	228337	228013	2.87e-79	297	229212	minus
Ma-2-3rc-1	Mare_v4_contig_196	77.538	325	15	4	275	9	275	228944	228620	1.22e-77	292	229212	minus
Ma-2-3rc-1	Mare_v4_contig_199	77.246	334	10	6	275	7	275	376	708	3.50e-78	293	213210	plus	Beg	19	13662	plus
Ma-2-3rc-1	Mare_v4_contig_199	76.900	329	17	6	275	6	275	1173	1501	2.69e-73	278	213210	plus
Ma-2-3rc-1	Mare_v4_contig_199	76.106	339	10	6	275	7	275	1845	2182	1.81e-75	284	213210	plus
Ma-2-3rc-1	Mare_v4_contig_199	76.900	329	17	6	275	6	275	2647	2975	2.69e-73	278	213210	plus
Ma-2-3rc-1	Mare_v4_contig_199	77.946	331	10	6	275	7	275	3319	3648	8.23e-80	298	213210	plus
Ma-2-3rc-1	Mare_v4_contig_199	76.900	329	17	6	275	6	275	4113	4441	2.69e-73	278	213210	plus
Ma-2-3rc-1	Mare_v4_contig_199	76.331	338	10	6	275	7	275	4785	5121	5.19e-76	286	213210	plus
Ma-2-3rc-1	Mare_v4_contig_199	76.667	330	17	6	275	6	275	5586	5915	9.39e-73	276	213210	plus
Ma-2-3rc-1	Mare_v4_contig_199	76.331	338	10	6	275	7	275	6259	6595	5.19e-76	286	213210	plus
Ma-2-3rc-1	Mare_v4_contig_199	76.758	327	19	5	275	6	275	7060	7386	2.69e-73	277	213210	plus
Ma-2-3rc-1	Mare_v4_contig_199	76.829	328	18	6	275	6	275	7847	8174	9.39e-73	275	213210	plus
Ma-2-3rc-1	Mare_v4_contig_199	77.477	333	10	6	275	7	275	8518	8849	1.00e-78	295	213210	plus
Ma-2-3rc-1	Mare_v4_contig_199	75.976	333	17	6	275	6	275	9314	9646	3.99e-71	270	213210	plus
Ma-2-3rc-1	Mare_v4_contig_199	76.364	330	18	6	275	6	275	10107	10436	1.14e-71	271	213210	plus
Ma-2-3rc-1	Mare_v4_contig_199	77.015	335	10	6	275	7	275	10780	11113	1.22e-77	291	213210	plus
Ma-2-3rc-1	Mare_v4_contig_199	76.900	329	17	6	275	6	275	11578	11906	2.69e-73	278	213210	plus
Ma-2-3rc-1	Mare_v4_contig_199	77.812	329	12	5	275	7	275	12250	12577	2.87e-79	297	213210	plus
Ma-2-3rc-1	Mare_v4_contig_199	77.134	328	17	6	275	6	275	13042	13369	7.71e-74	279	213210	plus
Ma-2-3rc-1	Mare_v4_contig_199	79.141	326	10	5	275	7	275	13713	14037	1.30e-83	312	213210	plus
Ma-2-3rc-1	Mare_v4_contig_201	86.282	277	18	4	275	9	275	594	860	4.86e-89	329	211074	plus	Beg	12	9183	plus
Ma-2-3rc-1	Mare_v4_contig_201	86.331	278	17	4	275	9	275	1397	1664	1.39e-89	332	211074	plus
Ma-2-3rc-1	Mare_v4_contig_201	86.282	277	18	4	275	9	275	2212	2478	4.86e-89	329	211074	plus
Ma-2-3rc-1	Mare_v4_contig_201	86.232	276	19	4	275	9	275	3019	3284	5.92e-88	326	211074	plus
Ma-2-3rc-1	Mare_v4_contig_201	85.921	277	19	4	275	9	275	3838	4104	2.07e-87	324	211074	plus
Ma-2-3rc-1	Mare_v4_contig_201	85.663	279	18	4	275	9	275	4654	4922	5.92e-88	325	211074	plus
Ma-2-3rc-1	Mare_v4_contig_201	85.921	277	19	4	275	9	275	5478	5744	2.07e-87	324	211074	plus
Ma-2-3rc-1	Mare_v4_contig_201	85.663	279	18	4	275	9	275	6295	6563	5.92e-88	325	211074	plus
Ma-2-3rc-1	Mare_v4_contig_201	86.282	277	18	4	275	9	275	7103	7369	4.86e-89	329	211074	plus
Ma-2-3rc-1	Mare_v4_contig_201	86.232	276	19	4	275	9	275	7906	8171	5.92e-88	326	211074	plus
Ma-2-3rc-1	Mare_v4_contig_201	86.232	276	19	4	275	9	275	8708	8973	5.92e-88	326	211074	plus
Ma-2-3rc-1	Mare_v4_contig_201	86.282	277	18	4	275	9	275	9510	9776	4.86e-89	329	211074	plus
Ma-2-3rc-1	Mare_v4_contig_219	85.714	280	17	4	275	9	275	146628	146359	1.70e-88	328	173400	minus	End	39	27042	minus
Ma-2-3rc-1	Mare_v4_contig_219	85.765	281	16	4	275	9	275	147320	147050	1.39e-89	331	173400	minus
Ma-2-3rc-1	Mare_v4_contig_219	86.022	279	17	4	275	9	275	148010	147742	4.86e-89	330	173400	minus
Ma-2-3rc-1	Mare_v4_contig_219	84.859	284	16	4	275	9	275	148705	148432	5.92e-88	325	173400	minus
Ma-2-3rc-1	Mare_v4_contig_219	85.714	280	17	4	275	9	275	149396	149127	1.70e-88	328	173400	minus
Ma-2-3rc-1	Mare_v4_contig_219	85.714	280	17	4	275	9	275	150087	149818	1.70e-88	328	173400	minus
Ma-2-3rc-1	Mare_v4_contig_219	85.765	281	16	4	275	9	275	150779	150509	1.39e-89	331	173400	minus
Ma-2-3rc-1	Mare_v4_contig_219	85.714	280	17	4	275	9	275	151470	151201	1.70e-88	328	173400	minus
Ma-2-3rc-1	Mare_v4_contig_219	85.714	280	17	4	275	9	275	152161	151892	1.70e-88	328	173400	minus
Ma-2-3rc-1	Mare_v4_contig_219	85.765	281	16	4	275	9	275	152853	152583	1.39e-89	331	173400	minus
Ma-2-3rc-1	Mare_v4_contig_219	85.765	281	16	4	275	9	275	153545	153275	1.39e-89	331	173400	minus
Ma-2-3rc-1	Mare_v4_contig_219	84.859	284	16	4	275	9	275	154240	153967	5.92e-88	325	173400	minus
Ma-2-3rc-1	Mare_v4_contig_219	83.221	298	19	4	275	9	275	154959	154662	7.21e-87	323	173400	minus
Ma-2-3rc-1	Mare_v4_contig_219	85.765	281	16	4	275	9	275	155651	155381	1.39e-89	331	173400	minus
Ma-2-3rc-1	Mare_v4_contig_219	85.461	282	16	4	275	9	275	156344	156073	4.86e-89	329	173400	minus
Ma-2-3rc-1	Mare_v4_contig_219	85.714	280	17	4	275	9	275	157035	156766	1.70e-88	328	173400	minus
Ma-2-3rc-1	Mare_v4_contig_219	85.765	281	16	4	275	9	275	157727	157457	1.39e-89	331	173400	minus
Ma-2-3rc-1	Mare_v4_contig_219	85.714	280	17	4	275	9	275	158418	158149	1.70e-88	328	173400	minus
Ma-2-3rc-1	Mare_v4_contig_219	85.159	283	16	4	275	9	275	159112	158840	1.70e-88	327	173400	minus
Ma-2-3rc-1	Mare_v4_contig_219	85.765	281	16	4	275	9	275	159804	159534	1.39e-89	331	173400	minus
Ma-2-3rc-1	Mare_v4_contig_219	85.461	282	16	4	275	9	275	160497	160226	4.86e-89	329	173400	minus
Ma-2-3rc-1	Mare_v4_contig_219	85.714	280	17	4	275	9	275	161188	160919	1.70e-88	328	173400	minus
Ma-2-3rc-1	Mare_v4_contig_219	85.765	281	16	4	275	9	275	161880	161610	1.39e-89	331	173400	minus
Ma-2-3rc-1	Mare_v4_contig_219	85.714	280	17	4	275	9	275	162571	162302	1.70e-88	328	173400	minus
Ma-2-3rc-1	Mare_v4_contig_219	85.714	280	17	4	275	9	275	163262	162993	1.70e-88	328	173400	minus
Ma-2-3rc-1	Mare_v4_contig_219	86.022	279	17	4	275	9	275	163954	163686	4.86e-89	330	173400	minus
Ma-2-3rc-1	Mare_v4_contig_219	86.282	277	18	4	275	9	275	164642	164376	4.86e-89	329	173400	minus
Ma-2-3rc-1	Mare_v4_contig_219	85.106	282	17	4	275	9	275	165338	165067	2.07e-87	324	173400	minus
Ma-2-3rc-1	Mare_v4_contig_219	85.663	279	18	4	275	9	275	166112	165844	5.92e-88	325	173400	minus
Ma-2-3rc-1	Mare_v4_contig_219	85.971	278	18	4	275	9	275	166882	166615	1.70e-88	327	173400	minus
Ma-2-3rc-1	Mare_v4_contig_219	85.921	277	19	4	275	9	275	167590	167324	2.07e-87	324	173400	minus
Ma-2-3rc-1	Mare_v4_contig_219	85.663	279	18	4	275	9	275	168357	168089	5.92e-88	325	173400	minus
Ma-2-3rc-1	Mare_v4_contig_219	85.971	278	18	4	275	9	275	169122	168855	1.70e-88	327	173400	minus
Ma-2-3rc-1	Mare_v4_contig_219	85.921	277	19	4	275	9	275	169852	169586	2.07e-87	324	173400	minus
Ma-2-3rc-1	Mare_v4_contig_219	85.921	277	19	4	275	9	275	170575	170309	2.07e-87	324	173400	minus
Ma-2-3rc-1	Mare_v4_contig_219	85.971	278	18	4	275	9	275	171353	171086	1.70e-88	327	173400	minus
Ma-2-3rc-1	Mare_v4_contig_219	85.971	278	18	4	275	9	275	172171	171904	1.70e-88	327	173400	minus
Ma-2-3rc-1	Mare_v4_contig_219	86.331	278	17	4	275	9	275	172881	172614	1.39e-89	332	173400	minus
Ma-2-3rc-1	Mare_v4_contig_219	98.889	90	1	0	275	186	275	173400	173311	1.82e-37	159	173400	minus
Ma-2-3rc-1	Mare_v4_contig_222	80.000	315	11	4	275	13	275	99956	99642	3.74e-84	314	159142	minus	End	45	57279	minus / plus
Ma-2-3rc-1	Mare_v4_contig_222	79.936	314	12	4	275	13	275	100736	100423	1.30e-83	311	159142	minus
Ma-2-3rc-1	Mare_v4_contig_222	79.936	314	12	4	275	13	275	101516	101203	1.30e-83	311	159142	minus
Ma-2-3rc-1	Mare_v4_contig_222	79.936	314	12	4	275	13	275	102296	101983	1.30e-83	311	159142	minus
Ma-2-3rc-1	Mare_v4_contig_222	79.936	314	12	4	275	13	275	103076	102763	1.30e-83	311	159142	minus
Ma-2-3rc-1	Mare_v4_contig_222	79.808	312	14	3	275	13	275	103854	103543	4.55e-83	310	159142	minus
Ma-2-3rc-1	Mare_v4_contig_222	80.192	313	12	4	275	13	275	104633	104321	3.74e-84	313	159142	minus
Ma-2-3rc-1	Mare_v4_contig_222	79.936	314	12	4	275	13	275	105413	105100	1.30e-83	311	159142	minus
Ma-2-3rc-1	Mare_v4_contig_222	79.936	314	12	4	275	13	275	106193	105880	1.30e-83	311	159142	minus
Ma-2-3rc-1	Mare_v4_contig_222	79.936	314	12	4	275	13	275	106795	106482	1.30e-83	311	159142	minus
Ma-2-3rc-1	Mare_v4_contig_222	80.192	313	12	4	275	13	275	107574	107262	3.74e-84	313	159142	minus
Ma-2-3rc-1	Mare_v4_contig_222	80.000	315	11	4	275	13	275	108354	108040	3.74e-84	314	159142	minus
Ma-2-3rc-1	Mare_v4_contig_222	80.000	315	11	4	275	13	275	109232	108918	3.74e-84	314	159142	minus
Ma-2-3rc-1	Mare_v4_contig_222	79.936	314	12	4	275	13	275	110032	109719	1.30e-83	311	159142	minus
Ma-2-3rc-1	Mare_v4_contig_222	90.076	131	11	1	275	147	275	110634	110504	6.77e-43	176	159142	minus
Ma-2-3rc-1	Mare_v4_contig_222	80.000	315	11	4	275	13	275	113345	113031	3.74e-84	314	159142	minus
Ma-2-3rc-1	Mare_v4_contig_222	90.076	131	11	1	275	147	275	113942	113812	6.77e-43	176	159142	minus
Ma-2-3rc-1	Mare_v4_contig_222	75.466	322	27	5	275	6	275	116793	116472	3.74e-65	250	159142	minus
Ma-2-3rc-1	Mare_v4_contig_222	93.617	94	5	1	275	183	275	117349	117256	4.87e-32	140	159142	minus
Ma-2-3rc-1	Mare_v4_contig_222	89.922	129	13	0	275	147	275	120186	120314	2.36e-42	175	159142	plus
Ma-2-3rc-1	Mare_v4_contig_222	80.625	320	5	5	275	13	275	120781	121100	1.70e-88	327	159142	plus
Ma-2-3rc-1	Mare_v4_contig_222	90.769	130	11	1	275	147	275	123497	123626	1.94e-43	178	159142	plus
Ma-2-3rc-1	Mare_v4_contig_222	79.936	314	12	4	275	13	275	124092	124405	1.30e-83	311	159142	plus
Ma-2-3rc-1	Mare_v4_contig_222	90.076	131	11	1	275	147	275	126802	126932	6.77e-43	176	159142	plus
Ma-2-3rc-1	Mare_v4_contig_222	80.000	315	11	4	275	13	275	127399	127713	3.74e-84	314	159142	plus
Ma-2-3rc-1	Mare_v4_contig_222	90.769	130	11	1	275	147	275	130110	130239	1.94e-43	178	159142	plus
Ma-2-3rc-1	Mare_v4_contig_222	80.063	316	10	4	275	13	275	130706	131021	3.07e-85	316	159142	plus
Ma-2-3rc-1	Mare_v4_contig_222	90.076	131	11	1	275	147	275	133421	133551	6.77e-43	176	159142	plus
Ma-2-3rc-1	Mare_v4_contig_222	79.683	315	12	4	275	13	275	136322	136636	4.55e-83	309	159142	plus
Ma-2-3rc-1	Mare_v4_contig_222	90.977	133	2	1	275	17	149	139558	139680	3.07e-47	191	159142	plus
Ma-2-3rc-1	Mare_v4_contig_222	90.511	137	3	1	275	13	149	139891	140017	2.52e-48	194	159142	plus
Ma-2-3rc-1	Mare_v4_contig_222	89.922	129	13	0	275	147	275	140274	140146	2.36e-42	175	159142	minus
Ma-2-3rc-1	Mare_v4_contig_222	80.000	315	11	4	275	13	275	142988	142674	3.74e-84	314	159142	minus
Ma-2-3rc-1	Mare_v4_contig_222	90.769	130	11	1	275	147	275	143748	143619	1.94e-43	178	159142	minus
Ma-2-3rc-1	Mare_v4_contig_222	80.000	310	11	4	275	17	275	146454	146145	1.59e-82	308	159142	minus
Ma-2-3rc-1	Mare_v4_contig_222	90.769	130	11	1	275	147	275	147053	146924	1.94e-43	178	159142	minus
Ma-2-3rc-1	Mare_v4_contig_222	80.063	316	10	4	275	13	275	149764	149449	3.07e-85	316	159142	minus
Ma-2-3rc-1	Mare_v4_contig_222	90.076	131	11	1	275	147	275	150361	150231	6.77e-43	176	159142	minus
Ma-2-3rc-1	Mare_v4_contig_222	89.116	147	3	2	275	142	275	150632	150778	7.23e-49	196	159142	plus
Ma-2-3rc-1	Mare_v4_contig_222	78.485	330	10	3	275	7	275	151261	151590	3.07e-85	317	159142	plus
Ma-2-3rc-1	Mare_v4_contig_222	82.635	167	10	1	275	7	154	152045	152211	4.56e-45	184	159142	plus
Ma-2-3rc-1	Mare_v4_contig_222	90.076	131	11	1	275	147	275	153611	153481	6.77e-43	176	159142	minus
Ma-2-3rc-1	Mare_v4_contig_222	79.233	313	15	4	275	13	275	156319	156007	8.23e-80	299	159142	minus
Ma-2-3rc-1	Mare_v4_contig_222	88.636	132	12	3	275	147	275	156920	156789	5.20e-38	160	159142	minus
Ma-2-3rc-1	Mare_v4_contig_226	89.655	116	3	1	275	169	275	333	448	5.20e-38	159	152872	plus	Beg	44	29376	plus / minus
Ma-2-3rc-1	Mare_v4_contig_226	89.655	116	3	1	275	169	275	864	979	5.20e-38	159	152872	plus
Ma-2-3rc-1	Mare_v4_contig_226	89.655	116	3	1	275	169	275	1299	1414	5.20e-38	159	152872	plus
Ma-2-3rc-1	Mare_v4_contig_226	89.655	116	3	1	275	169	275	1783	1898	5.20e-38	159	152872	plus
Ma-2-3rc-1	Mare_v4_contig_226	89.655	116	3	1	275	169	275	2220	2335	5.20e-38	159	152872	plus
Ma-2-3rc-1	Mare_v4_contig_226	89.655	116	3	1	275	169	275	2703	2818	5.20e-38	159	152872	plus
Ma-2-3rc-1	Mare_v4_contig_226	87.903	124	6	1	275	161	275	3134	3257	5.20e-38	160	152872	plus
Ma-2-3rc-1	Mare_v4_contig_226	90.265	113	4	1	275	170	275	3624	3736	6.34e-37	157	152872	plus
Ma-2-3rc-1	Mare_v4_contig_226	89.655	116	3	1	275	169	275	4103	4218	5.20e-38	159	152872	plus
Ma-2-3rc-1	Mare_v4_contig_226	90.265	113	4	1	275	170	275	4631	4743	6.34e-37	157	152872	plus
Ma-2-3rc-1	Mare_v4_contig_226	89.655	116	3	1	275	169	275	5067	5182	5.20e-38	159	152872	plus
Ma-2-3rc-1	Mare_v4_contig_226	89.655	116	3	1	275	169	275	5554	5669	5.20e-38	159	152872	plus
Ma-2-3rc-1	Mare_v4_contig_226	87.903	124	6	1	275	161	275	6080	6203	5.20e-38	160	152872	plus
Ma-2-3rc-1	Mare_v4_contig_226	87.903	124	6	1	275	161	275	6519	6642	5.20e-38	160	152872	plus
Ma-2-3rc-1	Mare_v4_contig_226	89.655	116	3	1	275	169	275	7013	7128	5.20e-38	159	152872	plus
Ma-2-3rc-1	Mare_v4_contig_226	89.655	116	3	1	275	169	275	7453	7568	5.20e-38	159	152872	plus
Ma-2-3rc-1	Mare_v4_contig_226	89.655	116	3	1	275	169	275	7937	8052	5.20e-38	159	152872	plus
Ma-2-3rc-1	Mare_v4_contig_226	89.655	116	3	1	275	169	275	8466	8581	5.20e-38	159	152872	plus
Ma-2-3rc-1	Mare_v4_contig_226	90.351	114	4	1	275	169	275	8948	9061	1.82e-37	159	152872	plus
Ma-2-3rc-1	Mare_v4_contig_226	95.833	72	2	1	275	7	78	9543	9613	6.78e-24	113	152872	plus
Ma-2-3rc-1	Mare_v4_contig_226	100.000	82	0	0	275	194	275	10070	9989	9.41e-35	149	152872	minus
Ma-2-3rc-1	Mare_v4_contig_226	100.000	82	0	0	275	194	275	19047	19128	9.41e-35	149	152872	plus
Ma-2-3rc-1	Mare_v4_contig_226	95.833	72	2	1	275	7	78	19574	19504	6.78e-24	113	152872	minus
Ma-2-3rc-1	Mare_v4_contig_226	89.655	116	3	1	275	169	275	20171	20056	5.20e-38	159	152872	minus
Ma-2-3rc-1	Mare_v4_contig_226	90.265	113	4	1	275	170	275	20650	20538	6.34e-37	157	152872	minus
Ma-2-3rc-1	Mare_v4_contig_226	89.655	116	3	1	275	169	275	21179	21064	5.20e-38	159	152872	minus
Ma-2-3rc-1	Mare_v4_contig_226	89.655	116	3	1	275	169	275	21662	21547	5.20e-38	159	152872	minus
Ma-2-3rc-1	Mare_v4_contig_226	89.655	116	3	1	275	169	275	22097	21982	5.20e-38	159	152872	minus
Ma-2-3rc-1	Mare_v4_contig_226	89.655	116	3	1	275	169	275	22581	22466	5.20e-38	159	152872	minus
Ma-2-3rc-1	Mare_v4_contig_226	89.655	116	3	1	275	169	275	23018	22903	5.20e-38	159	152872	minus
Ma-2-3rc-1	Mare_v4_contig_226	91.228	114	3	1	275	169	275	23550	23437	4.27e-39	163	152872	minus
Ma-2-3rc-1	Mare_v4_contig_226	89.655	116	3	1	275	169	275	24036	23921	5.20e-38	159	152872	minus
Ma-2-3rc-1	Mare_v4_contig_226	90.351	114	4	1	275	169	275	24471	24358	1.82e-37	159	152872	minus
Ma-2-3rc-1	Mare_v4_contig_226	90.351	114	4	1	275	169	275	24999	24886	1.82e-37	159	152872	minus
Ma-2-3rc-1	Mare_v4_contig_226	89.655	116	3	1	275	169	275	25482	25367	5.20e-38	159	152872	minus
Ma-2-3rc-1	Mare_v4_contig_226	89.655	116	3	1	275	169	275	25964	25849	5.20e-38	159	152872	minus
Ma-2-3rc-1	Mare_v4_contig_226	89.655	116	3	1	275	169	275	26408	26293	5.20e-38	159	152872	minus
Ma-2-3rc-1	Mare_v4_contig_226	89.655	116	3	1	275	169	275	26891	26776	5.20e-38	159	152872	minus
Ma-2-3rc-1	Mare_v4_contig_226	89.655	116	3	1	275	169	275	27326	27211	5.20e-38	159	152872	minus
Ma-2-3rc-1	Mare_v4_contig_226	89.655	116	3	1	275	169	275	27811	27696	5.20e-38	159	152872	minus
Ma-2-3rc-1	Mare_v4_contig_226	89.655	116	3	1	275	169	275	28246	28131	5.20e-38	159	152872	minus
Ma-2-3rc-1	Mare_v4_contig_226	89.655	116	3	1	275	169	275	28778	28663	5.20e-38	159	152872	minus
Ma-2-3rc-1	Mare_v4_contig_226	90.265	113	4	1	275	170	275	29261	29149	6.34e-37	157	152872	minus
Ma-2-3rc-1	Mare_v4_contig_226	100.000	82	0	0	275	194	275	29708	29627	9.41e-35	149	152872	minus
Ma-2-3rc-1	Mare_v4_contig_233	76.027	292	11	3	275	13	245	343	634	1.07e-65	251	116286	plus	Beg	15	8196	plus
Ma-2-3rc-1	Mare_v4_contig_233	81.988	161	16	4	275	7	154	1153	1313	2.21e-36	154	116286	plus
Ma-2-3rc-1	Mare_v4_contig_233	83.626	171	9	5	275	117	275	1356	1519	1.94e-43	178	116286	plus
Ma-2-3rc-1	Mare_v4_contig_233	83.432	169	4	4	275	6	151	1810	1977	4.56e-45	183	116286	plus
Ma-2-3rc-1	Mare_v4_contig_233	90.909	110	3	1	275	169	271	2149	2258	6.34e-37	156	116286	plus
Ma-2-3rc-1	Mare_v4_contig_233	73.294	337	21	4	275	7	274	2756	3092	4.56e-64	247	116286	plus
Ma-2-3rc-1	Mare_v4_contig_233	84.277	159	2	3	275	16	151	3391	3549	1.59e-44	182	116286	plus
Ma-2-3rc-1	Mare_v4_contig_233	92.105	114	0	2	275	169	275	3884	3995	1.22e-39	165	116286	plus
Ma-2-3rc-1	Mare_v4_contig_233	70.538	353	19	6	275	7	274	4473	4825	2.21e-55	218	116286	plus
Ma-2-3rc-1	Mare_v4_contig_233	79.193	322	7	6	275	13	274	5114	5435	5.55e-82	306	116286	plus
Ma-2-3rc-1	Mare_v4_contig_233	81.150	313	9	3	275	13	275	6790	7102	1.39e-89	331	116286	plus
Ma-2-3rc-1	Mare_v4_contig_233	74.850	334	19	6	275	7	275	7595	7928	8.80e-67	256	116286	plus
Ma-2-3rc-1	Mare_v4_contig_233	79.751	321	7	4	275	13	275	8218	8538	2.52e-86	321	116286	plus
Ma-2-3rc-1	Mare_v4_contig_235	76.266	316	23	5	275	12	275	456	771	2.52e-67	257	113447	plus	Beg	62	44336	plus
Ma-2-3rc-1	Mare_v4_contig_235	76.282	312	14	4	275	22	273	1196	1507	4.87e-70	266	113447	plus
Ma-2-3rc-1	Mare_v4_contig_235	73.414	331	25	5	275	8	275	1925	2255	8.24e-61	235	113447	plus
Ma-2-3rc-1	Mare_v4_contig_235	84.733	131	12	1	275	24	154	2678	2800	9.41e-35	150	113447	plus
Ma-2-3rc-1	Mare_v4_contig_235	87.264	212	15	5	275	71	275	2785	2991	3.74e-65	250	113447	plus
Ma-2-3rc-1	Mare_v4_contig_235	75.926	324	22	5	275	8	275	3407	3730	2.07e-68	261	113447	plus
Ma-2-3rc-1	Mare_v4_contig_235	74.455	321	25	6	275	12	275	4146	4466	2.88e-60	234	113447	plus
Ma-2-3rc-1	Mare_v4_contig_235	76.308	325	16	4	275	12	275	4880	5204	2.69e-73	277	113447	plus
Ma-2-3rc-1	Mare_v4_contig_235	76.471	323	21	4	275	8	275	5614	5936	1.14e-71	272	113447	plus
Ma-2-3rc-1	Mare_v4_contig_235	75.633	316	15	5	275	22	275	6367	6682	2.52e-67	257	113447	plus
Ma-2-3rc-1	Mare_v4_contig_235	75.701	321	21	4	275	12	275	7161	7481	2.07e-68	261	113447	plus
Ma-2-3rc-1	Mare_v4_contig_235	76.161	323	22	4	275	8	275	7891	8213	1.39e-70	268	113447	plus
Ma-2-3rc-1	Mare_v4_contig_235	76.994	326	17	4	275	8	275	8617	8942	1.81e-75	285	113447	plus
Ma-2-3rc-1	Mare_v4_contig_235	77.259	321	20	4	275	8	275	9350	9670	2.21e-74	280	113447	plus
Ma-2-3rc-1	Mare_v4_contig_235	74.848	330	21	4	275	8	275	10072	10401	7.22e-68	260	113447	plus
Ma-2-3rc-1	Mare_v4_contig_235	76.543	324	20	4	275	8	275	10808	11131	9.39e-73	275	113447	plus
Ma-2-3rc-1	Mare_v4_contig_235	75.988	329	18	5	275	8	275	11534	11862	3.99e-71	270	113447	plus
Ma-2-3rc-1	Mare_v4_contig_235	76.780	323	20	5	275	8	275	12268	12590	1.14e-71	272	113447	plus
Ma-2-3rc-1	Mare_v4_contig_235	76.147	327	20	5	275	7	275	13002	13328	1.39e-70	269	113447	plus
Ma-2-3rc-1	Mare_v4_contig_235	76.543	324	20	4	275	8	275	13733	14056	9.39e-73	275	113447	plus
Ma-2-3rc-1	Mare_v4_contig_235	76.947	321	21	4	275	8	275	14465	14785	9.39e-73	276	113447	plus
Ma-2-3rc-1	Mare_v4_contig_235	74.841	314	27	6	275	8	269	15201	15514	3.50e-59	231	113447	plus
Ma-2-3rc-1	Mare_v4_contig_235	75.380	329	20	6	275	8	275	15933	16261	2.52e-67	257	113447	plus
Ma-2-3rc-1	Mare_v4_contig_235	76.636	321	22	5	275	8	275	16667	16987	4.87e-70	267	113447	plus
Ma-2-3rc-1	Mare_v4_contig_235	76.471	323	21	5	275	8	275	17384	17706	1.39e-70	268	113447	plus
Ma-2-3rc-1	Mare_v4_contig_235	76.562	320	23	4	275	8	275	18130	18449	1.39e-70	269	113447	plus
Ma-2-3rc-1	Mare_v4_contig_235	76.453	327	18	4	275	8	275	18852	19178	7.71e-74	279	113447	plus
Ma-2-3rc-1	Mare_v4_contig_235	76.780	323	20	5	275	8	275	19577	19899	1.14e-71	272	113447	plus
Ma-2-3rc-1	Mare_v4_contig_235	75.000	336	16	5	275	8	275	20301	20636	4.87e-70	267	113447	plus
Ma-2-3rc-1	Mare_v4_contig_235	76.524	328	17	4	275	8	275	21038	21365	2.21e-74	281	113447	plus
Ma-2-3rc-1	Mare_v4_contig_235	75.602	332	17	4	275	8	275	21766	22097	3.28e-72	274	113447	plus
Ma-2-3rc-1	Mare_v4_contig_235	75.831	331	17	4	275	8	275	22498	22828	9.39e-73	276	113447	plus
Ma-2-3rc-1	Mare_v4_contig_235	76.061	330	17	4	275	8	275	23230	23559	2.69e-73	278	113447	plus
Ma-2-3rc-1	Mare_v4_contig_235	76.061	330	17	4	275	8	275	23962	24291	2.69e-73	278	113447	plus
Ma-2-3rc-1	Mare_v4_contig_235	77.019	322	20	4	275	8	275	24694	25015	7.71e-74	279	113447	plus
Ma-2-3rc-1	Mare_v4_contig_235	76.524	328	17	4	275	8	275	25418	25745	2.21e-74	281	113447	plus
Ma-2-3rc-1	Mare_v4_contig_235	77.231	325	17	4	275	8	275	26148	26472	5.19e-76	287	113447	plus
Ma-2-3rc-1	Mare_v4_contig_235	77.231	325	17	4	275	8	275	26875	27199	5.19e-76	287	113447	plus
Ma-2-3rc-1	Mare_v4_contig_235	76.524	328	17	4	275	8	275	27602	27929	2.21e-74	281	113447	plus
Ma-2-3rc-1	Mare_v4_contig_235	77.090	323	19	4	275	8	275	28332	28654	2.21e-74	281	113447	plus
Ma-2-3rc-1	Mare_v4_contig_235	76.758	327	17	4	275	8	275	29057	29383	6.33e-75	283	113447	plus
Ma-2-3rc-1	Mare_v4_contig_235	76.758	327	17	4	275	8	275	29786	30112	6.33e-75	283	113447	plus
Ma-2-3rc-1	Mare_v4_contig_235	76.758	327	17	4	275	8	275	30515	30841	6.33e-75	283	113447	plus
Ma-2-3rc-1	Mare_v4_contig_235	75.610	328	20	3	275	8	275	31244	31571	1.14e-71	272	113447	plus
Ma-2-3rc-1	Mare_v4_contig_235	75.150	334	17	4	275	8	275	31974	32307	3.99e-71	270	113447	plus
Ma-2-3rc-1	Mare_v4_contig_235	74.702	336	17	4	275	8	275	32710	33045	4.87e-70	267	113447	plus
Ma-2-3rc-1	Mare_v4_contig_235	76.994	326	17	4	275	8	275	33448	33773	1.81e-75	285	113447	plus
Ma-2-3rc-1	Mare_v4_contig_235	76.994	326	17	4	275	8	275	34176	34501	1.81e-75	285	113447	plus
Ma-2-3rc-1	Mare_v4_contig_235	76.708	322	21	3	275	8	275	34962	35283	7.71e-74	279	113447	plus
Ma-2-3rc-1	Mare_v4_contig_235	76.780	323	20	3	275	8	275	35686	36008	2.21e-74	281	113447	plus
Ma-2-3rc-1	Mare_v4_contig_235	76.147	327	19	3	275	8	275	36411	36737	7.71e-74	279	113447	plus
Ma-2-3rc-1	Mare_v4_contig_235	77.231	325	17	4	275	8	275	37140	37464	5.19e-76	287	113447	plus
Ma-2-3rc-1	Mare_v4_contig_235	75.831	331	17	4	275	8	275	37867	38197	9.39e-73	276	113447	plus
Ma-2-3rc-1	Mare_v4_contig_235	76.471	323	21	3	275	8	275	38600	38922	2.69e-73	277	113447	plus
Ma-2-3rc-1	Mare_v4_contig_235	76.074	326	20	3	275	8	275	39325	39650	9.39e-73	276	113447	plus
Ma-2-3rc-1	Mare_v4_contig_235	75.375	333	17	4	275	8	275	40053	40385	1.14e-71	272	113447	plus
Ma-2-3rc-1	Mare_v4_contig_235	74.481	337	17	4	275	8	275	40788	41124	1.70e-69	265	113447	plus
Ma-2-3rc-1	Mare_v4_contig_235	73.669	338	19	4	275	8	275	41527	41864	3.07e-66	254	113447	plus
Ma-2-3rc-1	Mare_v4_contig_235	76.524	328	17	4	275	8	275	42267	42594	2.21e-74	281	113447	plus
Ma-2-3rc-1	Mare_v4_contig_235	75.602	332	17	4	275	8	275	42997	43328	3.28e-72	274	113447	plus
Ma-2-3rc-1	Mare_v4_contig_235	76.994	326	17	4	275	8	275	43731	44056	1.81e-75	285	113447	plus
Ma-2-3rc-1	Mare_v4_contig_235	75.075	333	18	4	275	8	275	44459	44791	1.39e-70	268	113447	plus
Ma-2-3rc-1	Mare_v4_contig_238	94.054	185	6	2	275	96	275	41806	41990	2.21e-74	280	108599	plus	Not repeated	Not repeated	Not repeated	plus
Ma-2-3rc-1	Mare_v4_contig_244	98.684	76	1	0	275	200	275	16576	16651	7.23e-30	133	102990	plus	(16kb from) Start)	2	737	plus
Ma-2-3rc-1	Mare_v4_contig_244	92.174	115	1	2	275	169	275	17198	17312	1.22e-39	166	102990	plus
Ma-2-3rc-1	Mare_v4_contig_246	78.025	314	19	3	275	7	270	76540	76227	1.49e-76	288	98456	minus	End	30	21852	minus
Ma-2-3rc-1	Mare_v4_contig_246	78.370	319	19	3	275	7	275	77283	76965	2.87e-79	297	98456	minus
Ma-2-3rc-1	Mare_v4_contig_246	78.370	319	19	3	275	7	275	78026	77708	2.87e-79	297	98456	minus
Ma-2-3rc-1	Mare_v4_contig_246	78.370	319	19	3	275	7	275	78769	78451	2.87e-79	297	98456	minus
Ma-2-3rc-1	Mare_v4_contig_246	78.370	319	19	3	275	7	275	79512	79194	2.87e-79	297	98456	minus
Ma-2-3rc-1	Mare_v4_contig_246	78.616	318	19	5	275	7	275	80254	79937	4.26e-77	289	98456	minus
Ma-2-3rc-1	Mare_v4_contig_246	78.370	319	19	3	275	7	275	80997	80679	2.87e-79	297	98456	minus
Ma-2-3rc-1	Mare_v4_contig_246	78.370	319	19	3	275	7	275	81740	81422	2.87e-79	297	98456	minus
Ma-2-3rc-1	Mare_v4_contig_246	78.616	318	19	5	275	7	275	82481	82164	4.26e-77	289	98456	minus
Ma-2-3rc-1	Mare_v4_contig_246	78.370	319	19	3	275	7	275	83224	82906	2.87e-79	297	98456	minus
Ma-2-3rc-1	Mare_v4_contig_246	78.370	319	19	3	275	7	275	83967	83649	2.87e-79	297	98456	minus
Ma-2-3rc-1	Mare_v4_contig_246	78.616	318	19	5	275	7	275	84709	84392	4.26e-77	289	98456	minus
Ma-2-3rc-1	Mare_v4_contig_246	78.616	318	19	5	275	7	275	85451	85134	4.26e-77	289	98456	minus
Ma-2-3rc-1	Mare_v4_contig_246	78.616	318	19	5	275	7	275	86193	85876	4.26e-77	289	98456	minus
Ma-2-3rc-1	Mare_v4_contig_246	78.438	320	18	4	275	7	275	86938	86619	1.00e-78	295	98456	minus
Ma-2-3rc-1	Mare_v4_contig_246	78.616	318	19	5	275	7	275	87680	87363	4.26e-77	289	98456	minus
Ma-2-3rc-1	Mare_v4_contig_246	78.438	320	18	4	275	7	275	88424	88105	1.00e-78	295	98456	minus
Ma-2-3rc-1	Mare_v4_contig_246	78.571	322	16	4	275	7	275	89170	88849	2.36e-80	300	98456	minus
Ma-2-3rc-1	Mare_v4_contig_246	78.616	318	19	5	275	7	275	89912	89595	4.26e-77	289	98456	minus
Ma-2-3rc-1	Mare_v4_contig_246	78.370	319	19	3	275	7	275	90655	90337	2.87e-79	297	98456	minus
Ma-2-3rc-1	Mare_v4_contig_246	78.616	318	19	5	275	7	275	91397	91080	4.26e-77	289	98456	minus
Ma-2-3rc-1	Mare_v4_contig_246	78.616	318	19	5	275	7	275	92139	91822	4.26e-77	289	98456	minus
Ma-2-3rc-1	Mare_v4_contig_246	78.370	319	19	3	275	7	275	92882	92564	2.87e-79	297	98456	minus
Ma-2-3rc-1	Mare_v4_contig_246	78.616	318	19	5	275	7	275	93624	93307	4.26e-77	289	98456	minus
Ma-2-3rc-1	Mare_v4_contig_246	78.616	318	19	5	275	7	275	94366	94049	4.26e-77	289	98456	minus
Ma-2-3rc-1	Mare_v4_contig_246	78.616	318	19	5	275	7	275	95108	94791	4.26e-77	289	98456	minus
Ma-2-3rc-1	Mare_v4_contig_246	78.370	319	19	3	275	7	275	95851	95533	2.87e-79	297	98456	minus
Ma-2-3rc-1	Mare_v4_contig_246	78.370	319	19	3	275	7	275	96593	96275	2.87e-79	297	98456	minus
Ma-2-3rc-1	Mare_v4_contig_246	78.616	318	19	5	275	7	275	97335	97018	4.26e-77	289	98456	minus
Ma-2-3rc-1	Mare_v4_contig_246	78.370	319	19	3	275	7	275	98078	97760	2.87e-79	297	98456	minus
Ma-2-3rc-1	Mare_v4_contig_248	86.380	279	16	4	275	9	275	53237	52969	1.14e-90	334	96229	minus	End	8	9887	minus
Ma-2-3rc-1	Mare_v4_contig_248	86.282	277	18	3	275	9	275	54540	54274	3.99e-90	334	96229	minus
Ma-2-3rc-1	Mare_v4_contig_248	86.282	277	18	3	275	9	275	55843	55577	3.99e-90	334	96229	minus
Ma-2-3rc-1	Mare_v4_contig_248	86.691	278	16	4	275	9	275	57147	56880	3.28e-91	336	96229	minus
Ma-2-3rc-1	Mare_v4_contig_248	86.232	276	19	3	275	9	275	58449	58184	1.39e-89	331	96229	minus
Ma-2-3rc-1	Mare_v4_contig_248	86.282	277	18	3	275	9	275	59752	59486	3.99e-90	334	96229	minus
Ma-2-3rc-1	Mare_v4_contig_248	86.282	277	18	3	275	9	275	61055	60789	3.99e-90	334	96229	minus
Ma-2-3rc-1	Mare_v4_contig_248	86.282	277	18	3	275	9	275	62855	62589	3.99e-90	334	96229	minus
Ma-2-3rc-1	Mare_v4_contig_249	85.664	286	14	4	275	7	275	85669	85394	9.38e-92	338	95527	minus	End	15	9684	minus
Ma-2-3rc-1	Mare_v4_contig_249	88.087	277	15	3	275	7	275	86360	86094	1.22e-96	354	95527	minus
Ma-2-3rc-1	Mare_v4_contig_249	87.544	281	13	4	275	7	275	87026	86756	1.49e-95	352	95527	minus
Ma-2-3rc-1	Mare_v4_contig_249	88.043	276	16	3	275	7	275	87716	87451	1.49e-95	352	95527	minus
Ma-2-3rc-1	Mare_v4_contig_249	88.172	279	13	4	275	7	275	88380	88112	1.22e-96	355	95527	minus
Ma-2-3rc-1	Mare_v4_contig_249	87.857	280	13	4	275	7	275	89074	88805	4.26e-96	353	95527	minus
Ma-2-3rc-1	Mare_v4_contig_249	88.172	279	13	4	275	7	275	89738	89470	1.22e-96	355	95527	minus
Ma-2-3rc-1	Mare_v4_contig_249	88.489	278	13	4	275	7	275	90401	90134	3.50e-97	357	95527	minus
Ma-2-3rc-1	Mare_v4_contig_249	88.172	279	13	4	275	7	275	91065	90797	1.22e-96	355	95527	minus
Ma-2-3rc-1	Mare_v4_contig_249	88.087	277	15	3	275	7	275	91727	91461	1.22e-96	354	95527	minus
Ma-2-3rc-1	Mare_v4_contig_249	87.544	281	13	4	275	7	275	92393	92123	1.49e-95	352	95527	minus
Ma-2-3rc-1	Mare_v4_contig_249	88.087	277	15	3	275	7	275	93084	92818	1.22e-96	354	95527	minus
Ma-2-3rc-1	Mare_v4_contig_249	87.857	280	13	4	275	7	275	93749	93480	4.26e-96	353	95527	minus
Ma-2-3rc-1	Mare_v4_contig_249	87.857	280	13	4	275	7	275	94414	94145	4.26e-96	353	95527	minus
Ma-2-3rc-1	Mare_v4_contig_249	88.489	278	13	4	275	7	275	95077	94810	3.50e-97	357	95527	minus
Ma-2-3rc-1	Mare_v4_contig_269	79.573	328	7	5	275	7	275	519	845	7.21e-87	322	74466	plus	Beg	18	14429	plus
Ma-2-3rc-1	Mare_v4_contig_269	79.091	330	7	6	275	7	275	1319	1647	3.74e-84	314	74466	plus
Ma-2-3rc-1	Mare_v4_contig_269	78.419	329	10	5	275	7	275	2157	2484	5.55e-82	306	74466	plus
Ma-2-3rc-1	Mare_v4_contig_269	79.814	322	11	6	275	7	275	2958	3278	4.55e-83	310	74466	plus
Ma-2-3rc-1	Mare_v4_contig_269	79.814	322	11	6	275	7	275	3752	4072	4.55e-83	310	74466	plus
Ma-2-3rc-1	Mare_v4_contig_269	78.899	327	10	5	275	7	275	4571	4896	4.55e-83	310	74466	plus
Ma-2-3rc-1	Mare_v4_contig_269	79.573	328	7	5	275	7	275	5497	5823	7.21e-87	322	74466	plus
Ma-2-3rc-1	Mare_v4_contig_269	79.878	328	6	4	275	7	275	6323	6649	1.39e-89	331	74466	plus
Ma-2-3rc-1	Mare_v4_contig_269	78.806	335	4	5	275	7	275	7143	7476	7.21e-87	323	74466	plus
Ma-2-3rc-1	Mare_v4_contig_269	80.745	322	8	4	275	7	275	7971	8291	3.99e-90	333	74466	plus
Ma-2-3rc-1	Mare_v4_contig_269	79.042	334	4	5	275	7	275	8786	9118	2.07e-87	324	74466	plus
Ma-2-3rc-1	Mare_v4_contig_269	80.368	326	6	4	275	7	275	9761	10085	1.14e-90	334	74466	plus
Ma-2-3rc-1	Mare_v4_contig_269	78.806	335	4	5	275	7	275	10580	10913	7.21e-87	323	74466	plus
Ma-2-3rc-1	Mare_v4_contig_269	80.556	324	7	4	275	7	275	11408	11730	3.99e-90	334	74466	plus
Ma-2-3rc-1	Mare_v4_contig_269	80.243	329	4	5	275	7	275	12225	12552	3.99e-90	334	74466	plus
Ma-2-3rc-1	Mare_v4_contig_269	80.734	327	4	5	275	7	275	13047	13372	3.28e-91	337	74466	plus
Ma-2-3rc-1	Mare_v4_contig_269	80.243	329	4	5	275	7	275	13867	14194	3.99e-90	334	74466	plus
Ma-2-3rc-1	Mare_v4_contig_269	81.905	315	5	6	275	13	275	14633	14947	1.39e-89	332	74466	plus
Ma-2-3rc-1	Mare_v4_contig_276	84.848	297	17	4	275	7	275	473	769	2.69e-92	341	68722	plus	Beg	9	6079	plus
Ma-2-3rc-1	Mare_v4_contig_276	84.564	298	17	4	275	7	275	1194	1491	9.38e-92	339	68722	plus
Ma-2-3rc-1	Mare_v4_contig_276	84.564	298	17	4	275	7	275	1916	2213	9.38e-92	339	68722	plus
Ma-2-3rc-1	Mare_v4_contig_276	84.746	295	19	4	275	7	275	2638	2932	1.14e-90	335	68722	plus
Ma-2-3rc-1	Mare_v4_contig_276	83.444	302	17	4	275	7	275	3357	3658	1.39e-89	332	68722	plus
Ma-2-3rc-1	Mare_v4_contig_276	83.721	301	17	4	275	7	275	4083	4383	3.99e-90	334	68722	plus
Ma-2-3rc-1	Mare_v4_contig_276	84.564	298	17	4	275	7	275	4810	5107	9.38e-92	339	68722	plus
Ma-2-3rc-1	Mare_v4_contig_276	84.564	298	17	4	275	7	275	5532	5829	9.38e-92	339	68722	plus
Ma-2-3rc-1	Mare_v4_contig_276	84.459	296	19	4	275	7	275	6256	6551	3.99e-90	334	68722	plus
Ma-2-3rc-1	Mare_v4_contig_302	78.899	327	10	5	275	7	275	355	30	4.55e-83	310	51936	minus	Beg – End (full)	85	51519	minus
Ma-2-3rc-1	Mare_v4_contig_302	78.354	328	11	6	275	7	275	978	652	8.23e-80	299	51936	minus
Ma-2-3rc-1	Mare_v4_contig_302	74.777	337	6	4	275	18	275	1605	1269	7.71e-74	279	51936	minus
Ma-2-3rc-1	Mare_v4_contig_302	77.410	332	11	6	275	7	275	2239	1909	1.22e-77	292	51936	minus
Ma-2-3rc-1	Mare_v4_contig_302	78.313	332	8	5	275	7	275	2862	2532	4.55e-83	310	51936	minus
Ma-2-3rc-1	Mare_v4_contig_302	78.078	333	8	5	275	7	275	3489	3158	1.59e-82	308	51936	minus
Ma-2-3rc-1	Mare_v4_contig_302	78.963	328	9	5	275	7	275	4103	3777	3.74e-84	313	51936	minus
Ma-2-3rc-1	Mare_v4_contig_302	79.817	327	7	5	275	7	275	4723	4398	2.07e-87	324	51936	minus
Ma-2-3rc-1	Mare_v4_contig_302	80.122	327	6	4	275	7	275	5334	5009	3.99e-90	333	51936	minus
Ma-2-3rc-1	Mare_v4_contig_302	80.368	326	6	4	275	7	275	5944	5620	1.14e-90	334	51936	minus
Ma-2-3rc-1	Mare_v4_contig_302	80.556	324	7	4	275	7	275	6552	6230	3.99e-90	334	51936	minus
Ma-2-3rc-1	Mare_v4_contig_302	80.615	325	6	4	275	7	275	7161	6838	3.28e-91	336	51936	minus
Ma-2-3rc-1	Mare_v4_contig_302	80.122	327	6	4	275	7	275	7772	7447	3.99e-90	333	51936	minus
Ma-2-3rc-1	Mare_v4_contig_302	79.635	329	6	4	275	7	275	8385	8058	4.86e-89	329	51936	minus
Ma-2-3rc-1	Mare_v4_contig_302	79.635	329	6	4	275	7	275	8998	8671	4.86e-89	329	51936	minus
Ma-2-3rc-1	Mare_v4_contig_302	80.122	327	6	4	275	7	275	9609	9284	3.99e-90	333	51936	minus
Ma-2-3rc-1	Mare_v4_contig_302	79.635	329	6	4	275	7	275	10222	9895	4.86e-89	329	51936	minus
Ma-2-3rc-1	Mare_v4_contig_302	80.368	326	6	4	275	7	275	10832	10508	1.14e-90	334	51936	minus
Ma-2-3rc-1	Mare_v4_contig_302	78.443	334	6	4	275	7	275	11450	11118	2.52e-86	320	51936	minus
Ma-2-3rc-1	Mare_v4_contig_302	79.635	329	6	4	275	7	275	12062	11735	4.86e-89	329	51936	minus
Ma-2-3rc-1	Mare_v4_contig_302	100.000	93	0	0	275	183	275	12439	12347	1.00e-40	168	51936	minus
Ma-2-3rc-1	Mare_v4_contig_302	79.635	329	6	4	275	7	275	12873	12546	4.86e-89	329	51936	minus
Ma-2-3rc-1	Mare_v4_contig_302	79.394	330	6	4	275	7	275	13487	13159	1.70e-88	327	51936	minus
Ma-2-3rc-1	Mare_v4_contig_302	79.154	331	6	4	275	7	275	14102	13773	5.92e-88	325	51936	minus
Ma-2-3rc-1	Mare_v4_contig_302	79.878	328	6	4	275	7	275	14714	14388	1.39e-89	331	51936	minus
Ma-2-3rc-1	Mare_v4_contig_302	79.635	329	6	4	275	7	275	15327	15000	4.86e-89	329	51936	minus
Ma-2-3rc-1	Mare_v4_contig_302	79.394	330	6	4	275	7	275	15941	15613	1.70e-88	327	51936	minus
Ma-2-3rc-1	Mare_v4_contig_302	80.615	325	6	4	275	7	275	16550	16227	3.28e-91	336	51936	minus
Ma-2-3rc-1	Mare_v4_contig_302	79.154	331	6	4	275	7	275	17165	16836	5.92e-88	325	51936	minus
Ma-2-3rc-1	Mare_v4_contig_302	78.916	332	6	4	275	7	275	17781	17451	2.07e-87	324	51936	minus
Ma-2-3rc-1	Mare_v4_contig_302	79.154	331	6	4	275	7	275	18396	18067	5.92e-88	325	51936	minus
Ma-2-3rc-1	Mare_v4_contig_302	80.368	326	6	4	275	7	275	19006	18682	1.14e-90	334	51936	minus
Ma-2-3rc-1	Mare_v4_contig_302	80.122	327	6	4	275	7	275	19617	19292	3.99e-90	333	51936	minus
Ma-2-3rc-1	Mare_v4_contig_302	79.635	329	6	4	275	7	275	20230	19903	4.86e-89	329	51936	minus
Ma-2-3rc-1	Mare_v4_contig_302	79.878	328	6	4	275	7	275	20842	20516	1.39e-89	331	51936	minus
Ma-2-3rc-1	Mare_v4_contig_302	80.556	324	7	4	275	7	275	21450	21128	3.99e-90	334	51936	minus
Ma-2-3rc-1	Mare_v4_contig_302	79.878	328	6	4	275	7	275	22062	21736	1.39e-89	331	51936	minus
Ma-2-3rc-1	Mare_v4_contig_302	79.878	328	6	4	275	7	275	22674	22348	1.39e-89	331	51936	minus
Ma-2-3rc-1	Mare_v4_contig_302	79.635	329	6	4	275	7	275	23287	22960	4.86e-89	329	51936	minus
Ma-2-3rc-1	Mare_v4_contig_302	79.635	329	6	4	275	7	275	23900	23573	4.86e-89	329	51936	minus
Ma-2-3rc-1	Mare_v4_contig_302	78.916	332	6	4	275	7	275	24516	24186	2.07e-87	324	51936	minus
Ma-2-3rc-1	Mare_v4_contig_302	79.394	330	6	4	275	7	275	25130	24802	1.70e-88	327	51936	minus
Ma-2-3rc-1	Mare_v4_contig_302	79.878	328	6	4	275	7	275	25742	25416	1.39e-89	331	51936	minus
Ma-2-3rc-1	Mare_v4_contig_302	79.394	330	6	4	275	7	275	26356	26028	1.70e-88	327	51936	minus
Ma-2-3rc-1	Mare_v4_contig_302	80.122	327	6	4	275	7	275	26967	26642	3.99e-90	333	51936	minus
Ma-2-3rc-1	Mare_v4_contig_302	79.878	328	6	4	275	7	275	27579	27253	1.39e-89	331	51936	minus
Ma-2-3rc-1	Mare_v4_contig_302	80.122	327	6	4	275	7	275	28190	27865	3.99e-90	333	51936	minus
Ma-2-3rc-1	Mare_v4_contig_302	79.154	331	6	4	275	7	275	28805	28476	5.92e-88	325	51936	minus
Ma-2-3rc-1	Mare_v4_contig_302	80.368	326	6	4	275	7	275	29415	29091	1.14e-90	334	51936	minus
Ma-2-3rc-1	Mare_v4_contig_302	79.878	328	6	4	275	7	275	30028	29702	1.39e-89	331	51936	minus
Ma-2-3rc-1	Mare_v4_contig_302	79.635	329	6	4	275	7	275	30641	30314	4.86e-89	329	51936	minus
Ma-2-3rc-1	Mare_v4_contig_302	80.122	327	6	4	275	7	275	31252	30927	3.99e-90	333	51936	minus
Ma-2-3rc-1	Mare_v4_contig_302	72.778	360	6	4	275	7	275	31896	31538	3.28e-72	273	51936	minus
Ma-2-3rc-1	Mare_v4_contig_302	79.635	329	6	4	275	7	275	32509	32182	4.86e-89	329	51936	minus
Ma-2-3rc-1	Mare_v4_contig_302	78.209	335	6	4	275	7	275	33128	32795	8.79e-86	318	51936	minus
Ma-2-3rc-1	Mare_v4_contig_302	80.122	327	6	4	275	7	275	33739	33414	3.99e-90	333	51936	minus
Ma-2-3rc-1	Mare_v4_contig_302	78.916	332	6	4	275	7	275	34355	34025	2.07e-87	324	51936	minus
Ma-2-3rc-1	Mare_v4_contig_302	79.878	328	6	4	275	7	275	34967	34641	1.39e-89	331	51936	minus
Ma-2-3rc-1	Mare_v4_contig_302	80.368	326	6	4	275	7	275	35577	35253	1.14e-90	334	51936	minus
Ma-2-3rc-1	Mare_v4_contig_302	80.122	327	6	4	275	7	275	36188	35863	3.99e-90	333	51936	minus
Ma-2-3rc-1	Mare_v4_contig_302	79.878	328	6	4	275	7	275	36800	36474	1.39e-89	331	51936	minus
Ma-2-3rc-1	Mare_v4_contig_302	79.878	328	6	4	275	7	275	37412	37086	1.39e-89	331	51936	minus
Ma-2-3rc-1	Mare_v4_contig_302	80.368	326	6	4	275	7	275	38021	37697	1.14e-90	334	51936	minus
Ma-2-3rc-1	Mare_v4_contig_302	79.878	328	6	4	275	7	275	38634	38308	1.39e-89	331	51936	minus
Ma-2-3rc-1	Mare_v4_contig_302	79.635	329	6	4	275	7	275	39247	38920	4.86e-89	329	51936	minus
Ma-2-3rc-1	Mare_v4_contig_302	80.122	327	6	4	275	7	275	39858	39533	3.99e-90	333	51936	minus
Ma-2-3rc-1	Mare_v4_contig_302	79.394	330	6	4	275	7	275	40472	40144	1.70e-88	327	51936	minus
Ma-2-3rc-1	Mare_v4_contig_302	80.615	325	6	4	275	7	275	41081	40758	3.28e-91	336	51936	minus
Ma-2-3rc-1	Mare_v4_contig_302	80.556	324	7	4	275	7	275	41689	41367	3.99e-90	334	51936	minus
Ma-2-3rc-1	Mare_v4_contig_302	80.122	327	6	4	275	7	275	42300	41975	3.99e-90	333	51936	minus
Ma-2-3rc-1	Mare_v4_contig_302	79.635	329	6	4	275	7	275	42913	42586	4.86e-89	329	51936	minus
Ma-2-3rc-1	Mare_v4_contig_302	79.154	331	6	4	275	7	275	43528	43199	5.92e-88	325	51936	minus
Ma-2-3rc-1	Mare_v4_contig_302	79.635	329	6	4	275	7	275	44141	43814	4.86e-89	329	51936	minus
Ma-2-3rc-1	Mare_v4_contig_302	79.394	330	6	4	275	7	275	44755	44427	1.70e-88	327	51936	minus
Ma-2-3rc-1	Mare_v4_contig_302	79.878	328	6	4	275	7	275	45367	45041	1.39e-89	331	51936	minus
Ma-2-3rc-1	Mare_v4_contig_302	80.122	327	6	4	275	7	275	45978	45653	3.99e-90	333	51936	minus
Ma-2-3rc-1	Mare_v4_contig_302	78.916	332	6	4	275	7	275	46594	46264	2.07e-87	324	51936	minus
Ma-2-3rc-1	Mare_v4_contig_302	80.122	327	6	4	275	7	275	47206	46881	3.99e-90	333	51936	minus
Ma-2-3rc-1	Mare_v4_contig_302	80.368	326	6	4	275	7	275	47817	47493	1.14e-90	334	51936	minus
Ma-2-3rc-1	Mare_v4_contig_302	78.743	334	5	5	275	7	275	48433	48101	2.52e-86	320	51936	minus
Ma-2-3rc-1	Mare_v4_contig_302	80.122	327	6	4	275	7	275	49042	48717	3.99e-90	333	51936	minus
Ma-2-3rc-1	Mare_v4_contig_302	79.635	329	6	4	275	7	275	49655	49328	4.86e-89	329	51936	minus
Ma-2-3rc-1	Mare_v4_contig_302	79.154	331	7	3	275	7	275	50274	49944	4.86e-89	329	51936	minus
Ma-2-3rc-1	Mare_v4_contig_302	79.077	325	11	4	275	7	275	50884	50561	3.74e-84	314	51936	minus
Ma-2-3rc-1	Mare_v4_contig_302	73.775	347	12	7	275	7	275	51548	51203	8.80e-67	256	51936	minus
Ma-2-3rc-1	Mare_v4_contig_315	93.548	186	8	2	275	94	275	35	220	2.69e-73	277	45315	plus	Beg	40	26711	plus / minus
Ma-2-3rc-1	Mare_v4_contig_315	86.824	296	12	3	275	7	275	612	907	5.54e-101	370	45315	plus
Ma-2-3rc-1	Mare_v4_contig_315	86.780	295	13	3	275	7	275	1300	1594	1.93e-100	367	45315	plus
Ma-2-3rc-1	Mare_v4_contig_315	86.780	295	13	3	275	7	275	1987	2281	1.93e-100	367	45315	plus
Ma-2-3rc-1	Mare_v4_contig_315	86.780	295	13	3	275	7	275	2674	2968	1.93e-100	367	45315	plus
Ma-2-3rc-1	Mare_v4_contig_315	86.622	299	10	4	275	7	275	3360	3658	5.54e-101	369	45315	plus
Ma-2-3rc-1	Mare_v4_contig_315	86.735	294	14	3	275	7	275	4051	4344	2.36e-99	364	45315	plus
Ma-2-3rc-1	Mare_v4_contig_315	86.644	292	16	3	275	7	275	5429	5138	1.00e-97	359	45315	minus
Ma-2-3rc-1	Mare_v4_contig_315	86.333	300	10	4	275	7	275	6121	5822	1.93e-100	367	45315	minus
Ma-2-3rc-1	Mare_v4_contig_315	86.824	296	12	3	275	7	275	6809	6514	5.54e-101	370	45315	minus
Ma-2-3rc-1	Mare_v4_contig_315	86.824	296	12	3	275	7	275	7497	7202	5.54e-101	370	45315	minus
Ma-2-3rc-1	Mare_v4_contig_315	86.780	295	13	3	275	7	275	8184	7890	1.93e-100	367	45315	minus
Ma-2-3rc-1	Mare_v4_contig_315	86.735	294	14	3	275	7	275	8870	8577	2.36e-99	364	45315	minus
Ma-2-3rc-1	Mare_v4_contig_315	86.780	295	13	3	275	7	275	9557	9263	1.93e-100	367	45315	minus
Ma-2-3rc-1	Mare_v4_contig_315	86.780	295	13	3	275	7	275	10244	9950	1.93e-100	367	45315	minus
Ma-2-3rc-1	Mare_v4_contig_315	86.735	294	14	3	275	7	275	10930	10637	2.36e-99	364	45315	minus
Ma-2-3rc-1	Mare_v4_contig_315	86.735	294	14	3	275	7	275	11616	11323	2.36e-99	364	45315	minus
Ma-2-3rc-1	Mare_v4_contig_315	86.780	295	13	3	275	7	275	12303	12009	1.93e-100	367	45315	minus
Ma-2-3rc-1	Mare_v4_contig_315	86.735	294	14	3	275	7	275	12989	12696	2.36e-99	364	45315	minus
Ma-2-3rc-1	Mare_v4_contig_315	86.780	295	13	3	275	7	275	13676	13382	1.93e-100	367	45315	minus
Ma-2-3rc-1	Mare_v4_contig_315	86.780	295	13	3	275	7	275	14363	14069	1.93e-100	367	45315	minus
Ma-2-3rc-1	Mare_v4_contig_315	86.735	294	14	3	275	7	275	15049	14756	2.36e-99	364	45315	minus
Ma-2-3rc-1	Mare_v4_contig_315	86.780	295	13	3	275	7	275	15736	15442	1.93e-100	367	45315	minus
Ma-2-3rc-1	Mare_v4_contig_315	87.713	293	12	3	275	7	275	16421	16129	1.30e-102	375	45315	minus
Ma-2-3rc-1	Mare_v4_contig_315	86.780	295	13	3	275	7	275	17108	16814	1.93e-100	367	45315	minus
Ma-2-3rc-1	Mare_v4_contig_315	86.780	295	13	3	275	7	275	17795	17501	1.93e-100	367	45315	minus
Ma-2-3rc-1	Mare_v4_contig_315	98.876	89	1	0	275	187	275	18276	18188	6.34e-37	157	45315	minus
Ma-2-3rc-1	Mare_v4_contig_315	100.000	85	0	0	275	191	275	18276	18360	2.21e-36	154	45315	plus
Ma-2-3rc-1	Mare_v4_contig_315	77.676	327	15	4	275	7	275	18727	19053	1.00e-78	296	45315	plus
Ma-2-3rc-1	Mare_v4_contig_315	77.914	326	15	4	275	7	275	19420	19745	2.87e-79	297	45315	plus
Ma-2-3rc-1	Mare_v4_contig_315	77.204	329	15	4	275	7	275	20112	20440	1.22e-77	292	45315	plus
Ma-2-3rc-1	Mare_v4_contig_315	77.204	329	15	4	275	7	275	20807	21135	1.22e-77	292	45315	plus
Ma-2-3rc-1	Mare_v4_contig_315	77.134	328	16	4	275	7	275	21507	21834	4.26e-77	289	45315	plus
Ma-2-3rc-1	Mare_v4_contig_315	76.737	331	15	4	275	7	275	22201	22531	1.49e-76	288	45315	plus
Ma-2-3rc-1	Mare_v4_contig_315	77.676	327	15	4	275	7	275	22898	23224	1.00e-78	296	45315	plus
Ma-2-3rc-1	Mare_v4_contig_315	77.231	325	18	3	275	7	275	23620	23944	4.26e-77	290	45315	plus
Ma-2-3rc-1	Mare_v4_contig_315	76.970	330	15	4	275	7	275	24311	24640	4.26e-77	290	45315	plus
Ma-2-3rc-1	Mare_v4_contig_315	76.048	334	15	4	275	7	275	25007	25340	6.33e-75	283	45315	plus
Ma-2-3rc-1	Mare_v4_contig_315	74.706	340	15	4	275	7	275	25707	26046	1.14e-71	272	45315	plus
Ma-2-3rc-1	Mare_v4_contig_315	76.276	333	15	4	275	7	275	26413	26745	1.81e-75	285	45315	plus
