# Supplementary material for: Unzipped genome assemblies of polyploid root-knot nematodes reveal unusual and clade-specific telomeric repeats
Source: Nat Commun. 2024 Feb 5;15:773. doi: 10.1038/s41467-024-44914-y (PMC10844300; doi:10.1038/s41467-024-44914-y)
Supplement: Supplementary file 8 — Supplementary Data 5 [file 41467_2024_44914_MOESM8_ESM.xlsx]

## Sheet: Minc
Contig		Telomere		Coding Regions				Repetitive elements		Ration RE/CDS
Contig	Contig Length	Side	Size	Number of genes at the begin of contig (16kb)	Number of genes at the end of contig (16kb)	Number of coding bases on exon_begin	Nunmber of bases on exon_end	Number of bases in RE_begin	Number of bases on RE_end	RE/CDS bases Begin	RE/CDS bases end
Minc_v4_shac_contig_001	4660334	END	16074	4	0	1	1	7543	10255	7543	10255
Minc_v4_shac_contig_002	3785323	END	15257	7	0	2965	1	214	4290	0.0721754	4290
Minc_v4_shac_contig_003	3687900	BEGIN	13758	2	2	518	1	4191	823	8.09073	823
Minc_v4_shac_contig_004	3582813	BEGIN	5905	4	0	1	1	4582	1	4582	1
Minc_v4_shac_contig_005	3442605			0	0	1	1	1	1	1	1
Minc_v4_shac_contig_006	3393800	END	36677	5	0	1816	1	1	4986	0.0005507	4986
Minc_v4_shac_contig_007	3306479			4	0	1705	1	421	1	0.246921	1
Minc_v4_shac_contig_008	3301931			8	4	1095	1097	1998	1280	1.82466	1.16682
Minc_v4_shac_contig_009	3271622			6	4	421	1660	3591	1	8.52969	0.0006024
Minc_v4_shac_contig_010	3134533	BEGIN	19884	5	0	1642	1	6230	1	3.79415	1
Minc_v4_shac_contig_011	3094913			4	7	1763	1122	587	867	0.332955	0.772727
Minc_v4_shac_contig_012	3094909	BEGIN	17903	0	3	1	791	5064	6607	5064	8.35272
Minc_v4_shac_contig_013	3084263			8	0	3487	1	1	1	0.0002868	1
Minc_v4_shac_contig_014	2824727			1	9	1	2461	9042	1	9042	0.0004063
Minc_v4_shac_contig_015	2769477	BEGIN	14966	1	0	1	1	12747	1	12747	1
Minc_v4_shac_contig_016	2737092	END	7073	2	2	3266	1	311	4745	0.0952235	4745
Minc_v4_shac_contig_017	2620013			4	5	3893	1229	957	479	0.245826	0.389748
Minc_v4_shac_contig_018	2555276			7	4	1927	1735	494	2881	0.256357	1.66052
Minc_v4_shac_contig_019	2446556			6	1	2470	1	1	3123	0.0004049	3123
Minc_v4_shac_contig_020	2433216	END	11809	0	0	1	1	12399	11768	12399	11768
Minc_v4_shac_contig_021	2422593			8	6	1909	1519	3263	333	1.70927	0.219223
Minc_v4_shac_contig_022	2408809			0	5	1	1521	7957	1970	7957	1.2952
Minc_v4_shac_contig_023	2369842			6	0	3229	1	671	1	0.207804	1
Minc_v4_shac_contig_024	2358903	BEGIN	8313	6	4	1	1722	8322	997	8322	0.578978
Minc_v4_shac_contig_025	2350910			6	0	932	1	209	1	0.224249	1
Minc_v4_shac_contig_026	2330650			7	6	2436	3311	782	397	0.321018	0.119903
Minc_v4_shac_contig_027	2297210			6	5	2858	2250	240	1	0.0839748	0.0004444
Minc_v4_shac_contig_028	2237060			2	3	439	4094	3507	1	7.98861	0.0002443
Minc_v4_shac_contig_029	2220945			3	0	269	1	1049	1	3.89963	1
Minc_v4_shac_contig_030	2194587	END	3171	3	5	374	1193	1567	3146	4.18984	2.63705
Minc_v4_shac_contig_031	2186550			2	5	1380	1809	2608	398	1.88986	0.220011
Minc_v4_shac_contig_032	2113198	BEGIN	7382	3	7	1	3040	5086	1	5086	0.0003289
Minc_v4_shac_contig_033	2042835			0	5	1	2147	5874	689	5874	0.320913
Minc_v4_shac_contig_034	2039704	BEGIN	12415	5	3	1	1313	5003	440	5003	0.33511
Minc_v4_shac_contig_035	1971003			4	7	1494	2602	1359	1	0.909639	0.0003843
Minc_v4_shac_contig_036	1915372	BEGIN	14849	0	0	1	1	10654	6739	10654	6739
Minc_v4_shac_contig_037	1851970			6	8	2204	1244	1	81	0.0004537	0.0651125
Minc_v4_shac_contig_038	1826263			5	9	3171	2817	1	460	0.0003154	0.163294
Minc_v4_shac_contig_039	1817612	END	12937	5	0	1370	1	1389	12848	1.01387	12848
Minc_v4_shac_contig_040	1738079			0	4	1	1	1	652	1	652
Minc_v4_shac_contig_041	1719295			10	7	2036	2884	1382	220	0.678782	0.0762829
Minc_v4_shac_contig_042	1689125			2	3	1829	639	2470	117	1.35046	0.183099
Minc_v4_shac_contig_043	1654998			4	6	1103	753	190	405	0.172258	0.537849
Minc_v4_shac_contig_044	1635611			4	0	1	1	5851	4995	5851	4995
Minc_v4_shac_contig_045	1620241			0	1	1	1	1429	1	1429	1
Minc_v4_shac_contig_046	1600440	BEGIN	18708	0	3	1	986	3691	1	3691	0.0010142
Minc_v4_shac_contig_047	1577289	END	33442	0	0	1	1	4771	3653	4771	3653
Minc_v4_shac_contig_048	1574228	END	8339	6	3	3161	1	1	5317	0.0003164	5317
Minc_v4_shac_contig_049	1569949	END	11194	0	0	1	1	5520	4810	5520	4810
Minc_v4_shac_contig_050	1562331			0	2	1	317	1428	1343	1428	4.23659
Minc_v4_shac_contig_051	1512536			3	9	403	2235	3146	1	7.80645	0.0004474
Minc_v4_shac_contig_052	1458400			8	4	532	2010	1236	198	2.32331	0.0985075
Minc_v4_shac_contig_053	1426866			1	7	1	871	505	178	505	0.204363
Minc_v4_shac_contig_054	1372771	BEGIN	14250	1	2	1	705	12784	1	12784	0.0014184
Minc_v4_shac_contig_055	1358077	BEGIN	5384	5	8	1	1884	5031	1	5031	0.0005308
Minc_v4_shac_contig_056	1347679			0	2	1	2210	1	426	1	0.19276
Minc_v4_shac_contig_057	1328353			5	1	1116	1	4852	162	4.34767	162
Minc_v4_shac_contig_058	1307520	BEGIN	10171	4	5	1	2138	4924	1149	4924	0.537418
Minc_v4_shac_contig_059	1292472	BEGIN	20019	1	0	115	1	5012	1	43.5826	1
Minc_v4_shac_contig_060	1261771			2	7	1080	808	225	132	0.208333	0.163366
Minc_v4_shac_contig_061	1216345	BEGIN	8721	3	9	1	1961	4596	726	4596	0.370219
Minc_v4_shac_contig_062	1214029			4	3	1242	834	4056	954	3.2657	1.14388
Minc_v4_shac_contig_063	1076851			0	0	1	1	1	1	1	1
Minc_v4_shac_contig_064	1059773			3	5	1222	2471	855	91	0.699673	0.0368272
Minc_v4_shac_contig_065	1054544	BEGIN	11068	2	1	371	1	4944	2531	13.3261	2531
Minc_v4_shac_contig_066	1018103			3	6	1189	2740	777	94	0.65349	0.0343066
Minc_v4_shac_contig_067	1003795			1	4	121	2905	6057	1	50.0579	0.0003442
Minc_v4_shac_contig_068	994361			0	1	1	1	1	1	1	1
Minc_v4_shac_contig_069	969166			4	4	1868	1	444	3870	0.237687	3870
Minc_v4_shac_contig_070	951009			0	0	1	1	1	10001	1	10001
Minc_v4_shac_contig_071	938374			8	5	2870	1940	1166	236	0.406272	0.121649
Minc_v4_shac_contig_072	937616			6	0	1954	1	1	1	0.0005118	1
Minc_v4_shac_contig_073	937160			0	0	1	1	6490	1512	6490	1512
Minc_v4_shac_contig_074	921981	END	9956	5	1	1	1	1887	9848	1887	9848
Minc_v4_shac_contig_075	916702			7	0	3078	1	1436	1428	0.466537	1428
Minc_v4_shac_contig_076	914380	END	10579	0	0	1	1	1	5032	1	5032
Minc_v4_shac_contig_077	901080			8	3	2472	1274	1	290	0.0004045	0.22763
Minc_v4_shac_contig_078	872823			3	0	1651	1	387	5417	0.234403	5417
Minc_v4_shac_contig_079	871213	END	15287	7	0	1571	569	3046	7833	1.93889	13.7663
Minc_v4_shac_contig_080	840444			3	5	6526	1617	1163	1209	0.17821	0.747681
Minc_v4_shac_contig_081	833052			0	3	1	468	1	988	1	2.11111
Minc_v4_shac_contig_082	816912			2	5	620	1755	1206	3120	1.94516	1.77778
Minc_v4_shac_contig_083	804862			0	0	1	2717	1	1	1	0.0003681
Minc_v4_shac_contig_084	798769			1	0	179	2362	4205	5107	23.4916	2.16215
Minc_v4_shac_contig_085	797251			1	0	1	1	2817	1	2817	1
Minc_v4_shac_contig_086	796533			7	7	590	1	1	388	0.0016949	388
Minc_v4_shac_contig_087	795170			4	9	1	1	1	1	1	1
Minc_v4_shac_contig_088	775852			0	0	1	1	5096	1	5096	1
Minc_v4_shac_contig_089	759721			1	4	1	1	5486	328	5486	328
Minc_v4_shac_contig_090	752164			0	7	1	4015	1	227	1	0.056538
Minc_v4_shac_contig_091	739932			5	3	1518	1	3299	6493	2.17325	6493
Minc_v4_shac_contig_092	730241			7	1	1325	1	1	2867	0.0007547	2867
Minc_v4_shac_contig_093	701945			0	2	1	819	9659	121	9659	0.147741
Minc_v4_shac_contig_094	675102	END	24438	3	0	1	1	3451	5131	3451	5131
Minc_v4_shac_contig_095	658398			6	2	246	658	95	1	0.386179	0.0015198
Minc_v4_shac_contig_096	629576			6	0	1957	1	329	1	0.168115	1
Minc_v4_shac_contig_097	607413	BEGIN	11737	0	7	1	378	4420	1725	4420	4.56349
Minc_v4_shac_contig_098	603895			0	0	1	1	1	1	1	1
Minc_v4_shac_contig_099	596799			3	5	749	1191	1	266	0.0013351	0.223342
Minc_v4_shac_contig_100	592203			0	0	1	1	1	1	1	1
Minc_v4_shac_contig_101	573263			8	5	2903	1443	321	1995	0.110575	1.38254
Minc_v4_shac_contig_102	569969			0	0	1	1	1	1	1	1
Minc_v4_shac_contig_103	554168	END	5585	6	5	3810	1	460	5500	0.120735	5500
Minc_v4_shac_contig_104	537064			5	6	1119	2304	2188	572	1.95532	0.248264
Minc_v4_shac_contig_105	536067			3	5	1	1	5138	5813	5138	5813
Minc_v4_shac_contig_106	529630	BEGIN	7523	5	5	255	2395	5287	1163	20.7333	0.485595
Minc_v4_shac_contig_107	500973			7	3	668	1188	3828	1	5.73054	0.0008418
Minc_v4_shac_contig_108	443229			5	4	341	1253	5556	2357	16.2933	1.88109
Minc_v4_shac_contig_109	432406			6	8	2490	2912	934	346	0.3751	0.118819
Minc_v4_shac_contig_110	428893			11	4	1612	2166	4259	776	2.64206	0.358264
Minc_v4_shac_contig_111	425890			6	6	3206	1	435	1887	0.135683	1887
Minc_v4_shac_contig_112	416471			5	6	2603	2836	6274	957	2.4103	0.337447
Minc_v4_shac_contig_113	402604			8	4	1	505	5971	1040	5971	2.05941
Minc_v4_shac_contig_114	399751	END	5748	4	4	2820	1	155	4733	0.0549645	4733
Minc_v4_shac_contig_115	378983	END	16119	9	0	1993	1	728	4994	0.365279	4994
Minc_v4_shac_contig_116	378791			5	1	3189	319	150	1	0.0470367	0.0031348
Minc_v4_shac_contig_117	368045			6	6	1876	1791	1560	614	0.831557	0.342825
Minc_v4_shac_contig_118	367315			1	0	594	1	2532	1	4.26263	1
Minc_v4_shac_contig_119	362896			0	0	1	1	1	1	1	1
Minc_v4_shac_contig_120	360738			3	1	487	454	631	1113	1.29569	2.45154
Minc_v4_shac_contig_121	353463			1	0	1	1	1	1	1	1
Minc_v4_shac_contig_122	344725			10	8	2488	2714	265	1	0.106511	0.0003685
Minc_v4_shac_contig_123	339915			0	5	1	329	1	5651	1	17.1763
Minc_v4_shac_contig_124	339687			0	0	1	1	1	1	1	1
Minc_v4_shac_contig_125	329112			8	4	2793	1957	202	535	0.0723237	0.273378
Minc_v4_shac_contig_126	323604	END	9569	6	3	2313	287	638	9485	0.275832	33.0488
Minc_v4_shac_contig_127	323540			6	3	2053	1	119	1	0.057964	1
Minc_v4_shac_contig_128	320329			4	10	3809	3564	5352	424	1.40509	0.118968
Minc_v4_shac_contig_129	317971			0	0	1	1	1	1	1	1
Minc_v4_shac_contig_130	313090			0	7	1	2186	1	1	1	0.0004575
Minc_v4_shac_contig_131	309841			8	6	2583	3061	2319	116	0.897793	0.0378961
Minc_v4_shac_contig_132	307690	END	19110	8	0	2802	1	1	6942	0.0003569	6942
Minc_v4_shac_contig_133	303720	END	18039	9	1	1666	2502	119	18012	0.0714286	7.19904
Minc_v4_shac_contig_134	303376			0	6	1	1	1	1	1	1
Minc_v4_shac_contig_135	303235			0	0	1	1305	1	1	1	0.0007663
Minc_v4_shac_contig_136	302182			6	5	1459	1	135	2781	0.0925291	2781
Minc_v4_shac_contig_137	283443			2	0	1	1	5142	6536	5142	6536
Minc_v4_shac_contig_138	275994			8	5	3499	1	6762	97	1.93255	97
Minc_v4_shac_contig_139	273312			0	7	1	3006	1	401	1	0.1334
Minc_v4_shac_contig_140	270498			1	10	357	2572	5401	1	15.1289	0.0003888
Minc_v4_shac_contig_141	265097			6	0	3224	1	4850	1	1.50434	1
Minc_v4_shac_contig_142	262743			6	2	441	374	182	1	0.412698	0.0026738
Minc_v4_shac_contig_143	261873	BEGIN	6961	5	6	335	3471	4885	1	14.5821	0.0002881
Minc_v4_shac_contig_144	261398			1	1	1	92	10790	6086	10790	66.1522
Minc_v4_shac_contig_145	255166			7	6	2527	1701	1	212	0.0003957	0.124633
Minc_v4_shac_contig_146	245176			0	1	1	127	5320	5454	5320	42.9449
Minc_v4_shac_contig_147	244864			5	0	1	1	8764	1	8764	1
Minc_v4_shac_contig_148	243500			6	0	1	1	1	1	1	1
Minc_v4_shac_contig_149	239479			5	4	1787	872	655	2225	0.366536	2.55161
Minc_v4_shac_contig_150	236307			2	3	2673	2476	319	500	0.119342	0.201939
Minc_v4_shac_contig_151	227107			9	7	1647	3581	2598	1	1.57741	0.0002793
Minc_v4_shac_contig_152	224935	BEGIN	59278	0	6	1	2651	3711	1348	3711	0.508487
Minc_v4_shac_contig_153	222026			6	6	1466	2474	1326	313	0.904502	0.126516
Minc_v4_shac_contig_154	217114			3	2	3393	1	203	2261	0.0598291	2261
Minc_v4_shac_contig_155	214804	BEGIN	5120	4	0	1	1	5171	1	5171	1
Minc_v4_shac_contig_156	213503			4	4	2560	2127	631	1443	0.246484	0.67842
Minc_v4_shac_contig_157	208275	BEGIN	15474	0	5	1	1	5006	199	5006	199
Minc_v4_shac_contig_158	207749			0	0	1	1	6674	7081	6674	7081
Minc_v4_shac_contig_159	201548	END	19338	2	0	362	1	1034	19315	2.85635	19315
Minc_v4_shac_contig_160	200367			3	0	334	1	4476	1	13.4012	1
Minc_v4_shac_contig_161	198129			0	6	1	1515	1	932	1	0.615182
Minc_v4_shac_contig_162	197072	BEGIN	12823	2	6	1	2428	7445	103	7445	0.0424217
Minc_v4_shac_contig_163	185515			0	0	1	1	1	1	1	1
Minc_v4_shac_contig_164	171886	END	15756	6	0	2511	1	1766	5542	0.703306	5542
Minc_v4_shac_contig_165	169389			0	0	1	1	1	1	1	1
Minc_v4_shac_contig_166	168199			0	0	1	1	6610	5630	6610	5630
Minc_v4_shac_contig_167	167608			6	6	2708	2623	110	1	0.0406204	0.0003812
Minc_v4_shac_contig_168	164252			1	0	1	1	4307	1	4307	1
Minc_v4_shac_contig_169	161081			1	5	1	3191	973	183	973	0.0573488
Minc_v4_shac_contig_170	158415			4	0	343	1	4362	5271	12.7172	5271
Minc_v4_shac_contig_171	149755			6	10	2362	2877	1	1	0.0004234	0.0003476
Minc_v4_shac_contig_172	148442			4	10	1054	1329	1	135	0.0009488	0.10158
Minc_v4_shac_contig_173	143275			0	0	1	1	1	194	1	194
Minc_v4_shac_contig_174	136377			6	3	3294	1787	1	1	0.0003036	0.0005596
Minc_v4_shac_contig_175	134875			1	1	1	1	1	1	1	1
Minc_v4_shac_contig_176	134381			1	0	1	1	5396	9541	5396	9541
Minc_v4_shac_contig_177	133270			6	7	3265	1890	361	6934	0.110567	3.66878
Minc_v4_shac_contig_178	132260			3	0	1	1	1	1	1	1
Minc_v4_shac_contig_179	128364			3	1	552	299	4898	1068	8.87319	3.57191
Minc_v4_shac_contig_180	127929			0	0	1	1	49760	1	49760	1
Minc_v4_shac_contig_181	127272			4	4	928	3077	1405	1	1.51401	0.000325
Minc_v4_shac_contig_182	118050			2	7	2713	1725	1	765	0.0003686	0.443478
Minc_v4_shac_contig_183	111657			1	0	2279	1	7775	5535	3.41158	5535
Minc_v4_shac_contig_184	108933			0	0	1	1	5971	5457	5971	5457
Minc_v4_shac_contig_185	107321			0	0	1	1	1	1	1	1
Minc_v4_shac_contig_186	104896			0	4	1	4048	1	1003	1	0.247777
Minc_v4_shac_contig_187	104097			7	7	1	1	5498	4834	5498	4834
Minc_v4_shac_contig_188	102736			0	0	1	1	9126	8285	9126	8285
Minc_v4_shac_contig_189	100729			8	0	2039	1	1635	1	0.801864	1
Minc_v4_shac_contig_190	100700			2	8	894	1479	361	401	0.403803	0.271129
Minc_v4_shac_contig_191	99974			2	7	525	2209	207	1	0.394286	0.0004527
Minc_v4_shac_contig_192	99071			0	5	1	2392	1	1822	1	0.761706
Minc_v4_shac_contig_193	97879			0	0	1	1	1	1	1	1
Minc_v4_shac_contig_194	97628			0	0	1	1	1	1	1	1
Minc_v4_shac_contig_195	94175			10	4	1	1	5736	6310	5736	6310
Minc_v4_shac_contig_196	92611			1	0	1	1	5996	5575	5996	5575
Minc_v4_shac_contig_197	92255	END	6955	7	2	2349	1	1	4881	0.0004257	4881
Minc_v4_shac_contig_198	92036			1	1	600	78	7009	5563	11.6817	71.3205
Minc_v4_shac_contig_199	91394	BEGIN	14448	0	7	1	1	4759	4489	4759	4489
Minc_v4_shac_contig_200	90252			3	0	617	1	1820	1	2.94976	1
Minc_v4_shac_contig_201	89877			2	5	1	737	1	1078	1	1.46269
Minc_v4_shac_contig_202	88542			0	0	1	1	4508	9116	4508	9116
Minc_v4_shac_contig_203	83653			0	0	1	1	1427	1511	1427	1511
Minc_v4_shac_contig_204	83400			6	4	1	1	7128	4740	7128	4740
Minc_v4_shac_contig_205	80956			0	0	1	1	1	1	1	1
Minc_v4_shac_contig_206	79125			0	0	1	1	6902	14116	6902	14116
Minc_v4_shac_contig_207	79052			0	0	1	1	5272	5516	5272	5516
Minc_v4_shac_contig_208	78663			0	0	1	1	1	346	1	346
Minc_v4_shac_contig_209	75092	END	7004	7	0	1536	1	2053	4602	1.33659	4602
Minc_v4_shac_contig_210	74624			0	0	1	1	1	1	1	1
Minc_v4_shac_contig_211	74307			0	0	1	1	8827	5783	8827	5783
Minc_v4_shac_contig_212	73305			2	4	2434	947	2172	7093	0.892358	7.48997
Minc_v4_shac_contig_213	73060			0	0	1	1	1	1	1	1
Minc_v4_shac_contig_214	72754			0	0	1	1	6760	6643	6760	6643
Minc_v4_shac_contig_215	71529	END	10763	6	1	292	1	4284	10528	14.6712	10528
Minc_v4_shac_contig_216	71445			1	0	1	1	6508	5722	6508	5722
Minc_v4_shac_contig_217	70553			0	0	1	1	5301	4557	5301	4557
Minc_v4_shac_contig_218	70487			4	6	1455	695	778	1020	0.534708	1.46763
Minc_v4_shac_contig_219	70227			3	6	1	1	8281	4646	8281	4646
Minc_v4_shac_contig_220	69949			1	0	1	1	2715	1	2715	1
Minc_v4_shac_contig_221	69660			0	1	1	1	6856	5233	6856	5233
Minc_v4_shac_contig_222	69110			6	4	1595	2490	99	239	0.062069	0.0959839
Minc_v4_shac_contig_223	68310			7	3	292	1	3580	2913	12.2603	2913
Minc_v4_shac_contig_224	66910	END	6485	4	3	154	1	1	6447	0.0064935	6447
Minc_v4_shac_contig_225	66495			1	2	1	893	5372	6062	5372	6.78835
Minc_v4_shac_contig_226	65706			6	6	1	1	6444	9238	6444	9238
Minc_v4_shac_contig_227	62557			4	6	1	1	5393	5910	5393	5910
Minc_v4_shac_contig_228	59766			3	0	1	1	6398	5401	6398	5401
Minc_v4_shac_contig_229	59681			0	1	1	1	5122	8819	5122	8819
Minc_v4_shac_contig_230	59168			0	0	1	1	1	1	1	1
Minc_v4_shac_contig_231	58756			7	5	1	1	8521	5980	8521	5980
Minc_v4_shac_contig_232	57706			5	3	1489	529	1	1	0.0006716	0.0018904
Minc_v4_shac_contig_233	56868			6	2	1	1	6458	6963	6458	6963
Minc_v4_shac_contig_234	56711			0	0	1	1	1	1	1	1
Minc_v4_shac_contig_235	56604			0	0	1	1	1	1	1	1
Minc_v4_shac_contig_236	56367			5	5	1158	2061	1040	551	0.8981	0.267346
Minc_v4_shac_contig_237	56087			7	3	1933	1610	705	198	0.364718	0.122981
Minc_v4_shac_contig_238	55756			8	6	2248	3719	415	1	0.184609	0.0002689
Minc_v4_shac_contig_239	55539	BEGIN	12001	3	12	1	2389	6167	343	6167	0.143575
Minc_v4_shac_contig_240	54673			0	1	1	1	5113	9688	5113	9688
Minc_v4_shac_contig_241	54216			5	6	1	1	4916	5525	4916	5525
Minc_v4_shac_contig_242	54050			0	5	1	1558	3035	1236	3035	0.793325
Minc_v4_shac_contig_243	53960			5	1	578	216	3458	5124	5.9827	23.7222
Minc_v4_shac_contig_244	52908			0	2	1	1	4822	8087	4822	8087
Minc_v4_shac_contig_245	51478			8	7	1	1	8653	5056	8653	5056
Minc_v4_shac_contig_246	50260			6	2	2861	1	1	1882	0.0003495	1882
Minc_v4_shac_contig_247	50248			5	5	1	1	4738	4960	4738	4960
Minc_v4_shac_contig_248	50072		254	3	5	1	1680	4474	1	4474	0.0005952
Minc_v4_shac_contig_249	49966			0	1	1	1	6315	7914	6315	7914
Minc_v4_shac_contig_250	49856			3	3	1568	1994	314	803	0.200255	0.402708
Minc_v4_shac_contig_251	49639			4	3	441	423	408	431	0.92517	1.01891
Minc_v4_shac_contig_252	48892			3	9	1	2768	8829	1	8829	0.0003613
Minc_v4_shac_contig_253	48865			3	2	947	1606	728	169	0.768743	0.10523
Minc_v4_shac_contig_254	47076			1	1	1	4810	5344	5802	5344	1.20624
Minc_v4_shac_contig_255	46624			3	5	1190	1903	197	667	0.165546	0.350499
Minc_v4_shac_contig_256	46056			1	0	239	1	5397	7507	22.5816	7507
Minc_v4_shac_contig_257	45914			4	5	1	1	7985	8685	7985	8685
Minc_v4_shac_contig_258	43813	WHOLE	43751	0	0	1	1	43746	43746	43746	43746
Minc_v4_shac_contig_259	43753			7	7	1	1	6856	5390	6856	5390
Minc_v4_shac_contig_260	42856			3	5	992	1471	2290	175	2.30847	0.118967
Minc_v4_shac_contig_261	41099			0	0	1	1	6129	5658	6129	5658
Minc_v4_shac_contig_262	40192			8	4	1	1	6630	4722	6630	4722
Minc_v4_shac_contig_263	39869			0	0	1	1	12328	5772	12328	5772
Minc_v4_shac_contig_264	39113			0	0	1	1	1	1	1	1
Minc_v4_shac_contig_265	38952			1	0	355	1	10044	6224	28.293	6224
Minc_v4_shac_contig_266	37357			7	3	1	1	6179	5360	6179	5360
Minc_v4_shac_contig_267	37269			4	4	3660	10	1	139	0.0002732	13.9
Minc_v4_shac_contig_268	37101			0	1	1	129	7771	6350	7771	49.2248
Minc_v4_shac_contig_269	35524			0	0	1	1	1	1	1	1
Minc_v4_shac_contig_270	34912	WHOLE	34638	0	0	1	1	4925	4825	4925	4825
Minc_v4_shac_contig_271	34580			4	2	274	1	357	115	1.30292	115
Minc_v4_shac_contig_272	34043			6	5	1	1	10310	6843	10310	6843
Minc_v4_shac_contig_273	33521			0	0	1	1	5927	5834	5927	5834
Minc_v4_shac_contig_274	33376			0	0	1	1	4938	7954	4938	7954
Minc_v4_shac_contig_275	29831			2	7	1	2808	7647	1	7647	0.0003561
Minc_v4_shac_contig_276	29097			0	0	1	1	1	1	1	1
Minc_v4_shac_contig_277	27610			2	1	4912	98	6709	9175	1.36584	93.6224
Minc_v4_shac_contig_278	27439			1	4	1	1379	1	230	1	0.166788
Minc_v4_shac_contig_279	25260			3	2	1	1	6216	6892	6216	6892
Minc_v4_shac_contig_280	24360			6	5	1837	783	694	315	0.37779	0.402299
Minc_v4_shac_contig_281	23723	WHOLE	23711	1	0	776	1	5204	5122	6.70619	5122
Minc_v4_shac_contig_282	22642	WHOLE	13278	0	2	1	2069	8022	641	8022	0.309812
Minc_v4_shac_contig_283	22191			0	0	1	1	5669	11696	5669	11696
Minc_v4_shac_contig_284	21160			6	5	2073	1038	1	997	0.0004824	0.960501
Minc_v4_shac_contig_285	20107			0	0	1	1	5431	5400	5431	5400
Minc_v4_shac_contig_286	13048			0	0	1	1	1643	2799	1643	2799
Minc_v4_shac_contig_287	10599			0	0	2241	497	101	712	0.0450692	1.4326
Minc_v4_shac_contig_288	8836	WHOLE	8609	0	0	1	1	5455	5341	5455	5341
Minc_v4_shac_contig_289	7621			0	0	2867	1	5460	5018	1.90443	5018
Minc_v4_shac_contig_290	3175			0	0	1	1	2999	1	2999	1
Minc_v4_shac_contig_291	2390	WHOLE	2351	0	0	1	1	2302	1	2302	1

## Sheet: Mjav
		Telomere		Coding regions				Repetitive elements				Ratio RE/CDS
Contig	Lenght	Side	Size	Number of genes at the begin of contig (10kb)	Number of genes at the end of contig (10kb)	Number of coding bases on exon_begin	Nunmber of bases on exon_end	Number of RE at the begin of contig (10kb)	Number of RE at the end of contig (10kb)	Number of bases in RE_begin	Number of bases on RE_end	RE/CDS bases Begin	RE/CDS bases end
>Mjav_v4_contig_1	6717966	NONE	NA	2	6	2856	6956	9	5	1898	1550	0.664566	0.222829
>Mjav_v4_contig_2	6123100	NONE	NA	3	4	1836	2687	9	8	2159	1654	1.17593	0.615556
>Mjav_v4_contig_3	5865139	BEGIN	8741	2	5	530	4879	21	2	9574	203	18.0642	0.0416069
>Mjav_v4_contig_4	5117965	NONE	NA	3	0	1252	1	12	0	2106	1	1.68211	1
>Mjav_v4_contig_5	4793687	END	11086	2	0	492	1	14	27	2910	10348	5.91463	10348
>Mjav_v4_contig_6	4196730	BEGIN/END	5706 then 6346	1	1	1306	271	19	20	6805	9032	5.21057	33.3284
>Mjav_v4_contig_7	3929591	NONE	NA	3	3	3756	2522	14	4	2723	1820	0.724973	0.721649
>Mjav_v4_contig_8	3848019	BEGIN	8839	0	4	1	3780	23	5	9892	802	9892	0.212169
>Mjav_v4_contig_9	3731544	BEGIN	9314	0	1	1	798	26	11	9976	1465	9976	1.83584
>Mjav_v4_contig_10	3727609	NONE	NA	0	5	1	7217	23	3	10523	2641	10523	0.365942
>Mjav_v4_contig_11	3682143	BEGIN/END	5168 then 4695	3	1	2301	2915	18	14	6379	5258	2.77227	1.80377
>Mjav_v4_contig_12	3618856	NONE	NA	2	0	5922	1	1	53	86	5473	0.0145221	5473
>Mjav_v4_contig_13	3431098	NONE	NA	2	2	670	2179	23	3	9458	719	14.1164	0.329968
>Mjav_v4_contig_14	3352476	NONE	NA	4	5	6371	3543	0	6	1	622	0.000156961	0.175557
>Mjav_v4_contig_15	3337241	NONE	NA	1	0	1366	1	17	1	3079	16586	2.25403	16586
>Mjav_v4_contig_16	3140607	NONE	NA	3	3	5423	2545	2	8	1627	1595	0.300018	0.626719
>Mjav_v4_contig_17	3102899	NONE	NA	1	0	184	1	5	1	1237	208	6.72283	208
>Mjav_v4_contig_18	3040784	NONE	NA	0	3	1	4854	0	8	1	1792	1	0.36918
>Mjav_v4_contig_19	3027456	NONE	NA	2	0	1145	1	2	17	216	20714	0.188646	20714
>Mjav_v4_contig_20	3015490	NONE	NA	3	5	1614	6142	15	1	6083	116	3.7689	0.0188864
>Mjav_v4_contig_21	2955652	NONE	NA	4	5	6280	4061	0	4	1	2078	0.000159236	0.511697
>Mjav_v4_contig_22	2819050	NONE	NA	0	0	1	1	0	1	1	20390	1	20390
>Mjav_v4_contig_23	2796361	BEGIN	10447	0	6	1	1037	29	16	10048	3484	10048	3.35969
>Mjav_v4_contig_24	2652863	BEGIN	9532	0	2	1	731	26	7	10026	2521	10026	3.4487
>Mjav_v4_contig_25	2638565	NONE	NA	2	0	690	1	13	8	2290	10438	3.31884	10438
>Mjav_v4_contig_26	2606523	NONE	NA	4	2	3751	867	10	4	1389	377	0.370301	0.434833
>Mjav_v4_contig_27	2587139	BEGIN	8338	1	1	417	802	25	15	9699	4482	23.259	5.58853
>Mjav_v4_contig_28	2586793	NONE	NA	5	2	3998	99	4	10	595	4981	0.148824	50.3131
>Mjav_v4_contig_29	2578546	NONE	NA	3	0	1918	1	10	0	1680	1	0.875912	1
>Mjav_v4_contig_30	2535546	NONE	NA	0	4	1	4236	15	11	5865	2289	5865	0.540368
>Mjav_v4_contig_31	2531092	BEGIN	6157	4	3	1455	3783	23	8	7825	1449	5.37801	0.383029
>Mjav_v4_contig_32	2521542	BEGIN	4637	3	1	1971	583	24	9	10095	10323	5.12177	17.7067
>Mjav_v4_contig_33	2481751	NONE	NA	0	3	1	6505	10	7	7452	1561	7452	0.239969
>Mjav_v4_contig_34	2465385	BEGIN	1602	3	0	3432	1	2	12	265	3291	0.0772145	3291
>Mjav_v4_contig_35	2409042	NONE	NA	0	0	1	1	4	0	849	1	849	1
>Mjav_v4_contig_36	2404055	NONE	NA	3	5	1318	5182	7	7	3296	1435	2.50076	0.27692
>Mjav_v4_contig_37	2372255	NONE	NA	4	5	2868	3768	9	15	3206	2534	1.11785	0.672505
>Mjav_v4_contig_38	2368785	NONE	NA	0	4	1	1102	26	15	15165	3363	15165	3.05172
>Mjav_v4_contig_39	2335338	NONE	NA	0	3	1	1962	0	4	1	527	1	0.268603
>Mjav_v4_contig_40	2327323	END	25605	0	1	1	200	7	19	11483	11382	11483	56.91
>Mjav_v4_contig_41	2281408	NONE	NA	3	0	3416	1	6	9	10265	2093	3.00498	2093
>Mjav_v4_contig_42	2265482	NONE	NA	0	4	1	1953	0	2	1	1118	1	0.572453
>Mjav_v4_contig_43	2214141	NONE	NA	3	0	5241	1	7	19	2026	20912	0.386567	20912
>Mjav_v4_contig_44	2197962	NONE	NA	1	3	2299	1569	7	8	1048	1032	0.45585	0.657744
>Mjav_v4_contig_45	2186399	NONE	NA	4	0	XX	XX	18	0	9926	1	#VALUE!	#VALUE!
>Mjav_v4_contig_46	2167261	NONE	NA	0	0			0	6	1	1557	#DIV/0!	#DIV/0!
>Mjav_v4_contig_47	2157911	NONE	NA	1	0	169	1	11	1	9625	27265	56.9527	27265
>Mjav_v4_contig_48	2073847	END	4439	0	1	1	159	33	17	6878	5301	6878	33.3396
>Mjav_v4_contig_49	2067115	NONE	NA	2	0	5879	1	1	6	146	1542	0.0248342	1542
>Mjav_v4_contig_50	2052563	BEGIN	7377	2	4	413	1833	20	12	8236	2674	19.9419	1.45881
>Mjav_v4_contig_51	2006504	NONE	NA	0	4	1	3747	0	3	1	395	1	0.105418
>Mjav_v4_contig_52	2002751	NONE	NA	3	2	1244	1505	3	1	491	140	0.394695	0.0930233
>Mjav_v4_contig_53	1983093	NONE	NA	3	3	3990	4120	4	6	441	1356	0.110526	0.329126
>Mjav_v4_contig_54	1964371	BEGIN	11440	0	3	1	4100	27	3	9940	434	9940	0.105854
>Mjav_v4_contig_55	1899281	NONE	NA	2	3	3352	3408	7	8	2745	1575	0.818914	0.462148
>Mjav_v4_contig_56	1883849	NONE	NA	0	0	1	1	1	1	128	35425	128	35425
>Mjav_v4_contig_57	1879034	BEGIN	8779	2	4	717	2606	28	3	9807	611	13.6778	0.234459
>Mjav_v4_contig_58	1855213	NONE	NA	4	2	4871	1535	7	3	1251	606	0.256826	0.394788
>Mjav_v4_contig_59	1852691	NONE	NA	5	2	6232	1111	0	22	1	3450	0.000160462	3.10531
>Mjav_v4_contig_60	1833996	NONE	NA	0	6	1	6244	59	0	5487	1	5487	0.000160154
>Mjav_v4_contig_61	1829306	NONE	NA	3	5	5127	2377	6	0	1228	1	0.239516	0.000420698
>Mjav_v4_contig_62	1817313	NONE	NA	3	1	2140	170	6	3	1926	695	0.9	4.08824
>Mjav_v4_contig_63	1798221	NONE	NA	2	2	955	1499	13	27	10738	4457	11.244	2.97332
>Mjav_v4_contig_64	1778928	BEGIN	6474	2	0	2801	1	20	10	7268	3158	2.59479	3158
>Mjav_v4_contig_65	1769673	NONE	NA	4	4	2860	3445	3	0	587	1	0.205245	0.000290276
>Mjav_v4_contig_66	1766099	NONE	NA	5	3	2538	1491	9	6	2637	2328	1.03901	1.56137
>Mjav_v4_contig_67	1762567	NONE	NA	3	0	2585	1	6	4	1765	9677	0.682785	9677
>Mjav_v4_contig_68	1736261	BEGIN	9283	0	0	1	1	27	0	11460	1	11460	1
>Mjav_v4_contig_69	1714646	NONE	NA	1	0	423	1	7	0	3296	1	7.79196	1
>Mjav_v4_contig_70	1707872	NONE	NA	1	0	3204	1	2	1	263	11113	0.0820849	11113
>Mjav_v4_contig_71	1652506	NONE	NA	4	0	1657	1	11	0	4708	1	2.84128	1
>Mjav_v4_contig_72	1642783	NONE	NA	0	0	1	1	0	1	1	47525	1	47525
>Mjav_v4_contig_73	1613364	BEGIN	11701	0	1	1	6606	29	8	10309	8653	10309	1.30987
>Mjav_v4_contig_74	1535085	NONE	NA	0	1	1	1095	7	12	45324	2574	45324	2.35068
>Mjav_v4_contig_75	1532971	NONE	NA	4	2	2325	5241	7	0	1284	1	0.552258	0.000190803
>Mjav_v4_contig_76	1524460	END	11744	0	0	1	1	0	7	1	1744	1	1744
>Mjav_v4_contig_77	1517716	NONE	NA	2	0	2572	1	2	0	323	1	0.125583	1
>Mjav_v4_contig_78	1486029	NONE	NA	4	5	5959	2784	1	4	837	428	0.14046	0.153736
>Mjav_v4_contig_79	1456814	NONE	NA	0	0	1	1	0	0	1	1	1	1
>Mjav_v4_contig_80	1387712	BEGIN	8070	2	1	848	214	52	20	8425	6436	9.93514	30.0748
>Mjav_v4_contig_81	1374171	NONE	NA	2	5	2524	3339	14	3	2627	822	1.04081	0.246181
>Mjav_v4_contig_82	1372361	NONE	NA	0	0	1	1	1	0	85042	1	85042	1
>Mjav_v4_contig_83	1368501	NONE	NA	4	1	3548	2174	7	5	10837	4360	3.0544	2.00552
>Mjav_v4_contig_84	1367818	BEGIN	5142	2	5	1228	3290	17	1	6934	689	5.64658	0.209422
>Mjav_v4_contig_85	1333941	NONE	NA	3	5	6418	3796	5	0	836	1	0.130259	0.000263435
>Mjav_v4_contig_86	1316918	NONE	NA	0	1	1	219	6	30	11231	5494	11231	25.0868
>Mjav_v4_contig_87	1305500	NONE	NA	5	1	3005	589	0	5	1	1198	0.000332779	2.03396
>Mjav_v4_contig_88	1289335	END	7689	0	1	1	508	6	27	2740	8905	2740	17.5295
>Mjav_v4_contig_89	1281693	NONE	NA	1	3	2988	2711	6	8	1414	2715	0.473226	1.00148
>Mjav_v4_contig_90	1268366	NONE	NA	5	2	5480	6086	2	1	632	100	0.115328	0.0164312
>Mjav_v4_contig_91	1267255	NONE	NA	3	0	1599	1	3	8	75603	15736	47.2814	15736
>Mjav_v4_contig_92	1260690	NONE	NA	3	0	3588	1	2	0	288	1	0.0802676	1
>Mjav_v4_contig_93	1258958	NONE	NA	3	4	2580	3665	6	5	1156	743	0.448062	0.202729
>Mjav_v4_contig_94	1253221	NONE	NA	2	4	743	3657	21	10	7209	1747	9.70256	0.477714
>Mjav_v4_contig_95	1238753	NONE	NA	3	2	1748	1267	5	2	4165	592	2.38272	0.467245
>Mjav_v4_contig_96	1231092	NONE	NA	2	0	1397	1	14	59	4186	7350	2.99642	7350
>Mjav_v4_contig_97	1216714	NONE	NA	3	0	5353	1	3	11	956	2400	0.178591	2400
>Mjav_v4_contig_98	1198533	END	9262	1	1	558	41	6	35	634	10137	1.1362	247.244
>Mjav_v4_contig_99	1189479	NONE	NA	0	2	1	928	13	19	12934	3316	12934	3.57328
>Mjav_v4_contig_100	1127406	NONE	NA	2	5	1918	3974	12	5	2106	929	1.09802	0.23377
>Mjav_v4_contig_101	1019295	NONE	NA	4	0	4171	1	8	16	1541	15716	0.369456	15716
>Mjav_v4_contig_102	1012674	NONE	NA	1	1	637	703	8	12	3790	1949	5.94976	2.7724
>Mjav_v4_contig_103	1002500	NONE	NA	4	5	4195	2884	3	2	632	514	0.150656	0.178225
>Mjav_v4_contig_104	996320	NONE	NA	4	1	5194	3287	1	9	85	1433	0.016365	0.43596
>Mjav_v4_contig_105	994324	NONE	NA	3	1	2604	276	16	20	4182	7951	1.60599	28.808
>Mjav_v4_contig_106	974756	NONE	NA	0	0	1	1	0	0	1	1	1	1
>Mjav_v4_contig_107	971523	END	4270	2	2	4657	2953	13	17	2540	6580	0.545416	2.22824
>Mjav_v4_contig_108	951047	NONE	NA	0	0	1	1	9	0	12804	1	12804	1
>Mjav_v4_contig_109	940396	END	10869	2	0	9218	1	3	33	712	10208	0.0772402	10208
>Mjav_v4_contig_110	939592	NONE	NA	3	3	XX	4265	20	1	10066	332	#VALUE!	0.0778429
>Mjav_v4_contig_111	919820	NONE	NA	1	3	113	2840	21	8	7309	1902	64.6814	0.669718
>Mjav_v4_contig_112	919641	NONE	NA	0	1	XX	XX	0	22	1	8325	#VALUE!	#VALUE!
>Mjav_v4_contig_113	910931	NONE	NA	6	3	6609	3335	0	7	1	10137	0.000151309	3.03958
>Mjav_v4_contig_114	862767	NONE	NA	0	0	1	1	0	0	1	1	1	1
>Mjav_v4_contig_115	859778	NONE	NA	0	0	1	1	0	0	1	1	1	1
>Mjav_v4_contig_116	834870	BEGIN	5770	1	2	749	968	21	6	7880	735	10.5207	0.759298
>Mjav_v4_contig_117	830814	NONE	NA	4	4	4108	3495	0	6	1	1440	0.000243427	0.412017
>Mjav_v4_contig_118	826074	NONE	NA	1	1	1708	1230	8	15	6662	4685	3.90047	3.80894
>Mjav_v4_contig_119	824938	NONE	NA	2	7	2322	4328	18	8	2682	1253	1.15504	0.28951
>Mjav_v4_contig_120	808881	NONE	NA	0	4	1	3507	0	5	1	1099	1	0.313373
>Mjav_v4_contig_121	807039	NONE	NA	3	4	3686	5613	3	1	473	9850	0.128323	1.75485
>Mjav_v4_contig_122	793873	NONE	NA	4	2	3382	1488	2	11	4233	22050	1.25163	14.8185
>Mjav_v4_contig_123	781553	NONE	NA	0	3	1	2368	0	14	1	2696	1	1.13851
>Mjav_v4_contig_124	772250	NONE	NA	0	0	1	1	25	5	9561	802	9561	802
>Mjav_v4_contig_125	772137	NONE	NA	6	0	5652	1	10	58	8577	7250	1.51752	7250
>Mjav_v4_contig_126	762899	NONE	NA	3	0	2667	1	15	0	5541	1	2.07762	1
>Mjav_v4_contig_127	751545	NONE	NA	1	5	2621	6599	1	3	127	7555	0.0484548	1.14487
>Mjav_v4_contig_128	730968	BEGIN	9620	0	0	1	1	20	0	9435	1	9435	1
>Mjav_v4_contig_129	722853	NONE	NA	4	11	3172	3503	14	8	10955	1454	3.45366	0.415073
>Mjav_v4_contig_130	720248	NONE	NA	4	0	2305	1	18	10	4206	13286	1.82473	13286
>Mjav_v4_contig_131	718052	NONE	NA	0	4	1	2125	0	0	1	1	1	0.000470588
>Mjav_v4_contig_132	716590	END	62943	4	2	2511	3465	14	7	6253	2452	2.49024	0.707648
>Mjav_v4_contig_133	712697	NONE	NA	2	8	1217	XX	31	16	5770	9186	4.74117	#VALUE!
>Mjav_v4_contig_134	705642	NONE	NA	1	2	761	3795	1	13	353	2645	0.463863	0.69697
>Mjav_v4_contig_135	694289	NONE	NA	6	3	5906	7200	5	1	645	87	0.109211	0.0120833
>Mjav_v4_contig_136	690666	NONE	NA	3	8	2959	XX	11	14	7096	10112	2.39811	#VALUE!
>Mjav_v4_contig_137	687437	NONE	NA	3	6	1812	3232	2	4	224	1755	0.12362	0.543007
>Mjav_v4_contig_138	682462	NONE	NA	4	0	1292	1	1	35	147	6581	0.113777	6581
>Mjav_v4_contig_139	642188	END	8056	6	2	1803	1621	22	27	3420	8841	1.89684	5.45404
>Mjav_v4_contig_140	619616	NONE	NA	0	3	1	1832	0	18	1	4122	1	2.25
>Mjav_v4_contig_141	588041	END	5835	2	3	2165	2579	0	20	1	9151	0.000461894	3.54827
>Mjav_v4_contig_142	574445	BEGIN	14493	0	2	1	2581	30	2	10174	562	10174	0.217745
>Mjav_v4_contig_143	572954	BEGIN	7965	2	2	484	3479	12	8	3811	1627	7.87397	0.467663
>Mjav_v4_contig_144	550564	NONE	NA	3	0	XX	XX	12	20	9748	9463	#VALUE!	#VALUE!
>Mjav_v4_contig_145	543182	NONE	NA	2	5	6182	2347	1	8	87	1111	0.0140731	0.47337
>Mjav_v4_contig_146	524548	NONE	NA	2	3	5114	2728	6	3	2489	571	0.486703	0.209311
>Mjav_v4_contig_147	517523	END	9579	2	0	2001	1	13	0	1912	1	0.955522	1
>Mjav_v4_contig_148	505719	NONE	NA	4	2	2759	478	10	20	1643	3078	0.595506	6.43933
>Mjav_v4_contig_149	498051	NONE	NA	0	2	1	2140	0	27	1	5527	1	2.58271
>Mjav_v4_contig_150	493004	NONE	NA	0	3	1	2132	16	8	20806	1612	20806	0.756098
>Mjav_v4_contig_151	482639	NONE	NA	5	0	2895	1	8	59	1147	5868	0.3962	5868
>Mjav_v4_contig_152	476187	NONE	NA	2	4	4152	4069	8	6	10984	1026	2.64547	0.25215
>Mjav_v4_contig_153	470542	NONE	NA	5	0	3164	1	12	54	8406	7132	2.65676	7132
>Mjav_v4_contig_154	466586	BEGIN	8945	0	2	1	4296	25	5	9881	771	9881	0.179469
>Mjav_v4_contig_155	460617	NONE	NA	4	5	6639	6307	3	0	443	1	0.0667269	0.000158554
>Mjav_v4_contig_156	455649	NONE	NA	4	1	3419	542	12	0	1658	1	0.484937	0.00184502
>Mjav_v4_contig_157	450210	NONE	NA	0	3	1	6610	7	1	9954	99	9954	0.0149773
>Mjav_v4_contig_158	422754	NONE	NA	1	0	693	1	17	1	15281	12233	22.0505	12233
>Mjav_v4_contig_159	414722	NONE	NA	0	8	1	7237	0	14	1	6656	1	0.919718
>Mjav_v4_contig_160	411376	NONE	NA	0	0	1	1	4	6	1037	1508	1037	1508
>Mjav_v4_contig_161	403329	NONE	NA	3	0	XX	XX	12	28	9973	6332	#VALUE!	#VALUE!
>Mjav_v4_contig_162	386580	END	7566	2	1	1530	371	0	27	1	8496	0.000653595	22.9003
>Mjav_v4_contig_163	359524	NONE	NA	1	2	2267	1971	10	2	2080	225	0.917512	0.114155
>Mjav_v4_contig_164	350462	NONE	NA	2	6	2154	XX	16	17	2689	10229	1.24838	#VALUE!
>Mjav_v4_contig_165	350383	END	7725	0	2	1	1482	9	26	909	12354	909	8.33603
>Mjav_v4_contig_166	339428	NONE	NA	0	2	1	2694	12	2	14150	274	14150	0.101707
>Mjav_v4_contig_167	331388	NONE	NA	3	0	4411	1	1	9	210	1715	0.0476083	1715
>Mjav_v4_contig_168	331058	NONE	NA	8	4	4878	4369	3	3	429	1357	0.0879459	0.310597
>Mjav_v4_contig_169	326811	NONE	NA	2	3	2755	903	10	28	9519	8695	3.45517	9.62901
>Mjav_v4_contig_170	325466	NONE	NA	4	0	2285	1	10	15	3069	20678	1.34311	20678
>Mjav_v4_contig_171	320716	NONE	NA	6	5	3040	3983	12	0	1710	1	0.5625	0.000251067
>Mjav_v4_contig_172	314841	NONE	NA	2	1	666	2078	11	5	8589	573	12.8964	0.275746
>Mjav_v4_contig_173	303794	NONE	NA	0	2	1	2653	13	9	3660	1480	3660	0.557859
>Mjav_v4_contig_174	298446	NONE	NA	7	3	XX	1367	12	6	9612	2890	#VALUE!	2.11412
>Mjav_v4_contig_175	297920	NONE	NA	2	3	XX	XX	19	11	9744	9484	#VALUE!	#VALUE!
>Mjav_v4_contig_176	292511	NONE	NA	0	0	1	1	15	19	11169	14242	11169	14242
>Mjav_v4_contig_177	291953	NONE	NA	7	5	1146	5388	12	6	2503	819	2.18412	0.152004
>Mjav_v4_contig_178	290130	NONE	NA	3	2	3590	2501	2	5	561	1567	0.156267	0.626549
>Mjav_v4_contig_179	282888	NONE	NA	1	0	XX	XX	24	19	3800	4737	#VALUE!	#VALUE!
>Mjav_v4_contig_180	274799	NONE	NA	3	2	2203	1294	9	5	2396	3963	1.08761	3.0626
>Mjav_v4_contig_181	272727	NONE	NA	2	0	533	1	8	0	4770	1	8.94934	1
>Mjav_v4_contig_182	271643	NONE	NA	3	1	2824	3557	5	16	4886	3252	1.73017	0.914254
>Mjav_v4_contig_183	270940	BEGIN	9918	1	0	XX	XX	45	58	9824	5742	#VALUE!	#VALUE!
>Mjav_v4_contig_184	262322	NONE	NA	0	1	1	359	0	7	1	11069	1	30.8329
>Mjav_v4_contig_185	260005	NONE	NA	1	4	387	2827	21	2	11724	217	30.2946	0.0767598
>Mjav_v4_contig_186	254365	NONE	NA	5	2	4451	1050	3	6	300	869	0.0674006	0.827619
>Mjav_v4_contig_187	251753	END	7880	0	2	1	787	58	28	5796	9607	5796	12.2071
>Mjav_v4_contig_188	250603	NONE	NA	0	2	1	2077	0	23	1	7037	1	3.38806
>Mjav_v4_contig_189	246968	BEGIN	10287	0	0	1	1	27	59	10420	7089	10420	7089
>Mjav_v4_contig_190	246785	NONE	NA	3	6	1957	4084	4	1	647	99	0.330608	0.0242409
>Mjav_v4_contig_191	245132	NONE	NA	0	0	1	1	0	13	1	13057	1	13057
>Mjav_v4_contig_192	241315	NONE	NA	2	0	5507	1	6	11	13432	14148	2.43908	14148
>Mjav_v4_contig_193	239379	NONE	NA	3	2	6972	1007	4	15	441	2172	0.063253	2.1569
>Mjav_v4_contig_194	238048	NONE	NA	0	1	1	298	7	4	10947	1725	10947	5.78859
>Mjav_v4_contig_195	232871	NONE	NA	0	4	1	2680	0	15	1	3699	1	1.38022
>Mjav_v4_contig_196	227202	NONE	NA	0	5	XX	XX	6	14	1277	10039	#VALUE!	#VALUE!
>Mjav_v4_contig_197	226818	BEGIN	11922	0	4	1	4788	30	0	10185	1	10185	0.000208855
>Mjav_v4_contig_198	221892	NONE	NA	0	0	1	1	0	0	1	1	1	1
>Mjav_v4_contig_199	220196	BEGIN	8547	1	5	207	4154	23	1	9719	126	46.9517	0.0303322
>Mjav_v4_contig_200	217683	NONE	NA	3	0	3305	1	3	21	508	4815	0.153707	4815
>Mjav_v4_contig_201	215613	BEGIN	8286	2	0	1426	1	27	0	9368	1	6.56942	1
>Mjav_v4_contig_202	214325	NONE	NA	1	0	337	1	21	6	4708	1643	13.9703	1643
>Mjav_v4_contig_203	212298	NONE	NA	0	0	1	1	16	29	4626	5758	4626	5758
>Mjav_v4_contig_204	205173	END	10151	1	0	2019	1	3	25	439	10256	0.217434	10256
>Mjav_v4_contig_205	203639	NONE	NA	0	0	1	1	58	59	6824	7147	6824	7147
>Mjav_v4_contig_206	190786	NONE	NA	5	4	4276	4883	3	4	1075	662	0.251403	0.135572
>Mjav_v4_contig_207	186976	NONE	NA	1	4	4145	2351	1	10	103	2117	0.0248492	0.900468
>Mjav_v4_contig_208	182284	NONE	NA	0	2	1	1658	0	17	1	4093	1	2.46864
>Mjav_v4_contig_209	181510	NONE	NA	0	0	1	1	14	26	4060	7212	4060	7212
>Mjav_v4_contig_210	175424	NONE	NA	0	0	1	1	58	58	7028	7005	7028	7005
>Mjav_v4_contig_211	173804	NONE	NA	0	5	1	2709	1	9	50198	2562	50198	0.945736
>Mjav_v4_contig_212	172586	END	8398	4	2	4167	784	2	27	178	9620	0.0427166	12.2704
>Mjav_v4_contig_213	172495	NONE	NA	0	0	1	1	11	9	13078	9696	13078	9696
>Mjav_v4_contig_214	169431	NONE	NA	0	1	1	765	38	12	7453	2332	7453	3.04837
>Mjav_v4_contig_215	167559	BEGIN	13871	1	3	367	2163	30	1	9952	127	27.1172	0.0587147
>Mjav_v4_contig_216	167115	NONE	NA	0	0	1	1	7	0	2348	1	2348	1
>Mjav_v4_contig_217	165852	NONE	NA	0	0	1	1	6	11	10727	11833	10727	11833
>Mjav_v4_contig_218	163978	NONE	NA	1	0	76	1	10	0	8269	1	108.803	1
>Mjav_v4_contig_219	157395	NONE	NA	0	4	1	2410	13	13	18494	3483	18494	1.44523
>Mjav_v4_contig_220	154416	NONE	NA	2	5	3262	4402	5	0	621	1	0.190374	0.000227169
>Mjav_v4_contig_221	152941	BEGIN	7314	1	4	1269	3901	21	2	8474	298	6.6777	0.0763907
>Mjav_v4_contig_222	147275	NONE	NA	2	3	3385	4769	1	3	85	353	0.0251108	0.0740197
>Mjav_v4_contig_223	140020	NONE	NA	2	3	1177	2489	10	3	1963	6507	1.6678	2.6143
>Mjav_v4_contig_224	139365	END	8230	6	1	4788	583	5	27	3209	9971	0.670217	17.1029
>Mjav_v4_contig_225	138070	NONE	NA	0	2	1	3354	117	6	15773	1311	15773	0.390877
>Mjav_v4_contig_226	134550	NONE	NA	0	1	1	1230	33	12	6216	10646	6216	8.65528
>Mjav_v4_contig_227	130964	NONE	NA	0	0	1	1	30	28	12362	11575	12362	11575
>Mjav_v4_contig_228	129616	NONE	NA	0	0	1	1	1	1	29481	36769	29481	36769
>Mjav_v4_contig_229	128149	NONE	NA	0	0	1	1	17	5	19968	14513	19968	14513
>Mjav_v4_contig_230	124493	NONE	NA	0	0	1	1	2	1	946	865	946	865
>Mjav_v4_contig_231	123984	END	9976	6	0	4202	1	7	30	1025	10230	0.243931	10230
>Mjav_v4_contig_232	122040	NONE	NA	1	0	325	1	23	10	3393	1647	10.44	1647
>Mjav_v4_contig_233	121964	NONE	NA	0	0	1	1	20	0	9114	1	9114	1
>Mjav_v4_contig_234	120385	NONE	NA	4	3	5167	1369	10	39	1755	7157	0.339656	5.2279
>Mjav_v4_contig_235	118659	NONE	NA	0	2	1	627	9	35	9034	11935	9034	19.0351
>Mjav_v4_contig_236	116308	NONE	NA	0	0	1	1	0	0	1	1	1	1
>Mjav_v4_contig_237	113105	NONE	NA	0	1	1	1152	7	23	3465	7448	3465	6.46528
>Mjav_v4_contig_238	112487	END	5684	1	1	908	1001	2	3	997	1413	1.09802	1.41159
>Mjav_v4_contig_239	112095	BEGIN	10873	0	4	1	4987	23	9	10121	2573	10121	0.515941
>Mjav_v4_contig_240	111864	NONE	NA	1	0	316	1	31	2	5749	3034	18.193	3034
>Mjav_v4_contig_241	111555	BEGIN	11309	0	3	1	5524	27	0	10274	1	10274	0.000181028
>Mjav_v4_contig_242	107113	NONE	NA	3	3	1480	3916	6	0	1081	1	0.730405	0.000255363
>Mjav_v4_contig_243	106635	NONE	NA	0	0	1	1	2	0	618	1	618	1
>Mjav_v4_contig_244	100436	NONE	NA	6	6	3876	6001	2	0	339	1	0.0874613	0.000166639
>Mjav_v4_contig_245	97576	BEGIN	5925	3	3	2545	4300	23	1	7131	201	2.80196	0.0467442
>Mjav_v4_contig_246	93663	END	4226	7	3	6011	2179	3	16	1140	5143	0.189652	2.36026
>Mjav_v4_contig_247	88784	NONE	NA	5	1	XX	382	20	9	10237	1123	#VALUE!	2.93979
>Mjav_v4_contig_248	88727	NONE	NA	0	0	1	1	5	7	10402	13833	10402	13833
>Mjav_v4_contig_249	88339	NONE	NA	5	0	3328	1	5	8	841	2234	0.252704	2234
>Mjav_v4_contig_250	86970	BEGIN	10249	0	5	1	6271	25	2	10194	203	10194	0.0323712
>Mjav_v4_contig_251	86812	NONE	NA	0	4	1	2976	16	8	19367	1291	19367	0.433804
>Mjav_v4_contig_252	86482	NONE	NA	1	0	202	1	43	29	8685	21075	42.995	21075
>Mjav_v4_contig_253	83212	NONE	NA	6	3	XX	XX	17	12	9868	9879	#VALUE!	#VALUE!
>Mjav_v4_contig_254	83079	NONE	NA	0	0	1	1	82	107	12387	13724	12387	13724
>Mjav_v4_contig_255	80233	NONE	NA	4	4	XX	1295	16	9	9486	2690	#VALUE!	2.07722
>Mjav_v4_contig_256	80201	NONE	NA	0	0	1	1	0	0	1	1	1	1
>Mjav_v4_contig_257	79681	NONE	NA	0	1	1	412	1	2	10489	13383	10489	32.483
>Mjav_v4_contig_258	77235	NONE	NA	1	2	3029	1648	5	16	1024	10521	0.338065	6.3841
>Mjav_v4_contig_259	76898	NONE	NA	0	1	1	812	7	9	1548	2425	1548	2.98645
>Mjav_v4_contig_260	75204	NONE	NA	0	0	1	1	6	0	8940	1	8940	1
>Mjav_v4_contig_261	75129	NONE	NA	0	0	1	1	14	15	18121	9438	18121	9438
>Mjav_v4_contig_262	74935	NONE	NA	2	4	XX	XX	18	12	9547	10603	#VALUE!	#VALUE!
>Mjav_v4_contig_263	74391	NONE	NA	0	0	1	1	14	24	11927	13992	11927	13992
>Mjav_v4_contig_264	71953	NONE	NA	1	0	1170	1	9	12	2140	7073	1.82906	7073
>Mjav_v4_contig_265	71774	NONE	NA	0	0	1	1	16	6	11999	5624	11999	5624
>Mjav_v4_contig_266	70928	NONE	NA	0	0	1	1	28	8	4575	8735	4575	8735
>Mjav_v4_contig_267	70610	NONE	NA	0	0	1	1	58	58	5843	6162	5843	6162
>Mjav_v4_contig_268	69395	NONE	NA	0	0	1	1	3	19	14282	20485	14282	20485
>Mjav_v4_contig_269	68976	NONE	NA	3	3	XX	XX	10	11	9507	11034	#VALUE!	#VALUE!
>Mjav_v4_contig_270	68784	NONE	NA	0	0	1	1	14	20	11369	9667	11369	9667
>Mjav_v4_contig_271	67335	NONE	NA	1	2	317	2622	8	2	961	361	3.03155	0.137681
>Mjav_v4_contig_272	65477	NONE	NA	5	2	3312	4237	0	3	1	590	0.000301932	0.139249
>Mjav_v4_contig_273	65239	END	12805	3	0	3609	1	2	28	277	10115	0.0767526	10115
>Mjav_v4_contig_274	65089	NONE	NA	3	0	XX	XX	15	15	9218	3401	#VALUE!	#VALUE!
>Mjav_v4_contig_275	63245	NONE	NA	1	4	717	2903	13	14	5449	5916	7.59972	2.03789
>Mjav_v4_contig_276	61915	NONE	NA	0	0	1	1	1	6	12485	13692	12485	13692
>Mjav_v4_contig_277	61379	NONE	NA	2	3	5182	3407	0	3	1	4951	0.000192976	1.45318
>Mjav_v4_contig_278	61195	NONE	NA	2	1	1130	414	15	8	3499	3175	3.09646	7.66908
>Mjav_v4_contig_279	60777	NONE	NA	0	0	1	1	0	19	1	8182	1	8182
>Mjav_v4_contig_280	60195	NONE	NA	4	0	3981	1	7	1	1104	80	0.277317	80
>Mjav_v4_contig_281	59794	NONE	NA	0	0	1	1	13	14	10736	6345	10736	6345
>Mjav_v4_contig_282	59692	NONE	NA	1	4	XX	XX	13	13	9661	9388	#VALUE!	#VALUE!
>Mjav_v4_contig_283	59464	NONE	NA	1	0	409	1	9	9	9913	12172	24.2372	12172
>Mjav_v4_contig_284	57911	NONE	NA	3	1	2540	2555	10	3	7238	836	2.84961	0.327202
>Mjav_v4_contig_285	57705	NONE	NA	5	4	XX	XX	14	21	11000	10068	#VALUE!	#VALUE!
>Mjav_v4_contig_286	56902	NONE	NA	0	1	XX	XX	5	19	8518	13451	#VALUE!	#VALUE!
>Mjav_v4_contig_287	56870	NONE	NA	1	1	1660	XX	12	5	3680	10148	2.21687	#VALUE!
>Mjav_v4_contig_288	56433	NONE	NA	3	2	3383	3644	3	6	632	736	0.186816	0.201976
>Mjav_v4_contig_289	55351	NONE	NA	0	0	1	1	20	22	5964	5334	5964	5334
>Mjav_v4_contig_290	55060	NONE	NA	4	4	2609	3936	4	10	462	4923	0.177079	1.25076
>Mjav_v4_contig_291	54912	NONE	NA	5	5	1969	4430	12	11	2290	1848	1.16303	0.417156
>Mjav_v4_contig_292	54551	NONE	NA	4	4	1752	2201	4	4	713	3477	0.406963	1.57974
>Mjav_v4_contig_293	53644	NONE	NA	3	1	1552	5905	8	4	11199	969	7.21585	0.164098
>Mjav_v4_contig_294	52946	NONE	NA	4	4	XX	XX	14	11	9070	9472	#VALUE!	#VALUE!
>Mjav_v4_contig_295	52890	NONE	NA	3	5	2436	3600	11	6	10982	1093	4.50821	0.303611
>Mjav_v4_contig_296	51275	NONE	NA	1	3	145	3283	7	3	3396	469	23.4207	0.142857
>Mjav_v4_contig_297	50403	NONE	NA	1	2	444	903	1	1	764	115	1.72072	0.127353
>Mjav_v4_contig_298	50346	NONE	NA	8	0	5116	1	9	7	2639	2653	0.515833	2653
>Mjav_v4_contig_299	50330	NONE	NA	3	0	4936	1	1	5	9796	5988	1.9846	5988
>Mjav_v4_contig_300	49856	NONE	NA	2	5	1721	4764	18	0	3498	1	2.03254	0.000209908
>Mjav_v4_contig_301	49125	NONE	NA	0	3	1	1702	10	5	3155	2430	3155	1.42773
>Mjav_v4_contig_302	47606	NONE	NA	0	0	1	1	0	0	1	1	1	1
>Mjav_v4_contig_303	47525	NONE	NA	0	0	1	1	2	0	644	1	644	1
>Mjav_v4_contig_304	46621	NONE	NA	2	1	1010	589	10	10	2131	11258	2.1099	19.1138
>Mjav_v4_contig_305	46107	NONE	NA	0	0	1	1	21	21	7289	3363	7289	3363
>Mjav_v4_contig_306	46095	NONE	NA	0	4	1	2250	12	7	6004	2221	6004	0.987111
>Mjav_v4_contig_307	45604	NONE	NA	3	4	XX	XX	12	16	10060	9836	#VALUE!	#VALUE!
>Mjav_v4_contig_308	45112	NONE	NA	2	3	1543	5254	2	3	310	5690	0.200907	1.08298
>Mjav_v4_contig_309	45004	NONE	NA	1	1	1271	571	9	7	2035	1065	1.6011	1.86515
>Mjav_v4_contig_310	44634	NONE	NA	3	2	876	657	6	14	1019	5515	1.16324	8.39422
>Mjav_v4_contig_311	43246	NONE	NA	0	0	1	1	5	15	14362	18864	14362	18864
>Mjav_v4_contig_312	43090	NONE	NA	3	3	XX	XX	12	16	9484	9548	#VALUE!	#VALUE!
>Mjav_v4_contig_313	42912	NONE	NA	0	0	1	1	0	0	1	1	1	1
>Mjav_v4_contig_314	41968	NONE	NA	2	1	1082	342	8	9	8287	11615	7.65896	33.962
>Mjav_v4_contig_315	41593	NONE	NA	2	4	782	2052	18	4	3157	1772	4.03708	0.863548
>Mjav_v4_contig_316	40431	NONE	NA	0	2	1	650	3	21	1235	6049	1235	9.30615
>Mjav_v4_contig_317	40422	NONE	NA	3	4	820	1963	5	6	718	11031	0.87561	5.61946
>Mjav_v4_contig_318	40392	NONE	NA	0	0	1	1	13	5	11960	8593	11960	8593
>Mjav_v4_contig_319	39989	NONE	NA	2	4	362	1673	0	1	1	1463	0.00276243	0.874477
>Mjav_v4_contig_320	38944	NONE	NA	4	4	3222	3480	3	16	305	11072	0.0946617	3.18161
>Mjav_v4_contig_321	38640	NONE	NA	0	3	1	1896	7	16	13544	5703	13544	3.00791
>Mjav_v4_contig_322	38293	NONE	NA	1	0	269	1	23	4	8190	2666	30.4461	2666
>Mjav_v4_contig_323	37399	NONE	NA	4	1	5283	247	7	10	2553	1727	0.483248	6.9919
>Mjav_v4_contig_324	36247	NONE	NA	0	0	1	1	4	3	688	692	688	692
>Mjav_v4_contig_325	36229	NONE	NA	0	0	1	1	0	1	1	808	1	808
>Mjav_v4_contig_326	35632	NONE	NA	0	0	1	1	0	0	1	1	1	1
>Mjav_v4_contig_327	35524	NONE	NA	0	0	1	1	14	31	12109	14176	12109	14176
>Mjav_v4_contig_328	35184	NONE	NA	1	2	284	1966	12	15	3622	3416	12.7535	1.73754
>Mjav_v4_contig_329	34973	NONE	NA	0	2	1	2487	17	14	3161	2586	3161	1.03981
>Mjav_v4_contig_330	34604	NONE	NA	4	6	4713	4910	0	2	1	863	0.000212179	0.175764
>Mjav_v4_contig_331	34221	NONE	NA	4	2	3775	2260	4	3	526	1295	0.139338	0.573009
>Mjav_v4_contig_332	32377	NONE	NA	3	3	1042	3514	4	8	476	1993	0.456814	0.56716
>Mjav_v4_contig_333	32364	NONE	NA	2	2	3250	1919	3	7	368	9195	0.113231	4.79156
>Mjav_v4_contig_334	32286	NONE	NA	1	1	443	600	9	33	1787	8831	4.03386	14.7183
>Mjav_v4_contig_335	32198	NONE	NA	1	1	1756	72	14	5	3545	10561	2.01879	146.681
>Mjav_v4_contig_336	31534	NONE	NA	1	0	632	1	18	24	3623	4151	5.73259	4151
>Mjav_v4_contig_337	31374	NONE	NA	6	5	XX	XX	14	22	9797	9619	#VALUE!	#VALUE!
>Mjav_v4_contig_338	31092	NONE	NA	1	1	532	1145	6	14	1416	1795	2.66165	1.56769
>Mjav_v4_contig_339	28971	NONE	NA	1	1	461	184	5	17	1275	2604	2.76573	14.1522
>Mjav_v4_contig_340	28337	NONE	NA	2	1	712	610	17	18	3592	2865	5.04494	4.69672
>Mjav_v4_contig_341	28324	NONE	NA	2	2	2897	2864	6	2	1495	788	0.516051	0.27514
>Mjav_v4_contig_342	28237	NONE	NA	0	0	1	1	2	1	1730	865	1730	865
>Mjav_v4_contig_343	26329	NONE	NA	1	0	242	1	16	4	12767	6964	52.7562	6964
>Mjav_v4_contig_344	25994	NONE	NA	3	1	1384	263	7	10	2027	1586	1.4646	6.03042
>Mjav_v4_contig_345	25598	NONE	NA	1	5	745	4539	7	0	1300	1	1.74497	0.000220313
>Mjav_v4_contig_346	25359	NONE	NA	0	0	1	1	4	6	18679	22361	18679	22361
>Mjav_v4_contig_347	24134	NONE	NA	3	5	3065	5653	13	0	2566	1	0.837194	0.000176897
>Mjav_v4_contig_348	22980	NONE	NA	0	1	1	245	10	6	1591	1034	1591	4.22041
>Mjav_v4_contig_349	22717	NONE	NA	3	4	2808	2323	1	4	151	861	0.0537749	0.370641
>Mjav_v4_contig_350	22616	NONE	NA	3	0	1412	1	0	6	1	10425	0.000708215	10425
>Mjav_v4_contig_351	22595	NONE	NA	2	2	984	1298	13	3	3144	495	3.19512	0.381356
>Mjav_v4_contig_352	21859	NONE	NA	0	0	1	1	0	0	1	1	1	1
>Mjav_v4_contig_353	21806	NONE	NA	0	0	1	1	30	1	21439	11919	21439	11919
>Mjav_v4_contig_354	20581	NONE	NA	2	0	950	1	19	23	5305	6111	5.58421	6111
>Mjav_v4_contig_355	20387	NONE	NA	4	4	2052	2843	8	4	1697	967	0.826998	0.340134
>Mjav_v4_contig_356	19910	NONE	NA	1	0	2995	1	6	9	1417	1960	0.473122	1960
>Mjav_v4_contig_357	19815	NONE	NA	2	0	1302	1	22	10	2755	8904	2.11598	8904
>Mjav_v4_contig_358	16884	NONE	NA	0	0	1	1	3	16	10256	17676	10256	17676
>Mjav_v4_contig_359	16847	NONE	NA	1	0	168	1	29	28	11825	10507	70.3869	10507
>Mjav_v4_contig_360	16503	NONE	NA	0	0	1	1	11	1	16340	189	16340	189
>Mjav_v4_contig_361	5626	NONE	NA	1	0	XX	XX	10	0	5092	1	#VALUE!	#VALUE!
>Mjav_v4_contig_362	4234	NONE	NA	0	0	1	1	2	0	4190	1	4190	1
>Mjav_v4_contig_363	4060	NONE	NA	0	0	1	1	0	0	1	1	1	1
>Mjav_v4_contig_364	2411	NONE	NA	0	0	1	1	5	0	1295	1	1295	1

## Sheet: Mare
		Telomere		Coding regions				Repetitive elements				Ratio RE/CDS
Contig	Lenght	Side	Size	Number of genes at the begin of contig (20kb)	Number of genes at the end of contig (20kb)	Number of coding bases on exon_begin	Nunmber of bases on exon_end	Number of RE at the begin of contig (10kb)	Number of RE at the end of contig (10kb)	Number of bases in RE_begin	Number of bases on RE_end	RE/CDS bases Begin	RE/CDS bases end
>Mare_v4_contig_1	8828053	BEGIN/END	88553/14442	0	7	1	4664	88	28	21303	9317	21303	1.99764
>Mare_v4_contig_2	6607175	BEGIN/END	40000/11157	3	0	5164	1	1	26	3226	21618	0.62471	21618
>Mare_v4_contig_3	4647998	BEGIN	27521	3	6	5913	6412	14	2	9092	208	1.53763	0.0324392
>Mare_v4_contig_4	4081911	END	21745	4	0	5403	1	11	61	1977	21291	0.365908	21291
>Mare_v4_contig_5	3968377	NONE		2	0	4817	1	31	1	11082	23605	2.3006	23605
>Mare_v4_contig_6	3929479	NONE		7	8	9546	10748	4	15	1044	1869	0.109365	0.173893
>Mare_v4_contig_7	3856172	END	15183	0	3	1	2903	1	45	56586	17648	56586	6.07923
>Mare_v4_contig_8	3814483	NONE		0	5	1	3568	16	35	2119	7074	2119	1.98262
>Mare_v4_contig_9	3784395	NONE		6	10	5601	9543	4	2	1358	211	0.242457	0.0221104
>Mare_v4_contig_10	3726264	NONE		10	0	9550	1	7	27	2964	21894	0.310366	21894
>Mare_v4_contig_11	3655389	NONE		5	0	7757	1	16	25	2077	8340	0.267758	8340
>Mare_v4_contig_12	3487373	NONE		0	7	1	11837	6	0	25624	1	25624	8.44809e-05
>Mare_v4_contig_13	3424325	NONE		6	10	6110	8851	3	7	460	7470	0.0752864	0.843972
>Mare_v4_contig_14	3416131	NONE		0	0	1	1	16	5	4165	513	4165	513
>Mare_v4_contig_15	3307833	END	66893	1	2	924	1458	9	19	27828	16369	30.1169	11.227
>Mare_v4_contig_16	3305175	NONE		5	7	4781	6155	14	13	11640	2175	2.43464	0.353371
>Mare_v4_contig_17	3303185	END	1608	4	13	4012	10598	7	23	1246	8051	0.310568	0.759672
>Mare_v4_contig_18	3197702	NONE		1	3	307	10433	0	4	1	1010	0.00325733	0.0968082
>Mare_v4_contig_19	3124735	BEGIN	5768	6	1	8543	611	17	4	7628	466	0.892895	0.762684
>Mare_v4_contig_20	3114859	BEGIN	14379	7	0	XX	1	33	14	20525	29494	#VALUE!	29494
>Mare_v4_contig_21	3107546	NONE		6	0	7005	1	4	20	404	5827	0.0576731	5827
>Mare_v4_contig_22	2931458	NONE		1	1	579	243	53	19	12754	18444	22.0276	75.9012
>Mare_v4_contig_23	2906734	NONE		4	0	1628	1	42	20	11712	19822	7.1941	19822
>Mare_v4_contig_24	2875597	NONE		1	2	1951	XX	7	39	1464	20193	0.750384	#VALUE!
>Mare_v4_contig_25	2874479	BEGIN	47314	0	9	1	XX	72	40	21172	20533	21172	#VALUE!
>Mare_v4_contig_26	2836014	NONE		0	2	1	1768	0	10	1	11188	1	6.32805
>Mare_v4_contig_27	2832570	NONE		5	2	3677	606	10	24	2707	14973	0.736198	24.7079
>Mare_v4_contig_28	2804848	NONE		7	0	10890	1	3	17	948	19671	0.0870523	19671
>Mare_v4_contig_29	2803889	NONE		0	5	1	2291	20	9	21399	2008	21399	0.876473
>Mare_v4_contig_30	2751442	NONE		7	0	7595	1	7	30	854	23632	0.112442	23632
>Mare_v4_contig_31	2747044	BEGIN	8498	2	0	678	1	34	0	16233	1	23.9425	1
>Mare_v4_contig_32	2721154	NONE		4	12	9867	6643	2	15	291	2286	0.0294922	0.344122
>Mare_v4_contig_33	2712127	END	9750	5	5	2655	1353	14	52	13138	19761	4.9484	14.6053
>Mare_v4_contig_34	2691134	END	25876	3	0	11766	1	1	55	199	21413	0.0169131	21413
>Mare_v4_contig_35	2667165	END	23190	2	2	986	744	28	18	11988	4945	12.1582	6.64651
>Mare_v4_contig_36	2637046	NONE		0	2	1	1929	32	19	24700	4186	24700	2.17004
>Mare_v4_contig_37	2564644	NONE		2	4	1793	5449	14	17	8008	3261	4.46626	0.598458
>Mare_v4_contig_38	2553269	NONE		7	0	8482	1	8	0	1177	1	0.138764	1
>Mare_v4_contig_39	2462939	NONE		6	11	3100	9304	4	12	620	2400	0.2	0.257954
>Mare_v4_contig_40	2402053	BEGIN	41190	0	0	1	1	61	0	21697	1	21697	1
>Mare_v4_contig_41	2211238	NONE		4	0	4340	1	4	1	1195	41926	0.275346	41926
>Mare_v4_contig_42	2185245	NONE		1	0	1321	1	17	15	3166	1925	2.39667	1925
>Mare_v4_contig_43	2164570	NONE		6	0	5784	1	17	5	4164	22037	0.719917	22037
>Mare_v4_contig_44	2123017	NONE		0	2	1	1636	11	32	1832	5942	1832	3.63203
>Mare_v4_contig_45	2117791	NONE		0	0	1	1	23	7	21840	105088	21840	105088
>Mare_v4_contig_46	2099554	NONE		0	6	1	4487	6	13	5016	9674	5016	2.15601
>Mare_v4_contig_47	2084182	NONE		9	1	9581	214	8	24	5331	5655	0.556414	26.4252
>Mare_v4_contig_48	2041508	BEGIN	63052	0	8	1	8639	76	11	23455	1962	23455	0.22711
>Mare_v4_contig_49	2001685	NONE		3	14	4296	9343	26	9	6631	1363	1.54353	0.145885
>Mare_v4_contig_50	1974408	NONE		3	6	2880	11786	24	3	7892	1235	2.74028	0.104785
>Mare_v4_contig_51	1960061	NONE		6	8	4930	9187	10	1	3768	140	0.7643	0.0152389
>Mare_v4_contig_52	1927296	END	16636	0	4	1	2531	41	58	19097	23957	19097	9.46543
>Mare_v4_contig_53	1889621	END	23589	0	0	1	1	31	70	17863	21958	17863	21958
>Mare_v4_contig_54	1881098	END	12577	0	4	1	3895	29	44	21992	17495	21992	4.49166
>Mare_v4_contig_55	1834675	END	14638	8	4	7766	3951	2	47	223	16212	0.0287149	4.10326
>Mare_v4_contig_56	1815348	BEGIN	64631	0	0	1	1	63	19	20510	24176	20510	24176
>Mare_v4_contig_57	1794056	NONE		4	0	4171	1	7	23	1116	11892	0.267562	11892
>Mare_v4_contig_58	1777575	NONE		2	0	544	1	9	0	16704	1	30.7059	1
>Mare_v4_contig_59	1772723	END	19233	7	1	10405	943	7	82	10879	22428	1.04556	23.7837
>Mare_v4_contig_60	1766283	NONE		0	0	1	1	0	37	1	24174	1	24174
>Mare_v4_contig_61	1732757	NONE		7	7	6526	13045	2	4	257	507	0.0393809	0.0388655
>Mare_v4_contig_62	1701893	NONE		5	1	8705	210	5	33	3762	21852	0.432165	104.057
>Mare_v4_contig_63	1685973	END	7581	5	6	4609	3985	8	34	1846	13308	0.400521	3.33952
>Mare_v4_contig_64	1647390	NONE		7	2	11160	1161	17	23	3650	3495	0.327061	3.01034
>Mare_v4_contig_65	1642826	END	9535	6	5	8001	5536	10	32	2588	10670	0.32346	1.92738
>Mare_v4_contig_66	1633695	NONE		4	9	7386	7238	7	2	2527	247	0.342134	0.0341254
>Mare_v4_contig_67	1623921	NONE		0	7	1	9399	1	19	33485	3358	33485	0.357272
>Mare_v4_contig_68	1609026	NONE		1	1	XX	392	53	56	13417	20796	#VALUE!	53.051
>Mare_v4_contig_69	1604848	NONE		4	6	9745	6600	5	7	549	881	0.0563366	0.133485
>Mare_v4_contig_70	1579423	NONE		3	8	5428	6587	14	2	7634	262	1.40641	0.0397753
>Mare_v4_contig_71	1560303	NONE		4	3	2390	2353	23	18	4636	8625	1.93975	3.66553
>Mare_v4_contig_72	1494763	NONE		6	9	6828	8893	16	9	2904	2085	0.425308	0.234454
>Mare_v4_contig_73	1488894	NONE		11	10	8850	13457	13	1	5186	79	0.585989	0.00587055
>Mare_v4_contig_74	1463833	NONE		1	3	200	6808	29	18	11078	6399	55.39	0.939924
>Mare_v4_contig_75	1446713	NONE		0	0	1	1	2	1	34043	28282	34043	28282
>Mare_v4_contig_76	1421323	NONE		0	0	1	1	21	17	33250	5738	33250	5738
>Mare_v4_contig_77	1413079	NONE		6	0	3362	1	6	0	855	1	0.254313	1
>Mare_v4_contig_78	1382082	NONE		7	4	10172	2455	16	12	3238	8252	0.318325	3.3613
>Mare_v4_contig_79	1379753	NONE		9	8	8885	8517	4	16	3933	5628	0.442656	0.660796
>Mare_v4_contig_80	1371438	NONE		3	9	4079	12787	6	0	727	1	0.17823	7.82044e-05
>Mare_v4_contig_81	1370482	NONE		2	0	2223	1	6	0	6007	1	2.7022	1
>Mare_v4_contig_82	1370135	NONE		0	0	1	1	22	1	21356	29253	21356	29253
>Mare_v4_contig_83	1342193	NONE		0	0	1	1	0	19	1	18754	1	18754
>Mare_v4_contig_84	1341703	NONE		0	7	1	972	14	31	21845	16187	21845	16.6533
>Mare_v4_contig_85	1330682	NONE		3	7	2807	8786	16	9	6891	1942	2.45493	0.221033
>Mare_v4_contig_86	1326457	NONE		5	0	6296	1	9	24	1470	19314	0.233482	19314
>Mare_v4_contig_87	1290996	NONE		9	4	9379	4311	4	17	493	4089	0.0525642	0.948504
>Mare_v4_contig_88	1263411	BEGIN	12403	6	7	4090	6469	48	19	14513	12620	3.54841	1.95084
>Mare_v4_contig_89	1259620	END	12435	1	4	564	3645	56	39	15308	14668	27.1418	4.02414
>Mare_v4_contig_90	1243544	NONE		6	3	11689	1095	1	41	96	8584	0.00821285	7.83927
>Mare_v4_contig_91	1234397	NONE		0	12	1	12452	25	0	22084	1	22084	8.03084e-05
>Mare_v4_contig_92	1231549	END	13110	0	4	1	2129	0	38	1	13223	1	6.2109
>Mare_v4_contig_93	1228367	NONE		0	0	1	1	17	63	6299	20388	6299	20388
>Mare_v4_contig_94	1224242	NONE		7	6	5714	3500	3	25	877	7050	0.153483	2.01429
>Mare_v4_contig_95	1219739	NONE		2	9	1908	10001	26	4	4298	573	2.25262	0.0572943
>Mare_v4_contig_96	1219438	NONE		3	0	XX	1	8	22	3651	31847	#VALUE!	31847
>Mare_v4_contig_97	1214122	NONE		3	0	4584	1	17	8	6886	31363	1.50218	31363
>Mare_v4_contig_98	1193323	NONE		1	4	1105	5177	4	5	588	1411	0.532127	0.272552
>Mare_v4_contig_99	1179003	BEGIN	8991	4	7	3614	7257	37	9	14016	13013	3.87825	1.79317
>Mare_v4_contig_100	1178550	NONE		0	3	1	2975	0	17	1	10809	1	3.63328
>Mare_v4_contig_101	1136288	NONE		3	0	2397	1	6	1	6288	22716	2.62328	22716
>Mare_v4_contig_102	1123598	NONE		9	0	6594	1	16	24	4350	20154	0.659691	20154
>Mare_v4_contig_103	1109486	NONE		3	0	5988	1	16	29	4675	22396	0.780728	22396
>Mare_v4_contig_104	1098857	NONE		0	0	1	1	3	29	968	24347	968	24347
>Mare_v4_contig_105	1089553	NONE		0	1	1	1532	3	11	875	3327	875	2.17167
>Mare_v4_contig_106	1084963	NONE		0	7	1	XX	21	40	15329	20283	15329	#VALUE!
>Mare_v4_contig_107	1076412	NONE		9	7	7086	8476	6	4	2769	1397	0.390771	0.164818
>Mare_v4_contig_108	1066125	NONE		0	11	1	10791	0	4	1	979	1	0.0907238
>Mare_v4_contig_109	1059036	BEGIN	4043	0	0	1	1	0	0	1	1	1	1
>Mare_v4_contig_110	1039184	BEGIN	19312	2	4	483	2674	74	61	11606	15229	24.029	5.69521
>Mare_v4_contig_111	1021968	NONE		0	0	1	1	66	0	21218	1	21218	1
>Mare_v4_contig_112	988187	NONE		0	7	1	7134	1	32	448	9817	448	1.37609
>Mare_v4_contig_113	970420	NONE		9	1	9493	1530	26	45	5359	12446	0.564521	8.13464
>Mare_v4_contig_114	930923	NONE		1	2	1100	1292	66	10	16480	13057	14.9818	10.106
>Mare_v4_contig_115	924533	NONE		5	0	6114	1	7	0	6093	1	0.996565	1
>Mare_v4_contig_116	916872	NONE		0	3	1	5165	53	12	36282	6403	36282	1.23969
>Mare_v4_contig_117	905696	NONE		1	2	2782	1355	6	21	21667	14856	7.78828	10.9638
>Mare_v4_contig_118	888416	NONE		5	0	7710	1	12	5	2352	3694	0.305058	3694
>Mare_v4_contig_119	847880	NONE		4	6	4828	6667	4	3	1490	679	0.308616	0.101845
>Mare_v4_contig_120	836798	NONE		4	6	6806	6437	15	3	3801	844	0.558478	0.131117
>Mare_v4_contig_121	832333	NONE		0	1	1	57	0	35	1	24174	1	424.105
>Mare_v4_contig_122	831639	NONE		0	0	1	1	1	0	122	1	122	1
>Mare_v4_contig_123	823143	NONE		1	0	644	1	30	33	25513	20234	39.6165	20234
>Mare_v4_contig_124	820977	NONE		4	0	6084	1	19	0	5294	1	0.870151	1
>Mare_v4_contig_125	814443	NONE		2	8	1666	9311	25	11	4276	1643	2.56663	0.176458
>Mare_v4_contig_126	807397	NONE		0	8	1	7279	38	12	9182	6717	9182	0.922792
>Mare_v4_contig_127	802454	BEGIN	8038	7	0	5903	1	14	4	8280	1012	1.40268	1012
>Mare_v4_contig_128	780559	BEGIN	22497	3	8	XX	6712	49	14	20432	2198	#VALUE!	0.327473
>Mare_v4_contig_129	779728	NONE		8	7	5684	5231	13	21	1631	5589	0.286946	1.06844
>Mare_v4_contig_130	774974	NONE		0	6	1	7157	10	10	6352	2474	6352	0.345676
>Mare_v4_contig_131	768873	NONE		0	0	1	1	1	6	56113	6613	56113	6613
>Mare_v4_contig_132	768552	NONE		0	0	1	1	40	29	26826	22210	26826	22210
>Mare_v4_contig_133	761216	NONE		5	6	4135	3708	23	28	14576	7354	3.52503	1.98328
>Mare_v4_contig_134	760225	NONE		0	0	1	1	0	5	1	38762	1	38762
>Mare_v4_contig_135	733289	NONE		7	3	4834	3634	15	45	2416	9189	0.499793	2.52862
>Mare_v4_contig_136	713472	NONE		8	5	10430	2595	2	30	4250	5425	0.407478	2.09056
>Mare_v4_contig_137	708819	BEGIN	11095	3	0	3740	1	37	0	13258	1	3.54492	1
>Mare_v4_contig_138	705246	NONE		0	0	1	1	30	0	21821	1	21821	1
>Mare_v4_contig_139	694013	NONE		0	7	1	7949	60	23	19551	7353	19551	0.925022
>Mare_v4_contig_140	676948	NONE		7	0	6359	1	11	19	2497	4393	0.392672	4393
>Mare_v4_contig_141	652282	NONE		0	8	1	7944	30	5	22883	686	22883	0.0863545
>Mare_v4_contig_142	650826	NONE		5	9	5084	6953	12	16	2175	2176	0.427813	0.312958
>Mare_v4_contig_143	649169	NONE		0	7	1	XX	1	33	23384	20164	23384	#VALUE!
>Mare_v4_contig_144	637541	NONE		7	0	4877	1	11	1	5806	177	1.19049	177
>Mare_v4_contig_145	630513	NONE		8	2	XX	4860	36	14	20376	8127	#VALUE!	1.67222
>Mare_v4_contig_146	617955	NONE		0	11	1	XX	26	43	21691	19834	21691	#VALUE!
>Mare_v4_contig_147	591514	NONE		4	0	3942	1	13	46	8402	20144	2.13141	20144
>Mare_v4_contig_148	586770	BEGIN	35627	6	6	2979	6906	40	13	17647	2158	5.9238	0.312482
>Mare_v4_contig_149	585498	NONE		0	8	1	10521	0	6	1	1452	1	0.13801
>Mare_v4_contig_150	566778	NONE		0	0	1	1	1	1	21255	894	21255	894
>Mare_v4_contig_151	565558	NONE		8	6	10117	5608	15	13	9901	3324	0.97865	0.592725
>Mare_v4_contig_152	560468	NONE		3	5	3152	2688	10	41	1198	8198	0.380076	3.04985
>Mare_v4_contig_153	540985	NONE		0	3	1	1101	0	12	1	8032	1	7.29519
>Mare_v4_contig_154	540413	NONE		3	0	2274	1	14	0	3079	1	1.354	1
>Mare_v4_contig_155	535110	NONE		5	0	4586	1	41	0	13558	1	2.95639	1
>Mare_v4_contig_156	514509	NONE		1	1	570	472	26	5	7956	10156	13.9579	21.5169
>Mare_v4_contig_157	487535	NONE		0	4	1	4898	58	6	11011	1263	11011	0.25786
>Mare_v4_contig_158	481590	BEGIN	10211	4	1	4260	407	41	21	13971	17505	3.27958	43.0098
>Mare_v4_contig_159	477177	NONE		0	0	1	1	18	0	8293	1	8293	1
>Mare_v4_contig_160	470391	NONE		9	4	8589	1541	33	39	6216	6858	0.723716	4.45036
>Mare_v4_contig_161	463508	NONE		0	7	1	XX	2	35	246	20851	246	#VALUE!
>Mare_v4_contig_162	455458	NONE		0	1	1	216	9	28	7902	6967	7902	32.2546
>Mare_v4_contig_163	454772	NONE		7	10	11206	10611	9	10	1549	1925	0.13823	0.181416
>Mare_v4_contig_164	444077	NONE		2	0	780	1	43	6	8272	22267	10.6051	22267
>Mare_v4_contig_165	439377	NONE		0	2	1	XX	30	55	22756	12497	22756	#VALUE!
>Mare_v4_contig_166	438219	NONE		9	11	8864	8801	24	27	7662	4186	0.864395	0.475628
>Mare_v4_contig_167	431406	NONE		4	12	7565	10843	10	3	2909	424	0.384534	0.0391036
>Mare_v4_contig_168	422128	NONE		6	0	4934	1	12	0	2448	1	0.496149	1
>Mare_v4_contig_169	416594	NONE		7	2	3170	1095	19	5	6997	621	2.20726	0.567123
>Mare_v4_contig_170	401936	BEGIN	68498	1	9	437	10242	47	3	20222	449	46.2746	0.0438391
>Mare_v4_contig_171	401225	BEGIN	7523	8	0	8867	1	33	1	16720	24278	1.88564	24278
>Mare_v4_contig_172	392699	NONE		3	1	2933	853	52	47	9884	18724	3.36993	21.9508
>Mare_v4_contig_173	391442	NONE		0	7	1	XX	69	40	17872	19804	17872	#VALUE!
>Mare_v4_contig_174	362652	NONE		0	0	1	1	1	0	38101	1	38101	1
>Mare_v4_contig_175	349511	NONE		1	0	356	1	2	2	240	27742	0.674157	27742
>Mare_v4_contig_176	344895	BEGIN	14023	2	6	637	6873	69	16	19426	2492	30.4961	0.362578
>Mare_v4_contig_177	331535	NONE		6	0	8035	1	6	9	13239	23093	1.64767	23093
>Mare_v4_contig_178	321769	NONE		0	6	1	7065	33	11	23677	8264	23677	1.16971
>Mare_v4_contig_179	317987	BEGIN	11256	3	0	2274	1	58	4	12178	666	5.35532	666
>Mare_v4_contig_180	310312	NONE		0	0	1	1	26	36	21584	23099	21584	23099
>Mare_v4_contig_181	300730	NONE		4	3	8122	4873	7	2	3304	176	0.406796	0.0361174
>Mare_v4_contig_182	293776	NONE		7	0	7709	1	17	1	11507	32291	1.49267	32291
>Mare_v4_contig_183	290620	NONE		0	7	1	5035	0	27	1	5649	1	1.12195
>Mare_v4_contig_184	284475	NONE		5	0	3815	1	11	14	6546	21597	1.71586	21597
>Mare_v4_contig_185	281680	NONE		7	7	9250	5672	13	11	3709	9317	0.400973	1.64263
>Mare_v4_contig_186	273894	NONE		3	0	1325	1	11	10	14893	2529	11.24	2529
>Mare_v4_contig_187	272536	NONE		2	0	8624	1	22	27	6753	4623	0.783047	4623
>Mare_v4_contig_188	265280	NONE		6	0	8351	1	4	11	912	21535	0.109208	21535
>Mare_v4_contig_189	263030	NONE		0	6	1	2661	1	11	23424	10549	23424	3.9643
>Mare_v4_contig_190	247684	NONE		7	2	3856	1359	30	12	9238	1942	2.39575	1.42899
>Mare_v4_contig_191	244726	NONE		0	0	1	1	1	2	226	21226	226	21226
>Mare_v4_contig_192	244577	NONE		12	7	10345	7130	10	6	1942	1274	0.187724	0.178682
>Mare_v4_contig_193	239612	NONE		0	0	1	1	20	13	3217	10867	3217	10867
>Mare_v4_contig_194	232887	NONE		0	5	1	1663	1	55	24406	10183	24406	6.12327
>Mare_v4_contig_195	232576	NONE		9	10	10932	11411	7	1	3367	396	0.307995	0.0347034
>Mare_v4_contig_196	229212	END	20393	2	0	519	1	5	69	477	21408	0.919075	21408
>Mare_v4_contig_197	225287	NONE		0	1	1	772	3	18	20929	3195	20929	4.1386
>Mare_v4_contig_198	219966	NONE		0	0	1	1	32	40	24615	24553	24615	24553
>Mare_v4_contig_199	213210	BEGIN	13662	5	5	3929	2350	45	15	15700	4629	3.99593	1.96979
>Mare_v4_contig_200	212102	NONE		0	9	1	6962	5	32	2403	24014	2403	3.4493
>Mare_v4_contig_201	211074	BEGIN	9183	6	0	4522	1	31	0	11145	1	2.46462	1
>Mare_v4_contig_202	208015	NONE		7	8	6809	9679	1	16	80	2992	0.0117492	0.309123
>Mare_v4_contig_203	207125	NONE		0	9	1	7255	25	12	12013	2756	12013	0.379876
>Mare_v4_contig_204	206310	NONE		0	0	1	1	27	39	20198	27910	20198	27910
>Mare_v4_contig_205	204985	NONE		0	0	1	1	0	0	1	1	1	1
>Mare_v4_contig_206	204034	NONE		10	3	XX	XX	34	41	20358	20068	#VALUE!	#VALUE!
>Mare_v4_contig_207	198715	NONE		0	0	1	1	28	0	12046	1	12046	1
>Mare_v4_contig_208	197299	NONE		0	1	1	311	0	37	1	22093	1	71.0386
>Mare_v4_contig_209	196290	NONE		0	0	1	1	34	27	25329	21241	25329	21241
>Mare_v4_contig_210	195564	NONE		0	0	1	1	1	2	32437	616	32437	616
>Mare_v4_contig_211	195484	NONE		2	3	1670	2418	24	16	5615	9612	3.36228	3.97519
>Mare_v4_contig_212	195232	NONE		0	0	1	1	23	27	21608	25335	21608	25335
>Mare_v4_contig_213	193929	NONE		9	5	10580	9779	5	2	1284	742	0.121361	0.0758769
>Mare_v4_contig_214	189587	NONE		0	0	1	1	0	1	1	21385	1	21385
>Mare_v4_contig_215	188374	NONE		11	8	10695	15297	19	3	13734	423	1.28415	0.0276525
>Mare_v4_contig_216	188353	NONE		3	0	3648	1	41	1	13327	64996	3.65323	64996
>Mare_v4_contig_217	188085	NONE		0	0	1	1	0	0	1	1	1	1
>Mare_v4_contig_218	185480	NONE		3	4	1474	7479	32	12	5461	3025	3.70488	0.404466
>Mare_v4_contig_219	173400	END	27042	8	0	8694	1	1	60	141	21243	0.0162181	21243
>Mare_v4_contig_220	165245	NONE		5	4	11279	7579	13	16	3198	2475	0.283536	0.32656
>Mare_v4_contig_221	162295	NONE		0	0	1	1	1	28	35440	10793	35440	10793
>Mare_v4_contig_222	159142	END	57279	1	0	529	1	40	46	12420	21085	23.4783	21085
>Mare_v4_contig_223	158974	NONE		1	1	407	180	19	24	12421	5167	30.5184	28.7056
>Mare_v4_contig_224	154857	NONE		8	3	5546	5656	11	6	2168	27105	0.390912	4.79226
>Mare_v4_contig_225	153652	NONE		1	0	156	1	34	25	25519	21232	163.583	21232
>Mare_v4_contig_226	152872	BEGIN	29376	4	3	990	3403	61	6	10486	4166	10.5919	1.22421
>Mare_v4_contig_227	149172	NONE		2	0	1816	1	14	0	3631	1	1.99945	1
>Mare_v4_contig_228	146585	NONE		0	0	1	1	84	14	16945	3609	16945	3609
>Mare_v4_contig_229	136471	NONE		5	0	3785	1	33	8	6397	20032	1.69009	20032
>Mare_v4_contig_230	133316	NONE		0	6	1	8137	19	8	18365	1940	18365	0.238417
>Mare_v4_contig_231	127723	NONE		4	11	3942	8057	22	17	9861	8069	2.50152	1.00149
>Mare_v4_contig_232	118629	NONE		0	7	1	7157	4	25	14048	4517	14048	0.63113
>Mare_v4_contig_233	116286	BEGIN	8196	1	0	168	1	36	12	11180	3528	66.5476	3528
>Mare_v4_contig_234	115221	NONE		11	9	XX	XX	44	39	20471	21763	#VALUE!	#VALUE!
>Mare_v4_contig_235	113447	BEGIN	44336	0	9	1	9336	59	11	21522	1662	21522	0.178021
>Mare_v4_contig_236	113282	NONE		7	7	XX	XX	32	33	20806	20627	#VALUE!	#VALUE!
>Mare_v4_contig_237	111411	NONE		0	2	1	1135	1	68	23959	44514	23959	39.2194
>Mare_v4_contig_238	108599	NONE		7	3	3126	1798	28	23	20960	7236	6.70505	4.02447
>Mare_v4_contig_239	108574	NONE		0	9	1	11648	1	16	27969	6317	27969	0.542325
>Mare_v4_contig_240	107699	NONE		9	4	5785	2979	19	22	5474	4310	0.94624	1.44679
>Mare_v4_contig_241	106883	NONE		0	1	1	281	35	40	25327	21010	25327	74.7687
>Mare_v4_contig_242	106235	NONE		0	0	1	1	0	0	1	1	1	1
>Mare_v4_contig_243	106040	NONE		0	0	1	1	18	18	26936	20129	26936	20129
>Mare_v4_contig_244	102990	NONE		0	9	1	10888	11	4	15488	434	15488	0.0398604
>Mare_v4_contig_245	99106	NONE		7	6	XX	XX	40	32	20406	20237	#VALUE!	#VALUE!
>Mare_v4_contig_246	98456	END	21852	7	0	11936	1	8	57	2810	21084	0.235422	21084
>Mare_v4_contig_247	97522	NONE		6	9	XX	XX	38	34	21161	20812	#VALUE!	#VALUE!
>Mare_v4_contig_248	96229	END	9887	10	0	4804	1	25	83	4945	16291	1.02935	16291
>Mare_v4_contig_249	95527	END	9684	8	5	12350	6869	3	34	1128	11962	0.091336	1.74145
>Mare_v4_contig_250	95315	NONE		0	0	1	1	8	1	33354	24916	33354	24916
>Mare_v4_contig_251	93910	NONE		0	0	1	1	21	24	18582	20315	18582	20315
>Mare_v4_contig_252	92295	NONE		5	5	4224	4786	10	3	2929	1087	0.693419	0.227121
>Mare_v4_contig_253	92040	NONE		0	4	1	4919	5	11	8768	1996	8768	0.405774
>Mare_v4_contig_254	89995	NONE		0	5	1	4859	19	8	20948	1879	20948	0.386705
>Mare_v4_contig_255	88781	NONE		1	1	421	362	17	41	14558	11873	34.5796	32.7983
>Mare_v4_contig_256	88635	NONE		4	2	3099	1502	24	35	20224	12447	6.52598	8.28695
>Mare_v4_contig_257	88110	NONE		0	0	1	1	16	23	23585	20955	23585	20955
>Mare_v4_contig_258	86540	NONE		0	0	1	1	28	22	22269	22411	22269	22411
>Mare_v4_contig_259	86160	NONE		0	0	1	1	21	18	20913	21682	20913	21682
>Mare_v4_contig_260	83691	NONE		0	0	1	1	35	34	22232	25652	22232	25652
>Mare_v4_contig_261	82699	NONE		8	4	11393	4649	8	1	1958	852	0.17186	0.183265
>Mare_v4_contig_262	82677	NONE		0	0	1	1	0	0	1	1	1	1
>Mare_v4_contig_263	82576	NONE		3	0	291	1	44	6	7332	28200	25.1959	28200
>Mare_v4_contig_264	78566	NONE		4	3	3581	4091	10	13	8009	10430	2.23653	2.5495
>Mare_v4_contig_265	76620	NONE		0	0	1	1	45	31	22836	22260	22836	22260
>Mare_v4_contig_266	75940	NONE		7	12	XX	XX	35	39	21398	20877	#VALUE!	#VALUE!
>Mare_v4_contig_267	75626	NONE		2	5	1556	3470	37	25	11768	5841	7.56298	1.68329
>Mare_v4_contig_268	75331	NONE		0	0	1	1	41	32	26143	22884	26143	22884
>Mare_v4_contig_269	74466	BEGIN	14429	4	8	2656	13981	43	6	16598	1065	6.24925	0.0761748
>Mare_v4_contig_270	74388	NONE		0	0	1	1	33	22	23527	21201	23527	21201
>Mare_v4_contig_271	74350	NONE		6	6	XX	XX	37	38	20404	20372	#VALUE!	#VALUE!
>Mare_v4_contig_272	73562	NONE		10	9	XX	XX	42	43	20276	20798	#VALUE!	#VALUE!
>Mare_v4_contig_273	73039	NONE		6	7	4944	6433	11	6	1967	7552	0.397856	1.17395
>Mare_v4_contig_274	71193	NONE		0	0	1	1	22	28	20695	23042	20695	23042
>Mare_v4_contig_275	70084	NONE		7	0	352	1	36	28	17907	27191	50.8722	27191
>Mare_v4_contig_276	68722	BEGIN	6079	8	7	6937	11752	29	2	9101	205	1.31195	0.0174438
>Mare_v4_contig_277	68658	NONE		5	8	4568	6490	10	7	1900	2120	0.415937	0.326656
>Mare_v4_contig_278	67109	NONE		0	0	1	1	28	19	20312	19890	20312	19890
>Mare_v4_contig_279	65682	NONE		0	0	1	1	37	28	24474	21393	24474	21393
>Mare_v4_contig_280	64997	NONE		0	0	1	1	15	19	18052	14305	18052	14305
>Mare_v4_contig_281	64990	NONE		0	0	1	1	25	35	23282	22150	23282	22150
>Mare_v4_contig_282	64951	NONE		6	3	6170	758	8	6	2321	1290	0.376175	1.70185
>Mare_v4_contig_283	64402	NONE		10	13	XX	XX	35	38	20567	21091	#VALUE!	#VALUE!
>Mare_v4_contig_284	64008	NONE		3	1	1710	334	23	3	3372	474	1.97193	1.41916
>Mare_v4_contig_285	62523	NONE		0	0	1	1	15	14	23553	21428	23553	21428
>Mare_v4_contig_286	62212	NONE		7	8	7736	9661	0	8	1	1594	0.000129266	0.164993
>Mare_v4_contig_287	62085	NONE		0	3	1	XX	0	12	1	7072	1	#VALUE!
>Mare_v4_contig_288	61936	NONE		13	5	XX	XX	35	35	21008	20045	#VALUE!	#VALUE!
>Mare_v4_contig_289	60850	NONE		0	0	1	1	1	0	275	1	275	1
>Mare_v4_contig_290	59944	NONE		0	0	1	1	12	21	21127	27979	21127	27979
>Mare_v4_contig_291	59868	NONE		2	1	3228	197	23	32	5165	9892	1.60006	50.2132
>Mare_v4_contig_292	59858	NONE		15	15	XX	XX	34	36	20369	20597	#VALUE!	#VALUE!
>Mare_v4_contig_293	59696	NONE		0	0	1	1	15	17	10149	17118	10149	17118
>Mare_v4_contig_294	59030	NONE		0	0	1	1	0	0	1	1	1	1
>Mare_v4_contig_295	56546	NONE		0	0	1	1	10	4	10012	12198	10012	12198
>Mare_v4_contig_296	56318	NONE		0	0	1	1	12	33	2132	4632	2132	4632
>Mare_v4_contig_297	56293	NONE		0	0	1	1	85	83	16837	16732	16837	16732
>Mare_v4_contig_298	55102	NONE		2	2	1293	538	19	17	19745	3643	15.2707	6.77138
>Mare_v4_contig_299	53698	NONE		0	0	1	1	26	24	21294	21798	21294	21798
>Mare_v4_contig_300	53453	NONE		1	5	374	5700	45	9	14347	2888	38.361	0.506667
>Mare_v4_contig_301	52723	NONE		7	2	6358	1911	4	11	782	11000	0.122995	5.75615
>Mare_v4_contig_302	51936	NONE		0	0	1	1	68	68	20988	20994	20988	20994
>Mare_v4_contig_303	51671	NONE		1	0	250	1	33	9	55181	21038	220.724	21038
>Mare_v4_contig_304	50599	NONE		0	0	1	1	0	0	1	1	1	1
>Mare_v4_contig_305	49408	NONE		7	6	XX	XX	36	41	21064	20144	#VALUE!	#VALUE!
>Mare_v4_contig_306	48384	NONE		0	0	1	1	22	16	21397	15909	21397	15909
>Mare_v4_contig_307	48341	NONE		0	0	1	1	1	9	25843	22312	25843	22312
>Mare_v4_contig_308	47413	NONE		1	2	341	1572	20	9	9423	2136	27.6334	1.35878
>Mare_v4_contig_309	46924	NONE		0	1	1	218	31	28	20580	21668	20580	99.3945
>Mare_v4_contig_310	46866	NONE		0	3	1	696	27	33	22893	7632	22893	10.9655
>Mare_v4_contig_311	46687	NONE		6	8	XX	XX	32	42	20392	20664	#VALUE!	#VALUE!
>Mare_v4_contig_312	46478	NONE		0	1	1	713	13	23	20816	4960	20816	6.95652
>Mare_v4_contig_313	45784	NONE		6	4	3717	11065	10	1	2359	96	0.634652	0.00867601
>Mare_v4_contig_314	45522	NONE		0	0	1	1	14	29	25095	14970	25095	14970
>Mare_v4_contig_315	45315	BEGIN	26711	1	8	236	10495	64	15	21021	4144	89.072	0.394855
>Mare_v4_contig_316	44976	NONE		2	5	2268	6443	6	8	1022	1185	0.450617	0.183921
>Mare_v4_contig_317	44646	NONE		6	10	2528	8201	5	3	1029	481	0.407041	0.0586514
>Mare_v4_contig_318	43483	NONE		6	6	XX	XX	36	48	20112	19827	#VALUE!	#VALUE!
>Mare_v4_contig_319	42765	NONE		0	0	1	1	16	17	20893	21025	20893	21025
>Mare_v4_contig_320	42399	NONE		7	8	6005	6341	12	11	3998	4763	0.665779	0.751143
>Mare_v4_contig_321	42081	NONE		9	0	2899	1	30	32	21692	22402	7.48258	22402
>Mare_v4_contig_322	39766	NONE		2	0	1479	1	26	30	20895	22620	14.1278	22620
>Mare_v4_contig_323	39611	NONE		1	0	963	1	26	9	5143	8344	5.3406	8344
>Mare_v4_contig_324	39344	NONE		3	0	3593	1	22	0	10661	1	2.96716	1
>Mare_v4_contig_325	38789	NONE		5	0	7082	1	17	22	14562	7408	2.0562	7408
>Mare_v4_contig_326	37808	NONE		5	0	370	1	19	16	23375	23076	63.1757	23076
>Mare_v4_contig_327	37019	NONE		8	0	XX	1	19	35	21608	15489	#VALUE!	15489
>Mare_v4_contig_328	36422	NONE		2	0	1032	1	10	10	6347	22019	6.15019	22019
>Mare_v4_contig_329	35749	NONE		5	0	4067	1	29	34	23979	24223	5.89599	24223
>Mare_v4_contig_330	35724	NONE		7	4	3706	2275	10	7	1748	1544	0.471668	0.678681
>Mare_v4_contig_331	35465	NONE		0	3	1	XX	65	61	13556	11426	13556	#VALUE!
>Mare_v4_contig_332	34995	NONE		4	2	4067	1349	48	51	15674	17018	3.85395	12.6153
>Mare_v4_contig_333	34526	NONE		0	0	1	1	4	4	1277	1321	1277	1321
>Mare_v4_contig_334	33248	NONE		0	0	1	1	31	24	23009	20649	23009	20649
>Mare_v4_contig_335	32974	NONE		10	3	XX	2806	7	15	5817	7357	#VALUE!	2.62188
>Mare_v4_contig_336	32834	NONE		0	0	1	1	16	18	21148	20152	21148	20152
>Mare_v4_contig_337	32717	NONE		0	0	1	1	37	34	25958	24354	25958	24354
>Mare_v4_contig_338	32624	NONE		3	3	1581	1162	30	32	5273	5110	3.33523	4.39759
>Mare_v4_contig_339	32533	NONE		1	10	339	10219	10	7	1656	1133	4.88496	0.110872
>Mare_v4_contig_340	32157	NONE		0	0	1	1	25	19	21000	19435	21000	19435
>Mare_v4_contig_341	31459	NONE		0	0	1	1	37	30	24871	22614	24871	22614
>Mare_v4_contig_342	31434	NONE		5	4	5611	1114	17	14	15333	9524	2.73267	8.54937
>Mare_v4_contig_343	31301	NONE		8	9	6338	XX	27	27	34618	35035	5.46198	#VALUE!
>Mare_v4_contig_344	30552	NONE		0	0	1	1	0	0	1	1	1	1
>Mare_v4_contig_345	29508	NONE		0	0	1	1	32	28	23426	22060	23426	22060
>Mare_v4_contig_346	29139	NONE		0	0	1	1	27	33	22997	24655	22997	24655
>Mare_v4_contig_347	28210	NONE		5	3	3112	1348	49	52	17901	16697	5.75225	12.3865
>Mare_v4_contig_348	27364	NONE		2	6	5600	4904	12	13	15575	16167	2.78125	3.2967
>Mare_v4_contig_349	27166	NONE		4	3	4849	1316	36	39	9126	9585	1.88204	7.28343
>Mare_v4_contig_350	26138	NONE		0	0	1	1	2	2	537	537	537	537
>Mare_v4_contig_351	25743	NONE		8	2	7857	2145	24	28	4137	4218	0.526537	1.96643
>Mare_v4_contig_352	25144	NONE		6	10	XX	XX	33	33	20355	20374	#VALUE!	#VALUE!
>Mare_v4_contig_353	24928	NONE		1	1	181	518	21	17	10446	10044	57.7127	19.39
>Mare_v4_contig_354	24323	NONE		6	1	XX	339	55	35	18234	11060	#VALUE!	32.6254
>Mare_v4_contig_355	22814	NONE		3	3	XX	3555	21	0	11636	1	#VALUE!	0.000281294
>Mare_v4_contig_356	21921	NONE		0	0	1	1	26	0	22795	1	22795	1
>Mare_v4_contig_357	20591	NONE		0	0	1	1	0	0	1	1	1	1
>Mare_v4_contig_358	20060	NONE		0	0	1	1	6	0	1953	1	1953	1
>Mare_v4_contig_359	18844	NONE		0	0	1	1	22	0	17766	1	17766	1
>Mare_v4_contig_360	18622	NONE		0	0	1	1	27	0	6471	1	6471	1
>Mare_v4_contig_361	18432	NONE		0	0	1	1	0	0	1	1	1	1
>Mare_v4_contig_362	17460	NONE		1	0	1018	1	3	0	1075	1	1.05599	1
>Mare_v4_contig_363	17247	NONE		0	0	1	1	18	0	3976	1	3976	1
>Mare_v4_contig_364	16236	NONE		5	0	11279	1	2	0	911	1	0.0807696	1
>Mare_v4_contig_365	16197	NONE		0	0	1	1	2	0	1132	1	1132	1
>Mare_v4_contig_366	15598	NONE		1	0	529	1	8	0	3303	1	6.24386	1
>Mare_v4_contig_367	15525	NONE		1	0	407	1	2	0	241	1	0.592138	1
>Mare_v4_contig_368	14031	NONE		0	0	1	1	8	0	8823	1	8823	1
>Mare_v4_contig_369	9268	NONE		8	0	5546	1	20	0	8925	1	1.60927	1
>Mare_v4_contig_370	9194	NONE		1	0	156	1	16	0	10718	1	68.7051	1
>Mare_v4_contig_371	8712	NONE		4	0	990	1	18	0	8452	1	8.53737	1
>Mare_v4_contig_372	7993	NONE		2	0	1816	1	14	0	7294	1	4.01652	1
>Mare_v4_contig_373	7034	NONE		0	0	1	1	2	0	7032	1	7032	1
>Mare_v4_contig_374	6551	NONE		0	0	1	1	11	0	7372	1	7372	1
>Mare_v4_contig_375	5065	NONE		0	0	1	1	7	0	6755	1	6755	1
>Mare_v4_contig_376	3996	NONE		0	0	1	1	2	0	601	1	601	1
>Mare_v4_contig_377	1534	NONE						1	0	121	1	#DIV/0!	#DIV/0!
