# Supplementary material for: Unzipped genome assemblies of polyploid root-knot nematodes reveal unusual and clade-specific telomeric repeats
Source: Nat Commun. 2024 Feb 5;15:773. doi: 10.1038/s41467-024-44914-y (PMC10844300; doi:10.1038/s41467-024-44914-y)
Supplement: Supplementary file 9 — Supplementary Data 6 [file 41467_2024_44914_MOESM9_ESM.xlsx]

## Sheet: All-clusters
Cluster 0	0	80aa	Mare_v4_contig_109_792536-792615	*
Cluster 0	1	80aa	Mare_v4_contig_109_794816-794895	at 100
Cluster 0	2	80aa	Mare_v4_contig_109_792151-792072	at 100
Cluster 0	3	80aa	Mare_v4_contig_109_794431-794352	at 100
Cluster 0	4	80aa	Minc_v4_shac_contig_1_4647631-4647552	at 100
Cluster 0	5	80aa	Minc_v4_shac_contig_1_4648975-4648896	at 100
Cluster 0	6	80aa	Minc_v4_shac_contig_1_4650317-4650238	at 100
Cluster 0	7	80aa	Minc_v4_shac_contig_1_4650630-4650551	at 100
Cluster 0	8	80aa	Minc_v4_shac_contig_1_4650945-4650866	at 100
Cluster 0	9	80aa	Minc_v4_shac_contig_1_4651259-4651180	at 100
Cluster 0	10	80aa	Minc_v4_shac_contig_1_4651572-4651493	at 100
Cluster 0	11	80aa	Minc_v4_shac_contig_1_4651886-4651807	at 100
Cluster 0	12	80aa	Minc_v4_shac_contig_1_4652199-4652120	at 100
Cluster 0	13	80aa	Minc_v4_shac_contig_1_4652511-4652432	at 100
Cluster 0	14	80aa	Minc_v4_shac_contig_1_4652824-4652745	at 100
Cluster 0	15	80aa	Minc_v4_shac_contig_1_4653138-4653059	at 100
Cluster 0	16	80aa	Minc_v4_shac_contig_1_4653450-4653371	at 100
Cluster 0	17	80aa	Minc_v4_shac_contig_1_4653763-4653684	at 100
Cluster 0	18	80aa	Minc_v4_shac_contig_1_4654077-4653998	at 100
Cluster 0	19	80aa	Minc_v4_shac_contig_1_4654391-4654312	at 100
Cluster 0	20	80aa	Minc_v4_shac_contig_1_4654703-4654624	at 100
Cluster 0	21	80aa	Minc_v4_shac_contig_1_4655016-4654937	at 100
Cluster 0	22	80aa	Minc_v4_shac_contig_1_4655330-4655251	at 100
Cluster 0	23	80aa	Minc_v4_shac_contig_1_4655644-4655565	at 100
Cluster 0	24	80aa	Minc_v4_shac_contig_1_4655958-4655879	at 100
Cluster 0	25	80aa	Minc_v4_shac_contig_1_4656272-4656193	at 100
Cluster 0	26	80aa	Minc_v4_shac_contig_1_4656586-4656507	at 100
Cluster 0	27	80aa	Minc_v4_shac_contig_1_4656899-4656820	at 100
Cluster 0	28	80aa	Minc_v4_shac_contig_1_4657213-4657134	at 100
Cluster 0	29	80aa	Minc_v4_shac_contig_1_4657527-4657448	at 100
Cluster 0	30	80aa	Minc_v4_shac_contig_1_4657841-4657762	at 100
Cluster 0	31	80aa	Minc_v4_shac_contig_1_4658155-4658076	at 100
Cluster 0	32	80aa	Minc_v4_shac_contig_1_4658469-4658390	at 100
Cluster 0	33	80aa	Minc_v4_shac_contig_1_4658782-4658703	at 100
Cluster 0	34	80aa	Minc_v4_shac_contig_1_4659096-4659017	at 100
Cluster 0	35	80aa	Minc_v4_shac_contig_1_4659408-4659329	at 100
Cluster 0	36	80aa	Minc_v4_shac_contig_1_4659721-4659642	at 100
Cluster 0	37	80aa	Minc_v4_shac_contig_1_4660033-4659954	at 100
Cluster 0	38	80aa	Minc_v4_shac_contig_10_35830-35909	at 100
Cluster 0	39	80aa	Minc_v4_shac_contig_10_36145-36224	at 100
Cluster 0	40	80aa	Minc_v4_shac_contig_10_36458-36537	at 100
Cluster 0	41	80aa	Minc_v4_shac_contig_10_36779-36858	at 100
Cluster 0	42	80aa	Minc_v4_shac_contig_10_37099-37178	at 100
Cluster 0	43	80aa	Minc_v4_shac_contig_10_37412-37491	at 100
Cluster 0	44	80aa	Minc_v4_shac_contig_10_37730-37809	at 100
Cluster 0	45	80aa	Minc_v4_shac_contig_10_38048-38127	at 100
Cluster 0	46	80aa	Minc_v4_shac_contig_10_38365-38444	at 100
Cluster 0	47	80aa	Minc_v4_shac_contig_10_38684-38763	at 100
Cluster 0	48	80aa	Minc_v4_shac_contig_10_38998-39077	at 100
Cluster 0	49	80aa	Minc_v4_shac_contig_10_39316-39395	at 100
Cluster 0	50	80aa	Minc_v4_shac_contig_10_39634-39713	at 100
Cluster 0	51	80aa	Minc_v4_shac_contig_10_39950-40029	at 100
Cluster 0	52	80aa	Minc_v4_shac_contig_10_40263-40342	at 100
Cluster 0	53	80aa	Minc_v4_shac_contig_10_40578-40657	at 100
Cluster 0	54	80aa	Minc_v4_shac_contig_10_40893-40972	at 100
Cluster 0	55	80aa	Minc_v4_shac_contig_10_41212-41291	at 100
Cluster 0	56	80aa	Minc_v4_shac_contig_10_41524-41603	at 100
Cluster 0	57	80aa	Minc_v4_shac_contig_10_41844-41923	at 100
Cluster 0	58	80aa	Minc_v4_shac_contig_10_42159-42238	at 100
Cluster 0	59	80aa	Minc_v4_shac_contig_10_42472-42551	at 100
Cluster 0	60	80aa	Minc_v4_shac_contig_10_42784-42863	at 100
Cluster 0	61	80aa	Minc_v4_shac_contig_10_43096-43175	at 100
Cluster 0	62	80aa	Minc_v4_shac_contig_10_43406-43485	at 100
Cluster 0	63	80aa	Minc_v4_shac_contig_10_43722-43801	at 100
Cluster 0	64	80aa	Minc_v4_shac_contig_10_44032-44111	at 100
Cluster 0	65	80aa	Minc_v4_shac_contig_10_44342-44421	at 100
Cluster 0	66	80aa	Minc_v4_shac_contig_10_44658-44737	at 100
Cluster 0	67	80aa	Minc_v4_shac_contig_10_44975-45054	at 100
Cluster 0	68	80aa	Minc_v4_shac_contig_10_45292-45371	at 100
Cluster 0	69	80aa	Minc_v4_shac_contig_10_45604-45683	at 100
Cluster 0	70	80aa	Minc_v4_shac_contig_10_45920-45999	at 100
Cluster 0	71	80aa	Minc_v4_shac_contig_10_46238-46317	at 100
Cluster 0	72	80aa	Minc_v4_shac_contig_10_46551-46630	at 100
Cluster 0	73	80aa	Minc_v4_shac_contig_10_46873-46952	at 100
Cluster 0	74	80aa	Minc_v4_shac_contig_10_47186-47265	at 100
Cluster 0	75	80aa	Minc_v4_shac_contig_10_47504-47583	at 100
Cluster 0	76	80aa	Minc_v4_shac_contig_10_47821-47900	at 100
Cluster 0	77	80aa	Minc_v4_shac_contig_10_48136-48215	at 100
Cluster 0	78	80aa	Minc_v4_shac_contig_10_48452-48531	at 100
Cluster 0	79	80aa	Minc_v4_shac_contig_10_48764-48843	at 100
Cluster 0	80	80aa	Minc_v4_shac_contig_10_49077-49156	at 100
Cluster 0	81	80aa	Minc_v4_shac_contig_10_49391-49470	at 100
Cluster 0	82	80aa	Minc_v4_shac_contig_10_49708-49787	at 100
Cluster 0	83	80aa	Minc_v4_shac_contig_10_50023-50102	at 100
Cluster 0	84	80aa	Minc_v4_shac_contig_10_50333-50412	at 100
Cluster 0	85	80aa	Minc_v4_shac_contig_10_50646-50725	at 100
Cluster 0	86	80aa	Minc_v4_shac_contig_10_50967-51046	at 100
Cluster 0	87	80aa	Minc_v4_shac_contig_10_51284-51363	at 100
Cluster 0	88	80aa	Minc_v4_shac_contig_10_51596-51675	at 100
Cluster 0	89	80aa	Minc_v4_shac_contig_10_51909-51988	at 100
Cluster 0	90	80aa	Minc_v4_shac_contig_10_53534-53613	at 100
Cluster 0	91	80aa	Minc_v4_shac_contig_10_53842-53921	at 100
Cluster 0	92	80aa	Minc_v4_shac_contig_106_149-228	at 100
Cluster 0	93	80aa	Minc_v4_shac_contig_106_461-540	at 100
Cluster 0	94	80aa	Minc_v4_shac_contig_106_844-923	at 100
Cluster 0	95	80aa	Minc_v4_shac_contig_106_1151-1230	at 100
Cluster 0	96	80aa	Minc_v4_shac_contig_106_1540-1619	at 100
Cluster 0	97	80aa	Minc_v4_shac_contig_106_1848-1927	at 100
Cluster 0	98	80aa	Minc_v4_shac_contig_106_2238-2317	at 100
Cluster 0	99	80aa	Minc_v4_shac_contig_106_2550-2629	at 100
Cluster 0	100	80aa	Minc_v4_shac_contig_106_2939-3018	at 100
Cluster 0	101	80aa	Minc_v4_shac_contig_106_3251-3330	at 100
Cluster 0	102	80aa	Minc_v4_shac_contig_106_3640-3719	at 100
Cluster 0	103	80aa	Minc_v4_shac_contig_106_3952-4031	at 100
Cluster 0	104	80aa	Minc_v4_shac_contig_106_4341-4420	at 100
Cluster 0	105	80aa	Minc_v4_shac_contig_106_4649-4728	at 100
Cluster 0	106	80aa	Minc_v4_shac_contig_106_5038-5117	at 100
Cluster 0	107	80aa	Minc_v4_shac_contig_106_5345-5424	at 100
Cluster 0	108	80aa	Minc_v4_shac_contig_106_5735-5814	at 100
Cluster 0	109	80aa	Minc_v4_shac_contig_106_6042-6121	at 100
Cluster 0	110	80aa	Minc_v4_shac_contig_106_6431-6510	at 100
Cluster 0	111	80aa	Minc_v4_shac_contig_106_6739-6818	at 100
Cluster 0	112	80aa	Minc_v4_shac_contig_106_7128-7207	at 100
Cluster 0	113	80aa	Minc_v4_shac_contig_106_7448-7527	at 100
Cluster 0	114	80aa	Minc_v4_shac_contig_114_394702-394623	at 100
Cluster 0	115	80aa	Minc_v4_shac_contig_114_395023-394944	at 100
Cluster 0	116	80aa	Minc_v4_shac_contig_114_395334-395255	at 100
Cluster 0	117	80aa	Minc_v4_shac_contig_114_395960-395881	at 100
Cluster 0	118	80aa	Minc_v4_shac_contig_114_396276-396197	at 100
Cluster 0	119	80aa	Minc_v4_shac_contig_114_396588-396509	at 100
Cluster 0	120	80aa	Minc_v4_shac_contig_114_396912-396833	at 100
Cluster 0	121	80aa	Minc_v4_shac_contig_114_397536-397457	at 100
Cluster 0	122	80aa	Minc_v4_shac_contig_114_397846-397767	at 100
Cluster 0	123	80aa	Minc_v4_shac_contig_114_398166-398087	at 100
Cluster 0	124	80aa	Minc_v4_shac_contig_114_398788-398709	at 100
Cluster 0	125	80aa	Minc_v4_shac_contig_114_399099-399020	at 100
Cluster 0	126	80aa	Minc_v4_shac_contig_114_399422-399343	at 100
Cluster 0	127	80aa	Minc_v4_shac_contig_114_399747-399668	at 100
Cluster 0	128	80aa	Minc_v4_shac_contig_115_362844-362765	at 100
Cluster 0	129	80aa	Minc_v4_shac_contig_115_366028-365949	at 100
Cluster 0	130	80aa	Minc_v4_shac_contig_115_366334-366255	at 100
Cluster 0	131	80aa	Minc_v4_shac_contig_115_367811-367732	at 100
Cluster 0	132	80aa	Minc_v4_shac_contig_115_368114-368035	at 100
Cluster 0	133	80aa	Minc_v4_shac_contig_115_368417-368338	at 100
Cluster 0	134	80aa	Minc_v4_shac_contig_115_368720-368641	at 100
Cluster 0	135	80aa	Minc_v4_shac_contig_115_369023-368944	at 100
Cluster 0	136	80aa	Minc_v4_shac_contig_115_369327-369248	at 100
Cluster 0	137	80aa	Minc_v4_shac_contig_115_369630-369551	at 100
Cluster 0	138	80aa	Minc_v4_shac_contig_115_369933-369854	at 100
Cluster 0	139	80aa	Minc_v4_shac_contig_115_370236-370157	at 100
Cluster 0	140	80aa	Minc_v4_shac_contig_115_370538-370459	at 100
Cluster 0	141	80aa	Minc_v4_shac_contig_115_370840-370761	at 100
Cluster 0	142	80aa	Minc_v4_shac_contig_115_371143-371064	at 100
Cluster 0	143	80aa	Minc_v4_shac_contig_115_371446-371367	at 100
Cluster 0	144	80aa	Minc_v4_shac_contig_115_371749-371670	at 100
Cluster 0	145	80aa	Minc_v4_shac_contig_115_372050-371971	at 100
Cluster 0	146	80aa	Minc_v4_shac_contig_115_372353-372274	at 100
Cluster 0	147	80aa	Minc_v4_shac_contig_115_372656-372577	at 100
Cluster 0	148	80aa	Minc_v4_shac_contig_115_372959-372880	at 100
Cluster 0	149	80aa	Minc_v4_shac_contig_115_373261-373182	at 100
Cluster 0	150	80aa	Minc_v4_shac_contig_115_373563-373484	at 100
Cluster 0	151	80aa	Minc_v4_shac_contig_115_373865-373786	at 100
Cluster 0	152	80aa	Minc_v4_shac_contig_115_374168-374089	at 100
Cluster 0	153	80aa	Minc_v4_shac_contig_115_374471-374392	at 100
Cluster 0	154	80aa	Minc_v4_shac_contig_115_374775-374696	at 100
Cluster 0	155	80aa	Minc_v4_shac_contig_115_375078-374999	at 100
Cluster 0	156	80aa	Minc_v4_shac_contig_115_375381-375302	at 100
Cluster 0	157	80aa	Minc_v4_shac_contig_115_375683-375604	at 100
Cluster 0	158	80aa	Minc_v4_shac_contig_115_375986-375907	at 100
Cluster 0	159	80aa	Minc_v4_shac_contig_115_376288-376209	at 100
Cluster 0	160	80aa	Minc_v4_shac_contig_115_376590-376511	at 100
Cluster 0	161	80aa	Minc_v4_shac_contig_115_376892-376813	at 100
Cluster 0	162	80aa	Minc_v4_shac_contig_115_377195-377116	at 100
Cluster 0	163	80aa	Minc_v4_shac_contig_115_377498-377419	at 100
Cluster 0	164	80aa	Minc_v4_shac_contig_115_377800-377721	at 100
Cluster 0	165	80aa	Minc_v4_shac_contig_115_378104-378025	at 100
Cluster 0	166	80aa	Minc_v4_shac_contig_115_378407-378328	at 100
Cluster 0	167	80aa	Minc_v4_shac_contig_115_378710-378631	at 100
Cluster 0	168	80aa	Minc_v4_shac_contig_12_187-266	at 100
Cluster 0	169	80aa	Minc_v4_shac_contig_12_495-574	at 100
Cluster 0	170	80aa	Minc_v4_shac_contig_12_807-886	at 100
Cluster 0	171	80aa	Minc_v4_shac_contig_12_1115-1194	at 100
Cluster 0	172	80aa	Minc_v4_shac_contig_12_1425-1504	at 100
Cluster 0	173	80aa	Minc_v4_shac_contig_12_1733-1812	at 100
Cluster 0	174	80aa	Minc_v4_shac_contig_12_2041-2120	at 100
Cluster 0	175	80aa	Minc_v4_shac_contig_12_2349-2428	at 100
Cluster 0	176	80aa	Minc_v4_shac_contig_12_2662-2741	at 100
Cluster 0	177	80aa	Minc_v4_shac_contig_12_2973-3052	at 100
Cluster 0	178	80aa	Minc_v4_shac_contig_12_3281-3360	at 100
Cluster 0	179	80aa	Minc_v4_shac_contig_12_3592-3671	at 100
Cluster 0	180	80aa	Minc_v4_shac_contig_12_3899-3978	at 100
Cluster 0	181	80aa	Minc_v4_shac_contig_12_4207-4286	at 100
Cluster 0	182	80aa	Minc_v4_shac_contig_12_4517-4596	at 100
Cluster 0	183	80aa	Minc_v4_shac_contig_12_4826-4905	at 100
Cluster 0	184	80aa	Minc_v4_shac_contig_12_5135-5214	at 100
Cluster 0	185	80aa	Minc_v4_shac_contig_12_5446-5525	at 100
Cluster 0	186	80aa	Minc_v4_shac_contig_12_5755-5834	at 100
Cluster 0	187	80aa	Minc_v4_shac_contig_12_6063-6142	at 100
Cluster 0	188	80aa	Minc_v4_shac_contig_12_6372-6451	at 100
Cluster 0	189	80aa	Minc_v4_shac_contig_12_6681-6760	at 100
Cluster 0	190	80aa	Minc_v4_shac_contig_12_6989-7068	at 100
Cluster 0	191	80aa	Minc_v4_shac_contig_12_7297-7376	at 100
Cluster 0	192	80aa	Minc_v4_shac_contig_12_7603-7682	at 100
Cluster 0	193	80aa	Minc_v4_shac_contig_12_7911-7990	at 100
Cluster 0	194	80aa	Minc_v4_shac_contig_12_8220-8299	at 100
Cluster 0	195	80aa	Minc_v4_shac_contig_12_8528-8607	at 100
Cluster 0	196	80aa	Minc_v4_shac_contig_12_8836-8915	at 100
Cluster 0	197	80aa	Minc_v4_shac_contig_12_9144-9223	at 100
Cluster 0	198	80aa	Minc_v4_shac_contig_12_9454-9533	at 100
Cluster 0	199	80aa	Minc_v4_shac_contig_12_9763-9842	at 100
Cluster 0	200	80aa	Minc_v4_shac_contig_12_10072-10151	at 100
Cluster 0	201	80aa	Minc_v4_shac_contig_12_10382-10461	at 100
Cluster 0	202	80aa	Minc_v4_shac_contig_12_10692-10771	at 100
Cluster 0	203	80aa	Minc_v4_shac_contig_12_11002-11081	at 100
Cluster 0	204	80aa	Minc_v4_shac_contig_12_11310-11389	at 100
Cluster 0	205	80aa	Minc_v4_shac_contig_12_11620-11699	at 100
Cluster 0	206	80aa	Minc_v4_shac_contig_12_11929-12008	at 100
Cluster 0	207	80aa	Minc_v4_shac_contig_12_12237-12316	at 100
Cluster 0	208	80aa	Minc_v4_shac_contig_12_12545-12624	at 100
Cluster 0	209	80aa	Minc_v4_shac_contig_12_12857-12936	at 100
Cluster 0	210	80aa	Minc_v4_shac_contig_12_13167-13246	at 100
Cluster 0	211	80aa	Minc_v4_shac_contig_12_13480-13559	at 100
Cluster 0	212	80aa	Minc_v4_shac_contig_12_13793-13872	at 100
Cluster 0	213	80aa	Minc_v4_shac_contig_12_14105-14184	at 100
Cluster 0	214	80aa	Minc_v4_shac_contig_12_14413-14492	at 100
Cluster 0	215	80aa	Minc_v4_shac_contig_12_14722-14801	at 100
Cluster 0	216	80aa	Minc_v4_shac_contig_12_15031-15110	at 100
Cluster 0	217	80aa	Minc_v4_shac_contig_12_15341-15420	at 100
Cluster 0	218	80aa	Minc_v4_shac_contig_12_15651-15730	at 100
Cluster 0	219	80aa	Minc_v4_shac_contig_12_15960-16039	at 100
Cluster 0	220	80aa	Minc_v4_shac_contig_12_16268-16347	at 100
Cluster 0	221	80aa	Minc_v4_shac_contig_12_16583-16662	at 100
Cluster 0	222	80aa	Minc_v4_shac_contig_12_16893-16972	at 100
Cluster 0	223	80aa	Minc_v4_shac_contig_12_17206-17285	at 100
Cluster 0	224	80aa	Minc_v4_shac_contig_12_17521-17600	at 100
Cluster 0	225	80aa	Minc_v4_shac_contig_12_17836-17915	at 100
Cluster 0	226	80aa	Minc_v4_shac_contig_126_318188-318109	at 100
Cluster 0	227	80aa	Minc_v4_shac_contig_126_318501-318422	at 100
Cluster 0	228	80aa	Minc_v4_shac_contig_126_318814-318735	at 100
Cluster 0	229	80aa	Minc_v4_shac_contig_126_319127-319048	at 100
Cluster 0	230	80aa	Minc_v4_shac_contig_126_319440-319361	at 100
Cluster 0	231	80aa	Minc_v4_shac_contig_126_319753-319674	at 100
Cluster 0	232	80aa	Minc_v4_shac_contig_126_320066-319987	at 100
Cluster 0	233	80aa	Minc_v4_shac_contig_126_320380-320301	at 100
Cluster 0	234	80aa	Minc_v4_shac_contig_126_320692-320613	at 100
Cluster 0	235	80aa	Minc_v4_shac_contig_126_321006-320927	at 100
Cluster 0	236	80aa	Minc_v4_shac_contig_126_321319-321240	at 100
Cluster 0	237	80aa	Minc_v4_shac_contig_126_321633-321554	at 100
Cluster 0	238	80aa	Minc_v4_shac_contig_126_321946-321867	at 100
Cluster 0	239	80aa	Minc_v4_shac_contig_126_322261-322182	at 100
Cluster 0	240	80aa	Minc_v4_shac_contig_126_322573-322494	at 100
Cluster 0	241	80aa	Minc_v4_shac_contig_126_322885-322806	at 100
Cluster 0	242	80aa	Minc_v4_shac_contig_126_323198-323119	at 100
Cluster 0	243	80aa	Minc_v4_shac_contig_126_323510-323431	at 100
Cluster 0	244	80aa	Minc_v4_shac_contig_15_2-81	at 100
Cluster 0	245	80aa	Minc_v4_shac_contig_15_315-394	at 100
Cluster 0	246	80aa	Minc_v4_shac_contig_15_628-707	at 100
Cluster 0	247	80aa	Minc_v4_shac_contig_15_941-1020	at 100
Cluster 0	248	80aa	Minc_v4_shac_contig_15_1255-1334	at 100
Cluster 0	249	80aa	Minc_v4_shac_contig_15_1568-1647	at 100
Cluster 0	250	80aa	Minc_v4_shac_contig_15_1882-1961	at 100
Cluster 0	251	80aa	Minc_v4_shac_contig_15_2195-2274	at 100
Cluster 0	252	80aa	Minc_v4_shac_contig_15_2510-2589	at 100
Cluster 0	253	80aa	Minc_v4_shac_contig_15_2824-2903	at 100
Cluster 0	254	80aa	Minc_v4_shac_contig_15_3137-3216	at 100
Cluster 0	255	80aa	Minc_v4_shac_contig_15_3450-3529	at 100
Cluster 0	256	80aa	Minc_v4_shac_contig_15_3764-3843	at 100
Cluster 0	257	80aa	Minc_v4_shac_contig_15_4076-4155	at 100
Cluster 0	258	80aa	Minc_v4_shac_contig_15_4387-4466	at 100
Cluster 0	259	80aa	Minc_v4_shac_contig_15_4701-4780	at 100
Cluster 0	260	80aa	Minc_v4_shac_contig_15_5015-5094	at 100
Cluster 0	261	80aa	Minc_v4_shac_contig_15_5328-5407	at 100
Cluster 0	262	80aa	Minc_v4_shac_contig_15_5641-5720	at 100
Cluster 0	263	80aa	Minc_v4_shac_contig_15_5954-6033	at 100
Cluster 0	264	80aa	Minc_v4_shac_contig_15_6267-6346	at 100
Cluster 0	265	80aa	Minc_v4_shac_contig_15_6580-6659	at 100
Cluster 0	266	80aa	Minc_v4_shac_contig_15_6892-6971	at 100
Cluster 0	267	80aa	Minc_v4_shac_contig_15_7205-7284	at 100
Cluster 0	268	80aa	Minc_v4_shac_contig_15_7518-7597	at 100
Cluster 0	269	80aa	Minc_v4_shac_contig_15_7831-7910	at 100
Cluster 0	270	80aa	Minc_v4_shac_contig_15_8145-8224	at 100
Cluster 0	271	80aa	Minc_v4_shac_contig_15_8458-8537	at 100
Cluster 0	272	80aa	Minc_v4_shac_contig_15_8771-8850	at 100
Cluster 0	273	80aa	Minc_v4_shac_contig_15_9085-9164	at 100
Cluster 0	274	80aa	Minc_v4_shac_contig_15_9398-9477	at 100
Cluster 0	275	80aa	Minc_v4_shac_contig_15_9710-9789	at 100
Cluster 0	276	80aa	Minc_v4_shac_contig_15_10023-10102	at 100
Cluster 0	277	80aa	Minc_v4_shac_contig_15_10336-10415	at 100
Cluster 0	278	80aa	Minc_v4_shac_contig_15_10649-10728	at 100
Cluster 0	279	80aa	Minc_v4_shac_contig_15_10962-11041	at 100
Cluster 0	280	80aa	Minc_v4_shac_contig_15_11275-11354	at 100
Cluster 0	281	80aa	Minc_v4_shac_contig_15_11588-11667	at 100
Cluster 0	282	80aa	Minc_v4_shac_contig_15_11901-11980	at 100
Cluster 0	283	80aa	Minc_v4_shac_contig_15_12214-12293	at 100
Cluster 0	284	80aa	Minc_v4_shac_contig_15_12526-12605	at 100
Cluster 0	285	80aa	Minc_v4_shac_contig_15_12839-12918	at 100
Cluster 0	286	80aa	Minc_v4_shac_contig_15_13307-13228	at 100
Cluster 0	287	80aa	Minc_v4_shac_contig_15_13620-13541	at 100
Cluster 0	288	80aa	Minc_v4_shac_contig_15_13933-13854	at 100
Cluster 0	289	80aa	Minc_v4_shac_contig_15_14246-14167	at 100
Cluster 0	290	80aa	Minc_v4_shac_contig_15_14559-14480	at 100
Cluster 0	291	80aa	Minc_v4_shac_contig_15_14872-14793	at 100
Cluster 0	292	80aa	Minc_v4_shac_contig_15_15185-15106	at 100
Cluster 0	293	80aa	Minc_v4_shac_contig_152_290-369	at 100
Cluster 0	294	80aa	Minc_v4_shac_contig_152_599-678	at 100
Cluster 0	295	80aa	Minc_v4_shac_contig_152_906-985	at 100
Cluster 0	296	80aa	Minc_v4_shac_contig_152_1213-1292	at 100
Cluster 0	297	80aa	Minc_v4_shac_contig_152_1520-1599	at 100
Cluster 0	298	80aa	Minc_v4_shac_contig_152_1829-1908	at 100
Cluster 0	299	80aa	Minc_v4_shac_contig_152_2137-2216	at 100
Cluster 0	300	80aa	Minc_v4_shac_contig_152_2446-2525	at 100
Cluster 0	301	80aa	Minc_v4_shac_contig_152_2754-2833	at 100
Cluster 0	302	80aa	Minc_v4_shac_contig_152_3063-3142	at 100
Cluster 0	303	80aa	Minc_v4_shac_contig_152_3371-3450	at 100
Cluster 0	304	80aa	Minc_v4_shac_contig_152_3679-3758	at 100
Cluster 0	305	80aa	Minc_v4_shac_contig_152_3987-4066	at 100
Cluster 0	306	80aa	Minc_v4_shac_contig_152_4295-4374	at 100
Cluster 0	307	80aa	Minc_v4_shac_contig_152_4603-4682	at 100
Cluster 0	308	80aa	Minc_v4_shac_contig_152_4914-4993	at 100
Cluster 0	309	80aa	Minc_v4_shac_contig_152_5225-5304	at 100
Cluster 0	310	80aa	Minc_v4_shac_contig_152_5534-5613	at 100
Cluster 0	311	80aa	Minc_v4_shac_contig_152_5842-5921	at 100
Cluster 0	312	80aa	Minc_v4_shac_contig_152_6150-6229	at 100
Cluster 0	313	80aa	Minc_v4_shac_contig_152_6459-6538	at 100
Cluster 0	314	80aa	Minc_v4_shac_contig_152_6768-6847	at 100
Cluster 0	315	80aa	Minc_v4_shac_contig_152_7077-7156	at 100
Cluster 0	316	80aa	Minc_v4_shac_contig_152_7386-7465	at 100
Cluster 0	317	80aa	Minc_v4_shac_contig_152_7696-7775	at 100
Cluster 0	318	80aa	Minc_v4_shac_contig_152_8004-8083	at 100
Cluster 0	319	80aa	Minc_v4_shac_contig_152_8313-8392	at 100
Cluster 0	320	80aa	Minc_v4_shac_contig_152_8620-8699	at 100
Cluster 0	321	80aa	Minc_v4_shac_contig_152_8928-9007	at 100
Cluster 0	322	80aa	Minc_v4_shac_contig_152_9236-9315	at 100
Cluster 0	323	80aa	Minc_v4_shac_contig_152_9545-9624	at 100
Cluster 0	324	80aa	Minc_v4_shac_contig_152_9852-9931	at 100
Cluster 0	325	80aa	Minc_v4_shac_contig_152_10160-10239	at 100
Cluster 0	326	80aa	Minc_v4_shac_contig_152_10469-10548	at 100
Cluster 0	327	80aa	Minc_v4_shac_contig_152_10778-10857	at 100
Cluster 0	328	80aa	Minc_v4_shac_contig_152_11085-11164	at 100
Cluster 0	329	80aa	Minc_v4_shac_contig_152_11393-11472	at 100
Cluster 0	330	80aa	Minc_v4_shac_contig_152_11700-11779	at 100
Cluster 0	331	80aa	Minc_v4_shac_contig_152_12010-12089	at 100
Cluster 0	332	80aa	Minc_v4_shac_contig_152_12318-12397	at 100
Cluster 0	333	80aa	Minc_v4_shac_contig_152_12629-12708	at 100
Cluster 0	334	80aa	Minc_v4_shac_contig_152_12937-13016	at 100
Cluster 0	335	80aa	Minc_v4_shac_contig_152_13243-13322	at 100
Cluster 0	336	80aa	Minc_v4_shac_contig_152_13552-13631	at 100
Cluster 0	337	80aa	Minc_v4_shac_contig_152_13860-13939	at 100
Cluster 0	338	80aa	Minc_v4_shac_contig_152_14167-14246	at 100
Cluster 0	339	80aa	Minc_v4_shac_contig_152_14477-14556	at 100
Cluster 0	340	80aa	Minc_v4_shac_contig_152_14785-14864	at 100
Cluster 0	341	80aa	Minc_v4_shac_contig_152_15092-15171	at 100
Cluster 0	342	80aa	Minc_v4_shac_contig_152_15399-15478	at 100
Cluster 0	343	80aa	Minc_v4_shac_contig_152_15707-15786	at 100
Cluster 0	344	80aa	Minc_v4_shac_contig_152_16016-16095	at 100
Cluster 0	345	80aa	Minc_v4_shac_contig_152_16321-16400	at 100
Cluster 0	346	80aa	Minc_v4_shac_contig_152_16630-16709	at 100
Cluster 0	347	80aa	Minc_v4_shac_contig_152_16937-17016	at 100
Cluster 0	348	80aa	Minc_v4_shac_contig_152_17248-17327	at 100
Cluster 0	349	80aa	Minc_v4_shac_contig_152_17557-17636	at 100
Cluster 0	350	80aa	Minc_v4_shac_contig_152_17864-17943	at 100
Cluster 0	351	80aa	Minc_v4_shac_contig_152_18173-18252	at 100
Cluster 0	352	80aa	Minc_v4_shac_contig_152_18481-18560	at 100
Cluster 0	353	80aa	Minc_v4_shac_contig_152_18789-18868	at 100
Cluster 0	354	80aa	Minc_v4_shac_contig_152_19097-19176	at 100
Cluster 0	355	80aa	Minc_v4_shac_contig_152_19403-19482	at 100
Cluster 0	356	80aa	Minc_v4_shac_contig_152_19711-19790	at 100
Cluster 0	357	80aa	Minc_v4_shac_contig_152_20021-20100	at 100
Cluster 0	358	80aa	Minc_v4_shac_contig_152_20328-20407	at 100
Cluster 0	359	80aa	Minc_v4_shac_contig_152_20636-20715	at 100
Cluster 0	360	80aa	Minc_v4_shac_contig_152_20943-21022	at 100
Cluster 0	361	80aa	Minc_v4_shac_contig_152_21250-21329	at 100
Cluster 0	362	80aa	Minc_v4_shac_contig_152_21557-21636	at 100
Cluster 0	363	80aa	Minc_v4_shac_contig_152_21865-21944	at 100
Cluster 0	364	80aa	Minc_v4_shac_contig_152_22173-22252	at 100
Cluster 0	365	80aa	Minc_v4_shac_contig_152_22482-22561	at 100
Cluster 0	366	80aa	Minc_v4_shac_contig_152_22793-22872	at 100
Cluster 0	367	80aa	Minc_v4_shac_contig_152_23100-23179	at 100
Cluster 0	368	80aa	Minc_v4_shac_contig_152_23406-23485	at 100
Cluster 0	369	80aa	Minc_v4_shac_contig_152_23715-23794	at 100
Cluster 0	370	80aa	Minc_v4_shac_contig_152_24024-24103	at 100
Cluster 0	371	80aa	Minc_v4_shac_contig_152_24332-24411	at 100
Cluster 0	372	80aa	Minc_v4_shac_contig_152_24639-24718	at 100
Cluster 0	373	80aa	Minc_v4_shac_contig_152_24945-25024	at 100
Cluster 0	374	80aa	Minc_v4_shac_contig_152_25252-25331	at 100
Cluster 0	375	80aa	Minc_v4_shac_contig_152_25561-25640	at 100
Cluster 0	376	80aa	Minc_v4_shac_contig_152_25869-25948	at 100
Cluster 0	377	80aa	Minc_v4_shac_contig_152_26175-26254	at 100
Cluster 0	378	80aa	Minc_v4_shac_contig_152_26483-26562	at 100
Cluster 0	379	80aa	Minc_v4_shac_contig_152_26792-26871	at 100
Cluster 0	380	80aa	Minc_v4_shac_contig_152_27100-27179	at 100
Cluster 0	381	80aa	Minc_v4_shac_contig_152_27408-27487	at 100
Cluster 0	382	80aa	Minc_v4_shac_contig_152_27716-27795	at 100
Cluster 0	383	80aa	Minc_v4_shac_contig_152_28021-28100	at 100
Cluster 0	384	80aa	Minc_v4_shac_contig_152_28327-28406	at 100
Cluster 0	385	80aa	Minc_v4_shac_contig_152_28635-28714	at 100
Cluster 0	386	80aa	Minc_v4_shac_contig_152_28943-29022	at 100
Cluster 0	387	80aa	Minc_v4_shac_contig_152_29251-29330	at 100
Cluster 0	388	80aa	Minc_v4_shac_contig_152_29560-29639	at 100
Cluster 0	389	80aa	Minc_v4_shac_contig_152_29868-29947	at 100
Cluster 0	390	80aa	Minc_v4_shac_contig_152_30176-30255	at 100
Cluster 0	391	80aa	Minc_v4_shac_contig_152_30483-30562	at 100
Cluster 0	392	80aa	Minc_v4_shac_contig_152_30790-30869	at 100
Cluster 0	393	80aa	Minc_v4_shac_contig_152_31094-31173	at 100
Cluster 0	394	80aa	Minc_v4_shac_contig_152_31401-31480	at 100
Cluster 0	395	80aa	Minc_v4_shac_contig_152_31707-31786	at 100
Cluster 0	396	80aa	Minc_v4_shac_contig_152_32013-32092	at 100
Cluster 0	397	80aa	Minc_v4_shac_contig_152_32318-32397	at 100
Cluster 0	398	80aa	Minc_v4_shac_contig_152_32625-32704	at 100
Cluster 0	399	80aa	Minc_v4_shac_contig_152_32931-33010	at 100
Cluster 0	400	80aa	Minc_v4_shac_contig_152_33237-33316	at 100
Cluster 0	401	80aa	Minc_v4_shac_contig_152_33545-33624	at 100
Cluster 0	402	80aa	Minc_v4_shac_contig_152_33851-33930	at 100
Cluster 0	403	80aa	Minc_v4_shac_contig_152_34154-34233	at 100
Cluster 0	404	80aa	Minc_v4_shac_contig_152_34457-34536	at 100
Cluster 0	405	80aa	Minc_v4_shac_contig_152_34762-34841	at 100
Cluster 0	406	80aa	Minc_v4_shac_contig_152_35068-35147	at 100
Cluster 0	407	80aa	Minc_v4_shac_contig_152_35373-35452	at 100
Cluster 0	408	80aa	Minc_v4_shac_contig_152_35678-35757	at 100
Cluster 0	409	80aa	Minc_v4_shac_contig_152_35984-36063	at 100
Cluster 0	410	80aa	Minc_v4_shac_contig_152_36289-36368	at 100
Cluster 0	411	80aa	Minc_v4_shac_contig_152_36595-36674	at 100
Cluster 0	412	80aa	Minc_v4_shac_contig_152_36902-36981	at 100
Cluster 0	413	80aa	Minc_v4_shac_contig_152_37208-37287	at 100
Cluster 0	414	80aa	Minc_v4_shac_contig_152_37515-37594	at 100
Cluster 0	415	80aa	Minc_v4_shac_contig_152_37822-37901	at 100
Cluster 0	416	80aa	Minc_v4_shac_contig_152_38129-38208	at 100
Cluster 0	417	80aa	Minc_v4_shac_contig_152_38436-38515	at 100
Cluster 0	418	80aa	Minc_v4_shac_contig_152_38741-38820	at 100
Cluster 0	419	80aa	Minc_v4_shac_contig_152_39046-39125	at 100
Cluster 0	420	80aa	Minc_v4_shac_contig_152_39352-39431	at 100
Cluster 0	421	80aa	Minc_v4_shac_contig_152_39658-39737	at 100
Cluster 0	422	80aa	Minc_v4_shac_contig_152_39961-40040	at 100
Cluster 0	423	80aa	Minc_v4_shac_contig_152_40268-40347	at 100
Cluster 0	424	80aa	Minc_v4_shac_contig_152_40572-40651	at 100
Cluster 0	425	80aa	Minc_v4_shac_contig_152_40877-40956	at 100
Cluster 0	426	80aa	Minc_v4_shac_contig_152_41183-41262	at 100
Cluster 0	427	80aa	Minc_v4_shac_contig_152_41488-41567	at 100
Cluster 0	428	80aa	Minc_v4_shac_contig_152_41793-41872	at 100
Cluster 0	429	80aa	Minc_v4_shac_contig_152_42100-42179	at 100
Cluster 0	430	80aa	Minc_v4_shac_contig_152_42406-42485	at 100
Cluster 0	431	80aa	Minc_v4_shac_contig_152_42711-42790	at 100
Cluster 0	432	80aa	Minc_v4_shac_contig_152_43017-43096	at 100
Cluster 0	433	80aa	Minc_v4_shac_contig_152_43323-43402	at 100
Cluster 0	434	80aa	Minc_v4_shac_contig_152_43629-43708	at 100
Cluster 0	435	80aa	Minc_v4_shac_contig_152_43935-44014	at 100
Cluster 0	436	80aa	Minc_v4_shac_contig_152_44243-44322	at 100
Cluster 0	437	80aa	Minc_v4_shac_contig_152_44548-44627	at 100
Cluster 0	438	80aa	Minc_v4_shac_contig_152_44853-44932	at 100
Cluster 0	439	80aa	Minc_v4_shac_contig_152_45157-45236	at 100
Cluster 0	440	80aa	Minc_v4_shac_contig_152_45464-45543	at 100
Cluster 0	441	80aa	Minc_v4_shac_contig_152_45771-45850	at 100
Cluster 0	442	80aa	Minc_v4_shac_contig_152_46077-46156	at 100
Cluster 0	443	80aa	Minc_v4_shac_contig_152_46385-46464	at 100
Cluster 0	444	80aa	Minc_v4_shac_contig_152_46691-46770	at 100
Cluster 0	445	80aa	Minc_v4_shac_contig_152_46999-47078	at 100
Cluster 0	446	80aa	Minc_v4_shac_contig_152_47307-47386	at 100
Cluster 0	447	80aa	Minc_v4_shac_contig_152_47614-47693	at 100
Cluster 0	448	80aa	Minc_v4_shac_contig_152_47921-48000	at 100
Cluster 0	449	80aa	Minc_v4_shac_contig_152_48228-48307	at 100
Cluster 0	450	80aa	Minc_v4_shac_contig_152_48535-48614	at 100
Cluster 0	451	80aa	Minc_v4_shac_contig_152_48843-48922	at 100
Cluster 0	452	80aa	Minc_v4_shac_contig_152_49151-49230	at 100
Cluster 0	453	80aa	Minc_v4_shac_contig_152_49457-49536	at 100
Cluster 0	454	80aa	Minc_v4_shac_contig_152_49763-49842	at 100
Cluster 0	455	80aa	Minc_v4_shac_contig_152_50070-50149	at 100
Cluster 0	456	80aa	Minc_v4_shac_contig_152_50377-50456	at 100
Cluster 0	457	80aa	Minc_v4_shac_contig_152_50683-50762	at 100
Cluster 0	458	80aa	Minc_v4_shac_contig_152_50989-51068	at 100
Cluster 0	459	80aa	Minc_v4_shac_contig_152_51296-51375	at 100
Cluster 0	460	80aa	Minc_v4_shac_contig_152_51602-51681	at 100
Cluster 0	461	80aa	Minc_v4_shac_contig_152_51906-51985	at 100
Cluster 0	462	80aa	Minc_v4_shac_contig_152_52210-52289	at 100
Cluster 0	463	80aa	Minc_v4_shac_contig_152_52515-52594	at 100
Cluster 0	464	80aa	Minc_v4_shac_contig_152_52820-52899	at 100
Cluster 0	465	80aa	Minc_v4_shac_contig_152_53126-53205	at 100
Cluster 0	466	80aa	Minc_v4_shac_contig_152_53432-53511	at 100
Cluster 0	467	80aa	Minc_v4_shac_contig_152_53737-53816	at 100
Cluster 0	468	80aa	Minc_v4_shac_contig_152_54983-55062	at 100
Cluster 0	469	80aa	Minc_v4_shac_contig_152_55287-55366	at 100
Cluster 0	470	80aa	Minc_v4_shac_contig_152_55589-55668	at 100
Cluster 0	471	80aa	Minc_v4_shac_contig_152_57136-57215	at 100
Cluster 0	472	80aa	Minc_v4_shac_contig_152_57439-57518	at 100
Cluster 0	473	80aa	Minc_v4_shac_contig_152_57742-57821	at 100
Cluster 0	474	80aa	Minc_v4_shac_contig_152_58998-59077	at 100
Cluster 0	475	80aa	Minc_v4_shac_contig_155_218-139	at 100
Cluster 0	476	80aa	Minc_v4_shac_contig_155_531-452	at 100
Cluster 0	477	80aa	Minc_v4_shac_contig_155_843-764	at 100
Cluster 0	478	80aa	Minc_v4_shac_contig_155_1157-1078	at 100
Cluster 0	479	80aa	Minc_v4_shac_contig_155_1470-1391	at 100
Cluster 0	480	80aa	Minc_v4_shac_contig_155_1783-1704	at 100
Cluster 0	481	80aa	Minc_v4_shac_contig_155_2096-2017	at 100
Cluster 0	482	80aa	Minc_v4_shac_contig_155_2415-2336	at 100
Cluster 0	483	80aa	Minc_v4_shac_contig_155_2728-2649	at 100
Cluster 0	484	80aa	Minc_v4_shac_contig_155_3042-2963	at 100
Cluster 0	485	80aa	Minc_v4_shac_contig_155_3355-3276	at 100
Cluster 0	486	80aa	Minc_v4_shac_contig_155_3668-3589	at 100
Cluster 0	487	80aa	Minc_v4_shac_contig_155_3981-3902	at 100
Cluster 0	488	80aa	Minc_v4_shac_contig_155_4294-4215	at 100
Cluster 0	489	80aa	Minc_v4_shac_contig_155_4608-4529	at 100
Cluster 0	490	80aa	Minc_v4_shac_contig_155_4922-4843	at 100
Cluster 0	491	80aa	Minc_v4_shac_contig_155_5245-5166	at 100
Cluster 0	492	80aa	Minc_v4_shac_contig_159_182815-182736	at 100
Cluster 0	493	80aa	Minc_v4_shac_contig_159_183442-183363	at 100
Cluster 0	494	80aa	Minc_v4_shac_contig_159_183755-183676	at 100
Cluster 0	495	80aa	Minc_v4_shac_contig_159_184381-184302	at 100
Cluster 0	496	80aa	Minc_v4_shac_contig_159_184694-184615	at 100
Cluster 0	497	80aa	Minc_v4_shac_contig_159_185006-184927	at 100
Cluster 0	498	80aa	Minc_v4_shac_contig_159_190639-190560	at 100
Cluster 0	499	80aa	Minc_v4_shac_contig_159_190951-190872	at 100
Cluster 0	500	80aa	Minc_v4_shac_contig_159_191263-191184	at 100
Cluster 0	501	80aa	Minc_v4_shac_contig_159_191575-191496	at 100
Cluster 0	502	80aa	Minc_v4_shac_contig_159_191888-191809	at 100
Cluster 0	503	80aa	Minc_v4_shac_contig_159_192201-192122	at 100
Cluster 0	504	80aa	Minc_v4_shac_contig_159_192514-192435	at 100
Cluster 0	505	80aa	Minc_v4_shac_contig_159_192826-192747	at 100
Cluster 0	506	80aa	Minc_v4_shac_contig_159_193139-193060	at 100
Cluster 0	507	80aa	Minc_v4_shac_contig_159_193451-193372	at 100
Cluster 0	508	80aa	Minc_v4_shac_contig_159_193763-193684	at 100
Cluster 0	509	80aa	Minc_v4_shac_contig_159_194077-193998	at 100
Cluster 0	510	80aa	Minc_v4_shac_contig_159_194390-194311	at 100
Cluster 0	511	80aa	Minc_v4_shac_contig_159_194703-194624	at 100
Cluster 0	512	80aa	Minc_v4_shac_contig_159_195016-194937	at 100
Cluster 0	513	80aa	Minc_v4_shac_contig_159_195329-195250	at 100
Cluster 0	514	80aa	Minc_v4_shac_contig_159_195642-195563	at 100
Cluster 0	515	80aa	Minc_v4_shac_contig_159_195955-195876	at 100
Cluster 0	516	80aa	Minc_v4_shac_contig_159_196268-196189	at 100
Cluster 0	517	80aa	Minc_v4_shac_contig_159_196580-196501	at 100
Cluster 0	518	80aa	Minc_v4_shac_contig_159_196893-196814	at 100
Cluster 0	519	80aa	Minc_v4_shac_contig_159_197206-197127	at 100
Cluster 0	520	80aa	Minc_v4_shac_contig_159_197518-197439	at 100
Cluster 0	521	80aa	Minc_v4_shac_contig_159_197831-197752	at 100
Cluster 0	522	80aa	Minc_v4_shac_contig_159_198144-198065	at 100
Cluster 0	523	80aa	Minc_v4_shac_contig_159_198457-198378	at 100
Cluster 0	524	80aa	Minc_v4_shac_contig_159_198770-198691	at 100
Cluster 0	525	80aa	Minc_v4_shac_contig_159_199083-199004	at 100
Cluster 0	526	80aa	Minc_v4_shac_contig_159_199396-199317	at 100
Cluster 0	527	80aa	Minc_v4_shac_contig_159_199710-199631	at 100
Cluster 0	528	80aa	Minc_v4_shac_contig_159_200022-199943	at 100
Cluster 0	529	80aa	Minc_v4_shac_contig_159_200335-200256	at 100
Cluster 0	530	80aa	Minc_v4_shac_contig_159_200648-200569	at 100
Cluster 0	531	80aa	Minc_v4_shac_contig_159_200961-200882	at 100
Cluster 0	532	80aa	Minc_v4_shac_contig_159_201274-201195	at 100
Cluster 0	533	80aa	Minc_v4_shac_contig_16_2729462-2729383	at 100
Cluster 0	534	80aa	Minc_v4_shac_contig_16_2729774-2729695	at 100
Cluster 0	535	80aa	Minc_v4_shac_contig_16_2730089-2730010	at 100
Cluster 0	536	80aa	Minc_v4_shac_contig_16_2730401-2730322	at 100
Cluster 0	537	80aa	Minc_v4_shac_contig_16_2731317-2731238	at 100
Cluster 0	538	80aa	Minc_v4_shac_contig_16_2732235-2732156	at 100
Cluster 0	539	80aa	Minc_v4_shac_contig_16_2732548-2732469	at 100
Cluster 0	540	80aa	Minc_v4_shac_contig_16_2733460-2733381	at 100
Cluster 0	541	80aa	Minc_v4_shac_contig_16_2733773-2733694	at 100
Cluster 0	542	80aa	Minc_v4_shac_contig_16_2734083-2734004	at 100
Cluster 0	543	80aa	Minc_v4_shac_contig_16_2735014-2734935	at 100
Cluster 0	544	80aa	Minc_v4_shac_contig_16_2735327-2735248	at 100
Cluster 0	545	80aa	Minc_v4_shac_contig_16_2735643-2735564	at 100
Cluster 0	546	80aa	Minc_v4_shac_contig_16_2735957-2735878	at 100
Cluster 0	547	80aa	Minc_v4_shac_contig_16_2736273-2736194	at 100
Cluster 0	548	80aa	Minc_v4_shac_contig_162_7530-7609	at 100
Cluster 0	549	80aa	Minc_v4_shac_contig_162_8390-8469	at 100
Cluster 0	550	80aa	Minc_v4_shac_contig_162_9434-9513	at 100
Cluster 0	551	80aa	Minc_v4_shac_contig_162_10795-10874	at 100
Cluster 0	552	80aa	Minc_v4_shac_contig_162_11834-11913	at 100
Cluster 0	553	80aa	Minc_v4_shac_contig_162_12877-12956	at 100
Cluster 0	554	80aa	Minc_v4_shac_contig_164_158860-158781	at 100
Cluster 0	555	80aa	Minc_v4_shac_contig_164_160226-160147	at 100
Cluster 0	556	80aa	Minc_v4_shac_contig_164_160551-160472	at 100
Cluster 0	557	80aa	Minc_v4_shac_contig_164_160887-160808	at 100
Cluster 0	558	80aa	Minc_v4_shac_contig_164_161202-161123	at 100
Cluster 0	559	80aa	Minc_v4_shac_contig_164_161851-161772	at 100
Cluster 0	560	80aa	Minc_v4_shac_contig_164_162487-162408	at 100
Cluster 0	561	80aa	Minc_v4_shac_contig_164_162802-162723	at 100
Cluster 0	562	80aa	Minc_v4_shac_contig_164_163121-163042	at 100
Cluster 0	563	80aa	Minc_v4_shac_contig_164_163438-163359	at 100
Cluster 0	564	80aa	Minc_v4_shac_contig_164_163751-163672	at 100
Cluster 0	565	80aa	Minc_v4_shac_contig_164_164077-163998	at 100
Cluster 0	566	80aa	Minc_v4_shac_contig_164_164387-164308	at 100
Cluster 0	567	80aa	Minc_v4_shac_contig_164_164697-164618	at 100
Cluster 0	568	80aa	Minc_v4_shac_contig_164_165010-164931	at 100
Cluster 0	569	80aa	Minc_v4_shac_contig_164_165328-165249	at 100
Cluster 0	570	80aa	Minc_v4_shac_contig_164_165638-165559	at 100
Cluster 0	571	80aa	Minc_v4_shac_contig_164_165948-165869	at 100
Cluster 0	572	80aa	Minc_v4_shac_contig_164_166260-166181	at 100
Cluster 0	573	80aa	Minc_v4_shac_contig_164_166574-166495	at 100
Cluster 0	574	80aa	Minc_v4_shac_contig_164_166913-166834	at 100
Cluster 0	575	80aa	Minc_v4_shac_contig_164_167246-167167	at 100
Cluster 0	576	80aa	Minc_v4_shac_contig_164_167554-167475	at 100
Cluster 0	577	80aa	Minc_v4_shac_contig_164_167864-167785	at 100
Cluster 0	578	80aa	Minc_v4_shac_contig_164_168173-168094	at 100
Cluster 0	579	80aa	Minc_v4_shac_contig_164_168498-168419	at 100
Cluster 0	580	80aa	Minc_v4_shac_contig_164_169115-169036	at 100
Cluster 0	581	80aa	Minc_v4_shac_contig_164_169436-169357	at 100
Cluster 0	582	80aa	Minc_v4_shac_contig_164_169749-169670	at 100
Cluster 0	583	80aa	Minc_v4_shac_contig_164_170369-170290	at 100
Cluster 0	584	80aa	Minc_v4_shac_contig_164_170677-170598	at 100
Cluster 0	585	80aa	Minc_v4_shac_contig_164_170988-170909	at 100
Cluster 0	586	80aa	Minc_v4_shac_contig_164_171299-171220	at 100
Cluster 0	587	80aa	Minc_v4_shac_contig_164_171622-171543	at 100
Cluster 0	588	80aa	Minc_v4_shac_contig_199_10489-10568	at 100
Cluster 0	589	80aa	Minc_v4_shac_contig_199_11120-11199	at 100
Cluster 0	590	80aa	Minc_v4_shac_contig_199_11431-11510	at 100
Cluster 0	591	80aa	Minc_v4_shac_contig_199_12053-12132	at 100
Cluster 0	592	80aa	Minc_v4_shac_contig_199_12364-12443	at 100
Cluster 0	593	80aa	Minc_v4_shac_contig_199_12672-12751	at 100
Cluster 0	594	80aa	Minc_v4_shac_contig_199_13292-13371	at 100
Cluster 0	595	80aa	Minc_v4_shac_contig_199_13600-13679	at 100
Cluster 0	596	80aa	Minc_v4_shac_contig_199_13909-13988	at 100
Cluster 0	597	80aa	Minc_v4_shac_contig_199_14218-14297	at 100
Cluster 0	598	80aa	Minc_v4_shac_contig_199_14838-14917	at 100
Cluster 0	599	80aa	Minc_v4_shac_contig_2_3770097-3770018	at 100
Cluster 0	600	80aa	Minc_v4_shac_contig_2_3770409-3770330	at 100
Cluster 0	601	80aa	Minc_v4_shac_contig_2_3770724-3770645	at 100
Cluster 0	602	80aa	Minc_v4_shac_contig_2_3771033-3770954	at 100
Cluster 0	603	80aa	Minc_v4_shac_contig_2_3771347-3771268	at 100
Cluster 0	604	80aa	Minc_v4_shac_contig_2_3771659-3771580	at 100
Cluster 0	605	80aa	Minc_v4_shac_contig_2_3771973-3771894	at 100
Cluster 0	606	80aa	Minc_v4_shac_contig_2_3772285-3772206	at 100
Cluster 0	607	80aa	Minc_v4_shac_contig_2_3772597-3772518	at 100
Cluster 0	608	80aa	Minc_v4_shac_contig_2_3772908-3772829	at 100
Cluster 0	609	80aa	Minc_v4_shac_contig_2_3773223-3773144	at 100
Cluster 0	610	80aa	Minc_v4_shac_contig_2_3773538-3773459	at 100
Cluster 0	611	80aa	Minc_v4_shac_contig_2_3773850-3773771	at 100
Cluster 0	612	80aa	Minc_v4_shac_contig_2_3774162-3774083	at 100
Cluster 0	613	80aa	Minc_v4_shac_contig_2_3774475-3774396	at 100
Cluster 0	614	80aa	Minc_v4_shac_contig_2_3774783-3774704	at 100
Cluster 0	615	80aa	Minc_v4_shac_contig_2_3775092-3775013	at 100
Cluster 0	616	80aa	Minc_v4_shac_contig_2_3775402-3775323	at 100
Cluster 0	617	80aa	Minc_v4_shac_contig_2_3775715-3775636	at 100
Cluster 0	618	80aa	Minc_v4_shac_contig_2_3776026-3775947	at 100
Cluster 0	619	80aa	Minc_v4_shac_contig_2_3776341-3776262	at 100
Cluster 0	620	80aa	Minc_v4_shac_contig_2_3776647-3776568	at 100
Cluster 0	621	80aa	Minc_v4_shac_contig_2_3776958-3776879	at 100
Cluster 0	622	80aa	Minc_v4_shac_contig_2_3777272-3777193	at 100
Cluster 0	623	80aa	Minc_v4_shac_contig_2_3777587-3777508	at 100
Cluster 0	624	80aa	Minc_v4_shac_contig_2_3777899-3777820	at 100
Cluster 0	625	80aa	Minc_v4_shac_contig_2_3778213-3778134	at 100
Cluster 0	626	80aa	Minc_v4_shac_contig_2_3778527-3778448	at 100
Cluster 0	627	80aa	Minc_v4_shac_contig_2_3778839-3778760	at 100
Cluster 0	628	80aa	Minc_v4_shac_contig_2_3779153-3779074	at 100
Cluster 0	629	80aa	Minc_v4_shac_contig_2_3779465-3779386	at 100
Cluster 0	630	80aa	Minc_v4_shac_contig_2_3779777-3779698	at 100
Cluster 0	631	80aa	Minc_v4_shac_contig_2_3780086-3780007	at 100
Cluster 0	632	80aa	Minc_v4_shac_contig_2_3780399-3780320	at 100
Cluster 0	633	80aa	Minc_v4_shac_contig_2_3780708-3780629	at 100
Cluster 0	634	80aa	Minc_v4_shac_contig_2_3781020-3780941	at 100
Cluster 0	635	80aa	Minc_v4_shac_contig_2_3781332-3781253	at 100
Cluster 0	636	80aa	Minc_v4_shac_contig_2_3781646-3781567	at 100
Cluster 0	637	80aa	Minc_v4_shac_contig_2_3781960-3781881	at 100
Cluster 0	638	80aa	Minc_v4_shac_contig_2_3782271-3782192	at 100
Cluster 0	639	80aa	Minc_v4_shac_contig_2_3782584-3782505	at 100
Cluster 0	640	80aa	Minc_v4_shac_contig_2_3782897-3782818	at 100
Cluster 0	641	80aa	Minc_v4_shac_contig_2_3783210-3783131	at 100
Cluster 0	642	80aa	Minc_v4_shac_contig_2_3783524-3783445	at 100
Cluster 0	643	80aa	Minc_v4_shac_contig_2_3783838-3783759	at 100
Cluster 0	644	80aa	Minc_v4_shac_contig_2_3784152-3784073	at 100
Cluster 0	645	80aa	Minc_v4_shac_contig_2_3784465-3784386	at 100
Cluster 0	646	80aa	Minc_v4_shac_contig_2_3784779-3784700	at 100
Cluster 0	647	80aa	Minc_v4_shac_contig_2_3785094-3785015	at 100
Cluster 0	648	80aa	Minc_v4_shac_contig_20_2421769-2421690	at 100
Cluster 0	649	80aa	Minc_v4_shac_contig_20_2422101-2422022	at 100
Cluster 0	650	80aa	Minc_v4_shac_contig_20_2422431-2422352	at 100
Cluster 0	651	80aa	Minc_v4_shac_contig_20_2422761-2422682	at 100
Cluster 0	652	80aa	Minc_v4_shac_contig_20_2423091-2423012	at 100
Cluster 0	653	80aa	Minc_v4_shac_contig_20_2423421-2423342	at 100
Cluster 0	654	80aa	Minc_v4_shac_contig_20_2423754-2423675	at 100
Cluster 0	655	80aa	Minc_v4_shac_contig_20_2424084-2424005	at 100
Cluster 0	656	80aa	Minc_v4_shac_contig_20_2424411-2424332	at 100
Cluster 0	657	80aa	Minc_v4_shac_contig_20_2424741-2424662	at 100
Cluster 0	658	80aa	Minc_v4_shac_contig_20_2425070-2424991	at 100
Cluster 0	659	80aa	Minc_v4_shac_contig_20_2425400-2425321	at 100
Cluster 0	660	80aa	Minc_v4_shac_contig_20_2425730-2425651	at 100
Cluster 0	661	80aa	Minc_v4_shac_contig_20_2426060-2425981	at 100
Cluster 0	662	80aa	Minc_v4_shac_contig_20_2426390-2426311	at 100
Cluster 0	663	80aa	Minc_v4_shac_contig_20_2426720-2426641	at 100
Cluster 0	664	80aa	Minc_v4_shac_contig_20_2427050-2426971	at 100
Cluster 0	665	80aa	Minc_v4_shac_contig_20_2427380-2427301	at 100
Cluster 0	666	80aa	Minc_v4_shac_contig_20_2427710-2427631	at 100
Cluster 0	667	80aa	Minc_v4_shac_contig_20_2428040-2427961	at 100
Cluster 0	668	80aa	Minc_v4_shac_contig_20_2428370-2428291	at 100
Cluster 0	669	80aa	Minc_v4_shac_contig_20_2428700-2428621	at 100
Cluster 0	670	80aa	Minc_v4_shac_contig_20_2429030-2428951	at 100
Cluster 0	671	80aa	Minc_v4_shac_contig_20_2429360-2429281	at 100
Cluster 0	672	80aa	Minc_v4_shac_contig_20_2429690-2429611	at 100
Cluster 0	673	80aa	Minc_v4_shac_contig_20_2430020-2429941	at 100
Cluster 0	674	80aa	Minc_v4_shac_contig_20_2430350-2430271	at 100
Cluster 0	675	80aa	Minc_v4_shac_contig_20_2430680-2430601	at 100
Cluster 0	676	80aa	Minc_v4_shac_contig_20_2431010-2430931	at 100
Cluster 0	677	80aa	Minc_v4_shac_contig_20_2431340-2431261	at 100
Cluster 0	678	80aa	Minc_v4_shac_contig_20_2431670-2431591	at 100
Cluster 0	679	80aa	Minc_v4_shac_contig_20_2432000-2431921	at 100
Cluster 0	680	80aa	Minc_v4_shac_contig_20_2432330-2432251	at 100
Cluster 0	681	80aa	Minc_v4_shac_contig_20_2432660-2432581	at 100
Cluster 0	682	80aa	Minc_v4_shac_contig_20_2432990-2432911	at 100
Cluster 0	683	80aa	Minc_v4_shac_contig_209_68244-68165	at 100
Cluster 0	684	80aa	Minc_v4_shac_contig_209_68575-68496	at 100
Cluster 0	685	80aa	Minc_v4_shac_contig_209_68912-68833	at 100
Cluster 0	686	80aa	Minc_v4_shac_contig_209_69238-69159	at 100
Cluster 0	687	80aa	Minc_v4_shac_contig_209_69571-69492	at 100
Cluster 0	688	80aa	Minc_v4_shac_contig_209_69903-69824	at 100
Cluster 0	689	80aa	Minc_v4_shac_contig_209_70236-70157	at 100
Cluster 0	690	80aa	Minc_v4_shac_contig_209_70550-70471	at 100
Cluster 0	691	80aa	Minc_v4_shac_contig_209_71512-71433	at 100
Cluster 0	692	80aa	Minc_v4_shac_contig_209_71831-71752	at 100
Cluster 0	693	80aa	Minc_v4_shac_contig_209_72161-72082	at 100
Cluster 0	694	80aa	Minc_v4_shac_contig_209_72510-72431	at 100
Cluster 0	695	80aa	Minc_v4_shac_contig_209_72834-72755	at 100
Cluster 0	696	80aa	Minc_v4_shac_contig_209_73167-73088	at 100
Cluster 0	697	80aa	Minc_v4_shac_contig_209_73494-73415	at 100
Cluster 0	698	80aa	Minc_v4_shac_contig_209_73816-73737	at 100
Cluster 0	699	80aa	Minc_v4_shac_contig_209_74141-74062	at 100
Cluster 0	700	80aa	Minc_v4_shac_contig_209_74460-74381	at 100
Cluster 0	701	80aa	Minc_v4_shac_contig_209_74794-74715	at 100
Cluster 0	702	80aa	Minc_v4_shac_contig_239_854-933	at 100
Cluster 0	703	80aa	Minc_v4_shac_contig_239_1481-1560	at 100
Cluster 0	704	80aa	Minc_v4_shac_contig_239_3364-3443	at 100
Cluster 0	705	80aa	Minc_v4_shac_contig_239_3993-4072	at 100
Cluster 0	706	80aa	Minc_v4_shac_contig_239_4617-4696	at 100
Cluster 0	707	80aa	Minc_v4_shac_contig_239_5557-5636	at 100
Cluster 0	708	80aa	Minc_v4_shac_contig_239_6178-6257	at 100
Cluster 0	709	80aa	Minc_v4_shac_contig_239_6804-6883	at 100
Cluster 0	710	80aa	Minc_v4_shac_contig_239_7428-7507	at 100
Cluster 0	711	80aa	Minc_v4_shac_contig_239_8054-8133	at 100
Cluster 0	712	80aa	Minc_v4_shac_contig_239_8676-8755	at 100
Cluster 0	713	80aa	Minc_v4_shac_contig_239_9306-9385	at 100
Cluster 0	714	80aa	Minc_v4_shac_contig_239_9931-10010	at 100
Cluster 0	715	80aa	Minc_v4_shac_contig_239_10558-10637	at 100
Cluster 0	716	80aa	Minc_v4_shac_contig_239_11178-11257	at 100
Cluster 0	717	80aa	Minc_v4_shac_contig_239_11806-11885	at 100
Cluster 0	718	80aa	Minc_v4_shac_contig_248_625-704	at 100
Cluster 0	719	80aa	Minc_v4_shac_contig_258_368-289	at 100
Cluster 0	720	80aa	Minc_v4_shac_contig_258_682-603	at 100
Cluster 0	721	80aa	Minc_v4_shac_contig_258_994-915	at 100
Cluster 0	722	80aa	Minc_v4_shac_contig_258_1307-1228	at 100
Cluster 0	723	80aa	Minc_v4_shac_contig_258_1620-1541	at 100
Cluster 0	724	80aa	Minc_v4_shac_contig_258_1933-1854	at 100
Cluster 0	725	80aa	Minc_v4_shac_contig_258_2246-2167	at 100
Cluster 0	726	80aa	Minc_v4_shac_contig_258_2560-2481	at 100
Cluster 0	727	80aa	Minc_v4_shac_contig_258_2873-2794	at 100
Cluster 0	728	80aa	Minc_v4_shac_contig_258_3187-3108	at 100
Cluster 0	729	80aa	Minc_v4_shac_contig_258_3500-3421	at 100
Cluster 0	730	80aa	Minc_v4_shac_contig_258_3813-3734	at 100
Cluster 0	731	80aa	Minc_v4_shac_contig_258_4126-4047	at 100
Cluster 0	732	80aa	Minc_v4_shac_contig_258_4438-4359	at 100
Cluster 0	733	80aa	Minc_v4_shac_contig_258_4751-4672	at 100
Cluster 0	734	80aa	Minc_v4_shac_contig_258_5063-4984	at 100
Cluster 0	735	80aa	Minc_v4_shac_contig_258_5376-5297	at 100
Cluster 0	736	80aa	Minc_v4_shac_contig_258_5688-5609	at 100
Cluster 0	737	80aa	Minc_v4_shac_contig_258_6001-5922	at 100
Cluster 0	738	80aa	Minc_v4_shac_contig_258_6313-6234	at 100
Cluster 0	739	80aa	Minc_v4_shac_contig_258_6626-6547	at 100
Cluster 0	740	80aa	Minc_v4_shac_contig_258_6938-6859	at 100
Cluster 0	741	80aa	Minc_v4_shac_contig_258_7252-7173	at 100
Cluster 0	742	80aa	Minc_v4_shac_contig_258_7566-7487	at 100
Cluster 0	743	80aa	Minc_v4_shac_contig_258_7879-7800	at 100
Cluster 0	744	80aa	Minc_v4_shac_contig_258_8192-8113	at 100
Cluster 0	745	80aa	Minc_v4_shac_contig_258_8505-8426	at 100
Cluster 0	746	80aa	Minc_v4_shac_contig_258_8817-8738	at 100
Cluster 0	747	80aa	Minc_v4_shac_contig_258_9130-9051	at 100
Cluster 0	748	80aa	Minc_v4_shac_contig_258_9442-9363	at 100
Cluster 0	749	80aa	Minc_v4_shac_contig_258_9754-9675	at 100
Cluster 0	750	80aa	Minc_v4_shac_contig_258_10067-9988	at 100
Cluster 0	751	80aa	Minc_v4_shac_contig_258_10381-10302	at 100
Cluster 0	752	80aa	Minc_v4_shac_contig_258_10695-10616	at 100
Cluster 0	753	80aa	Minc_v4_shac_contig_258_11008-10929	at 100
Cluster 0	754	80aa	Minc_v4_shac_contig_258_11321-11242	at 100
Cluster 0	755	80aa	Minc_v4_shac_contig_258_11634-11555	at 100
Cluster 0	756	80aa	Minc_v4_shac_contig_258_11946-11867	at 100
Cluster 0	757	80aa	Minc_v4_shac_contig_258_12259-12180	at 100
Cluster 0	758	80aa	Minc_v4_shac_contig_258_12572-12493	at 100
Cluster 0	759	80aa	Minc_v4_shac_contig_258_12885-12806	at 100
Cluster 0	760	80aa	Minc_v4_shac_contig_258_13198-13119	at 100
Cluster 0	761	80aa	Minc_v4_shac_contig_258_13510-13431	at 100
Cluster 0	762	80aa	Minc_v4_shac_contig_258_13823-13744	at 100
Cluster 0	763	80aa	Minc_v4_shac_contig_258_14136-14057	at 100
Cluster 0	764	80aa	Minc_v4_shac_contig_258_14449-14370	at 100
Cluster 0	765	80aa	Minc_v4_shac_contig_258_14762-14683	at 100
Cluster 0	766	80aa	Minc_v4_shac_contig_258_15075-14996	at 100
Cluster 0	767	80aa	Minc_v4_shac_contig_258_15388-15309	at 100
Cluster 0	768	80aa	Minc_v4_shac_contig_258_15700-15621	at 100
Cluster 0	769	80aa	Minc_v4_shac_contig_258_16014-15935	at 100
Cluster 0	770	80aa	Minc_v4_shac_contig_258_16327-16248	at 100
Cluster 0	771	80aa	Minc_v4_shac_contig_258_16641-16562	at 100
Cluster 0	772	80aa	Minc_v4_shac_contig_258_16953-16874	at 100
Cluster 0	773	80aa	Minc_v4_shac_contig_258_17267-17188	at 100
Cluster 0	774	80aa	Minc_v4_shac_contig_258_17580-17501	at 100
Cluster 0	775	80aa	Minc_v4_shac_contig_258_17893-17814	at 100
Cluster 0	776	80aa	Minc_v4_shac_contig_258_18206-18127	at 100
Cluster 0	777	80aa	Minc_v4_shac_contig_258_18519-18440	at 100
Cluster 0	778	80aa	Minc_v4_shac_contig_258_18833-18754	at 100
Cluster 0	779	80aa	Minc_v4_shac_contig_258_19146-19067	at 100
Cluster 0	780	80aa	Minc_v4_shac_contig_258_19459-19380	at 100
Cluster 0	781	80aa	Minc_v4_shac_contig_258_19772-19693	at 100
Cluster 0	782	80aa	Minc_v4_shac_contig_258_20085-20006	at 100
Cluster 0	783	80aa	Minc_v4_shac_contig_258_20398-20319	at 100
Cluster 0	784	80aa	Minc_v4_shac_contig_258_20712-20633	at 100
Cluster 0	785	80aa	Minc_v4_shac_contig_258_21025-20946	at 100
Cluster 0	786	80aa	Minc_v4_shac_contig_258_21338-21259	at 100
Cluster 0	787	80aa	Minc_v4_shac_contig_258_21651-21572	at 100
Cluster 0	788	80aa	Minc_v4_shac_contig_258_21965-21886	at 100
Cluster 0	789	80aa	Minc_v4_shac_contig_258_22278-22199	at 100
Cluster 0	790	80aa	Minc_v4_shac_contig_258_22591-22512	at 100
Cluster 0	791	80aa	Minc_v4_shac_contig_258_22905-22826	at 100
Cluster 0	792	80aa	Minc_v4_shac_contig_258_23218-23139	at 100
Cluster 0	793	80aa	Minc_v4_shac_contig_258_23530-23451	at 100
Cluster 0	794	80aa	Minc_v4_shac_contig_258_23843-23764	at 100
Cluster 0	795	80aa	Minc_v4_shac_contig_258_24156-24077	at 100
Cluster 0	796	80aa	Minc_v4_shac_contig_258_24469-24390	at 100
Cluster 0	797	80aa	Minc_v4_shac_contig_258_24782-24703	at 100
Cluster 0	798	80aa	Minc_v4_shac_contig_258_25095-25016	at 100
Cluster 0	799	80aa	Minc_v4_shac_contig_258_25408-25329	at 100
Cluster 0	800	80aa	Minc_v4_shac_contig_258_25721-25642	at 100
Cluster 0	801	80aa	Minc_v4_shac_contig_258_26034-25955	at 100
Cluster 0	802	80aa	Minc_v4_shac_contig_258_26348-26269	at 100
Cluster 0	803	80aa	Minc_v4_shac_contig_258_26661-26582	at 100
Cluster 0	804	80aa	Minc_v4_shac_contig_258_26974-26895	at 100
Cluster 0	805	80aa	Minc_v4_shac_contig_258_27287-27208	at 100
Cluster 0	806	80aa	Minc_v4_shac_contig_258_27600-27521	at 100
Cluster 0	807	80aa	Minc_v4_shac_contig_258_27913-27834	at 100
Cluster 0	808	80aa	Minc_v4_shac_contig_258_28226-28147	at 100
Cluster 0	809	80aa	Minc_v4_shac_contig_258_28538-28459	at 100
Cluster 0	810	80aa	Minc_v4_shac_contig_258_28851-28772	at 100
Cluster 0	811	80aa	Minc_v4_shac_contig_258_29164-29085	at 100
Cluster 0	812	80aa	Minc_v4_shac_contig_258_29477-29398	at 100
Cluster 0	813	80aa	Minc_v4_shac_contig_258_29790-29711	at 100
Cluster 0	814	80aa	Minc_v4_shac_contig_258_30102-30023	at 100
Cluster 0	815	80aa	Minc_v4_shac_contig_258_30416-30337	at 100
Cluster 0	816	80aa	Minc_v4_shac_contig_258_30729-30650	at 100
Cluster 0	817	80aa	Minc_v4_shac_contig_258_31043-30964	at 100
Cluster 0	818	80aa	Minc_v4_shac_contig_258_31355-31276	at 100
Cluster 0	819	80aa	Minc_v4_shac_contig_258_31669-31590	at 100
Cluster 0	820	80aa	Minc_v4_shac_contig_258_31982-31903	at 100
Cluster 0	821	80aa	Minc_v4_shac_contig_258_32295-32216	at 100
Cluster 0	822	80aa	Minc_v4_shac_contig_258_32608-32529	at 100
Cluster 0	823	80aa	Minc_v4_shac_contig_258_32921-32842	at 100
Cluster 0	824	80aa	Minc_v4_shac_contig_258_33234-33155	at 100
Cluster 0	825	80aa	Minc_v4_shac_contig_258_33548-33469	at 100
Cluster 0	826	80aa	Minc_v4_shac_contig_258_33861-33782	at 100
Cluster 0	827	80aa	Minc_v4_shac_contig_258_34175-34096	at 100
Cluster 0	828	80aa	Minc_v4_shac_contig_258_34489-34410	at 100
Cluster 0	829	80aa	Minc_v4_shac_contig_258_34802-34723	at 100
Cluster 0	830	80aa	Minc_v4_shac_contig_258_35116-35037	at 100
Cluster 0	831	80aa	Minc_v4_shac_contig_258_35430-35351	at 100
Cluster 0	832	80aa	Minc_v4_shac_contig_258_35742-35663	at 100
Cluster 0	833	80aa	Minc_v4_shac_contig_258_36055-35976	at 100
Cluster 0	834	80aa	Minc_v4_shac_contig_258_36368-36289	at 100
Cluster 0	835	80aa	Minc_v4_shac_contig_258_36680-36601	at 100
Cluster 0	836	80aa	Minc_v4_shac_contig_258_36994-36915	at 100
Cluster 0	837	80aa	Minc_v4_shac_contig_258_37309-37230	at 100
Cluster 0	838	80aa	Minc_v4_shac_contig_258_37623-37544	at 100
Cluster 0	839	80aa	Minc_v4_shac_contig_258_37936-37857	at 100
Cluster 0	840	80aa	Minc_v4_shac_contig_258_38250-38171	at 100
Cluster 0	841	80aa	Minc_v4_shac_contig_258_38564-38485	at 100
Cluster 0	842	80aa	Minc_v4_shac_contig_258_38878-38799	at 100
Cluster 0	843	80aa	Minc_v4_shac_contig_258_39191-39112	at 100
Cluster 0	844	80aa	Minc_v4_shac_contig_258_39504-39425	at 100
Cluster 0	845	80aa	Minc_v4_shac_contig_258_39819-39740	at 100
Cluster 0	846	80aa	Minc_v4_shac_contig_258_40133-40054	at 100
Cluster 0	847	80aa	Minc_v4_shac_contig_258_40446-40367	at 100
Cluster 0	848	80aa	Minc_v4_shac_contig_258_40758-40679	at 100
Cluster 0	849	80aa	Minc_v4_shac_contig_258_41072-40993	at 100
Cluster 0	850	80aa	Minc_v4_shac_contig_258_41385-41306	at 100
Cluster 0	851	80aa	Minc_v4_shac_contig_258_41699-41620	at 100
Cluster 0	852	80aa	Minc_v4_shac_contig_258_42012-41933	at 100
Cluster 0	853	80aa	Minc_v4_shac_contig_258_42325-42246	at 100
Cluster 0	854	80aa	Minc_v4_shac_contig_258_42639-42560	at 100
Cluster 0	855	80aa	Minc_v4_shac_contig_258_42952-42873	at 100
Cluster 0	856	80aa	Minc_v4_shac_contig_258_43265-43186	at 100
Cluster 0	857	80aa	Minc_v4_shac_contig_258_43577-43498	at 100
Cluster 0	858	80aa	Minc_v4_shac_contig_281_334-255	at 100
Cluster 0	859	80aa	Minc_v4_shac_contig_281_732-653	at 100
Cluster 0	860	80aa	Minc_v4_shac_contig_281_1128-1049	at 100
Cluster 0	861	80aa	Minc_v4_shac_contig_281_1527-1448	at 100
Cluster 0	862	80aa	Minc_v4_shac_contig_281_1920-1841	at 100
Cluster 0	863	80aa	Minc_v4_shac_contig_281_2319-2240	at 100
Cluster 0	864	80aa	Minc_v4_shac_contig_281_2718-2639	at 100
Cluster 0	865	80aa	Minc_v4_shac_contig_281_3026-2947	at 100
Cluster 0	866	80aa	Minc_v4_shac_contig_281_3415-3336	at 100
Cluster 0	867	80aa	Minc_v4_shac_contig_281_3723-3644	at 100
Cluster 0	868	80aa	Minc_v4_shac_contig_281_4113-4034	at 100
Cluster 0	869	80aa	Minc_v4_shac_contig_281_4511-4432	at 100
Cluster 0	870	80aa	Minc_v4_shac_contig_281_4911-4832	at 100
Cluster 0	871	80aa	Minc_v4_shac_contig_281_5315-5236	at 100
Cluster 0	872	80aa	Minc_v4_shac_contig_281_5713-5634	at 100
Cluster 0	873	80aa	Minc_v4_shac_contig_281_6112-6033	at 100
Cluster 0	874	80aa	Minc_v4_shac_contig_281_6511-6432	at 100
Cluster 0	875	80aa	Minc_v4_shac_contig_281_6910-6831	at 100
Cluster 0	876	80aa	Minc_v4_shac_contig_281_7310-7231	at 100
Cluster 0	877	80aa	Minc_v4_shac_contig_281_7709-7630	at 100
Cluster 0	878	80aa	Minc_v4_shac_contig_281_8109-8030	at 100
Cluster 0	879	80aa	Minc_v4_shac_contig_281_8508-8429	at 100
Cluster 0	880	80aa	Minc_v4_shac_contig_281_8815-8736	at 100
Cluster 0	881	80aa	Minc_v4_shac_contig_281_9204-9125	at 100
Cluster 0	882	80aa	Minc_v4_shac_contig_281_9578-9499	at 100
Cluster 0	883	80aa	Minc_v4_shac_contig_281_9977-9898	at 100
Cluster 0	884	80aa	Minc_v4_shac_contig_281_10284-10205	at 100
Cluster 0	885	80aa	Minc_v4_shac_contig_281_10673-10594	at 100
Cluster 0	886	80aa	Minc_v4_shac_contig_281_11073-10994	at 100
Cluster 0	887	80aa	Minc_v4_shac_contig_281_11380-11301	at 100
Cluster 0	888	80aa	Minc_v4_shac_contig_281_11769-11690	at 100
Cluster 0	889	80aa	Minc_v4_shac_contig_281_12076-11997	at 100
Cluster 0	890	80aa	Minc_v4_shac_contig_281_12465-12386	at 100
Cluster 0	891	80aa	Minc_v4_shac_contig_281_12864-12785	at 100
Cluster 0	892	80aa	Minc_v4_shac_contig_281_13263-13184	at 100
Cluster 0	893	80aa	Minc_v4_shac_contig_281_13570-13491	at 100
Cluster 0	894	80aa	Minc_v4_shac_contig_281_13959-13880	at 100
Cluster 0	895	80aa	Minc_v4_shac_contig_281_14268-14189	at 100
Cluster 0	896	80aa	Minc_v4_shac_contig_281_14657-14578	at 100
Cluster 0	897	80aa	Minc_v4_shac_contig_281_15054-14975	at 100
Cluster 0	898	80aa	Minc_v4_shac_contig_281_15454-15375	at 100
Cluster 0	899	80aa	Minc_v4_shac_contig_281_15761-15682	at 100
Cluster 0	900	80aa	Minc_v4_shac_contig_281_16150-16071	at 100
Cluster 0	901	80aa	Minc_v4_shac_contig_281_16458-16379	at 100
Cluster 0	902	80aa	Minc_v4_shac_contig_281_16847-16768	at 100
Cluster 0	903	80aa	Minc_v4_shac_contig_281_17246-17167	at 100
Cluster 0	904	80aa	Minc_v4_shac_contig_281_17645-17566	at 100
Cluster 0	905	80aa	Minc_v4_shac_contig_281_17953-17874	at 100
Cluster 0	906	80aa	Minc_v4_shac_contig_281_18343-18264	at 100
Cluster 0	907	80aa	Minc_v4_shac_contig_281_18743-18664	at 100
Cluster 0	908	80aa	Minc_v4_shac_contig_281_19142-19063	at 100
Cluster 0	909	80aa	Minc_v4_shac_contig_281_19472-19393	at 100
Cluster 0	910	80aa	Minc_v4_shac_contig_281_19869-19790	at 100
Cluster 0	911	80aa	Minc_v4_shac_contig_281_20176-20097	at 100
Cluster 0	912	80aa	Minc_v4_shac_contig_281_20564-20485	at 100
Cluster 0	913	80aa	Minc_v4_shac_contig_281_20869-20790	at 100
Cluster 0	914	80aa	Minc_v4_shac_contig_281_21258-21179	at 100
Cluster 0	915	80aa	Minc_v4_shac_contig_281_21643-21564	at 100
Cluster 0	916	80aa	Minc_v4_shac_contig_281_22042-21963	at 100
Cluster 0	917	80aa	Minc_v4_shac_contig_281_22421-22342	at 100
Cluster 0	918	80aa	Minc_v4_shac_contig_281_22820-22741	at 100
Cluster 0	919	80aa	Minc_v4_shac_contig_281_23149-23070	at 100
Cluster 0	920	80aa	Minc_v4_shac_contig_281_23541-23462	at 100
Cluster 0	921	80aa	Minc_v4_shac_contig_282_30-109	at 100
Cluster 0	922	80aa	Minc_v4_shac_contig_282_356-435	at 100
Cluster 0	923	80aa	Minc_v4_shac_contig_282_676-755	at 100
Cluster 0	924	80aa	Minc_v4_shac_contig_282_997-1076	at 100
Cluster 0	925	80aa	Minc_v4_shac_contig_282_1316-1395	at 100
Cluster 0	926	80aa	Minc_v4_shac_contig_282_1634-1713	at 100
Cluster 0	927	80aa	Minc_v4_shac_contig_282_1952-2031	at 100
Cluster 0	928	80aa	Minc_v4_shac_contig_282_2273-2352	at 100
Cluster 0	929	80aa	Minc_v4_shac_contig_282_2591-2670	at 100
Cluster 0	930	80aa	Minc_v4_shac_contig_282_2909-2988	at 100
Cluster 0	931	80aa	Minc_v4_shac_contig_282_3231-3310	at 100
Cluster 0	932	80aa	Minc_v4_shac_contig_282_3557-3636	at 100
Cluster 0	933	80aa	Minc_v4_shac_contig_282_3877-3956	at 100
Cluster 0	934	80aa	Minc_v4_shac_contig_282_4200-4279	at 100
Cluster 0	935	80aa	Minc_v4_shac_contig_282_4521-4600	at 100
Cluster 0	936	80aa	Minc_v4_shac_contig_282_4844-4923	at 100
Cluster 0	937	80aa	Minc_v4_shac_contig_282_5170-5249	at 100
Cluster 0	938	80aa	Minc_v4_shac_contig_282_5493-5572	at 100
Cluster 0	939	80aa	Minc_v4_shac_contig_282_5819-5898	at 100
Cluster 0	940	80aa	Minc_v4_shac_contig_282_6133-6212	at 100
Cluster 0	941	80aa	Minc_v4_shac_contig_282_6460-6539	at 100
Cluster 0	942	80aa	Minc_v4_shac_contig_282_6784-6863	at 100
Cluster 0	943	80aa	Minc_v4_shac_contig_282_7106-7185	at 100
Cluster 0	944	80aa	Minc_v4_shac_contig_282_7429-7508	at 100
Cluster 0	945	80aa	Minc_v4_shac_contig_282_7750-7829	at 100
Cluster 0	946	80aa	Minc_v4_shac_contig_282_8070-8149	at 100
Cluster 0	947	80aa	Minc_v4_shac_contig_282_8391-8470	at 100
Cluster 0	948	80aa	Minc_v4_shac_contig_282_8714-8793	at 100
Cluster 0	949	80aa	Minc_v4_shac_contig_282_9041-9120	at 100
Cluster 0	950	80aa	Minc_v4_shac_contig_282_9361-9440	at 100
Cluster 0	951	80aa	Minc_v4_shac_contig_282_9679-9758	at 100
Cluster 0	952	80aa	Minc_v4_shac_contig_282_10002-10081	at 100
Cluster 0	953	80aa	Minc_v4_shac_contig_282_10326-10405	at 100
Cluster 0	954	80aa	Minc_v4_shac_contig_282_10651-10730	at 100
Cluster 0	955	80aa	Minc_v4_shac_contig_282_10970-11049	at 100
Cluster 0	956	80aa	Minc_v4_shac_contig_282_11286-11365	at 100
Cluster 0	957	80aa	Minc_v4_shac_contig_282_11606-11685	at 100
Cluster 0	958	80aa	Minc_v4_shac_contig_282_11929-12008	at 100
Cluster 0	959	80aa	Minc_v4_shac_contig_282_12249-12328	at 100
Cluster 0	960	80aa	Minc_v4_shac_contig_282_12571-12650	at 100
Cluster 0	961	80aa	Minc_v4_shac_contig_282_12893-12972	at 100
Cluster 0	962	80aa	Minc_v4_shac_contig_288_4215-4136	at 100
Cluster 0	963	80aa	Minc_v4_shac_contig_288_5657-5578	at 100
Cluster 0	964	80aa	Minc_v4_shac_contig_288_5973-5894	at 100
Cluster 0	965	80aa	Minc_v4_shac_contig_288_8628-8549	at 100
Cluster 0	966	80aa	Minc_v4_shac_contig_3_306-385	at 100
Cluster 0	967	80aa	Minc_v4_shac_contig_3_1686-1765	at 100
Cluster 0	968	80aa	Minc_v4_shac_contig_3_3069-3148	at 100
Cluster 0	969	80aa	Minc_v4_shac_contig_3_4439-4518	at 100
Cluster 0	970	80aa	Minc_v4_shac_contig_3_5823-5902	at 100
Cluster 0	971	80aa	Minc_v4_shac_contig_3_7206-7285	at 100
Cluster 0	972	80aa	Minc_v4_shac_contig_3_8584-8663	at 100
Cluster 0	973	80aa	Minc_v4_shac_contig_3_9968-10047	at 100
Cluster 0	974	80aa	Minc_v4_shac_contig_3_11353-11432	at 100
Cluster 0	975	80aa	Minc_v4_shac_contig_30_2191701-2191622	at 100
Cluster 0	976	80aa	Minc_v4_shac_contig_30_2192008-2191929	at 100
Cluster 0	977	80aa	Minc_v4_shac_contig_30_2192319-2192240	at 100
Cluster 0	978	80aa	Minc_v4_shac_contig_30_2192625-2192546	at 100
Cluster 0	979	80aa	Minc_v4_shac_contig_30_2192939-2192860	at 100
Cluster 0	980	80aa	Minc_v4_shac_contig_30_2193246-2193167	at 100
Cluster 0	981	80aa	Minc_v4_shac_contig_30_2193552-2193473	at 100
Cluster 0	982	80aa	Minc_v4_shac_contig_30_2193858-2193779	at 100
Cluster 0	983	80aa	Minc_v4_shac_contig_30_2194165-2194086	at 100
Cluster 0	984	80aa	Minc_v4_shac_contig_30_2194483-2194404	at 100
Cluster 0	985	80aa	Minc_v4_shac_contig_32_178-257	at 100
Cluster 0	986	80aa	Minc_v4_shac_contig_32_906-985	at 100
Cluster 0	987	80aa	Minc_v4_shac_contig_32_1221-1300	at 100
Cluster 0	988	80aa	Minc_v4_shac_contig_32_1936-2015	at 100
Cluster 0	989	80aa	Minc_v4_shac_contig_32_2653-2732	at 100
Cluster 0	990	80aa	Minc_v4_shac_contig_32_2967-3046	at 100
Cluster 0	991	80aa	Minc_v4_shac_contig_32_3682-3761	at 100
Cluster 0	992	80aa	Minc_v4_shac_contig_32_3996-4075	at 100
Cluster 0	993	80aa	Minc_v4_shac_contig_32_4712-4791	at 100
Cluster 0	994	80aa	Minc_v4_shac_contig_32_5026-5105	at 100
Cluster 0	995	80aa	Minc_v4_shac_contig_32_5741-5820	at 100
Cluster 0	996	80aa	Minc_v4_shac_contig_34_251-330	at 100
Cluster 0	997	80aa	Minc_v4_shac_contig_34_570-649	at 100
Cluster 0	998	80aa	Minc_v4_shac_contig_34_891-970	at 100
Cluster 0	999	80aa	Minc_v4_shac_contig_34_1211-1290	at 100
Cluster 0	1000	80aa	Minc_v4_shac_contig_34_1531-1610	at 100
Cluster 0	1001	80aa	Minc_v4_shac_contig_34_1852-1931	at 100
Cluster 0	1002	80aa	Minc_v4_shac_contig_34_2171-2250	at 100
Cluster 0	1003	80aa	Minc_v4_shac_contig_34_2493-2572	at 100
Cluster 0	1004	80aa	Minc_v4_shac_contig_34_2814-2893	at 100
Cluster 0	1005	80aa	Minc_v4_shac_contig_34_3139-3218	at 100
Cluster 0	1006	80aa	Minc_v4_shac_contig_34_3455-3534	at 100
Cluster 0	1007	80aa	Minc_v4_shac_contig_34_3776-3855	at 100
Cluster 0	1008	80aa	Minc_v4_shac_contig_34_4102-4181	at 100
Cluster 0	1009	80aa	Minc_v4_shac_contig_34_4420-4499	at 100
Cluster 0	1010	80aa	Minc_v4_shac_contig_34_4739-4818	at 100
Cluster 0	1011	80aa	Minc_v4_shac_contig_34_5058-5137	at 100
Cluster 0	1012	80aa	Minc_v4_shac_contig_34_5380-5459	at 100
Cluster 0	1013	80aa	Minc_v4_shac_contig_34_5698-5777	at 100
Cluster 0	1014	80aa	Minc_v4_shac_contig_34_6015-6094	at 100
Cluster 0	1015	80aa	Minc_v4_shac_contig_34_6333-6412	at 100
Cluster 0	1016	80aa	Minc_v4_shac_contig_34_6652-6731	at 100
Cluster 0	1017	80aa	Minc_v4_shac_contig_34_6971-7050	at 100
Cluster 0	1018	80aa	Minc_v4_shac_contig_34_7290-7369	at 100
Cluster 0	1019	80aa	Minc_v4_shac_contig_34_7610-7689	at 100
Cluster 0	1020	80aa	Minc_v4_shac_contig_34_7929-8008	at 100
Cluster 0	1021	80aa	Minc_v4_shac_contig_34_8253-8332	at 100
Cluster 0	1022	80aa	Minc_v4_shac_contig_34_8572-8651	at 100
Cluster 0	1023	80aa	Minc_v4_shac_contig_34_8890-8969	at 100
Cluster 0	1024	80aa	Minc_v4_shac_contig_34_9213-9292	at 100
Cluster 0	1025	80aa	Minc_v4_shac_contig_34_9533-9612	at 100
Cluster 0	1026	80aa	Minc_v4_shac_contig_34_9855-9934	at 100
Cluster 0	1027	80aa	Minc_v4_shac_contig_34_10175-10254	at 100
Cluster 0	1028	80aa	Minc_v4_shac_contig_34_10494-10573	at 100
Cluster 0	1029	80aa	Minc_v4_shac_contig_34_10815-10894	at 100
Cluster 0	1030	80aa	Minc_v4_shac_contig_34_11134-11213	at 100
Cluster 0	1031	80aa	Minc_v4_shac_contig_34_11452-11531	at 100
Cluster 0	1032	80aa	Minc_v4_shac_contig_34_11770-11849	at 100
Cluster 0	1033	80aa	Minc_v4_shac_contig_34_12090-12169	at 100
Cluster 0	1034	80aa	Minc_v4_shac_contig_36_334-413	at 100
Cluster 0	1035	80aa	Minc_v4_shac_contig_36_647-726	at 100
Cluster 0	1036	80aa	Minc_v4_shac_contig_36_961-1040	at 100
Cluster 0	1037	80aa	Minc_v4_shac_contig_36_1275-1354	at 100
Cluster 0	1038	80aa	Minc_v4_shac_contig_36_1587-1666	at 100
Cluster 0	1039	80aa	Minc_v4_shac_contig_36_1900-1979	at 100
Cluster 0	1040	80aa	Minc_v4_shac_contig_36_2214-2293	at 100
Cluster 0	1041	80aa	Minc_v4_shac_contig_36_2527-2606	at 100
Cluster 0	1042	80aa	Minc_v4_shac_contig_36_2842-2921	at 100
Cluster 0	1043	80aa	Minc_v4_shac_contig_36_3154-3233	at 100
Cluster 0	1044	80aa	Minc_v4_shac_contig_36_3468-3547	at 100
Cluster 0	1045	80aa	Minc_v4_shac_contig_36_3782-3861	at 100
Cluster 0	1046	80aa	Minc_v4_shac_contig_36_4095-4174	at 100
Cluster 0	1047	80aa	Minc_v4_shac_contig_36_4408-4487	at 100
Cluster 0	1048	80aa	Minc_v4_shac_contig_36_4720-4799	at 100
Cluster 0	1049	80aa	Minc_v4_shac_contig_36_5034-5113	at 100
Cluster 0	1050	80aa	Minc_v4_shac_contig_36_5346-5425	at 100
Cluster 0	1051	80aa	Minc_v4_shac_contig_36_5659-5738	at 100
Cluster 0	1052	80aa	Minc_v4_shac_contig_36_5972-6051	at 100
Cluster 0	1053	80aa	Minc_v4_shac_contig_36_6286-6365	at 100
Cluster 0	1054	80aa	Minc_v4_shac_contig_36_6599-6678	at 100
Cluster 0	1055	80aa	Minc_v4_shac_contig_36_6912-6991	at 100
Cluster 0	1056	80aa	Minc_v4_shac_contig_36_7226-7305	at 100
Cluster 0	1057	80aa	Minc_v4_shac_contig_36_7539-7618	at 100
Cluster 0	1058	80aa	Minc_v4_shac_contig_36_7851-7930	at 100
Cluster 0	1059	80aa	Minc_v4_shac_contig_36_8166-8245	at 100
Cluster 0	1060	80aa	Minc_v4_shac_contig_36_8479-8558	at 100
Cluster 0	1061	80aa	Minc_v4_shac_contig_36_8793-8872	at 100
Cluster 0	1062	80aa	Minc_v4_shac_contig_39_1804745-1804666	at 100
Cluster 0	1063	80aa	Minc_v4_shac_contig_39_1805059-1804980	at 100
Cluster 0	1064	80aa	Minc_v4_shac_contig_39_1805373-1805294	at 100
Cluster 0	1065	80aa	Minc_v4_shac_contig_39_1805687-1805608	at 100
Cluster 0	1066	80aa	Minc_v4_shac_contig_39_1806000-1805921	at 100
Cluster 0	1067	80aa	Minc_v4_shac_contig_39_1806313-1806234	at 100
Cluster 0	1068	80aa	Minc_v4_shac_contig_39_1806627-1806548	at 100
Cluster 0	1069	80aa	Minc_v4_shac_contig_39_1806940-1806861	at 100
Cluster 0	1070	80aa	Minc_v4_shac_contig_39_1807255-1807176	at 100
Cluster 0	1071	80aa	Minc_v4_shac_contig_39_1807569-1807490	at 100
Cluster 0	1072	80aa	Minc_v4_shac_contig_39_1807881-1807802	at 100
Cluster 0	1073	80aa	Minc_v4_shac_contig_39_1808194-1808115	at 100
Cluster 0	1074	80aa	Minc_v4_shac_contig_39_1808507-1808428	at 100
Cluster 0	1075	80aa	Minc_v4_shac_contig_39_1808821-1808742	at 100
Cluster 0	1076	80aa	Minc_v4_shac_contig_39_1809136-1809057	at 100
Cluster 0	1077	80aa	Minc_v4_shac_contig_39_1809450-1809371	at 100
Cluster 0	1078	80aa	Minc_v4_shac_contig_39_1809764-1809685	at 100
Cluster 0	1079	80aa	Minc_v4_shac_contig_39_1810077-1809998	at 100
Cluster 0	1080	80aa	Minc_v4_shac_contig_39_1810390-1810311	at 100
Cluster 0	1081	80aa	Minc_v4_shac_contig_39_1810703-1810624	at 100
Cluster 0	1082	80aa	Minc_v4_shac_contig_39_1811016-1810937	at 100
Cluster 0	1083	80aa	Minc_v4_shac_contig_39_1811329-1811250	at 100
Cluster 0	1084	80aa	Minc_v4_shac_contig_39_1811642-1811563	at 100
Cluster 0	1085	80aa	Minc_v4_shac_contig_39_1811955-1811876	at 100
Cluster 0	1086	80aa	Minc_v4_shac_contig_39_1812269-1812190	at 100
Cluster 0	1087	80aa	Minc_v4_shac_contig_39_1812582-1812503	at 100
Cluster 0	1088	80aa	Minc_v4_shac_contig_39_1812894-1812815	at 100
Cluster 0	1089	80aa	Minc_v4_shac_contig_39_1813206-1813127	at 100
Cluster 0	1090	80aa	Minc_v4_shac_contig_39_1813519-1813440	at 100
Cluster 0	1091	80aa	Minc_v4_shac_contig_39_1813832-1813753	at 100
Cluster 0	1092	80aa	Minc_v4_shac_contig_39_1814146-1814067	at 100
Cluster 0	1093	80aa	Minc_v4_shac_contig_39_1814460-1814381	at 100
Cluster 0	1094	80aa	Minc_v4_shac_contig_39_1814774-1814695	at 100
Cluster 0	1095	80aa	Minc_v4_shac_contig_39_1815086-1815007	at 100
Cluster 0	1096	80aa	Minc_v4_shac_contig_39_1815398-1815319	at 100
Cluster 0	1097	80aa	Minc_v4_shac_contig_39_1815711-1815632	at 100
Cluster 0	1098	80aa	Minc_v4_shac_contig_39_1816023-1815944	at 100
Cluster 0	1099	80aa	Minc_v4_shac_contig_39_1816337-1816258	at 100
Cluster 0	1100	80aa	Minc_v4_shac_contig_39_1816650-1816571	at 100
Cluster 0	1101	80aa	Minc_v4_shac_contig_39_1816963-1816884	at 100
Cluster 0	1102	80aa	Minc_v4_shac_contig_39_1817277-1817198	at 100
Cluster 0	1103	80aa	Minc_v4_shac_contig_39_1817589-1817510	at 100
Cluster 0	1104	80aa	Minc_v4_shac_contig_46_229-308	at 100
Cluster 0	1105	80aa	Minc_v4_shac_contig_46_535-614	at 100
Cluster 0	1106	80aa	Minc_v4_shac_contig_46_841-920	at 100
Cluster 0	1107	80aa	Minc_v4_shac_contig_46_1148-1227	at 100
Cluster 0	1108	80aa	Minc_v4_shac_contig_46_1455-1534	at 100
Cluster 0	1109	80aa	Minc_v4_shac_contig_46_1761-1840	at 100
Cluster 0	1110	80aa	Minc_v4_shac_contig_46_2070-2149	at 100
Cluster 0	1111	80aa	Minc_v4_shac_contig_46_2377-2456	at 100
Cluster 0	1112	80aa	Minc_v4_shac_contig_46_2684-2763	at 100
Cluster 0	1113	80aa	Minc_v4_shac_contig_46_2990-3069	at 100
Cluster 0	1114	80aa	Minc_v4_shac_contig_46_3298-3377	at 100
Cluster 0	1115	80aa	Minc_v4_shac_contig_46_3606-3685	at 100
Cluster 0	1116	80aa	Minc_v4_shac_contig_46_3911-3990	at 100
Cluster 0	1117	80aa	Minc_v4_shac_contig_46_4219-4298	at 100
Cluster 0	1118	80aa	Minc_v4_shac_contig_46_4527-4606	at 100
Cluster 0	1119	80aa	Minc_v4_shac_contig_46_4835-4914	at 100
Cluster 0	1120	80aa	Minc_v4_shac_contig_46_5144-5223	at 100
Cluster 0	1121	80aa	Minc_v4_shac_contig_46_5452-5531	at 100
Cluster 0	1122	80aa	Minc_v4_shac_contig_46_5759-5838	at 100
Cluster 0	1123	80aa	Minc_v4_shac_contig_46_6068-6147	at 100
Cluster 0	1124	80aa	Minc_v4_shac_contig_46_6376-6455	at 100
Cluster 0	1125	80aa	Minc_v4_shac_contig_46_6684-6763	at 100
Cluster 0	1126	80aa	Minc_v4_shac_contig_46_6992-7071	at 100
Cluster 0	1127	80aa	Minc_v4_shac_contig_46_7299-7378	at 100
Cluster 0	1128	80aa	Minc_v4_shac_contig_46_7608-7687	at 100
Cluster 0	1129	80aa	Minc_v4_shac_contig_46_7917-7996	at 100
Cluster 0	1130	80aa	Minc_v4_shac_contig_46_8223-8302	at 100
Cluster 0	1131	80aa	Minc_v4_shac_contig_46_8530-8609	at 100
Cluster 0	1132	80aa	Minc_v4_shac_contig_46_8839-8918	at 100
Cluster 0	1133	80aa	Minc_v4_shac_contig_46_9146-9225	at 100
Cluster 0	1134	80aa	Minc_v4_shac_contig_46_9453-9532	at 100
Cluster 0	1135	80aa	Minc_v4_shac_contig_46_9761-9840	at 100
Cluster 0	1136	80aa	Minc_v4_shac_contig_46_10069-10148	at 100
Cluster 0	1137	80aa	Minc_v4_shac_contig_46_10381-10460	at 100
Cluster 0	1138	80aa	Minc_v4_shac_contig_46_10688-10767	at 100
Cluster 0	1139	80aa	Minc_v4_shac_contig_46_11001-11080	at 100
Cluster 0	1140	80aa	Minc_v4_shac_contig_46_11953-12032	at 100
Cluster 0	1141	80aa	Minc_v4_shac_contig_46_12907-12986	at 100
Cluster 0	1142	80aa	Minc_v4_shac_contig_46_13862-13941	at 100
Cluster 0	1143	80aa	Minc_v4_shac_contig_46_14823-14902	at 100
Cluster 0	1144	80aa	Minc_v4_shac_contig_46_15785-15864	at 100
Cluster 0	1145	80aa	Minc_v4_shac_contig_46_16760-16839	at 100
Cluster 0	1146	80aa	Minc_v4_shac_contig_46_17722-17801	at 100
Cluster 0	1147	80aa	Minc_v4_shac_contig_46_18683-18762	at 100
Cluster 0	1148	80aa	Minc_v4_shac_contig_47_1543851-1543772	at 100
Cluster 0	1149	80aa	Minc_v4_shac_contig_47_1544863-1544784	at 100
Cluster 0	1150	80aa	Minc_v4_shac_contig_47_1545875-1545796	at 100
Cluster 0	1151	80aa	Minc_v4_shac_contig_47_1546188-1546109	at 100
Cluster 0	1152	80aa	Minc_v4_shac_contig_47_1546501-1546422	at 100
Cluster 0	1153	80aa	Minc_v4_shac_contig_47_1548993-1548914	at 100
Cluster 0	1154	80aa	Minc_v4_shac_contig_47_1562426-1562347	at 100
Cluster 0	1155	80aa	Minc_v4_shac_contig_47_1562736-1562657	at 100
Cluster 0	1156	80aa	Minc_v4_shac_contig_47_1563044-1562965	at 100
Cluster 0	1157	80aa	Minc_v4_shac_contig_47_1563356-1563277	at 100
Cluster 0	1158	80aa	Minc_v4_shac_contig_47_1563659-1563580	at 100
Cluster 0	1159	80aa	Minc_v4_shac_contig_47_1563964-1563885	at 100
Cluster 0	1160	80aa	Minc_v4_shac_contig_47_1564270-1564191	at 100
Cluster 0	1161	80aa	Minc_v4_shac_contig_47_1564576-1564497	at 100
Cluster 0	1162	80aa	Minc_v4_shac_contig_47_1564881-1564802	at 100
Cluster 0	1163	80aa	Minc_v4_shac_contig_47_1565184-1565105	at 100
Cluster 0	1164	80aa	Minc_v4_shac_contig_47_1565488-1565409	at 100
Cluster 0	1165	80aa	Minc_v4_shac_contig_47_1565791-1565712	at 100
Cluster 0	1166	80aa	Minc_v4_shac_contig_47_1566095-1566016	at 100
Cluster 0	1167	80aa	Minc_v4_shac_contig_47_1566399-1566320	at 100
Cluster 0	1168	80aa	Minc_v4_shac_contig_47_1566702-1566623	at 100
Cluster 0	1169	80aa	Minc_v4_shac_contig_47_1567006-1566927	at 100
Cluster 0	1170	80aa	Minc_v4_shac_contig_47_1567309-1567230	at 100
Cluster 0	1171	80aa	Minc_v4_shac_contig_47_1567613-1567534	at 100
Cluster 0	1172	80aa	Minc_v4_shac_contig_47_1567917-1567838	at 100
Cluster 0	1173	80aa	Minc_v4_shac_contig_47_1568220-1568141	at 100
Cluster 0	1174	80aa	Minc_v4_shac_contig_47_1568524-1568445	at 100
Cluster 0	1175	80aa	Minc_v4_shac_contig_47_1568828-1568749	at 100
Cluster 0	1176	80aa	Minc_v4_shac_contig_47_1569133-1569054	at 100
Cluster 0	1177	80aa	Minc_v4_shac_contig_47_1569437-1569358	at 100
Cluster 0	1178	80aa	Minc_v4_shac_contig_47_1569740-1569661	at 100
Cluster 0	1179	80aa	Minc_v4_shac_contig_47_1570043-1569964	at 100
Cluster 0	1180	80aa	Minc_v4_shac_contig_47_1570346-1570267	at 100
Cluster 0	1181	80aa	Minc_v4_shac_contig_47_1570650-1570571	at 100
Cluster 0	1182	80aa	Minc_v4_shac_contig_47_1570954-1570875	at 100
Cluster 0	1183	80aa	Minc_v4_shac_contig_47_1571257-1571178	at 100
Cluster 0	1184	80aa	Minc_v4_shac_contig_47_1571560-1571481	at 100
Cluster 0	1185	80aa	Minc_v4_shac_contig_47_1571864-1571785	at 100
Cluster 0	1186	80aa	Minc_v4_shac_contig_47_1572166-1572087	at 100
Cluster 0	1187	80aa	Minc_v4_shac_contig_47_1572470-1572391	at 100
Cluster 0	1188	80aa	Minc_v4_shac_contig_47_1572774-1572695	at 100
Cluster 0	1189	80aa	Minc_v4_shac_contig_47_1573079-1573000	at 100
Cluster 0	1190	80aa	Minc_v4_shac_contig_47_1573383-1573304	at 100
Cluster 0	1191	80aa	Minc_v4_shac_contig_47_1573687-1573608	at 100
Cluster 0	1192	80aa	Minc_v4_shac_contig_47_1573994-1573915	at 100
Cluster 0	1193	80aa	Minc_v4_shac_contig_47_1574296-1574217	at 100
Cluster 0	1194	80aa	Minc_v4_shac_contig_47_1574601-1574522	at 100
Cluster 0	1195	80aa	Minc_v4_shac_contig_47_1574907-1574828	at 100
Cluster 0	1196	80aa	Minc_v4_shac_contig_47_1575211-1575132	at 100
Cluster 0	1197	80aa	Minc_v4_shac_contig_47_1575515-1575436	at 100
Cluster 0	1198	80aa	Minc_v4_shac_contig_47_1575820-1575741	at 100
Cluster 0	1199	80aa	Minc_v4_shac_contig_47_1576124-1576045	at 100
Cluster 0	1200	80aa	Minc_v4_shac_contig_47_1576431-1576352	at 100
Cluster 0	1201	80aa	Minc_v4_shac_contig_47_1576735-1576656	at 100
Cluster 0	1202	80aa	Minc_v4_shac_contig_47_1577039-1576960	at 100
Cluster 0	1203	80aa	Minc_v4_shac_contig_48_1565968-1565889	at 100
Cluster 0	1204	80aa	Minc_v4_shac_contig_48_1570585-1570506	at 100
Cluster 0	1205	80aa	Minc_v4_shac_contig_48_1571713-1571634	at 100
Cluster 0	1206	80aa	Minc_v4_shac_contig_55_255-334	at 100
Cluster 0	1207	80aa	Minc_v4_shac_contig_55_578-657	at 100
Cluster 0	1208	80aa	Minc_v4_shac_contig_55_899-978	at 100
Cluster 0	1209	80aa	Minc_v4_shac_contig_55_1226-1305	at 100
Cluster 0	1210	80aa	Minc_v4_shac_contig_55_1544-1623	at 100
Cluster 0	1211	80aa	Minc_v4_shac_contig_55_1861-1940	at 100
Cluster 0	1212	80aa	Minc_v4_shac_contig_55_2179-2258	at 100
Cluster 0	1213	80aa	Minc_v4_shac_contig_55_2497-2576	at 100
Cluster 0	1214	80aa	Minc_v4_shac_contig_55_2814-2893	at 100
Cluster 0	1215	80aa	Minc_v4_shac_contig_55_3134-3213	at 100
Cluster 0	1216	80aa	Minc_v4_shac_contig_55_3451-3530	at 100
Cluster 0	1217	80aa	Minc_v4_shac_contig_55_3774-3853	at 100
Cluster 0	1218	80aa	Minc_v4_shac_contig_55_4092-4171	at 100
Cluster 0	1219	80aa	Minc_v4_shac_contig_55_4413-4492	at 100
Cluster 0	1220	80aa	Minc_v4_shac_contig_55_4731-4810	at 100
Cluster 0	1221	80aa	Minc_v4_shac_contig_55_5048-5127	at 100
Cluster 0	1222	80aa	Minc_v4_shac_contig_55_5373-5452	at 100
Cluster 0	1223	80aa	Minc_v4_shac_contig_6_3357202-3357123	at 100
Cluster 0	1224	80aa	Minc_v4_shac_contig_6_3358808-3358729	at 100
Cluster 0	1225	80aa	Minc_v4_shac_contig_6_3360420-3360341	at 100
Cluster 0	1226	80aa	Minc_v4_shac_contig_6_3362027-3361948	at 100
Cluster 0	1227	80aa	Minc_v4_shac_contig_6_3363631-3363552	at 100
Cluster 0	1228	80aa	Minc_v4_shac_contig_6_3365244-3365165	at 100
Cluster 0	1229	80aa	Minc_v4_shac_contig_6_3366165-3366086	at 100
Cluster 0	1230	80aa	Minc_v4_shac_contig_6_3367774-3367695	at 100
Cluster 0	1231	80aa	Minc_v4_shac_contig_6_3369382-3369303	at 100
Cluster 0	1232	80aa	Minc_v4_shac_contig_6_3370988-3370909	at 100
Cluster 0	1233	80aa	Minc_v4_shac_contig_6_3372594-3372515	at 100
Cluster 0	1234	80aa	Minc_v4_shac_contig_6_3374199-3374120	at 100
Cluster 0	1235	80aa	Minc_v4_shac_contig_6_3375196-3375117	at 100
Cluster 0	1236	80aa	Minc_v4_shac_contig_6_3376194-3376115	at 100
Cluster 0	1237	80aa	Minc_v4_shac_contig_6_3376502-3376423	at 100
Cluster 0	1238	80aa	Minc_v4_shac_contig_6_3376809-3376730	at 100
Cluster 0	1239	80aa	Minc_v4_shac_contig_6_3377116-3377037	at 100
Cluster 0	1240	80aa	Minc_v4_shac_contig_6_3377424-3377345	at 100
Cluster 0	1241	80aa	Minc_v4_shac_contig_6_3377731-3377652	at 100
Cluster 0	1242	80aa	Minc_v4_shac_contig_6_3378040-3377961	at 100
Cluster 0	1243	80aa	Minc_v4_shac_contig_6_3378348-3378269	at 100
Cluster 0	1244	80aa	Minc_v4_shac_contig_6_3378654-3378575	at 100
Cluster 0	1245	80aa	Minc_v4_shac_contig_6_3378962-3378883	at 100
Cluster 0	1246	80aa	Minc_v4_shac_contig_6_3379271-3379192	at 100
Cluster 0	1247	80aa	Minc_v4_shac_contig_6_3379578-3379499	at 100
Cluster 0	1248	80aa	Minc_v4_shac_contig_6_3379885-3379806	at 100
Cluster 0	1249	80aa	Minc_v4_shac_contig_6_3380193-3380114	at 100
Cluster 0	1250	80aa	Minc_v4_shac_contig_6_3380501-3380422	at 100
Cluster 0	1251	80aa	Minc_v4_shac_contig_6_3380809-3380730	at 100
Cluster 0	1252	80aa	Minc_v4_shac_contig_6_3381117-3381038	at 100
Cluster 0	1253	80aa	Minc_v4_shac_contig_6_3381425-3381346	at 100
Cluster 0	1254	80aa	Minc_v4_shac_contig_6_3381734-3381655	at 100
Cluster 0	1255	80aa	Minc_v4_shac_contig_6_3382044-3381965	at 100
Cluster 0	1256	80aa	Minc_v4_shac_contig_6_3382351-3382272	at 100
Cluster 0	1257	80aa	Minc_v4_shac_contig_6_3382660-3382581	at 100
Cluster 0	1258	80aa	Minc_v4_shac_contig_6_3382969-3382890	at 100
Cluster 0	1259	80aa	Minc_v4_shac_contig_6_3383277-3383198	at 100
Cluster 0	1260	80aa	Minc_v4_shac_contig_6_3383585-3383506	at 100
Cluster 0	1261	80aa	Minc_v4_shac_contig_6_3383892-3383813	at 100
Cluster 0	1262	80aa	Minc_v4_shac_contig_6_3384198-3384119	at 100
Cluster 0	1263	80aa	Minc_v4_shac_contig_6_3384507-3384428	at 100
Cluster 0	1264	80aa	Minc_v4_shac_contig_6_3384814-3384735	at 100
Cluster 0	1265	80aa	Minc_v4_shac_contig_6_3385122-3385043	at 100
Cluster 0	1266	80aa	Minc_v4_shac_contig_6_3385431-3385352	at 100
Cluster 0	1267	80aa	Minc_v4_shac_contig_6_3385738-3385659	at 100
Cluster 0	1268	80aa	Minc_v4_shac_contig_6_3386047-3385968	at 100
Cluster 0	1269	80aa	Minc_v4_shac_contig_6_3386355-3386276	at 100
Cluster 0	1270	80aa	Minc_v4_shac_contig_6_3386665-3386586	at 100
Cluster 0	1271	80aa	Minc_v4_shac_contig_6_3386975-3386896	at 100
Cluster 0	1272	80aa	Minc_v4_shac_contig_6_3387281-3387202	at 100
Cluster 0	1273	80aa	Minc_v4_shac_contig_6_3387590-3387511	at 100
Cluster 0	1274	80aa	Minc_v4_shac_contig_6_3387900-3387821	at 100
Cluster 0	1275	80aa	Minc_v4_shac_contig_6_3388211-3388132	at 100
Cluster 0	1276	80aa	Minc_v4_shac_contig_6_3388520-3388441	at 100
Cluster 0	1277	80aa	Minc_v4_shac_contig_6_3388828-3388749	at 100
Cluster 0	1278	80aa	Minc_v4_shac_contig_6_3389139-3389060	at 100
Cluster 0	1279	80aa	Minc_v4_shac_contig_6_3389447-3389368	at 100
Cluster 0	1280	80aa	Minc_v4_shac_contig_6_3389756-3389677	at 100
Cluster 0	1281	80aa	Minc_v4_shac_contig_6_3390068-3389989	at 100
Cluster 0	1282	80aa	Minc_v4_shac_contig_6_3390376-3390297	at 100
Cluster 0	1283	80aa	Minc_v4_shac_contig_6_3390687-3390608	at 100
Cluster 0	1284	80aa	Minc_v4_shac_contig_6_3390998-3390919	at 100
Cluster 0	1285	80aa	Minc_v4_shac_contig_6_3391306-3391227	at 100
Cluster 0	1286	80aa	Minc_v4_shac_contig_6_3391615-3391536	at 100
Cluster 0	1287	80aa	Minc_v4_shac_contig_6_3391925-3391846	at 100
Cluster 0	1288	80aa	Minc_v4_shac_contig_6_3392237-3392158	at 100
Cluster 0	1289	80aa	Minc_v4_shac_contig_6_3392548-3392469	at 100
Cluster 0	1290	80aa	Minc_v4_shac_contig_6_3392859-3392780	at 100
Cluster 0	1291	80aa	Minc_v4_shac_contig_6_3393171-3393092	at 100
Cluster 0	1292	80aa	Minc_v4_shac_contig_6_3393478-3393399	at 100
Cluster 0	1293	80aa	Minc_v4_shac_contig_6_3393788-3393709	at 100
Cluster 0	1294	80aa	Minc_v4_shac_contig_74_912696-912617	at 100
Cluster 0	1295	80aa	Minc_v4_shac_contig_74_913025-912946	at 100
Cluster 0	1296	80aa	Minc_v4_shac_contig_74_913356-913277	at 100
Cluster 0	1297	80aa	Minc_v4_shac_contig_74_913686-913607	at 100
Cluster 0	1298	80aa	Minc_v4_shac_contig_74_914016-913937	at 100
Cluster 0	1299	80aa	Minc_v4_shac_contig_74_914346-914267	at 100
Cluster 0	1300	80aa	Minc_v4_shac_contig_74_914676-914597	at 100
Cluster 0	1301	80aa	Minc_v4_shac_contig_74_915006-914927	at 100
Cluster 0	1302	80aa	Minc_v4_shac_contig_74_915336-915257	at 100
Cluster 0	1303	80aa	Minc_v4_shac_contig_74_915666-915587	at 100
Cluster 0	1304	80aa	Minc_v4_shac_contig_74_915996-915917	at 100
Cluster 0	1305	80aa	Minc_v4_shac_contig_74_916326-916247	at 100
Cluster 0	1306	80aa	Minc_v4_shac_contig_74_916656-916577	at 100
Cluster 0	1307	80aa	Minc_v4_shac_contig_74_916987-916908	at 100
Cluster 0	1308	80aa	Minc_v4_shac_contig_76_904141-904062	at 100
Cluster 0	1309	80aa	Minc_v4_shac_contig_76_904460-904381	at 100
Cluster 0	1310	80aa	Minc_v4_shac_contig_76_904777-904698	at 100
Cluster 0	1311	80aa	Minc_v4_shac_contig_76_905084-905005	at 100
Cluster 0	1312	80aa	Minc_v4_shac_contig_76_906218-906139	at 100
Cluster 0	1313	80aa	Minc_v4_shac_contig_76_906539-906460	at 100
Cluster 0	1314	80aa	Minc_v4_shac_contig_76_906858-906779	at 100
Cluster 0	1315	80aa	Minc_v4_shac_contig_76_907176-907097	at 100
Cluster 0	1316	80aa	Minc_v4_shac_contig_76_907494-907415	at 100
Cluster 0	1317	80aa	Minc_v4_shac_contig_76_907811-907732	at 100
Cluster 0	1318	80aa	Minc_v4_shac_contig_76_908126-908047	at 100
Cluster 0	1319	80aa	Minc_v4_shac_contig_76_908445-908366	at 100
Cluster 0	1320	80aa	Minc_v4_shac_contig_76_908762-908683	at 100
Cluster 0	1321	80aa	Minc_v4_shac_contig_76_909081-909002	at 100
Cluster 0	1322	80aa	Minc_v4_shac_contig_76_909400-909321	at 100
Cluster 0	1323	80aa	Minc_v4_shac_contig_76_909718-909639	at 100
Cluster 0	1324	80aa	Minc_v4_shac_contig_76_910031-909952	at 100
Cluster 0	1325	80aa	Minc_v4_shac_contig_76_910348-910269	at 100
Cluster 0	1326	80aa	Minc_v4_shac_contig_76_910658-910579	at 100
Cluster 0	1327	80aa	Minc_v4_shac_contig_76_910977-910898	at 100
Cluster 0	1328	80aa	Minc_v4_shac_contig_76_911288-911209	at 100
Cluster 0	1329	80aa	Minc_v4_shac_contig_76_911601-911522	at 100
Cluster 0	1330	80aa	Minc_v4_shac_contig_76_911920-911841	at 100
Cluster 0	1331	80aa	Minc_v4_shac_contig_76_912240-912161	at 100
Cluster 0	1332	80aa	Minc_v4_shac_contig_76_912558-912479	at 100
Cluster 0	1333	80aa	Minc_v4_shac_contig_76_912876-912797	at 100
Cluster 0	1334	80aa	Minc_v4_shac_contig_76_913194-913115	at 100
Cluster 0	1335	80aa	Minc_v4_shac_contig_76_913513-913434	at 100
Cluster 0	1336	80aa	Minc_v4_shac_contig_76_913832-913753	at 100
Cluster 0	1337	80aa	Minc_v4_shac_contig_76_914150-914071	at 100
Cluster 0	1338	80aa	Minc_v4_shac_contig_79_858604-858525	at 100
Cluster 0	1339	80aa	Minc_v4_shac_contig_79_859915-859836	at 100
Cluster 0	1340	80aa	Minc_v4_shac_contig_79_860226-860147	at 100
Cluster 0	1341	80aa	Minc_v4_shac_contig_79_860545-860466	at 100
Cluster 0	1342	80aa	Minc_v4_shac_contig_79_860855-860776	at 100
Cluster 0	1343	80aa	Minc_v4_shac_contig_79_861164-861085	at 100
Cluster 0	1344	80aa	Minc_v4_shac_contig_79_861480-861401	at 100
Cluster 0	1345	80aa	Minc_v4_shac_contig_79_861788-861709	at 100
Cluster 0	1346	80aa	Minc_v4_shac_contig_79_862096-862017	at 100
Cluster 0	1347	80aa	Minc_v4_shac_contig_79_862407-862328	at 100
Cluster 0	1348	80aa	Minc_v4_shac_contig_79_862716-862637	at 100
Cluster 0	1349	80aa	Minc_v4_shac_contig_79_863025-862946	at 100
Cluster 0	1350	80aa	Minc_v4_shac_contig_79_863330-863251	at 100
Cluster 0	1351	80aa	Minc_v4_shac_contig_79_863638-863559	at 100
Cluster 0	1352	80aa	Minc_v4_shac_contig_79_863945-863866	at 100
Cluster 0	1353	80aa	Minc_v4_shac_contig_79_864251-864172	at 100
Cluster 0	1354	80aa	Minc_v4_shac_contig_79_864556-864477	at 100
Cluster 0	1355	80aa	Minc_v4_shac_contig_79_864861-864782	at 100
Cluster 0	1356	80aa	Minc_v4_shac_contig_79_865165-865086	at 100
Cluster 0	1357	80aa	Minc_v4_shac_contig_79_865468-865389	at 100
Cluster 0	1358	80aa	Minc_v4_shac_contig_79_865773-865694	at 100
Cluster 0	1359	80aa	Minc_v4_shac_contig_79_866079-866000	at 100
Cluster 0	1360	80aa	Minc_v4_shac_contig_79_866384-866305	at 100
Cluster 0	1361	80aa	Minc_v4_shac_contig_79_866688-866609	at 100
Cluster 0	1362	80aa	Minc_v4_shac_contig_79_866991-866912	at 100
Cluster 0	1363	80aa	Minc_v4_shac_contig_79_867294-867215	at 100
Cluster 0	1364	80aa	Minc_v4_shac_contig_79_867598-867519	at 100
Cluster 0	1365	80aa	Minc_v4_shac_contig_79_867903-867824	at 100
Cluster 0	1366	80aa	Minc_v4_shac_contig_79_868207-868128	at 100
Cluster 0	1367	80aa	Minc_v4_shac_contig_79_868512-868433	at 100
Cluster 0	1368	80aa	Minc_v4_shac_contig_79_868815-868736	at 100
Cluster 0	1369	80aa	Minc_v4_shac_contig_79_869118-869039	at 100
Cluster 0	1370	80aa	Minc_v4_shac_contig_79_869422-869343	at 100
Cluster 0	1371	80aa	Minc_v4_shac_contig_79_869726-869647	at 100
Cluster 0	1372	80aa	Minc_v4_shac_contig_79_870029-869950	at 100
Cluster 0	1373	80aa	Minc_v4_shac_contig_79_870333-870254	at 100
Cluster 0	1374	80aa	Minc_v4_shac_contig_79_870638-870559	at 100
Cluster 0	1375	80aa	Minc_v4_shac_contig_79_870942-870863	at 100
Cluster 0	1376	80aa	Minc_v4_shac_contig_94_650725-650646	at 100
Cluster 0	1377	80aa	Minc_v4_shac_contig_94_651846-651767	at 100
Cluster 0	1378	80aa	Minc_v4_shac_contig_94_653767-653688	at 100
Cluster 0	1379	80aa	Minc_v4_shac_contig_94_654875-654796	at 100
Cluster 0	1380	80aa	Minc_v4_shac_contig_94_655986-655907	at 100
Cluster 0	1381	80aa	Minc_v4_shac_contig_94_657094-657015	at 100
Cluster 0	1382	80aa	Minc_v4_shac_contig_94_658210-658131	at 100
Cluster 0	1383	79aa	Minc_v4_shac_contig_133_285615-285537	at 100
Cluster 0	1384	79aa	Minc_v4_shac_contig_133_303066-302988	at 100
Cluster 0	1385	78aa	Minc_v4_shac_contig_65_1-78	at 100
Cluster 0	1386	78aa	Minc_v4_shac_contig_159_182188-182111	at 100
Cluster 0	1387	77aa	Minc_v4_shac_contig_3_1-77	at 100
Cluster 0	1388	80aa	Mjav_v4_contig_147_383271-383350	at 100
Cluster 0	1389	80aa	Mjav_v4_contig_147_385443-385522	at 100
Cluster 0	1390	80aa	Mjav_v4_contig_147_382908-382829	at 100
Cluster 0	1391	80aa	Mjav_v4_contig_147_385058-384979	at 100
Cluster 1	0	79aa	Mare_v4_contig_1_2114-2192	*
Cluster 1	1	79aa	Mare_v4_contig_1_4267-4345	at 100
Cluster 1	2	79aa	Mare_v4_contig_1_4959-5037	at 100
Cluster 1	3	79aa	Mare_v4_contig_1_6258-6336	at 100
Cluster 1	4	79aa	Mare_v4_contig_1_6740-6818	at 100
Cluster 1	5	79aa	Mare_v4_contig_1_7537-7615	at 100
Cluster 1	6	79aa	Mare_v4_contig_1_11631-11709	at 100
Cluster 1	7	79aa	Mare_v4_contig_1_12403-12481	at 100
Cluster 1	8	79aa	Mare_v4_contig_1_13145-13223	at 100
Cluster 1	9	79aa	Mare_v4_contig_1_13866-13944	at 100
Cluster 1	10	79aa	Mare_v4_contig_1_14594-14672	at 100
Cluster 1	11	79aa	Mare_v4_contig_1_15317-15395	at 100
Cluster 1	12	79aa	Mare_v4_contig_1_16067-16145	at 100
Cluster 1	13	79aa	Mare_v4_contig_1_16795-16873	at 100
Cluster 1	14	79aa	Mare_v4_contig_1_17529-17607	at 100
Cluster 1	15	79aa	Mare_v4_contig_1_18249-18327	at 100
Cluster 1	16	79aa	Mare_v4_contig_1_18978-19056	at 100
Cluster 1	17	79aa	Mare_v4_contig_1_19717-19795	at 100
Cluster 1	18	79aa	Mare_v4_contig_1_20449-20527	at 100
Cluster 1	19	79aa	Mare_v4_contig_1_21181-21259	at 100
Cluster 1	20	79aa	Mare_v4_contig_1_21915-21993	at 100
Cluster 1	21	79aa	Mare_v4_contig_1_22643-22721	at 100
Cluster 1	22	79aa	Mare_v4_contig_1_23379-23457	at 100
Cluster 1	23	79aa	Mare_v4_contig_1_24108-24186	at 100
Cluster 1	24	79aa	Mare_v4_contig_1_24838-24916	at 100
Cluster 1	25	79aa	Mare_v4_contig_1_25566-25644	at 100
Cluster 1	26	79aa	Mare_v4_contig_1_26297-26375	at 100
Cluster 1	27	79aa	Mare_v4_contig_1_27025-27103	at 100
Cluster 1	28	79aa	Mare_v4_contig_1_27753-27831	at 100
Cluster 1	29	79aa	Mare_v4_contig_1_28485-28563	at 100
Cluster 1	30	79aa	Mare_v4_contig_1_29209-29287	at 100
Cluster 1	31	79aa	Mare_v4_contig_1_29940-30018	at 100
Cluster 1	32	79aa	Mare_v4_contig_1_30671-30749	at 100
Cluster 1	33	79aa	Mare_v4_contig_1_31397-31475	at 100
Cluster 1	34	79aa	Mare_v4_contig_1_32124-32202	at 100
Cluster 1	35	79aa	Mare_v4_contig_1_32848-32926	at 100
Cluster 1	36	79aa	Mare_v4_contig_1_33575-33653	at 100
Cluster 1	37	79aa	Mare_v4_contig_1_34301-34379	at 100
Cluster 1	38	79aa	Mare_v4_contig_1_35028-35106	at 100
Cluster 1	39	79aa	Mare_v4_contig_1_35753-35831	at 100
Cluster 1	40	79aa	Mare_v4_contig_1_36477-36555	at 100
Cluster 1	41	79aa	Mare_v4_contig_1_37200-37278	at 100
Cluster 1	42	79aa	Mare_v4_contig_1_37923-38001	at 100
Cluster 1	43	79aa	Mare_v4_contig_1_38644-38722	at 100
Cluster 1	44	79aa	Mare_v4_contig_1_39369-39447	at 100
Cluster 1	45	79aa	Mare_v4_contig_1_40092-40170	at 100
Cluster 1	46	79aa	Mare_v4_contig_1_40818-40896	at 100
Cluster 1	47	79aa	Mare_v4_contig_1_41543-41621	at 100
Cluster 1	48	79aa	Mare_v4_contig_1_42266-42344	at 100
Cluster 1	49	79aa	Mare_v4_contig_1_42992-43070	at 100
Cluster 1	50	79aa	Mare_v4_contig_1_43716-43794	at 100
Cluster 1	51	79aa	Mare_v4_contig_1_44439-44517	at 100
Cluster 1	52	79aa	Mare_v4_contig_1_45166-45244	at 100
Cluster 1	53	79aa	Mare_v4_contig_1_45888-45966	at 100
Cluster 1	54	79aa	Mare_v4_contig_1_46612-46690	at 100
Cluster 1	55	79aa	Mare_v4_contig_1_47336-47414	at 100
Cluster 1	56	79aa	Mare_v4_contig_1_48056-48134	at 100
Cluster 1	57	79aa	Mare_v4_contig_1_48779-48857	at 100
Cluster 1	58	79aa	Mare_v4_contig_1_49502-49580	at 100
Cluster 1	59	79aa	Mare_v4_contig_1_50226-50304	at 100
Cluster 1	60	79aa	Mare_v4_contig_1_50947-51025	at 100
Cluster 1	61	79aa	Mare_v4_contig_1_51661-51739	at 100
Cluster 1	62	79aa	Mare_v4_contig_1_52383-52461	at 100
Cluster 1	63	79aa	Mare_v4_contig_1_53106-53184	at 100
Cluster 1	64	79aa	Mare_v4_contig_1_53828-53906	at 100
Cluster 1	65	79aa	Mare_v4_contig_1_54553-54631	at 100
Cluster 1	66	79aa	Mare_v4_contig_1_55277-55355	at 100
Cluster 1	67	79aa	Mare_v4_contig_1_55998-56076	at 100
Cluster 1	68	79aa	Mare_v4_contig_1_56719-56797	at 100
Cluster 1	69	79aa	Mare_v4_contig_1_57437-57515	at 100
Cluster 1	70	79aa	Mare_v4_contig_1_58154-58232	at 100
Cluster 1	71	79aa	Mare_v4_contig_1_58879-58957	at 100
Cluster 1	72	79aa	Mare_v4_contig_1_7460703-7460781	at 100
Cluster 1	73	79aa	Mare_v4_contig_1_7462995-7463073	at 100
Cluster 1	74	79aa	Mare_v4_contig_1_7463568-7463646	at 100
Cluster 1	75	79aa	Mare_v4_contig_1_7464141-7464219	at 100
Cluster 1	76	79aa	Mare_v4_contig_1_7464717-7464795	at 100
Cluster 1	77	79aa	Mare_v4_contig_1_7465293-7465371	at 100
Cluster 1	78	79aa	Mare_v4_contig_1_7468175-7468253	at 100
Cluster 1	79	79aa	Mare_v4_contig_1_7468747-7468825	at 100
Cluster 1	80	79aa	Mare_v4_contig_1_7469330-7469408	at 100
Cluster 1	81	79aa	Mare_v4_contig_1_7472200-7472278	at 100
Cluster 1	82	79aa	Mare_v4_contig_1_7473360-7473438	at 100
Cluster 1	83	79aa	Mare_v4_contig_110_488-566	at 100
Cluster 1	84	79aa	Mare_v4_contig_110_1014-1092	at 100
Cluster 1	85	79aa	Mare_v4_contig_110_1542-1620	at 100
Cluster 1	86	79aa	Mare_v4_contig_110_2072-2150	at 100
Cluster 1	87	79aa	Mare_v4_contig_110_2599-2677	at 100
Cluster 1	88	79aa	Mare_v4_contig_110_3128-3206	at 100
Cluster 1	89	79aa	Mare_v4_contig_110_3658-3736	at 100
Cluster 1	90	79aa	Mare_v4_contig_110_4194-4272	at 100
Cluster 1	91	79aa	Mare_v4_contig_110_4726-4804	at 100
Cluster 1	92	79aa	Mare_v4_contig_110_5257-5335	at 100
Cluster 1	93	79aa	Mare_v4_contig_110_5786-5864	at 100
Cluster 1	94	79aa	Mare_v4_contig_110_6315-6393	at 100
Cluster 1	95	79aa	Mare_v4_contig_110_6845-6923	at 100
Cluster 1	96	79aa	Mare_v4_contig_110_7374-7452	at 100
Cluster 1	97	79aa	Mare_v4_contig_110_7903-7981	at 100
Cluster 1	98	79aa	Mare_v4_contig_110_8433-8511	at 100
Cluster 1	99	79aa	Mare_v4_contig_110_8977-9055	at 100
Cluster 1	100	79aa	Mare_v4_contig_110_9507-9585	at 100
Cluster 1	101	79aa	Mare_v4_contig_110_10036-10114	at 100
Cluster 1	102	79aa	Mare_v4_contig_110_10570-10648	at 100
Cluster 1	103	79aa	Mare_v4_contig_110_11147-11225	at 100
Cluster 1	104	79aa	Mare_v4_contig_110_11679-11757	at 100
Cluster 1	105	79aa	Mare_v4_contig_110_12209-12287	at 100
Cluster 1	106	79aa	Mare_v4_contig_110_12738-12816	at 100
Cluster 1	107	79aa	Mare_v4_contig_110_13268-13346	at 100
Cluster 1	108	79aa	Mare_v4_contig_110_13800-13878	at 100
Cluster 1	109	79aa	Mare_v4_contig_110_14333-14411	at 100
Cluster 1	110	79aa	Mare_v4_contig_110_14862-14940	at 100
Cluster 1	111	79aa	Mare_v4_contig_110_15391-15469	at 100
Cluster 1	112	79aa	Mare_v4_contig_110_15920-15998	at 100
Cluster 1	113	79aa	Mare_v4_contig_110_16449-16527	at 100
Cluster 1	114	79aa	Mare_v4_contig_110_16983-17061	at 100
Cluster 1	115	79aa	Mare_v4_contig_110_17562-17640	at 100
Cluster 1	116	79aa	Mare_v4_contig_110_18097-18175	at 100
Cluster 1	117	79aa	Mare_v4_contig_110_18633-18711	at 100
Cluster 1	118	79aa	Mare_v4_contig_110_19160-19238	at 100
Cluster 1	119	79aa	Mare_v4_contig_127_215112-215190	at 100
Cluster 1	120	79aa	Mare_v4_contig_127_215794-215872	at 100
Cluster 1	121	79aa	Mare_v4_contig_127_216475-216553	at 100
Cluster 1	122	79aa	Mare_v4_contig_127_217158-217236	at 100
Cluster 1	123	79aa	Mare_v4_contig_127_217839-217917	at 100
Cluster 1	124	79aa	Mare_v4_contig_127_218520-218598	at 100
Cluster 1	125	79aa	Mare_v4_contig_127_219201-219279	at 100
Cluster 1	126	79aa	Mare_v4_contig_127_211312-211234	at 100
Cluster 1	127	79aa	Mare_v4_contig_127_211909-211831	at 100
Cluster 1	128	79aa	Mare_v4_contig_127_212509-212431	at 100
Cluster 1	129	79aa	Mare_v4_contig_127_213117-213039	at 100
Cluster 1	130	79aa	Mare_v4_contig_127_213719-213641	at 100
Cluster 1	131	79aa	Mare_v4_contig_127_214324-214246	at 100
Cluster 1	132	79aa	Mare_v4_contig_158_193-271	at 100
Cluster 1	133	79aa	Mare_v4_contig_158_1018-1096	at 100
Cluster 1	134	79aa	Mare_v4_contig_158_1626-1704	at 100
Cluster 1	135	79aa	Mare_v4_contig_158_2447-2525	at 100
Cluster 1	136	79aa	Mare_v4_contig_158_3054-3132	at 100
Cluster 1	137	79aa	Mare_v4_contig_158_3874-3952	at 100
Cluster 1	138	79aa	Mare_v4_contig_158_4482-4560	at 100
Cluster 1	139	79aa	Mare_v4_contig_158_5303-5381	at 100
Cluster 1	140	79aa	Mare_v4_contig_158_5913-5991	at 100
Cluster 1	141	79aa	Mare_v4_contig_158_6735-6813	at 100
Cluster 1	142	79aa	Mare_v4_contig_158_7343-7421	at 100
Cluster 1	143	79aa	Mare_v4_contig_158_8164-8242	at 100
Cluster 1	144	79aa	Mare_v4_contig_158_8772-8850	at 100
Cluster 1	145	79aa	Mare_v4_contig_158_9593-9671	at 100
Cluster 1	146	79aa	Mare_v4_contig_17_3302316-3302238	at 100
Cluster 1	147	79aa	Mare_v4_contig_170_19329-19251	at 100
Cluster 1	148	79aa	Mare_v4_contig_176_8567-8645	at 100
Cluster 1	149	79aa	Mare_v4_contig_176_13651-13729	at 100
Cluster 1	150	79aa	Mare_v4_contig_196_209224-209146	at 100
Cluster 1	151	79aa	Mare_v4_contig_196_209831-209753	at 100
Cluster 1	152	79aa	Mare_v4_contig_196_210441-210363	at 100
Cluster 1	153	79aa	Mare_v4_contig_196_211049-210971	at 100
Cluster 1	154	79aa	Mare_v4_contig_196_211660-211582	at 100
Cluster 1	155	79aa	Mare_v4_contig_196_212268-212190	at 100
Cluster 1	156	79aa	Mare_v4_contig_196_212873-212795	at 100
Cluster 1	157	79aa	Mare_v4_contig_196_213481-213403	at 100
Cluster 1	158	79aa	Mare_v4_contig_196_214087-214009	at 100
Cluster 1	159	79aa	Mare_v4_contig_196_214697-214619	at 100
Cluster 1	160	79aa	Mare_v4_contig_196_215305-215227	at 100
Cluster 1	161	79aa	Mare_v4_contig_196_215913-215835	at 100
Cluster 1	162	79aa	Mare_v4_contig_196_216519-216441	at 100
Cluster 1	163	79aa	Mare_v4_contig_196_217128-217050	at 100
Cluster 1	164	79aa	Mare_v4_contig_196_217738-217660	at 100
Cluster 1	165	79aa	Mare_v4_contig_196_218341-218263	at 100
Cluster 1	166	79aa	Mare_v4_contig_196_218950-218872	at 100
Cluster 1	167	79aa	Mare_v4_contig_196_219559-219481	at 100
Cluster 1	168	79aa	Mare_v4_contig_196_220167-220089	at 100
Cluster 1	169	79aa	Mare_v4_contig_196_220774-220696	at 100
Cluster 1	170	79aa	Mare_v4_contig_196_221381-221303	at 100
Cluster 1	171	79aa	Mare_v4_contig_196_221992-221914	at 100
Cluster 1	172	79aa	Mare_v4_contig_196_222602-222524	at 100
Cluster 1	173	79aa	Mare_v4_contig_196_223213-223135	at 100
Cluster 1	174	79aa	Mare_v4_contig_196_223822-223744	at 100
Cluster 1	175	79aa	Mare_v4_contig_196_224432-224354	at 100
Cluster 1	176	79aa	Mare_v4_contig_196_225039-224961	at 100
Cluster 1	177	79aa	Mare_v4_contig_196_225647-225569	at 100
Cluster 1	178	79aa	Mare_v4_contig_196_226253-226175	at 100
Cluster 1	179	79aa	Mare_v4_contig_196_226861-226783	at 100
Cluster 1	180	79aa	Mare_v4_contig_196_227473-227395	at 100
Cluster 1	181	79aa	Mare_v4_contig_196_228087-228009	at 100
Cluster 1	182	79aa	Mare_v4_contig_196_228694-228616	at 100
Cluster 1	183	79aa	Mare_v4_contig_2_6474382-6474304	at 100
Cluster 1	184	79aa	Mare_v4_contig_2_6474955-6474877	at 100
Cluster 1	185	79aa	Mare_v4_contig_2_6475525-6475447	at 100
Cluster 1	186	79aa	Mare_v4_contig_2_6476109-6476031	at 100
Cluster 1	187	79aa	Mare_v4_contig_2_6476679-6476601	at 100
Cluster 1	188	79aa	Mare_v4_contig_2_6477255-6477177	at 100
Cluster 1	189	79aa	Mare_v4_contig_2_6477825-6477747	at 100
Cluster 1	190	79aa	Mare_v4_contig_2_6478397-6478319	at 100
Cluster 1	191	79aa	Mare_v4_contig_2_6478971-6478893	at 100
Cluster 1	192	79aa	Mare_v4_contig_2_6479541-6479463	at 100
Cluster 1	193	79aa	Mare_v4_contig_2_6480113-6480035	at 100
Cluster 1	194	79aa	Mare_v4_contig_2_6480684-6480606	at 100
Cluster 1	195	79aa	Mare_v4_contig_2_6481256-6481178	at 100
Cluster 1	196	79aa	Mare_v4_contig_2_6481827-6481749	at 100
Cluster 1	197	79aa	Mare_v4_contig_2_6482404-6482326	at 100
Cluster 1	198	79aa	Mare_v4_contig_2_6482976-6482898	at 100
Cluster 1	199	79aa	Mare_v4_contig_2_6483555-6483477	at 100
Cluster 1	200	79aa	Mare_v4_contig_2_6484123-6484045	at 100
Cluster 1	201	79aa	Mare_v4_contig_2_6484701-6484623	at 100
Cluster 1	202	79aa	Mare_v4_contig_20_53842-53920	at 100
Cluster 1	203	79aa	Mare_v4_contig_20_54507-54585	at 100
Cluster 1	204	79aa	Mare_v4_contig_20_55171-55249	at 100
Cluster 1	205	79aa	Mare_v4_contig_20_55838-55916	at 100
Cluster 1	206	79aa	Mare_v4_contig_20_56502-56580	at 100
Cluster 1	207	79aa	Mare_v4_contig_20_57164-57242	at 100
Cluster 1	208	79aa	Mare_v4_contig_20_57826-57904	at 100
Cluster 1	209	79aa	Mare_v4_contig_20_58493-58571	at 100
Cluster 1	210	79aa	Mare_v4_contig_20_59154-59232	at 100
Cluster 1	211	79aa	Mare_v4_contig_20_59825-59903	at 100
Cluster 1	212	79aa	Mare_v4_contig_20_60487-60565	at 100
Cluster 1	213	79aa	Mare_v4_contig_20_61152-61230	at 100
Cluster 1	214	79aa	Mare_v4_contig_20_61814-61892	at 100
Cluster 1	215	79aa	Mare_v4_contig_20_62476-62554	at 100
Cluster 1	216	79aa	Mare_v4_contig_20_63144-63222	at 100
Cluster 1	217	79aa	Mare_v4_contig_20_64473-64551	at 100
Cluster 1	218	79aa	Mare_v4_contig_222_151516-151594	at 100
Cluster 1	219	79aa	Mare_v4_contig_226_374-452	at 100
Cluster 1	220	79aa	Mare_v4_contig_226_905-983	at 100
Cluster 1	221	79aa	Mare_v4_contig_226_1340-1418	at 100
Cluster 1	222	79aa	Mare_v4_contig_226_1824-1902	at 100
Cluster 1	223	79aa	Mare_v4_contig_226_2261-2339	at 100
Cluster 1	224	79aa	Mare_v4_contig_226_2744-2822	at 100
Cluster 1	225	79aa	Mare_v4_contig_226_3183-3261	at 100
Cluster 1	226	79aa	Mare_v4_contig_226_3662-3740	at 100
Cluster 1	227	79aa	Mare_v4_contig_226_4144-4222	at 100
Cluster 1	228	79aa	Mare_v4_contig_226_4669-4747	at 100
Cluster 1	229	79aa	Mare_v4_contig_226_5108-5186	at 100
Cluster 1	230	79aa	Mare_v4_contig_226_5595-5673	at 100
Cluster 1	231	79aa	Mare_v4_contig_226_6129-6207	at 100
Cluster 1	232	79aa	Mare_v4_contig_226_6568-6646	at 100
Cluster 1	233	79aa	Mare_v4_contig_226_7054-7132	at 100
Cluster 1	234	79aa	Mare_v4_contig_226_7494-7572	at 100
Cluster 1	235	79aa	Mare_v4_contig_226_7978-8056	at 100
Cluster 1	236	79aa	Mare_v4_contig_226_8507-8585	at 100
Cluster 1	237	79aa	Mare_v4_contig_226_8987-9065	at 100
Cluster 1	238	79aa	Mare_v4_contig_226_19054-19132	at 100
Cluster 1	239	79aa	Mare_v4_contig_226_10063-9985	at 100
Cluster 1	240	79aa	Mare_v4_contig_226_20130-20052	at 100
Cluster 1	241	79aa	Mare_v4_contig_226_20612-20534	at 100
Cluster 1	242	79aa	Mare_v4_contig_226_21138-21060	at 100
Cluster 1	243	79aa	Mare_v4_contig_226_21621-21543	at 100
Cluster 1	244	79aa	Mare_v4_contig_226_22056-21978	at 100
Cluster 1	245	79aa	Mare_v4_contig_226_22540-22462	at 100
Cluster 1	246	79aa	Mare_v4_contig_226_22977-22899	at 100
Cluster 1	247	79aa	Mare_v4_contig_226_23511-23433	at 100
Cluster 1	248	79aa	Mare_v4_contig_226_23995-23917	at 100
Cluster 1	249	79aa	Mare_v4_contig_226_24432-24354	at 100
Cluster 1	250	79aa	Mare_v4_contig_226_24960-24882	at 100
Cluster 1	251	79aa	Mare_v4_contig_226_25441-25363	at 100
Cluster 1	252	79aa	Mare_v4_contig_226_25923-25845	at 100
Cluster 1	253	79aa	Mare_v4_contig_226_26367-26289	at 100
Cluster 1	254	79aa	Mare_v4_contig_226_26850-26772	at 100
Cluster 1	255	79aa	Mare_v4_contig_226_27285-27207	at 100
Cluster 1	256	79aa	Mare_v4_contig_226_27770-27692	at 100
Cluster 1	257	79aa	Mare_v4_contig_226_28205-28127	at 100
Cluster 1	258	79aa	Mare_v4_contig_226_28737-28659	at 100
Cluster 1	259	79aa	Mare_v4_contig_226_29223-29145	at 100
Cluster 1	260	79aa	Mare_v4_contig_226_29701-29623	at 100
Cluster 1	261	79aa	Mare_v4_contig_233_7028-7106	at 100
Cluster 1	262	79aa	Mare_v4_contig_233_7854-7932	at 100
Cluster 1	263	79aa	Mare_v4_contig_246_77039-76961	at 100
Cluster 1	264	79aa	Mare_v4_contig_246_77782-77704	at 100
Cluster 1	265	79aa	Mare_v4_contig_246_78525-78447	at 100
Cluster 1	266	79aa	Mare_v4_contig_246_79268-79190	at 100
Cluster 1	267	79aa	Mare_v4_contig_246_80011-79933	at 100
Cluster 1	268	79aa	Mare_v4_contig_246_80753-80675	at 100
Cluster 1	269	79aa	Mare_v4_contig_246_81496-81418	at 100
Cluster 1	270	79aa	Mare_v4_contig_246_82238-82160	at 100
Cluster 1	271	79aa	Mare_v4_contig_246_82980-82902	at 100
Cluster 1	272	79aa	Mare_v4_contig_246_83723-83645	at 100
Cluster 1	273	79aa	Mare_v4_contig_246_84466-84388	at 100
Cluster 1	274	79aa	Mare_v4_contig_246_85208-85130	at 100
Cluster 1	275	79aa	Mare_v4_contig_246_85950-85872	at 100
Cluster 1	276	79aa	Mare_v4_contig_246_86693-86615	at 100
Cluster 1	277	79aa	Mare_v4_contig_246_87437-87359	at 100
Cluster 1	278	79aa	Mare_v4_contig_246_88179-88101	at 100
Cluster 1	279	79aa	Mare_v4_contig_246_88923-88845	at 100
Cluster 1	280	79aa	Mare_v4_contig_246_89669-89591	at 100
Cluster 1	281	79aa	Mare_v4_contig_246_90411-90333	at 100
Cluster 1	282	79aa	Mare_v4_contig_246_91154-91076	at 100
Cluster 1	283	79aa	Mare_v4_contig_246_91896-91818	at 100
Cluster 1	284	79aa	Mare_v4_contig_246_92638-92560	at 100
Cluster 1	285	79aa	Mare_v4_contig_246_93381-93303	at 100
Cluster 1	286	79aa	Mare_v4_contig_246_94123-94045	at 100
Cluster 1	287	79aa	Mare_v4_contig_246_94865-94787	at 100
Cluster 1	288	79aa	Mare_v4_contig_246_95607-95529	at 100
Cluster 1	289	79aa	Mare_v4_contig_246_96349-96271	at 100
Cluster 1	290	79aa	Mare_v4_contig_246_97092-97014	at 100
Cluster 1	291	79aa	Mare_v4_contig_246_97834-97756	at 100
Cluster 1	292	79aa	Mare_v4_contig_249_86168-86090	at 100
Cluster 1	293	79aa	Mare_v4_contig_249_86830-86752	at 100
Cluster 1	294	79aa	Mare_v4_contig_249_87525-87447	at 100
Cluster 1	295	79aa	Mare_v4_contig_249_88186-88108	at 100
Cluster 1	296	79aa	Mare_v4_contig_249_88879-88801	at 100
Cluster 1	297	79aa	Mare_v4_contig_249_89544-89466	at 100
Cluster 1	298	79aa	Mare_v4_contig_249_90208-90130	at 100
Cluster 1	299	79aa	Mare_v4_contig_249_90871-90793	at 100
Cluster 1	300	79aa	Mare_v4_contig_249_91535-91457	at 100
Cluster 1	301	79aa	Mare_v4_contig_249_92197-92119	at 100
Cluster 1	302	79aa	Mare_v4_contig_249_92892-92814	at 100
Cluster 1	303	79aa	Mare_v4_contig_249_93554-93476	at 100
Cluster 1	304	79aa	Mare_v4_contig_249_94219-94141	at 100
Cluster 1	305	79aa	Mare_v4_contig_249_94884-94806	at 100
Cluster 1	306	79aa	Mare_v4_contig_25_623-701	at 100
Cluster 1	307	79aa	Mare_v4_contig_25_1249-1327	at 100
Cluster 1	308	79aa	Mare_v4_contig_25_1866-1944	at 100
Cluster 1	309	79aa	Mare_v4_contig_25_2479-2557	at 100
Cluster 1	310	79aa	Mare_v4_contig_25_3141-3219	at 100
Cluster 1	311	79aa	Mare_v4_contig_25_3782-3860	at 100
Cluster 1	312	79aa	Mare_v4_contig_25_4396-4474	at 100
Cluster 1	313	79aa	Mare_v4_contig_25_5007-5085	at 100
Cluster 1	314	79aa	Mare_v4_contig_25_5650-5728	at 100
Cluster 1	315	79aa	Mare_v4_contig_25_6246-6324	at 100
Cluster 1	316	79aa	Mare_v4_contig_25_6936-7014	at 100
Cluster 1	317	79aa	Mare_v4_contig_276_695-773	at 100
Cluster 1	318	79aa	Mare_v4_contig_276_1417-1495	at 100
Cluster 1	319	79aa	Mare_v4_contig_276_2139-2217	at 100
Cluster 1	320	79aa	Mare_v4_contig_276_2858-2936	at 100
Cluster 1	321	79aa	Mare_v4_contig_276_3584-3662	at 100
Cluster 1	322	79aa	Mare_v4_contig_276_4309-4387	at 100
Cluster 1	323	79aa	Mare_v4_contig_276_5033-5111	at 100
Cluster 1	324	79aa	Mare_v4_contig_276_5755-5833	at 100
Cluster 1	325	79aa	Mare_v4_contig_302_104-26	at 100
Cluster 1	326	79aa	Mare_v4_contig_302_1983-1905	at 100
Cluster 1	327	79aa	Mare_v4_contig_302_3232-3154	at 100
Cluster 1	328	79aa	Mare_v4_contig_302_4472-4394	at 100
Cluster 1	329	79aa	Mare_v4_contig_302_5083-5005	at 100
Cluster 1	330	79aa	Mare_v4_contig_302_5694-5616	at 100
Cluster 1	331	79aa	Mare_v4_contig_302_6304-6226	at 100
Cluster 1	332	79aa	Mare_v4_contig_302_6912-6834	at 100
Cluster 1	333	79aa	Mare_v4_contig_302_7521-7443	at 100
Cluster 1	334	79aa	Mare_v4_contig_302_8132-8054	at 100
Cluster 1	335	79aa	Mare_v4_contig_302_8745-8667	at 100
Cluster 1	336	79aa	Mare_v4_contig_302_9358-9280	at 100
Cluster 1	337	79aa	Mare_v4_contig_302_9969-9891	at 100
Cluster 1	338	79aa	Mare_v4_contig_302_10582-10504	at 100
Cluster 1	339	79aa	Mare_v4_contig_302_11192-11114	at 100
Cluster 1	340	79aa	Mare_v4_contig_302_11809-11731	at 100
Cluster 1	341	79aa	Mare_v4_contig_302_12421-12343	at 100
Cluster 1	342	79aa	Mare_v4_contig_302_12620-12542	at 100
Cluster 1	343	79aa	Mare_v4_contig_302_13233-13155	at 100
Cluster 1	344	79aa	Mare_v4_contig_302_13847-13769	at 100
Cluster 1	345	79aa	Mare_v4_contig_302_14462-14384	at 100
Cluster 1	346	79aa	Mare_v4_contig_302_15074-14996	at 100
Cluster 1	347	79aa	Mare_v4_contig_302_15687-15609	at 100
Cluster 1	348	79aa	Mare_v4_contig_302_16301-16223	at 100
Cluster 1	349	79aa	Mare_v4_contig_302_16910-16832	at 100
Cluster 1	350	79aa	Mare_v4_contig_302_17525-17447	at 100
Cluster 1	351	79aa	Mare_v4_contig_302_18141-18063	at 100
Cluster 1	352	79aa	Mare_v4_contig_302_18756-18678	at 100
Cluster 1	353	79aa	Mare_v4_contig_302_19366-19288	at 100
Cluster 1	354	79aa	Mare_v4_contig_302_19977-19899	at 100
Cluster 1	355	79aa	Mare_v4_contig_302_20590-20512	at 100
Cluster 1	356	79aa	Mare_v4_contig_302_21202-21124	at 100
Cluster 1	357	79aa	Mare_v4_contig_302_21810-21732	at 100
Cluster 1	358	79aa	Mare_v4_contig_302_22422-22344	at 100
Cluster 1	359	79aa	Mare_v4_contig_302_23034-22956	at 100
Cluster 1	360	79aa	Mare_v4_contig_302_23647-23569	at 100
Cluster 1	361	79aa	Mare_v4_contig_302_24260-24182	at 100
Cluster 1	362	79aa	Mare_v4_contig_302_24876-24798	at 100
Cluster 1	363	79aa	Mare_v4_contig_302_25490-25412	at 100
Cluster 1	364	79aa	Mare_v4_contig_302_26102-26024	at 100
Cluster 1	365	79aa	Mare_v4_contig_302_26716-26638	at 100
Cluster 1	366	79aa	Mare_v4_contig_302_27327-27249	at 100
Cluster 1	367	79aa	Mare_v4_contig_302_27939-27861	at 100
Cluster 1	368	79aa	Mare_v4_contig_302_28550-28472	at 100
Cluster 1	369	79aa	Mare_v4_contig_302_29165-29087	at 100
Cluster 1	370	79aa	Mare_v4_contig_302_29776-29698	at 100
Cluster 1	371	79aa	Mare_v4_contig_302_30388-30310	at 100
Cluster 1	372	79aa	Mare_v4_contig_302_31001-30923	at 100
Cluster 1	373	79aa	Mare_v4_contig_302_31612-31534	at 100
Cluster 1	374	79aa	Mare_v4_contig_302_32256-32178	at 100
Cluster 1	375	79aa	Mare_v4_contig_302_32869-32791	at 100
Cluster 1	376	79aa	Mare_v4_contig_302_33488-33410	at 100
Cluster 1	377	79aa	Mare_v4_contig_302_34099-34021	at 100
Cluster 1	378	79aa	Mare_v4_contig_302_34715-34637	at 100
Cluster 1	379	79aa	Mare_v4_contig_302_35327-35249	at 100
Cluster 1	380	79aa	Mare_v4_contig_302_35937-35859	at 100
Cluster 1	381	79aa	Mare_v4_contig_302_36548-36470	at 100
Cluster 1	382	79aa	Mare_v4_contig_302_37160-37082	at 100
Cluster 1	383	79aa	Mare_v4_contig_302_37771-37693	at 100
Cluster 1	384	79aa	Mare_v4_contig_302_38382-38304	at 100
Cluster 1	385	79aa	Mare_v4_contig_302_38994-38916	at 100
Cluster 1	386	79aa	Mare_v4_contig_302_39607-39529	at 100
Cluster 1	387	79aa	Mare_v4_contig_302_40218-40140	at 100
Cluster 1	388	79aa	Mare_v4_contig_302_40832-40754	at 100
Cluster 1	389	79aa	Mare_v4_contig_302_41441-41363	at 100
Cluster 1	390	79aa	Mare_v4_contig_302_42049-41971	at 100
Cluster 1	391	79aa	Mare_v4_contig_302_42660-42582	at 100
Cluster 1	392	79aa	Mare_v4_contig_302_43273-43195	at 100
Cluster 1	393	79aa	Mare_v4_contig_302_43888-43810	at 100
Cluster 1	394	79aa	Mare_v4_contig_302_44501-44423	at 100
Cluster 1	395	79aa	Mare_v4_contig_302_45115-45037	at 100
Cluster 1	396	79aa	Mare_v4_contig_302_45727-45649	at 100
Cluster 1	397	79aa	Mare_v4_contig_302_46338-46260	at 100
Cluster 1	398	79aa	Mare_v4_contig_302_46955-46877	at 100
Cluster 1	399	79aa	Mare_v4_contig_302_47567-47489	at 100
Cluster 1	400	79aa	Mare_v4_contig_302_48175-48097	at 100
Cluster 1	401	79aa	Mare_v4_contig_302_48791-48713	at 100
Cluster 1	402	79aa	Mare_v4_contig_302_49402-49324	at 100
Cluster 1	403	79aa	Mare_v4_contig_302_50018-49940	at 100
Cluster 1	404	79aa	Mare_v4_contig_315_18286-18364	at 100
Cluster 1	405	79aa	Mare_v4_contig_315_18979-19057	at 100
Cluster 1	406	79aa	Mare_v4_contig_315_19671-19749	at 100
Cluster 1	407	79aa	Mare_v4_contig_315_20366-20444	at 100
Cluster 1	408	79aa	Mare_v4_contig_315_21061-21139	at 100
Cluster 1	409	79aa	Mare_v4_contig_315_21760-21838	at 100
Cluster 1	410	79aa	Mare_v4_contig_315_22457-22535	at 100
Cluster 1	411	79aa	Mare_v4_contig_315_23150-23228	at 100
Cluster 1	412	79aa	Mare_v4_contig_315_23870-23948	at 100
Cluster 1	413	79aa	Mare_v4_contig_315_24566-24644	at 100
Cluster 1	414	79aa	Mare_v4_contig_315_25266-25344	at 100
Cluster 1	415	79aa	Mare_v4_contig_315_25972-26050	at 100
Cluster 1	416	79aa	Mare_v4_contig_4_4060923-4060845	at 100
Cluster 1	417	79aa	Mare_v4_contig_4_4061620-4061542	at 100
Cluster 1	418	79aa	Mare_v4_contig_4_4062315-4062237	at 100
Cluster 1	419	79aa	Mare_v4_contig_4_4063015-4062937	at 100
Cluster 1	420	79aa	Mare_v4_contig_4_4063711-4063633	at 100
Cluster 1	421	79aa	Mare_v4_contig_4_4064406-4064328	at 100
Cluster 1	422	79aa	Mare_v4_contig_4_4065101-4065023	at 100
Cluster 1	423	79aa	Mare_v4_contig_4_4065798-4065720	at 100
Cluster 1	424	79aa	Mare_v4_contig_4_4066493-4066415	at 100
Cluster 1	425	79aa	Mare_v4_contig_4_4067189-4067111	at 100
Cluster 1	426	79aa	Mare_v4_contig_4_4067885-4067807	at 100
Cluster 1	427	79aa	Mare_v4_contig_4_4068581-4068503	at 100
Cluster 1	428	79aa	Mare_v4_contig_4_4069274-4069196	at 100
Cluster 1	429	79aa	Mare_v4_contig_4_4069968-4069890	at 100
Cluster 1	430	79aa	Mare_v4_contig_4_4070665-4070587	at 100
Cluster 1	431	79aa	Mare_v4_contig_4_4071360-4071282	at 100
Cluster 1	432	79aa	Mare_v4_contig_4_4072057-4071979	at 100
Cluster 1	433	79aa	Mare_v4_contig_4_4072751-4072673	at 100
Cluster 1	434	79aa	Mare_v4_contig_4_4073449-4073371	at 100
Cluster 1	435	79aa	Mare_v4_contig_4_4074144-4074066	at 100
Cluster 1	436	79aa	Mare_v4_contig_4_4074810-4074732	at 100
Cluster 1	437	79aa	Mare_v4_contig_4_4075506-4075428	at 100
Cluster 1	438	79aa	Mare_v4_contig_4_4076202-4076124	at 100
Cluster 1	439	79aa	Mare_v4_contig_4_4076902-4076824	at 100
Cluster 1	440	79aa	Mare_v4_contig_4_4077597-4077519	at 100
Cluster 1	441	79aa	Mare_v4_contig_4_4078293-4078215	at 100
Cluster 1	442	79aa	Mare_v4_contig_4_4078987-4078909	at 100
Cluster 1	443	79aa	Mare_v4_contig_4_4079683-4079605	at 100
Cluster 1	444	79aa	Mare_v4_contig_4_4080379-4080301	at 100
Cluster 1	445	79aa	Mare_v4_contig_4_4081077-4080999	at 100
Cluster 1	446	79aa	Mare_v4_contig_4_4081771-4081693	at 100
Cluster 1	447	79aa	Mare_v4_contig_40_475-553	at 100
Cluster 1	448	79aa	Mare_v4_contig_40_1135-1213	at 100
Cluster 1	449	79aa	Mare_v4_contig_40_1814-1892	at 100
Cluster 1	450	79aa	Mare_v4_contig_40_2516-2594	at 100
Cluster 1	451	79aa	Mare_v4_contig_40_3211-3289	at 100
Cluster 1	452	79aa	Mare_v4_contig_40_4610-4688	at 100
Cluster 1	453	79aa	Mare_v4_contig_40_5325-5403	at 100
Cluster 1	454	79aa	Mare_v4_contig_40_6028-6106	at 100
Cluster 1	455	79aa	Mare_v4_contig_40_7441-7519	at 100
Cluster 1	456	79aa	Mare_v4_contig_40_8152-8230	at 100
Cluster 1	457	79aa	Mare_v4_contig_40_10226-10304	at 100
Cluster 1	458	79aa	Mare_v4_contig_40_10925-11003	at 100
Cluster 1	459	79aa	Mare_v4_contig_40_11616-11694	at 100
Cluster 1	460	79aa	Mare_v4_contig_40_12326-12404	at 100
Cluster 1	461	79aa	Mare_v4_contig_40_13022-13100	at 100
Cluster 1	462	79aa	Mare_v4_contig_40_13734-13812	at 100
Cluster 1	463	79aa	Mare_v4_contig_40_14429-14507	at 100
Cluster 1	464	79aa	Mare_v4_contig_40_15125-15203	at 100
Cluster 1	465	79aa	Mare_v4_contig_40_15817-15895	at 100
Cluster 1	466	79aa	Mare_v4_contig_40_16264-16342	at 100
Cluster 1	467	79aa	Mare_v4_contig_40_16957-17035	at 100
Cluster 1	468	79aa	Mare_v4_contig_40_17648-17726	at 100
Cluster 1	469	79aa	Mare_v4_contig_40_18338-18416	at 100
Cluster 1	470	79aa	Mare_v4_contig_40_19034-19112	at 100
Cluster 1	471	79aa	Mare_v4_contig_40_19725-19803	at 100
Cluster 1	472	79aa	Mare_v4_contig_40_20416-20494	at 100
Cluster 1	473	79aa	Mare_v4_contig_40_21105-21183	at 100
Cluster 1	474	79aa	Mare_v4_contig_40_21797-21875	at 100
Cluster 1	475	79aa	Mare_v4_contig_40_22488-22566	at 100
Cluster 1	476	79aa	Mare_v4_contig_40_23181-23259	at 100
Cluster 1	477	79aa	Mare_v4_contig_40_23874-23952	at 100
Cluster 1	478	79aa	Mare_v4_contig_40_24566-24644	at 100
Cluster 1	479	79aa	Mare_v4_contig_40_25263-25341	at 100
Cluster 1	480	79aa	Mare_v4_contig_40_25956-26034	at 100
Cluster 1	481	79aa	Mare_v4_contig_40_26655-26733	at 100
Cluster 1	482	79aa	Mare_v4_contig_40_27349-27427	at 100
Cluster 1	483	79aa	Mare_v4_contig_40_28040-28118	at 100
Cluster 1	484	79aa	Mare_v4_contig_40_28733-28811	at 100
Cluster 1	485	79aa	Mare_v4_contig_40_29441-29519	at 100
Cluster 1	486	79aa	Mare_v4_contig_40_40660-40738	at 100
Cluster 1	487	79aa	Mare_v4_contig_48_587-665	at 100
Cluster 1	488	79aa	Mare_v4_contig_48_1202-1280	at 100
Cluster 1	489	79aa	Mare_v4_contig_48_1845-1923	at 100
Cluster 1	490	79aa	Mare_v4_contig_48_2466-2544	at 100
Cluster 1	491	79aa	Mare_v4_contig_48_3094-3172	at 100
Cluster 1	492	79aa	Mare_v4_contig_48_3719-3797	at 100
Cluster 1	493	79aa	Mare_v4_contig_48_4342-4420	at 100
Cluster 1	494	79aa	Mare_v4_contig_48_4983-5061	at 100
Cluster 1	495	79aa	Mare_v4_contig_48_5622-5700	at 100
Cluster 1	496	79aa	Mare_v4_contig_48_6258-6336	at 100
Cluster 1	497	79aa	Mare_v4_contig_48_6902-6980	at 100
Cluster 1	498	79aa	Mare_v4_contig_48_7543-7621	at 100
Cluster 1	499	79aa	Mare_v4_contig_48_8157-8235	at 100
Cluster 1	500	79aa	Mare_v4_contig_48_8788-8866	at 100
Cluster 1	501	79aa	Mare_v4_contig_48_9430-9508	at 100
Cluster 1	502	79aa	Mare_v4_contig_48_10077-10155	at 100
Cluster 1	503	79aa	Mare_v4_contig_48_10714-10792	at 100
Cluster 1	504	79aa	Mare_v4_contig_48_11355-11433	at 100
Cluster 1	505	79aa	Mare_v4_contig_48_11985-12063	at 100
Cluster 1	506	79aa	Mare_v4_contig_48_12607-12685	at 100
Cluster 1	507	79aa	Mare_v4_contig_48_13227-13305	at 100
Cluster 1	508	79aa	Mare_v4_contig_48_13870-13948	at 100
Cluster 1	509	79aa	Mare_v4_contig_48_14493-14571	at 100
Cluster 1	510	79aa	Mare_v4_contig_48_15103-15181	at 100
Cluster 1	511	79aa	Mare_v4_contig_48_15731-15809	at 100
Cluster 1	512	79aa	Mare_v4_contig_48_16348-16426	at 100
Cluster 1	513	79aa	Mare_v4_contig_48_16974-17052	at 100
Cluster 1	514	79aa	Mare_v4_contig_48_17575-17653	at 100
Cluster 1	515	79aa	Mare_v4_contig_48_18209-18287	at 100
Cluster 1	516	79aa	Mare_v4_contig_48_18820-18898	at 100
Cluster 1	517	79aa	Mare_v4_contig_48_19445-19523	at 100
Cluster 1	518	79aa	Mare_v4_contig_48_20056-20134	at 100
Cluster 1	519	79aa	Mare_v4_contig_48_20675-20753	at 100
Cluster 1	520	79aa	Mare_v4_contig_48_21296-21374	at 100
Cluster 1	521	79aa	Mare_v4_contig_48_21926-22004	at 100
Cluster 1	522	79aa	Mare_v4_contig_48_22562-22640	at 100
Cluster 1	523	79aa	Mare_v4_contig_48_23191-23269	at 100
Cluster 1	524	79aa	Mare_v4_contig_48_23831-23909	at 100
Cluster 1	525	79aa	Mare_v4_contig_48_24455-24533	at 100
Cluster 1	526	79aa	Mare_v4_contig_48_25055-25133	at 100
Cluster 1	527	79aa	Mare_v4_contig_48_25649-25727	at 100
Cluster 1	528	79aa	Mare_v4_contig_48_26270-26348	at 100
Cluster 1	529	79aa	Mare_v4_contig_48_26903-26981	at 100
Cluster 1	530	79aa	Mare_v4_contig_48_27519-27597	at 100
Cluster 1	531	79aa	Mare_v4_contig_48_28177-28255	at 100
Cluster 1	532	79aa	Mare_v4_contig_48_28816-28894	at 100
Cluster 1	533	79aa	Mare_v4_contig_48_29471-29549	at 100
Cluster 1	534	79aa	Mare_v4_contig_48_30115-30193	at 100
Cluster 1	535	79aa	Mare_v4_contig_48_30718-30796	at 100
Cluster 1	536	79aa	Mare_v4_contig_48_33979-34057	at 100
Cluster 1	537	79aa	Mare_v4_contig_48_35327-35405	at 100
Cluster 1	538	79aa	Mare_v4_contig_48_36052-36130	at 100
Cluster 1	539	79aa	Mare_v4_contig_48_36752-36830	at 100
Cluster 1	540	79aa	Mare_v4_contig_48_37457-37535	at 100
Cluster 1	541	79aa	Mare_v4_contig_48_38184-38262	at 100
Cluster 1	542	79aa	Mare_v4_contig_48_38879-38957	at 100
Cluster 1	543	79aa	Mare_v4_contig_48_39597-39675	at 100
Cluster 1	544	79aa	Mare_v4_contig_48_40273-40351	at 100
Cluster 1	545	79aa	Mare_v4_contig_48_63455-63533	at 100
Cluster 1	546	79aa	Mare_v4_contig_52_1910854-1910776	at 100
Cluster 1	547	79aa	Mare_v4_contig_52_1911389-1911311	at 100
Cluster 1	548	79aa	Mare_v4_contig_52_1912203-1912125	at 100
Cluster 1	549	79aa	Mare_v4_contig_52_1912751-1912673	at 100
Cluster 1	550	79aa	Mare_v4_contig_52_1913286-1913208	at 100
Cluster 1	551	79aa	Mare_v4_contig_52_1914097-1914019	at 100
Cluster 1	552	79aa	Mare_v4_contig_52_1914647-1914569	at 100
Cluster 1	553	79aa	Mare_v4_contig_52_1915457-1915379	at 100
Cluster 1	554	79aa	Mare_v4_contig_52_1916002-1915924	at 100
Cluster 1	555	79aa	Mare_v4_contig_52_1916813-1916735	at 100
Cluster 1	556	79aa	Mare_v4_contig_52_1917356-1917278	at 100
Cluster 1	557	79aa	Mare_v4_contig_52_1918165-1918087	at 100
Cluster 1	558	79aa	Mare_v4_contig_52_1918710-1918632	at 100
Cluster 1	559	79aa	Mare_v4_contig_52_1919521-1919443	at 100
Cluster 1	560	79aa	Mare_v4_contig_52_1920065-1919987	at 100
Cluster 1	561	79aa	Mare_v4_contig_52_1920875-1920797	at 100
Cluster 1	562	79aa	Mare_v4_contig_52_1921423-1921345	at 100
Cluster 1	563	79aa	Mare_v4_contig_52_1921969-1921891	at 100
Cluster 1	564	79aa	Mare_v4_contig_52_1922779-1922701	at 100
Cluster 1	565	79aa	Mare_v4_contig_52_1923325-1923247	at 100
Cluster 1	566	79aa	Mare_v4_contig_52_1924131-1924053	at 100
Cluster 1	567	79aa	Mare_v4_contig_52_1924678-1924600	at 100
Cluster 1	568	79aa	Mare_v4_contig_52_1925492-1925414	at 100
Cluster 1	569	79aa	Mare_v4_contig_52_1926041-1925963	at 100
Cluster 1	570	79aa	Mare_v4_contig_52_1926852-1926774	at 100
Cluster 1	571	79aa	Mare_v4_contig_53_1866477-1866399	at 100
Cluster 1	572	79aa	Mare_v4_contig_53_1867091-1867013	at 100
Cluster 1	573	79aa	Mare_v4_contig_53_1867701-1867623	at 100
Cluster 1	574	79aa	Mare_v4_contig_53_1868311-1868233	at 100
Cluster 1	575	79aa	Mare_v4_contig_53_1868926-1868848	at 100
Cluster 1	576	79aa	Mare_v4_contig_53_1869536-1869458	at 100
Cluster 1	577	79aa	Mare_v4_contig_53_1870147-1870069	at 100
Cluster 1	578	79aa	Mare_v4_contig_53_1870755-1870677	at 100
Cluster 1	579	79aa	Mare_v4_contig_53_1871368-1871290	at 100
Cluster 1	580	79aa	Mare_v4_contig_53_1871981-1871903	at 100
Cluster 1	581	79aa	Mare_v4_contig_53_1872591-1872513	at 100
Cluster 1	582	79aa	Mare_v4_contig_53_1873219-1873141	at 100
Cluster 1	583	79aa	Mare_v4_contig_53_1874441-1874363	at 100
Cluster 1	584	79aa	Mare_v4_contig_53_1875050-1874972	at 100
Cluster 1	585	79aa	Mare_v4_contig_53_1875662-1875584	at 100
Cluster 1	586	79aa	Mare_v4_contig_53_1876273-1876195	at 100
Cluster 1	587	79aa	Mare_v4_contig_53_1876888-1876810	at 100
Cluster 1	588	79aa	Mare_v4_contig_53_1877503-1877425	at 100
Cluster 1	589	79aa	Mare_v4_contig_53_1878116-1878038	at 100
Cluster 1	590	79aa	Mare_v4_contig_53_1878732-1878654	at 100
Cluster 1	591	79aa	Mare_v4_contig_53_1879342-1879264	at 100
Cluster 1	592	79aa	Mare_v4_contig_53_1879954-1879876	at 100
Cluster 1	593	79aa	Mare_v4_contig_53_1880565-1880487	at 100
Cluster 1	594	79aa	Mare_v4_contig_53_1881175-1881097	at 100
Cluster 1	595	79aa	Mare_v4_contig_53_1881789-1881711	at 100
Cluster 1	596	79aa	Mare_v4_contig_53_1882400-1882322	at 100
Cluster 1	597	79aa	Mare_v4_contig_53_1883016-1882938	at 100
Cluster 1	598	79aa	Mare_v4_contig_53_1883635-1883557	at 100
Cluster 1	599	79aa	Mare_v4_contig_53_1884248-1884170	at 100
Cluster 1	600	79aa	Mare_v4_contig_53_1884858-1884780	at 100
Cluster 1	601	79aa	Mare_v4_contig_53_1885474-1885396	at 100
Cluster 1	602	79aa	Mare_v4_contig_53_1886084-1886006	at 100
Cluster 1	603	79aa	Mare_v4_contig_53_1886695-1886617	at 100
Cluster 1	604	79aa	Mare_v4_contig_53_1887306-1887228	at 100
Cluster 1	605	79aa	Mare_v4_contig_53_1887916-1887838	at 100
Cluster 1	606	79aa	Mare_v4_contig_53_1888530-1888452	at 100
Cluster 1	607	79aa	Mare_v4_contig_54_1870278-1870200	at 100
[truncated: 3,059 more rows]

## Sheet: Minc-clusters
Minc_v4_shac_contig_1_4647631-4647552	Cluster 0	4	80aa	at 100	A			A	B	N/D							A-B (N/D)	2273	85.4511
Minc_v4_shac_contig_1_4648975-4648896	Cluster 0	5	80aa	at 100	A			1270	855	535							A-N/D	312	11.7293
Minc_v4_shac_contig_1_4650317-4650238	Cluster 0	6	80aa	at 100	A												B only	30	1.12782
Minc_v4_shac_contig_1_4650630-4650551	Cluster 0	7	80aa	at 100	A												B-N/D	23	0.864662
Minc_v4_shac_contig_1_4650945-4650866	Cluster 0	8	80aa	at 100	A												A only	19	0.714286
Minc_v4_shac_contig_1_4651259-4651180	Cluster 0	9	80aa	at 100	A			MincA	MincB	Minc N/D	%A	%B	%ND	Total	Subgenome		N/D only	3	0.112782
Minc_v4_shac_contig_1_4651572-4651493	Cluster 0	10	80aa	at 100	A		Cluster 0	686	391	307	49.5665	28.2514	22.1821	1384	A,B,N/D
Minc_v4_shac_contig_1_4651886-4651807	Cluster 0	11	80aa	at 100	A		Cluster 1	152	52	22	67.2566	23.0088	9.73451	226	A,B,N/D
Minc_v4_shac_contig_1_4652199-4652120	Cluster 0	12	80aa	at 100	A		Cluster 2	23	6	3	71.875	18.75	9.375	32	A,B,N/D
Minc_v4_shac_contig_1_4652511-4652432	Cluster 0	13	80aa	at 100	A		Cluster 3	54	6	31	59.3407	6.59341	34.0659	91	A,B,N/D
Minc_v4_shac_contig_1_4652824-4652745	Cluster 0	14	80aa	at 100	A		Cluster 4	43	176	46	16.2264	66.4151	17.3585	265	A,B,N/D
Minc_v4_shac_contig_1_4653138-4653059	Cluster 0	15	80aa	at 100	A		Cluster 5	107	0	54	66.4596	0	33.5404	161	A,N/D
Minc_v4_shac_contig_1_4653450-4653371	Cluster 0	16	80aa	at 100	A		Cluster 6	42	108	0	28	72	0	150	A,B
Minc_v4_shac_contig_1_4653763-4653684	Cluster 0	17	80aa	at 100	A		Cluster 7	98	0	34	74.2424	0	25.7576	132	A,N/D
Minc_v4_shac_contig_1_4654077-4653998	Cluster 0	18	80aa	at 100	A		Cluster 9	40	49	5	42.5532	52.1277	5.31915	94	A,B,N/D
Minc_v4_shac_contig_1_4654391-4654312	Cluster 0	19	80aa	at 100	A		Cluster 10	0	12	8	0	60	40	20	B,N/D
Minc_v4_shac_contig_1_4654703-4654624	Cluster 0	20	80aa	at 100	A		Cluster 11	0	0	0	0	0	0	0	0
Minc_v4_shac_contig_1_4655016-4654937	Cluster 0	21	80aa	at 100	A		Cluster 13	0	2	1	0	66.6667	33.3333	3	B,N/D
Minc_v4_shac_contig_1_4655330-4655251	Cluster 0	22	80aa	at 100	A		Cluster 15	0	0	0	0	0	0	0	0
Minc_v4_shac_contig_1_4655644-4655565	Cluster 0	23	80aa	at 100	A		Cluster 17	1	0	18	5.26316	0	94.7368	19	A,N/D
Minc_v4_shac_contig_1_4655958-4655879	Cluster 0	24	80aa	at 100	A		Cluster 18	0	0	0	0	0	0	0	0
Minc_v4_shac_contig_1_4656272-4656193	Cluster 0	25	80aa	at 100	A		Cluster 20	1	13	0	7.14286	92.8571	0	14	A,B
Minc_v4_shac_contig_1_4656586-4656507	Cluster 0	26	80aa	at 100	A		Cluster 21	0	14	0	0	100	0	14	B
Minc_v4_shac_contig_1_4656899-4656820	Cluster 0	27	80aa	at 100	A		Cluster 22	12	0	0	100	0	0	12	A
Minc_v4_shac_contig_1_4657213-4657134	Cluster 0	28	80aa	at 100	A		Cluster 23	2	9	0	18.1818	81.8182	0	11	A,B
Minc_v4_shac_contig_1_4657527-4657448	Cluster 0	29	80aa	at 100	A		Cluster 26	0	6	0	0	100	0	6	B
Minc_v4_shac_contig_1_4657841-4657762	Cluster 0	30	80aa	at 100	A		Cluster 27	2	1	3	33.3333	16.6667	50	6	A,B,N/D
Minc_v4_shac_contig_1_4658155-4658076	Cluster 0	31	80aa	at 100	A		Cluster 28	0	0	0	0	0	0	0	0
Minc_v4_shac_contig_1_4658469-4658390	Cluster 0	32	80aa	at 100	A		Cluster 29	0	5	0	0	100	0	5	B
Minc_v4_shac_contig_1_4658782-4658703	Cluster 0	33	80aa	at 100	A		Cluster 30	5	0	0	100	0	0	5	A
Minc_v4_shac_contig_1_4659096-4659017	Cluster 0	34	80aa	at 100	A		Cluster 31	0	1	0	0	100	0	1	B
Minc_v4_shac_contig_1_4659408-4659329	Cluster 0	35	80aa	at 100	A		Cluster 32	2	0	0	100	0	0	2	A
Minc_v4_shac_contig_1_4659721-4659642	Cluster 0	36	80aa	at 100	A		Cluster 33	0	2	0	0	100	0	2	B
Minc_v4_shac_contig_1_4660033-4659954	Cluster 0	37	80aa	at 100	A		Cluster 35	0	1	0	0	100	0	1	B
Minc_v4_shac_contig_2_3770097-3770018	Cluster 0	599	80aa	at 100	B		Cluster 38	0	1	0	0	100	0	1	B
Minc_v4_shac_contig_2_3770409-3770330	Cluster 0	600	80aa	at 100	B		Cluster 41	0	0	0	0	0	0	0	0
Minc_v4_shac_contig_2_3770724-3770645	Cluster 0	601	80aa	at 100	B		Cluster 43	0	0	0	0	0	0	0	0
Minc_v4_shac_contig_2_3771033-3770954	Cluster 0	602	80aa	at 100	B		Cluster 44	0	0	0	0	0	0	0	0
Minc_v4_shac_contig_2_3771347-3771268	Cluster 0	603	80aa	at 100	B		Cluster 45	0	0	0	0	0	0	0	0
Minc_v4_shac_contig_2_3771659-3771580	Cluster 0	604	80aa	at 100	B		Cluster 46	0	0	0	0	0	0	0	0
Minc_v4_shac_contig_2_3771973-3771894	Cluster 0	605	80aa	at 100	B		Cluster 47	0	0	1	0	0	100	1	N/D
Minc_v4_shac_contig_2_3772285-3772206	Cluster 0	606	80aa	at 100	B		Cluster 48	0	0	1	0	0	100	1	N/D
Minc_v4_shac_contig_2_3772597-3772518	Cluster 0	607	80aa	at 100	B		Cluster 49	0	0	1	0	0	100	1	N/D
Minc_v4_shac_contig_2_3772908-3772829	Cluster 0	608	80aa	at 100	B
Minc_v4_shac_contig_2_3773223-3773144	Cluster 0	609	80aa	at 100	B		Sum	1270	855	535				2660
Minc_v4_shac_contig_2_3773538-3773459	Cluster 0	610	80aa	at 100	B
Minc_v4_shac_contig_2_3773850-3773771	Cluster 0	611	80aa	at 100	B
Minc_v4_shac_contig_2_3774162-3774083	Cluster 0	612	80aa	at 100	B
Minc_v4_shac_contig_2_3774475-3774396	Cluster 0	613	80aa	at 100	B
Minc_v4_shac_contig_2_3774783-3774704	Cluster 0	614	80aa	at 100	B
Minc_v4_shac_contig_2_3775092-3775013	Cluster 0	615	80aa	at 100	B
Minc_v4_shac_contig_2_3775402-3775323	Cluster 0	616	80aa	at 100	B
Minc_v4_shac_contig_2_3775715-3775636	Cluster 0	617	80aa	at 100	B
Minc_v4_shac_contig_2_3776026-3775947	Cluster 0	618	80aa	at 100	B
Minc_v4_shac_contig_2_3776341-3776262	Cluster 0	619	80aa	at 100	B
Minc_v4_shac_contig_2_3776647-3776568	Cluster 0	620	80aa	at 100	B
Minc_v4_shac_contig_2_3776958-3776879	Cluster 0	621	80aa	at 100	B
Minc_v4_shac_contig_2_3777272-3777193	Cluster 0	622	80aa	at 100	B
Minc_v4_shac_contig_2_3777587-3777508	Cluster 0	623	80aa	at 100	B
Minc_v4_shac_contig_2_3777899-3777820	Cluster 0	624	80aa	at 100	B
Minc_v4_shac_contig_2_3778213-3778134	Cluster 0	625	80aa	at 100	B
Minc_v4_shac_contig_2_3778527-3778448	Cluster 0	626	80aa	at 100	B
Minc_v4_shac_contig_2_3778839-3778760	Cluster 0	627	80aa	at 100	B
Minc_v4_shac_contig_2_3779153-3779074	Cluster 0	628	80aa	at 100	B
Minc_v4_shac_contig_2_3779465-3779386	Cluster 0	629	80aa	at 100	B
Minc_v4_shac_contig_2_3779777-3779698	Cluster 0	630	80aa	at 100	B
Minc_v4_shac_contig_2_3780086-3780007	Cluster 0	631	80aa	at 100	B
Minc_v4_shac_contig_2_3780399-3780320	Cluster 0	632	80aa	at 100	B
Minc_v4_shac_contig_2_3780708-3780629	Cluster 0	633	80aa	at 100	B
Minc_v4_shac_contig_2_3781020-3780941	Cluster 0	634	80aa	at 100	B
Minc_v4_shac_contig_2_3781332-3781253	Cluster 0	635	80aa	at 100	B
Minc_v4_shac_contig_2_3781646-3781567	Cluster 0	636	80aa	at 100	B
Minc_v4_shac_contig_2_3781960-3781881	Cluster 0	637	80aa	at 100	B
Minc_v4_shac_contig_2_3782271-3782192	Cluster 0	638	80aa	at 100	B
Minc_v4_shac_contig_2_3782584-3782505	Cluster 0	639	80aa	at 100	B
Minc_v4_shac_contig_2_3782897-3782818	Cluster 0	640	80aa	at 100	B
Minc_v4_shac_contig_2_3783210-3783131	Cluster 0	641	80aa	at 100	B
Minc_v4_shac_contig_2_3783524-3783445	Cluster 0	642	80aa	at 100	B
Minc_v4_shac_contig_2_3783838-3783759	Cluster 0	643	80aa	at 100	B
Minc_v4_shac_contig_2_3784152-3784073	Cluster 0	644	80aa	at 100	B
Minc_v4_shac_contig_2_3784465-3784386	Cluster 0	645	80aa	at 100	B
Minc_v4_shac_contig_2_3784779-3784700	Cluster 0	646	80aa	at 100	B
Minc_v4_shac_contig_2_3785094-3785015	Cluster 0	647	80aa	at 100	B
Minc_v4_shac_contig_3_1-77	Cluster 0	1387	77aa	at 100	B
Minc_v4_shac_contig_3_306-385	Cluster 0	966	80aa	at 100	B
Minc_v4_shac_contig_3_1686-1765	Cluster 0	967	80aa	at 100	B
Minc_v4_shac_contig_3_3069-3148	Cluster 0	968	80aa	at 100	B
Minc_v4_shac_contig_3_4439-4518	Cluster 0	969	80aa	at 100	B
Minc_v4_shac_contig_3_5823-5902	Cluster 0	970	80aa	at 100	B
Minc_v4_shac_contig_3_7206-7285	Cluster 0	971	80aa	at 100	B
Minc_v4_shac_contig_3_8584-8663	Cluster 0	972	80aa	at 100	B
Minc_v4_shac_contig_3_9968-10047	Cluster 0	973	80aa	at 100	B
Minc_v4_shac_contig_3_11353-11432	Cluster 0	974	80aa	at 100	B
Minc_v4_shac_contig_6_3357202-3357123	Cluster 0	1223	80aa	at 100	A
Minc_v4_shac_contig_6_3358808-3358729	Cluster 0	1224	80aa	at 100	A
Minc_v4_shac_contig_6_3360420-3360341	Cluster 0	1225	80aa	at 100	A
Minc_v4_shac_contig_6_3362027-3361948	Cluster 0	1226	80aa	at 100	A
Minc_v4_shac_contig_6_3363631-3363552	Cluster 0	1227	80aa	at 100	A
Minc_v4_shac_contig_6_3365244-3365165	Cluster 0	1228	80aa	at 100	A
Minc_v4_shac_contig_6_3366165-3366086	Cluster 0	1229	80aa	at 100	A
Minc_v4_shac_contig_6_3367774-3367695	Cluster 0	1230	80aa	at 100	A
Minc_v4_shac_contig_6_3369382-3369303	Cluster 0	1231	80aa	at 100	A
Minc_v4_shac_contig_6_3370988-3370909	Cluster 0	1232	80aa	at 100	A
Minc_v4_shac_contig_6_3372594-3372515	Cluster 0	1233	80aa	at 100	A
Minc_v4_shac_contig_6_3374199-3374120	Cluster 0	1234	80aa	at 100	A
Minc_v4_shac_contig_6_3375196-3375117	Cluster 0	1235	80aa	at 100	A
Minc_v4_shac_contig_6_3376194-3376115	Cluster 0	1236	80aa	at 100	A
Minc_v4_shac_contig_6_3376502-3376423	Cluster 0	1237	80aa	at 100	A
Minc_v4_shac_contig_6_3376809-3376730	Cluster 0	1238	80aa	at 100	A
Minc_v4_shac_contig_6_3377116-3377037	Cluster 0	1239	80aa	at 100	A
Minc_v4_shac_contig_6_3377424-3377345	Cluster 0	1240	80aa	at 100	A
Minc_v4_shac_contig_6_3377731-3377652	Cluster 0	1241	80aa	at 100	A
Minc_v4_shac_contig_6_3378040-3377961	Cluster 0	1242	80aa	at 100	A
Minc_v4_shac_contig_6_3378348-3378269	Cluster 0	1243	80aa	at 100	A
Minc_v4_shac_contig_6_3378654-3378575	Cluster 0	1244	80aa	at 100	A
Minc_v4_shac_contig_6_3378962-3378883	Cluster 0	1245	80aa	at 100	A
Minc_v4_shac_contig_6_3379271-3379192	Cluster 0	1246	80aa	at 100	A
Minc_v4_shac_contig_6_3379578-3379499	Cluster 0	1247	80aa	at 100	A
Minc_v4_shac_contig_6_3379885-3379806	Cluster 0	1248	80aa	at 100	A
Minc_v4_shac_contig_6_3380193-3380114	Cluster 0	1249	80aa	at 100	A
Minc_v4_shac_contig_6_3380501-3380422	Cluster 0	1250	80aa	at 100	A
Minc_v4_shac_contig_6_3380809-3380730	Cluster 0	1251	80aa	at 100	A
Minc_v4_shac_contig_6_3381117-3381038	Cluster 0	1252	80aa	at 100	A
Minc_v4_shac_contig_6_3381425-3381346	Cluster 0	1253	80aa	at 100	A
Minc_v4_shac_contig_6_3381734-3381655	Cluster 0	1254	80aa	at 100	A
Minc_v4_shac_contig_6_3382044-3381965	Cluster 0	1255	80aa	at 100	A
Minc_v4_shac_contig_6_3382351-3382272	Cluster 0	1256	80aa	at 100	A
Minc_v4_shac_contig_6_3382660-3382581	Cluster 0	1257	80aa	at 100	A
Minc_v4_shac_contig_6_3382969-3382890	Cluster 0	1258	80aa	at 100	A
Minc_v4_shac_contig_6_3383277-3383198	Cluster 0	1259	80aa	at 100	A
Minc_v4_shac_contig_6_3383585-3383506	Cluster 0	1260	80aa	at 100	A
Minc_v4_shac_contig_6_3383892-3383813	Cluster 0	1261	80aa	at 100	A
Minc_v4_shac_contig_6_3384198-3384119	Cluster 0	1262	80aa	at 100	A
Minc_v4_shac_contig_6_3384507-3384428	Cluster 0	1263	80aa	at 100	A
Minc_v4_shac_contig_6_3384814-3384735	Cluster 0	1264	80aa	at 100	A
Minc_v4_shac_contig_6_3385122-3385043	Cluster 0	1265	80aa	at 100	A
Minc_v4_shac_contig_6_3385431-3385352	Cluster 0	1266	80aa	at 100	A
Minc_v4_shac_contig_6_3385738-3385659	Cluster 0	1267	80aa	at 100	A
Minc_v4_shac_contig_6_3386047-3385968	Cluster 0	1268	80aa	at 100	A
Minc_v4_shac_contig_6_3386355-3386276	Cluster 0	1269	80aa	at 100	A
Minc_v4_shac_contig_6_3386665-3386586	Cluster 0	1270	80aa	at 100	A
Minc_v4_shac_contig_6_3386975-3386896	Cluster 0	1271	80aa	at 100	A
Minc_v4_shac_contig_6_3387281-3387202	Cluster 0	1272	80aa	at 100	A
Minc_v4_shac_contig_6_3387590-3387511	Cluster 0	1273	80aa	at 100	A
Minc_v4_shac_contig_6_3387900-3387821	Cluster 0	1274	80aa	at 100	A
Minc_v4_shac_contig_6_3388211-3388132	Cluster 0	1275	80aa	at 100	A
Minc_v4_shac_contig_6_3388520-3388441	Cluster 0	1276	80aa	at 100	A
Minc_v4_shac_contig_6_3388828-3388749	Cluster 0	1277	80aa	at 100	A
Minc_v4_shac_contig_6_3389139-3389060	Cluster 0	1278	80aa	at 100	A
Minc_v4_shac_contig_6_3389447-3389368	Cluster 0	1279	80aa	at 100	A
Minc_v4_shac_contig_6_3389756-3389677	Cluster 0	1280	80aa	at 100	A
Minc_v4_shac_contig_6_3390068-3389989	Cluster 0	1281	80aa	at 100	A
Minc_v4_shac_contig_6_3390376-3390297	Cluster 0	1282	80aa	at 100	A
Minc_v4_shac_contig_6_3390687-3390608	Cluster 0	1283	80aa	at 100	A
Minc_v4_shac_contig_6_3390998-3390919	Cluster 0	1284	80aa	at 100	A
Minc_v4_shac_contig_6_3391306-3391227	Cluster 0	1285	80aa	at 100	A
Minc_v4_shac_contig_6_3391615-3391536	Cluster 0	1286	80aa	at 100	A
Minc_v4_shac_contig_6_3391925-3391846	Cluster 0	1287	80aa	at 100	A
Minc_v4_shac_contig_6_3392237-3392158	Cluster 0	1288	80aa	at 100	A
Minc_v4_shac_contig_6_3392548-3392469	Cluster 0	1289	80aa	at 100	A
Minc_v4_shac_contig_6_3392859-3392780	Cluster 0	1290	80aa	at 100	A
Minc_v4_shac_contig_6_3393171-3393092	Cluster 0	1291	80aa	at 100	A
Minc_v4_shac_contig_6_3393478-3393399	Cluster 0	1292	80aa	at 100	A
Minc_v4_shac_contig_6_3393788-3393709	Cluster 0	1293	80aa	at 100	A
Minc_v4_shac_contig_10_35830-35909	Cluster 0	38	80aa	at 100	B
Minc_v4_shac_contig_10_36145-36224	Cluster 0	39	80aa	at 100	B
Minc_v4_shac_contig_10_36458-36537	Cluster 0	40	80aa	at 100	B
Minc_v4_shac_contig_10_36779-36858	Cluster 0	41	80aa	at 100	B
Minc_v4_shac_contig_10_37099-37178	Cluster 0	42	80aa	at 100	B
Minc_v4_shac_contig_10_37412-37491	Cluster 0	43	80aa	at 100	B
Minc_v4_shac_contig_10_37730-37809	Cluster 0	44	80aa	at 100	B
Minc_v4_shac_contig_10_38048-38127	Cluster 0	45	80aa	at 100	B
Minc_v4_shac_contig_10_38365-38444	Cluster 0	46	80aa	at 100	B
Minc_v4_shac_contig_10_38684-38763	Cluster 0	47	80aa	at 100	B
Minc_v4_shac_contig_10_38998-39077	Cluster 0	48	80aa	at 100	B
Minc_v4_shac_contig_10_39316-39395	Cluster 0	49	80aa	at 100	B
Minc_v4_shac_contig_10_39634-39713	Cluster 0	50	80aa	at 100	B
Minc_v4_shac_contig_10_39950-40029	Cluster 0	51	80aa	at 100	B
Minc_v4_shac_contig_10_40263-40342	Cluster 0	52	80aa	at 100	B
Minc_v4_shac_contig_10_40578-40657	Cluster 0	53	80aa	at 100	B
Minc_v4_shac_contig_10_40893-40972	Cluster 0	54	80aa	at 100	B
Minc_v4_shac_contig_10_41212-41291	Cluster 0	55	80aa	at 100	B
Minc_v4_shac_contig_10_41524-41603	Cluster 0	56	80aa	at 100	B
Minc_v4_shac_contig_10_41844-41923	Cluster 0	57	80aa	at 100	B
Minc_v4_shac_contig_10_42159-42238	Cluster 0	58	80aa	at 100	B
Minc_v4_shac_contig_10_42472-42551	Cluster 0	59	80aa	at 100	B
Minc_v4_shac_contig_10_42784-42863	Cluster 0	60	80aa	at 100	B
Minc_v4_shac_contig_10_43096-43175	Cluster 0	61	80aa	at 100	B
Minc_v4_shac_contig_10_43406-43485	Cluster 0	62	80aa	at 100	B
Minc_v4_shac_contig_10_43722-43801	Cluster 0	63	80aa	at 100	B
Minc_v4_shac_contig_10_44032-44111	Cluster 0	64	80aa	at 100	B
Minc_v4_shac_contig_10_44342-44421	Cluster 0	65	80aa	at 100	B
Minc_v4_shac_contig_10_44658-44737	Cluster 0	66	80aa	at 100	B
Minc_v4_shac_contig_10_44975-45054	Cluster 0	67	80aa	at 100	B
Minc_v4_shac_contig_10_45292-45371	Cluster 0	68	80aa	at 100	B
Minc_v4_shac_contig_10_45604-45683	Cluster 0	69	80aa	at 100	B
Minc_v4_shac_contig_10_45920-45999	Cluster 0	70	80aa	at 100	B
Minc_v4_shac_contig_10_46238-46317	Cluster 0	71	80aa	at 100	B
Minc_v4_shac_contig_10_46551-46630	Cluster 0	72	80aa	at 100	B
Minc_v4_shac_contig_10_46873-46952	Cluster 0	73	80aa	at 100	B
Minc_v4_shac_contig_10_47186-47265	Cluster 0	74	80aa	at 100	B
Minc_v4_shac_contig_10_47504-47583	Cluster 0	75	80aa	at 100	B
Minc_v4_shac_contig_10_47821-47900	Cluster 0	76	80aa	at 100	B
Minc_v4_shac_contig_10_48136-48215	Cluster 0	77	80aa	at 100	B
Minc_v4_shac_contig_10_48452-48531	Cluster 0	78	80aa	at 100	B
Minc_v4_shac_contig_10_48764-48843	Cluster 0	79	80aa	at 100	B
Minc_v4_shac_contig_10_49077-49156	Cluster 0	80	80aa	at 100	B
Minc_v4_shac_contig_10_49391-49470	Cluster 0	81	80aa	at 100	B
Minc_v4_shac_contig_10_49708-49787	Cluster 0	82	80aa	at 100	B
Minc_v4_shac_contig_10_50023-50102	Cluster 0	83	80aa	at 100	B
Minc_v4_shac_contig_10_50333-50412	Cluster 0	84	80aa	at 100	B
Minc_v4_shac_contig_10_50646-50725	Cluster 0	85	80aa	at 100	B
Minc_v4_shac_contig_10_50967-51046	Cluster 0	86	80aa	at 100	B
Minc_v4_shac_contig_10_51284-51363	Cluster 0	87	80aa	at 100	B
Minc_v4_shac_contig_10_51596-51675	Cluster 0	88	80aa	at 100	B
Minc_v4_shac_contig_10_51909-51988	Cluster 0	89	80aa	at 100	B
Minc_v4_shac_contig_10_53534-53613	Cluster 0	90	80aa	at 100	B
Minc_v4_shac_contig_10_53842-53921	Cluster 0	91	80aa	at 100	B
Minc_v4_shac_contig_12_187-266	Cluster 0	168	80aa	at 100	B
Minc_v4_shac_contig_12_495-574	Cluster 0	169	80aa	at 100	B
Minc_v4_shac_contig_12_807-886	Cluster 0	170	80aa	at 100	B
Minc_v4_shac_contig_12_1115-1194	Cluster 0	171	80aa	at 100	B
Minc_v4_shac_contig_12_1425-1504	Cluster 0	172	80aa	at 100	B
Minc_v4_shac_contig_12_1733-1812	Cluster 0	173	80aa	at 100	B
Minc_v4_shac_contig_12_2041-2120	Cluster 0	174	80aa	at 100	B
Minc_v4_shac_contig_12_2349-2428	Cluster 0	175	80aa	at 100	B
Minc_v4_shac_contig_12_2662-2741	Cluster 0	176	80aa	at 100	B
Minc_v4_shac_contig_12_2973-3052	Cluster 0	177	80aa	at 100	B
Minc_v4_shac_contig_12_3281-3360	Cluster 0	178	80aa	at 100	B
Minc_v4_shac_contig_12_3592-3671	Cluster 0	179	80aa	at 100	B
Minc_v4_shac_contig_12_3899-3978	Cluster 0	180	80aa	at 100	B
Minc_v4_shac_contig_12_4207-4286	Cluster 0	181	80aa	at 100	B
Minc_v4_shac_contig_12_4517-4596	Cluster 0	182	80aa	at 100	B
Minc_v4_shac_contig_12_4826-4905	Cluster 0	183	80aa	at 100	B
Minc_v4_shac_contig_12_5135-5214	Cluster 0	184	80aa	at 100	B
Minc_v4_shac_contig_12_5446-5525	Cluster 0	185	80aa	at 100	B
Minc_v4_shac_contig_12_5755-5834	Cluster 0	186	80aa	at 100	B
Minc_v4_shac_contig_12_6063-6142	Cluster 0	187	80aa	at 100	B
Minc_v4_shac_contig_12_6372-6451	Cluster 0	188	80aa	at 100	B
Minc_v4_shac_contig_12_6681-6760	Cluster 0	189	80aa	at 100	B
Minc_v4_shac_contig_12_6989-7068	Cluster 0	190	80aa	at 100	B
Minc_v4_shac_contig_12_7297-7376	Cluster 0	191	80aa	at 100	B
Minc_v4_shac_contig_12_7603-7682	Cluster 0	192	80aa	at 100	B
Minc_v4_shac_contig_12_7911-7990	Cluster 0	193	80aa	at 100	B
Minc_v4_shac_contig_12_8220-8299	Cluster 0	194	80aa	at 100	B
Minc_v4_shac_contig_12_8528-8607	Cluster 0	195	80aa	at 100	B
Minc_v4_shac_contig_12_8836-8915	Cluster 0	196	80aa	at 100	B
Minc_v4_shac_contig_12_9144-9223	Cluster 0	197	80aa	at 100	B
Minc_v4_shac_contig_12_9454-9533	Cluster 0	198	80aa	at 100	B
Minc_v4_shac_contig_12_9763-9842	Cluster 0	199	80aa	at 100	B
Minc_v4_shac_contig_12_10072-10151	Cluster 0	200	80aa	at 100	B
Minc_v4_shac_contig_12_10382-10461	Cluster 0	201	80aa	at 100	B
Minc_v4_shac_contig_12_10692-10771	Cluster 0	202	80aa	at 100	B
Minc_v4_shac_contig_12_11002-11081	Cluster 0	203	80aa	at 100	B
Minc_v4_shac_contig_12_11310-11389	Cluster 0	204	80aa	at 100	B
Minc_v4_shac_contig_12_11620-11699	Cluster 0	205	80aa	at 100	B
Minc_v4_shac_contig_12_11929-12008	Cluster 0	206	80aa	at 100	B
Minc_v4_shac_contig_12_12237-12316	Cluster 0	207	80aa	at 100	B
Minc_v4_shac_contig_12_12545-12624	Cluster 0	208	80aa	at 100	B
Minc_v4_shac_contig_12_12857-12936	Cluster 0	209	80aa	at 100	B
Minc_v4_shac_contig_12_13167-13246	Cluster 0	210	80aa	at 100	B
Minc_v4_shac_contig_12_13480-13559	Cluster 0	211	80aa	at 100	B
Minc_v4_shac_contig_12_13793-13872	Cluster 0	212	80aa	at 100	B
Minc_v4_shac_contig_12_14105-14184	Cluster 0	213	80aa	at 100	B
Minc_v4_shac_contig_12_14413-14492	Cluster 0	214	80aa	at 100	B
Minc_v4_shac_contig_12_14722-14801	Cluster 0	215	80aa	at 100	B
Minc_v4_shac_contig_12_15031-15110	Cluster 0	216	80aa	at 100	B
Minc_v4_shac_contig_12_15341-15420	Cluster 0	217	80aa	at 100	B
Minc_v4_shac_contig_12_15651-15730	Cluster 0	218	80aa	at 100	B
Minc_v4_shac_contig_12_15960-16039	Cluster 0	219	80aa	at 100	B
Minc_v4_shac_contig_12_16268-16347	Cluster 0	220	80aa	at 100	B
Minc_v4_shac_contig_12_16583-16662	Cluster 0	221	80aa	at 100	B
Minc_v4_shac_contig_12_16893-16972	Cluster 0	222	80aa	at 100	B
Minc_v4_shac_contig_12_17206-17285	Cluster 0	223	80aa	at 100	B
Minc_v4_shac_contig_12_17521-17600	Cluster 0	224	80aa	at 100	B
Minc_v4_shac_contig_12_17836-17915	Cluster 0	225	80aa	at 100	B
Minc_v4_shac_contig_15_2-81	Cluster 0	244	80aa	at 100	A
Minc_v4_shac_contig_15_315-394	Cluster 0	245	80aa	at 100	A
Minc_v4_shac_contig_15_628-707	Cluster 0	246	80aa	at 100	A
Minc_v4_shac_contig_15_941-1020	Cluster 0	247	80aa	at 100	A
Minc_v4_shac_contig_15_1255-1334	Cluster 0	248	80aa	at 100	A
Minc_v4_shac_contig_15_1568-1647	Cluster 0	249	80aa	at 100	A
Minc_v4_shac_contig_15_1882-1961	Cluster 0	250	80aa	at 100	A
Minc_v4_shac_contig_15_2195-2274	Cluster 0	251	80aa	at 100	A
Minc_v4_shac_contig_15_2510-2589	Cluster 0	252	80aa	at 100	A
Minc_v4_shac_contig_15_2824-2903	Cluster 0	253	80aa	at 100	A
Minc_v4_shac_contig_15_3137-3216	Cluster 0	254	80aa	at 100	A
Minc_v4_shac_contig_15_3450-3529	Cluster 0	255	80aa	at 100	A
Minc_v4_shac_contig_15_3764-3843	Cluster 0	256	80aa	at 100	A
Minc_v4_shac_contig_15_4076-4155	Cluster 0	257	80aa	at 100	A
Minc_v4_shac_contig_15_4387-4466	Cluster 0	258	80aa	at 100	A
Minc_v4_shac_contig_15_4701-4780	Cluster 0	259	80aa	at 100	A
Minc_v4_shac_contig_15_5015-5094	Cluster 0	260	80aa	at 100	A
Minc_v4_shac_contig_15_5328-5407	Cluster 0	261	80aa	at 100	A
Minc_v4_shac_contig_15_5641-5720	Cluster 0	262	80aa	at 100	A
Minc_v4_shac_contig_15_5954-6033	Cluster 0	263	80aa	at 100	A
Minc_v4_shac_contig_15_6267-6346	Cluster 0	264	80aa	at 100	A
Minc_v4_shac_contig_15_6580-6659	Cluster 0	265	80aa	at 100	A
Minc_v4_shac_contig_15_6892-6971	Cluster 0	266	80aa	at 100	A
Minc_v4_shac_contig_15_7205-7284	Cluster 0	267	80aa	at 100	A
Minc_v4_shac_contig_15_7518-7597	Cluster 0	268	80aa	at 100	A
Minc_v4_shac_contig_15_7831-7910	Cluster 0	269	80aa	at 100	A
Minc_v4_shac_contig_15_8145-8224	Cluster 0	270	80aa	at 100	A
Minc_v4_shac_contig_15_8458-8537	Cluster 0	271	80aa	at 100	A
Minc_v4_shac_contig_15_8771-8850	Cluster 0	272	80aa	at 100	A
Minc_v4_shac_contig_15_9085-9164	Cluster 0	273	80aa	at 100	A
Minc_v4_shac_contig_15_9398-9477	Cluster 0	274	80aa	at 100	A
Minc_v4_shac_contig_15_9710-9789	Cluster 0	275	80aa	at 100	A
Minc_v4_shac_contig_15_10023-10102	Cluster 0	276	80aa	at 100	A
Minc_v4_shac_contig_15_10336-10415	Cluster 0	277	80aa	at 100	A
Minc_v4_shac_contig_15_10649-10728	Cluster 0	278	80aa	at 100	A
Minc_v4_shac_contig_15_10962-11041	Cluster 0	279	80aa	at 100	A
Minc_v4_shac_contig_15_11275-11354	Cluster 0	280	80aa	at 100	A
Minc_v4_shac_contig_15_11588-11667	Cluster 0	281	80aa	at 100	A
Minc_v4_shac_contig_15_11901-11980	Cluster 0	282	80aa	at 100	A
Minc_v4_shac_contig_15_12214-12293	Cluster 0	283	80aa	at 100	A
Minc_v4_shac_contig_15_12526-12605	Cluster 0	284	80aa	at 100	A
Minc_v4_shac_contig_15_12839-12918	Cluster 0	285	80aa	at 100	A
Minc_v4_shac_contig_15_13307-13228	Cluster 0	286	80aa	at 100	A
Minc_v4_shac_contig_15_13620-13541	Cluster 0	287	80aa	at 100	A
Minc_v4_shac_contig_15_13933-13854	Cluster 0	288	80aa	at 100	A
Minc_v4_shac_contig_15_14246-14167	Cluster 0	289	80aa	at 100	A
Minc_v4_shac_contig_15_14559-14480	Cluster 0	290	80aa	at 100	A
Minc_v4_shac_contig_15_14872-14793	Cluster 0	291	80aa	at 100	A
Minc_v4_shac_contig_15_15185-15106	Cluster 0	292	80aa	at 100	A
Minc_v4_shac_contig_16_2729462-2729383	Cluster 0	533	80aa	at 100	A
Minc_v4_shac_contig_16_2729774-2729695	Cluster 0	534	80aa	at 100	A
Minc_v4_shac_contig_16_2730089-2730010	Cluster 0	535	80aa	at 100	A
Minc_v4_shac_contig_16_2730401-2730322	Cluster 0	536	80aa	at 100	A
Minc_v4_shac_contig_16_2731317-2731238	Cluster 0	537	80aa	at 100	A
Minc_v4_shac_contig_16_2732235-2732156	Cluster 0	538	80aa	at 100	A
Minc_v4_shac_contig_16_2732548-2732469	Cluster 0	539	80aa	at 100	A
Minc_v4_shac_contig_16_2733460-2733381	Cluster 0	540	80aa	at 100	A
Minc_v4_shac_contig_16_2733773-2733694	Cluster 0	541	80aa	at 100	A
Minc_v4_shac_contig_16_2734083-2734004	Cluster 0	542	80aa	at 100	A
Minc_v4_shac_contig_16_2735014-2734935	Cluster 0	543	80aa	at 100	A
Minc_v4_shac_contig_16_2735327-2735248	Cluster 0	544	80aa	at 100	A
Minc_v4_shac_contig_16_2735643-2735564	Cluster 0	545	80aa	at 100	A
Minc_v4_shac_contig_16_2735957-2735878	Cluster 0	546	80aa	at 100	A
Minc_v4_shac_contig_16_2736273-2736194	Cluster 0	547	80aa	at 100	A
Minc_v4_shac_contig_20_2421769-2421690	Cluster 0	648	80aa	at 100	A
Minc_v4_shac_contig_20_2422101-2422022	Cluster 0	649	80aa	at 100	A
Minc_v4_shac_contig_20_2422431-2422352	Cluster 0	650	80aa	at 100	A
Minc_v4_shac_contig_20_2422761-2422682	Cluster 0	651	80aa	at 100	A
Minc_v4_shac_contig_20_2423091-2423012	Cluster 0	652	80aa	at 100	A
Minc_v4_shac_contig_20_2423421-2423342	Cluster 0	653	80aa	at 100	A
Minc_v4_shac_contig_20_2423754-2423675	Cluster 0	654	80aa	at 100	A
Minc_v4_shac_contig_20_2424084-2424005	Cluster 0	655	80aa	at 100	A
Minc_v4_shac_contig_20_2424411-2424332	Cluster 0	656	80aa	at 100	A
Minc_v4_shac_contig_20_2424741-2424662	Cluster 0	657	80aa	at 100	A
Minc_v4_shac_contig_20_2425070-2424991	Cluster 0	658	80aa	at 100	A
Minc_v4_shac_contig_20_2425400-2425321	Cluster 0	659	80aa	at 100	A
Minc_v4_shac_contig_20_2425730-2425651	Cluster 0	660	80aa	at 100	A
Minc_v4_shac_contig_20_2426060-2425981	Cluster 0	661	80aa	at 100	A
Minc_v4_shac_contig_20_2426390-2426311	Cluster 0	662	80aa	at 100	A
Minc_v4_shac_contig_20_2426720-2426641	Cluster 0	663	80aa	at 100	A
Minc_v4_shac_contig_20_2427050-2426971	Cluster 0	664	80aa	at 100	A
Minc_v4_shac_contig_20_2427380-2427301	Cluster 0	665	80aa	at 100	A
Minc_v4_shac_contig_20_2427710-2427631	Cluster 0	666	80aa	at 100	A
Minc_v4_shac_contig_20_2428040-2427961	Cluster 0	667	80aa	at 100	A
Minc_v4_shac_contig_20_2428370-2428291	Cluster 0	668	80aa	at 100	A
Minc_v4_shac_contig_20_2428700-2428621	Cluster 0	669	80aa	at 100	A
Minc_v4_shac_contig_20_2429030-2428951	Cluster 0	670	80aa	at 100	A
Minc_v4_shac_contig_20_2429360-2429281	Cluster 0	671	80aa	at 100	A
Minc_v4_shac_contig_20_2429690-2429611	Cluster 0	672	80aa	at 100	A
Minc_v4_shac_contig_20_2430020-2429941	Cluster 0	673	80aa	at 100	A
Minc_v4_shac_contig_20_2430350-2430271	Cluster 0	674	80aa	at 100	A
Minc_v4_shac_contig_20_2430680-2430601	Cluster 0	675	80aa	at 100	A
Minc_v4_shac_contig_20_2431010-2430931	Cluster 0	676	80aa	at 100	A
Minc_v4_shac_contig_20_2431340-2431261	Cluster 0	677	80aa	at 100	A
Minc_v4_shac_contig_20_2431670-2431591	Cluster 0	678	80aa	at 100	A
Minc_v4_shac_contig_20_2432000-2431921	Cluster 0	679	80aa	at 100	A
Minc_v4_shac_contig_20_2432330-2432251	Cluster 0	680	80aa	at 100	A
Minc_v4_shac_contig_20_2432660-2432581	Cluster 0	681	80aa	at 100	A
Minc_v4_shac_contig_20_2432990-2432911	Cluster 0	682	80aa	at 100	A
Minc_v4_shac_contig_30_2191701-2191622	Cluster 0	975	80aa	at 100	A
Minc_v4_shac_contig_30_2192008-2191929	Cluster 0	976	80aa	at 100	A
Minc_v4_shac_contig_30_2192319-2192240	Cluster 0	977	80aa	at 100	A
Minc_v4_shac_contig_30_2192625-2192546	Cluster 0	978	80aa	at 100	A
Minc_v4_shac_contig_30_2192939-2192860	Cluster 0	979	80aa	at 100	A
Minc_v4_shac_contig_30_2193246-2193167	Cluster 0	980	80aa	at 100	A
Minc_v4_shac_contig_30_2193552-2193473	Cluster 0	981	80aa	at 100	A
Minc_v4_shac_contig_30_2193858-2193779	Cluster 0	982	80aa	at 100	A
Minc_v4_shac_contig_30_2194165-2194086	Cluster 0	983	80aa	at 100	A
Minc_v4_shac_contig_30_2194483-2194404	Cluster 0	984	80aa	at 100	A
Minc_v4_shac_contig_32_178-257	Cluster 0	985	80aa	at 100	A
Minc_v4_shac_contig_32_906-985	Cluster 0	986	80aa	at 100	A
Minc_v4_shac_contig_32_1221-1300	Cluster 0	987	80aa	at 100	A
Minc_v4_shac_contig_32_1936-2015	Cluster 0	988	80aa	at 100	A
Minc_v4_shac_contig_32_2653-2732	Cluster 0	989	80aa	at 100	A
Minc_v4_shac_contig_32_2967-3046	Cluster 0	990	80aa	at 100	A
Minc_v4_shac_contig_32_3682-3761	Cluster 0	991	80aa	at 100	A
Minc_v4_shac_contig_32_3996-4075	Cluster 0	992	80aa	at 100	A
Minc_v4_shac_contig_32_4712-4791	Cluster 0	993	80aa	at 100	A
Minc_v4_shac_contig_32_5026-5105	Cluster 0	994	80aa	at 100	A
Minc_v4_shac_contig_32_5741-5820	Cluster 0	995	80aa	at 100	A
Minc_v4_shac_contig_34_251-330	Cluster 0	996	80aa	at 100	A
Minc_v4_shac_contig_34_570-649	Cluster 0	997	80aa	at 100	A
Minc_v4_shac_contig_34_891-970	Cluster 0	998	80aa	at 100	A
Minc_v4_shac_contig_34_1211-1290	Cluster 0	999	80aa	at 100	A
Minc_v4_shac_contig_34_1531-1610	Cluster 0	1000	80aa	at 100	A
Minc_v4_shac_contig_34_1852-1931	Cluster 0	1001	80aa	at 100	A
Minc_v4_shac_contig_34_2171-2250	Cluster 0	1002	80aa	at 100	A
Minc_v4_shac_contig_34_2493-2572	Cluster 0	1003	80aa	at 100	A
Minc_v4_shac_contig_34_2814-2893	Cluster 0	1004	80aa	at 100	A
Minc_v4_shac_contig_34_3139-3218	Cluster 0	1005	80aa	at 100	A
Minc_v4_shac_contig_34_3455-3534	Cluster 0	1006	80aa	at 100	A
Minc_v4_shac_contig_34_3776-3855	Cluster 0	1007	80aa	at 100	A
Minc_v4_shac_contig_34_4102-4181	Cluster 0	1008	80aa	at 100	A
Minc_v4_shac_contig_34_4420-4499	Cluster 0	1009	80aa	at 100	A
Minc_v4_shac_contig_34_4739-4818	Cluster 0	1010	80aa	at 100	A
Minc_v4_shac_contig_34_5058-5137	Cluster 0	1011	80aa	at 100	A
Minc_v4_shac_contig_34_5380-5459	Cluster 0	1012	80aa	at 100	A
Minc_v4_shac_contig_34_5698-5777	Cluster 0	1013	80aa	at 100	A
Minc_v4_shac_contig_34_6015-6094	Cluster 0	1014	80aa	at 100	A
Minc_v4_shac_contig_34_6333-6412	Cluster 0	1015	80aa	at 100	A
Minc_v4_shac_contig_34_6652-6731	Cluster 0	1016	80aa	at 100	A
Minc_v4_shac_contig_34_6971-7050	Cluster 0	1017	80aa	at 100	A
Minc_v4_shac_contig_34_7290-7369	Cluster 0	1018	80aa	at 100	A
Minc_v4_shac_contig_34_7610-7689	Cluster 0	1019	80aa	at 100	A
Minc_v4_shac_contig_34_7929-8008	Cluster 0	1020	80aa	at 100	A
Minc_v4_shac_contig_34_8253-8332	Cluster 0	1021	80aa	at 100	A
Minc_v4_shac_contig_34_8572-8651	Cluster 0	1022	80aa	at 100	A
Minc_v4_shac_contig_34_8890-8969	Cluster 0	1023	80aa	at 100	A
Minc_v4_shac_contig_34_9213-9292	Cluster 0	1024	80aa	at 100	A
Minc_v4_shac_contig_34_9533-9612	Cluster 0	1025	80aa	at 100	A
Minc_v4_shac_contig_34_9855-9934	Cluster 0	1026	80aa	at 100	A
Minc_v4_shac_contig_34_10175-10254	Cluster 0	1027	80aa	at 100	A
Minc_v4_shac_contig_34_10494-10573	Cluster 0	1028	80aa	at 100	A
Minc_v4_shac_contig_34_10815-10894	Cluster 0	1029	80aa	at 100	A
Minc_v4_shac_contig_34_11134-11213	Cluster 0	1030	80aa	at 100	A
Minc_v4_shac_contig_34_11452-11531	Cluster 0	1031	80aa	at 100	A
Minc_v4_shac_contig_34_11770-11849	Cluster 0	1032	80aa	at 100	A
Minc_v4_shac_contig_34_12090-12169	Cluster 0	1033	80aa	at 100	A
Minc_v4_shac_contig_36_334-413	Cluster 0	1034	80aa	at 100	B
Minc_v4_shac_contig_36_647-726	Cluster 0	1035	80aa	at 100	B
Minc_v4_shac_contig_36_961-1040	Cluster 0	1036	80aa	at 100	B
Minc_v4_shac_contig_36_1275-1354	Cluster 0	1037	80aa	at 100	B
Minc_v4_shac_contig_36_1587-1666	Cluster 0	1038	80aa	at 100	B
Minc_v4_shac_contig_36_1900-1979	Cluster 0	1039	80aa	at 100	B
Minc_v4_shac_contig_36_2214-2293	Cluster 0	1040	80aa	at 100	B
Minc_v4_shac_contig_36_2527-2606	Cluster 0	1041	80aa	at 100	B
Minc_v4_shac_contig_36_2842-2921	Cluster 0	1042	80aa	at 100	B
Minc_v4_shac_contig_36_3154-3233	Cluster 0	1043	80aa	at 100	B
Minc_v4_shac_contig_36_3468-3547	Cluster 0	1044	80aa	at 100	B
Minc_v4_shac_contig_36_3782-3861	Cluster 0	1045	80aa	at 100	B
Minc_v4_shac_contig_36_4095-4174	Cluster 0	1046	80aa	at 100	B
Minc_v4_shac_contig_36_4408-4487	Cluster 0	1047	80aa	at 100	B
Minc_v4_shac_contig_36_4720-4799	Cluster 0	1048	80aa	at 100	B
Minc_v4_shac_contig_36_5034-5113	Cluster 0	1049	80aa	at 100	B
Minc_v4_shac_contig_36_5346-5425	Cluster 0	1050	80aa	at 100	B
Minc_v4_shac_contig_36_5659-5738	Cluster 0	1051	80aa	at 100	B
Minc_v4_shac_contig_36_5972-6051	Cluster 0	1052	80aa	at 100	B
Minc_v4_shac_contig_36_6286-6365	Cluster 0	1053	80aa	at 100	B
Minc_v4_shac_contig_36_6599-6678	Cluster 0	1054	80aa	at 100	B
Minc_v4_shac_contig_36_6912-6991	Cluster 0	1055	80aa	at 100	B
Minc_v4_shac_contig_36_7226-7305	Cluster 0	1056	80aa	at 100	B
Minc_v4_shac_contig_36_7539-7618	Cluster 0	1057	80aa	at 100	B
Minc_v4_shac_contig_36_7851-7930	Cluster 0	1058	80aa	at 100	B
Minc_v4_shac_contig_36_8166-8245	Cluster 0	1059	80aa	at 100	B
Minc_v4_shac_contig_36_8479-8558	Cluster 0	1060	80aa	at 100	B
Minc_v4_shac_contig_36_8793-8872	Cluster 0	1061	80aa	at 100	B
Minc_v4_shac_contig_39_1804745-1804666	Cluster 0	1062	80aa	at 100	B
Minc_v4_shac_contig_39_1805059-1804980	Cluster 0	1063	80aa	at 100	B
Minc_v4_shac_contig_39_1805373-1805294	Cluster 0	1064	80aa	at 100	B
Minc_v4_shac_contig_39_1805687-1805608	Cluster 0	1065	80aa	at 100	B
Minc_v4_shac_contig_39_1806000-1805921	Cluster 0	1066	80aa	at 100	B
Minc_v4_shac_contig_39_1806313-1806234	Cluster 0	1067	80aa	at 100	B
Minc_v4_shac_contig_39_1806627-1806548	Cluster 0	1068	80aa	at 100	B
Minc_v4_shac_contig_39_1806940-1806861	Cluster 0	1069	80aa	at 100	B
Minc_v4_shac_contig_39_1807255-1807176	Cluster 0	1070	80aa	at 100	B
Minc_v4_shac_contig_39_1807569-1807490	Cluster 0	1071	80aa	at 100	B
Minc_v4_shac_contig_39_1807881-1807802	Cluster 0	1072	80aa	at 100	B
Minc_v4_shac_contig_39_1808194-1808115	Cluster 0	1073	80aa	at 100	B
Minc_v4_shac_contig_39_1808507-1808428	Cluster 0	1074	80aa	at 100	B
Minc_v4_shac_contig_39_1808821-1808742	Cluster 0	1075	80aa	at 100	B
Minc_v4_shac_contig_39_1809136-1809057	Cluster 0	1076	80aa	at 100	B
Minc_v4_shac_contig_39_1809450-1809371	Cluster 0	1077	80aa	at 100	B
Minc_v4_shac_contig_39_1809764-1809685	Cluster 0	1078	80aa	at 100	B
Minc_v4_shac_contig_39_1810077-1809998	Cluster 0	1079	80aa	at 100	B
Minc_v4_shac_contig_39_1810390-1810311	Cluster 0	1080	80aa	at 100	B
Minc_v4_shac_contig_39_1810703-1810624	Cluster 0	1081	80aa	at 100	B
Minc_v4_shac_contig_39_1811016-1810937	Cluster 0	1082	80aa	at 100	B
Minc_v4_shac_contig_39_1811329-1811250	Cluster 0	1083	80aa	at 100	B
Minc_v4_shac_contig_39_1811642-1811563	Cluster 0	1084	80aa	at 100	B
Minc_v4_shac_contig_39_1811955-1811876	Cluster 0	1085	80aa	at 100	B
Minc_v4_shac_contig_39_1812269-1812190	Cluster 0	1086	80aa	at 100	B
Minc_v4_shac_contig_39_1812582-1812503	Cluster 0	1087	80aa	at 100	B
Minc_v4_shac_contig_39_1812894-1812815	Cluster 0	1088	80aa	at 100	B
Minc_v4_shac_contig_39_1813206-1813127	Cluster 0	1089	80aa	at 100	B
Minc_v4_shac_contig_39_1813519-1813440	Cluster 0	1090	80aa	at 100	B
Minc_v4_shac_contig_39_1813832-1813753	Cluster 0	1091	80aa	at 100	B
Minc_v4_shac_contig_39_1814146-1814067	Cluster 0	1092	80aa	at 100	B
Minc_v4_shac_contig_39_1814460-1814381	Cluster 0	1093	80aa	at 100	B
Minc_v4_shac_contig_39_1814774-1814695	Cluster 0	1094	80aa	at 100	B
Minc_v4_shac_contig_39_1815086-1815007	Cluster 0	1095	80aa	at 100	B
Minc_v4_shac_contig_39_1815398-1815319	Cluster 0	1096	80aa	at 100	B
Minc_v4_shac_contig_39_1815711-1815632	Cluster 0	1097	80aa	at 100	B
Minc_v4_shac_contig_39_1816023-1815944	Cluster 0	1098	80aa	at 100	B
Minc_v4_shac_contig_39_1816337-1816258	Cluster 0	1099	80aa	at 100	B
Minc_v4_shac_contig_39_1816650-1816571	Cluster 0	1100	80aa	at 100	B
Minc_v4_shac_contig_39_1816963-1816884	Cluster 0	1101	80aa	at 100	B
Minc_v4_shac_contig_39_1817277-1817198	Cluster 0	1102	80aa	at 100	B
Minc_v4_shac_contig_39_1817589-1817510	Cluster 0	1103	80aa	at 100	B
Minc_v4_shac_contig_46_229-308	Cluster 0	1104	80aa	at 100	A
Minc_v4_shac_contig_46_535-614	Cluster 0	1105	80aa	at 100	A
Minc_v4_shac_contig_46_841-920	Cluster 0	1106	80aa	at 100	A
Minc_v4_shac_contig_46_1148-1227	Cluster 0	1107	80aa	at 100	A
Minc_v4_shac_contig_46_1455-1534	Cluster 0	1108	80aa	at 100	A
Minc_v4_shac_contig_46_1761-1840	Cluster 0	1109	80aa	at 100	A
Minc_v4_shac_contig_46_2070-2149	Cluster 0	1110	80aa	at 100	A
Minc_v4_shac_contig_46_2377-2456	Cluster 0	1111	80aa	at 100	A
Minc_v4_shac_contig_46_2684-2763	Cluster 0	1112	80aa	at 100	A
Minc_v4_shac_contig_46_2990-3069	Cluster 0	1113	80aa	at 100	A
Minc_v4_shac_contig_46_3298-3377	Cluster 0	1114	80aa	at 100	A
Minc_v4_shac_contig_46_3606-3685	Cluster 0	1115	80aa	at 100	A
Minc_v4_shac_contig_46_3911-3990	Cluster 0	1116	80aa	at 100	A
Minc_v4_shac_contig_46_4219-4298	Cluster 0	1117	80aa	at 100	A
Minc_v4_shac_contig_46_4527-4606	Cluster 0	1118	80aa	at 100	A
Minc_v4_shac_contig_46_4835-4914	Cluster 0	1119	80aa	at 100	A
Minc_v4_shac_contig_46_5144-5223	Cluster 0	1120	80aa	at 100	A
Minc_v4_shac_contig_46_5452-5531	Cluster 0	1121	80aa	at 100	A
Minc_v4_shac_contig_46_5759-5838	Cluster 0	1122	80aa	at 100	A
Minc_v4_shac_contig_46_6068-6147	Cluster 0	1123	80aa	at 100	A
Minc_v4_shac_contig_46_6376-6455	Cluster 0	1124	80aa	at 100	A
Minc_v4_shac_contig_46_6684-6763	Cluster 0	1125	80aa	at 100	A
Minc_v4_shac_contig_46_6992-7071	Cluster 0	1126	80aa	at 100	A
Minc_v4_shac_contig_46_7299-7378	Cluster 0	1127	80aa	at 100	A
Minc_v4_shac_contig_46_7608-7687	Cluster 0	1128	80aa	at 100	A
Minc_v4_shac_contig_46_7917-7996	Cluster 0	1129	80aa	at 100	A
Minc_v4_shac_contig_46_8223-8302	Cluster 0	1130	80aa	at 100	A
Minc_v4_shac_contig_46_8530-8609	Cluster 0	1131	80aa	at 100	A
Minc_v4_shac_contig_46_8839-8918	Cluster 0	1132	80aa	at 100	A
Minc_v4_shac_contig_46_9146-9225	Cluster 0	1133	80aa	at 100	A
Minc_v4_shac_contig_46_9453-9532	Cluster 0	1134	80aa	at 100	A
Minc_v4_shac_contig_46_9761-9840	Cluster 0	1135	80aa	at 100	A
Minc_v4_shac_contig_46_10069-10148	Cluster 0	1136	80aa	at 100	A
Minc_v4_shac_contig_46_10381-10460	Cluster 0	1137	80aa	at 100	A
Minc_v4_shac_contig_46_10688-10767	Cluster 0	1138	80aa	at 100	A
Minc_v4_shac_contig_46_11001-11080	Cluster 0	1139	80aa	at 100	A
Minc_v4_shac_contig_46_11953-12032	Cluster 0	1140	80aa	at 100	A
Minc_v4_shac_contig_46_12907-12986	Cluster 0	1141	80aa	at 100	A
Minc_v4_shac_contig_46_13862-13941	Cluster 0	1142	80aa	at 100	A
Minc_v4_shac_contig_46_14823-14902	Cluster 0	1143	80aa	at 100	A
Minc_v4_shac_contig_46_15785-15864	Cluster 0	1144	80aa	at 100	A
Minc_v4_shac_contig_46_16760-16839	Cluster 0	1145	80aa	at 100	A
Minc_v4_shac_contig_46_17722-17801	Cluster 0	1146	80aa	at 100	A
Minc_v4_shac_contig_46_18683-18762	Cluster 0	1147	80aa	at 100	A
Minc_v4_shac_contig_47_1543851-1543772	Cluster 0	1148	80aa	at 100	B
Minc_v4_shac_contig_47_1544863-1544784	Cluster 0	1149	80aa	at 100	B
Minc_v4_shac_contig_47_1545875-1545796	Cluster 0	1150	80aa	at 100	B
Minc_v4_shac_contig_47_1546188-1546109	Cluster 0	1151	80aa	at 100	B
Minc_v4_shac_contig_47_1546501-1546422	Cluster 0	1152	80aa	at 100	B
Minc_v4_shac_contig_47_1548993-1548914	Cluster 0	1153	80aa	at 100	B
Minc_v4_shac_contig_47_1562426-1562347	Cluster 0	1154	80aa	at 100	B
Minc_v4_shac_contig_47_1562736-1562657	Cluster 0	1155	80aa	at 100	B
Minc_v4_shac_contig_47_1563044-1562965	Cluster 0	1156	80aa	at 100	B
Minc_v4_shac_contig_47_1563356-1563277	Cluster 0	1157	80aa	at 100	B
Minc_v4_shac_contig_47_1563659-1563580	Cluster 0	1158	80aa	at 100	B
Minc_v4_shac_contig_47_1563964-1563885	Cluster 0	1159	80aa	at 100	B
Minc_v4_shac_contig_47_1564270-1564191	Cluster 0	1160	80aa	at 100	B
Minc_v4_shac_contig_47_1564576-1564497	Cluster 0	1161	80aa	at 100	B
Minc_v4_shac_contig_47_1564881-1564802	Cluster 0	1162	80aa	at 100	B
Minc_v4_shac_contig_47_1565184-1565105	Cluster 0	1163	80aa	at 100	B
Minc_v4_shac_contig_47_1565488-1565409	Cluster 0	1164	80aa	at 100	B
Minc_v4_shac_contig_47_1565791-1565712	Cluster 0	1165	80aa	at 100	B
Minc_v4_shac_contig_47_1566095-1566016	Cluster 0	1166	80aa	at 100	B
Minc_v4_shac_contig_47_1566399-1566320	Cluster 0	1167	80aa	at 100	B
Minc_v4_shac_contig_47_1566702-1566623	Cluster 0	1168	80aa	at 100	B
Minc_v4_shac_contig_47_1567006-1566927	Cluster 0	1169	80aa	at 100	B
Minc_v4_shac_contig_47_1567309-1567230	Cluster 0	1170	80aa	at 100	B
Minc_v4_shac_contig_47_1567613-1567534	Cluster 0	1171	80aa	at 100	B
Minc_v4_shac_contig_47_1567917-1567838	Cluster 0	1172	80aa	at 100	B
Minc_v4_shac_contig_47_1568220-1568141	Cluster 0	1173	80aa	at 100	B
Minc_v4_shac_contig_47_1568524-1568445	Cluster 0	1174	80aa	at 100	B
Minc_v4_shac_contig_47_1568828-1568749	Cluster 0	1175	80aa	at 100	B
Minc_v4_shac_contig_47_1569133-1569054	Cluster 0	1176	80aa	at 100	B
Minc_v4_shac_contig_47_1569437-1569358	Cluster 0	1177	80aa	at 100	B
Minc_v4_shac_contig_47_1569740-1569661	Cluster 0	1178	80aa	at 100	B
Minc_v4_shac_contig_47_1570043-1569964	Cluster 0	1179	80aa	at 100	B
Minc_v4_shac_contig_47_1570346-1570267	Cluster 0	1180	80aa	at 100	B
Minc_v4_shac_contig_47_1570650-1570571	Cluster 0	1181	80aa	at 100	B
Minc_v4_shac_contig_47_1570954-1570875	Cluster 0	1182	80aa	at 100	B
Minc_v4_shac_contig_47_1571257-1571178	Cluster 0	1183	80aa	at 100	B
Minc_v4_shac_contig_47_1571560-1571481	Cluster 0	1184	80aa	at 100	B
Minc_v4_shac_contig_47_1571864-1571785	Cluster 0	1185	80aa	at 100	B
Minc_v4_shac_contig_47_1572166-1572087	Cluster 0	1186	80aa	at 100	B
Minc_v4_shac_contig_47_1572470-1572391	Cluster 0	1187	80aa	at 100	B
Minc_v4_shac_contig_47_1572774-1572695	Cluster 0	1188	80aa	at 100	B
Minc_v4_shac_contig_47_1573079-1573000	Cluster 0	1189	80aa	at 100	B
Minc_v4_shac_contig_47_1573383-1573304	Cluster 0	1190	80aa	at 100	B
Minc_v4_shac_contig_47_1573687-1573608	Cluster 0	1191	80aa	at 100	B
Minc_v4_shac_contig_47_1573994-1573915	Cluster 0	1192	80aa	at 100	B
Minc_v4_shac_contig_47_1574296-1574217	Cluster 0	1193	80aa	at 100	B
Minc_v4_shac_contig_47_1574601-1574522	Cluster 0	1194	80aa	at 100	B
Minc_v4_shac_contig_47_1574907-1574828	Cluster 0	1195	80aa	at 100	B
Minc_v4_shac_contig_47_1575211-1575132	Cluster 0	1196	80aa	at 100	B
Minc_v4_shac_contig_47_1575515-1575436	Cluster 0	1197	80aa	at 100	B
Minc_v4_shac_contig_47_1575820-1575741	Cluster 0	1198	80aa	at 100	B
Minc_v4_shac_contig_47_1576124-1576045	Cluster 0	1199	80aa	at 100	B
Minc_v4_shac_contig_47_1576431-1576352	Cluster 0	1200	80aa	at 100	B
Minc_v4_shac_contig_47_1576735-1576656	Cluster 0	1201	80aa	at 100	B
Minc_v4_shac_contig_47_1577039-1576960	Cluster 0	1202	80aa	at 100	B
Minc_v4_shac_contig_48_1565968-1565889	Cluster 0	1203	80aa	at 100	A
Minc_v4_shac_contig_48_1570585-1570506	Cluster 0	1204	80aa	at 100	A
Minc_v4_shac_contig_48_1571713-1571634	Cluster 0	1205	80aa	at 100	A
Minc_v4_shac_contig_55_255-334	Cluster 0	1206	80aa	at 100	A
Minc_v4_shac_contig_55_578-657	Cluster 0	1207	80aa	at 100	A
Minc_v4_shac_contig_55_899-978	Cluster 0	1208	80aa	at 100	A
Minc_v4_shac_contig_55_1226-1305	Cluster 0	1209	80aa	at 100	A
Minc_v4_shac_contig_55_1544-1623	Cluster 0	1210	80aa	at 100	A
Minc_v4_shac_contig_55_1861-1940	Cluster 0	1211	80aa	at 100	A
Minc_v4_shac_contig_55_2179-2258	Cluster 0	1212	80aa	at 100	A
Minc_v4_shac_contig_55_2497-2576	Cluster 0	1213	80aa	at 100	A
Minc_v4_shac_contig_55_2814-2893	Cluster 0	1214	80aa	at 100	A
Minc_v4_shac_contig_55_3134-3213	Cluster 0	1215	80aa	at 100	A
Minc_v4_shac_contig_55_3451-3530	Cluster 0	1216	80aa	at 100	A
Minc_v4_shac_contig_55_3774-3853	Cluster 0	1217	80aa	at 100	A
Minc_v4_shac_contig_55_4092-4171	Cluster 0	1218	80aa	at 100	A
Minc_v4_shac_contig_55_4413-4492	Cluster 0	1219	80aa	at 100	A
Minc_v4_shac_contig_55_4731-4810	Cluster 0	1220	80aa	at 100	A
Minc_v4_shac_contig_55_5048-5127	Cluster 0	1221	80aa	at 100	A
Minc_v4_shac_contig_55_5373-5452	Cluster 0	1222	80aa	at 100	A
Minc_v4_shac_contig_65_1-78	Cluster 0	1385	78aa	at 100	B
Minc_v4_shac_contig_74_912696-912617	Cluster 0	1294	80aa	at 100	B
Minc_v4_shac_contig_74_913025-912946	Cluster 0	1295	80aa	at 100	B
Minc_v4_shac_contig_74_913356-913277	Cluster 0	1296	80aa	at 100	B
Minc_v4_shac_contig_74_913686-913607	Cluster 0	1297	80aa	at 100	B
Minc_v4_shac_contig_74_914016-913937	Cluster 0	1298	80aa	at 100	B
Minc_v4_shac_contig_74_914346-914267	Cluster 0	1299	80aa	at 100	B
Minc_v4_shac_contig_74_914676-914597	Cluster 0	1300	80aa	at 100	B
Minc_v4_shac_contig_74_915006-914927	Cluster 0	1301	80aa	at 100	B
Minc_v4_shac_contig_74_915336-915257	Cluster 0	1302	80aa	at 100	B
Minc_v4_shac_contig_74_915666-915587	Cluster 0	1303	80aa	at 100	B
Minc_v4_shac_contig_74_915996-915917	Cluster 0	1304	80aa	at 100	B
Minc_v4_shac_contig_74_916326-916247	Cluster 0	1305	80aa	at 100	B
Minc_v4_shac_contig_74_916656-916577	Cluster 0	1306	80aa	at 100	B
Minc_v4_shac_contig_74_916987-916908	Cluster 0	1307	80aa	at 100	B
Minc_v4_shac_contig_76_904141-904062	Cluster 0	1308	80aa	at 100	B
Minc_v4_shac_contig_76_904460-904381	Cluster 0	1309	80aa	at 100	B
Minc_v4_shac_contig_76_904777-904698	Cluster 0	1310	80aa	at 100	B
Minc_v4_shac_contig_76_905084-905005	Cluster 0	1311	80aa	at 100	B
Minc_v4_shac_contig_76_906218-906139	Cluster 0	1312	80aa	at 100	B
Minc_v4_shac_contig_76_906539-906460	Cluster 0	1313	80aa	at 100	B
Minc_v4_shac_contig_76_906858-906779	Cluster 0	1314	80aa	at 100	B
Minc_v4_shac_contig_76_907176-907097	Cluster 0	1315	80aa	at 100	B
Minc_v4_shac_contig_76_907494-907415	Cluster 0	1316	80aa	at 100	B
Minc_v4_shac_contig_76_907811-907732	Cluster 0	1317	80aa	at 100	B
Minc_v4_shac_contig_76_908126-908047	Cluster 0	1318	80aa	at 100	B
Minc_v4_shac_contig_76_908445-908366	Cluster 0	1319	80aa	at 100	B
Minc_v4_shac_contig_76_908762-908683	Cluster 0	1320	80aa	at 100	B
Minc_v4_shac_contig_76_909081-909002	Cluster 0	1321	80aa	at 100	B
Minc_v4_shac_contig_76_909400-909321	Cluster 0	1322	80aa	at 100	B
Minc_v4_shac_contig_76_909718-909639	Cluster 0	1323	80aa	at 100	B
Minc_v4_shac_contig_76_910031-909952	Cluster 0	1324	80aa	at 100	B
Minc_v4_shac_contig_76_910348-910269	Cluster 0	1325	80aa	at 100	B
Minc_v4_shac_contig_76_910658-910579	Cluster 0	1326	80aa	at 100	B
Minc_v4_shac_contig_76_910977-910898	Cluster 0	1327	80aa	at 100	B
Minc_v4_shac_contig_76_911288-911209	Cluster 0	1328	80aa	at 100	B
Minc_v4_shac_contig_76_911601-911522	Cluster 0	1329	80aa	at 100	B
Minc_v4_shac_contig_76_911920-911841	Cluster 0	1330	80aa	at 100	B
Minc_v4_shac_contig_76_912240-912161	Cluster 0	1331	80aa	at 100	B
Minc_v4_shac_contig_76_912558-912479	Cluster 0	1332	80aa	at 100	B
Minc_v4_shac_contig_76_912876-912797	Cluster 0	1333	80aa	at 100	B
Minc_v4_shac_contig_76_913194-913115	Cluster 0	1334	80aa	at 100	B
Minc_v4_shac_contig_76_913513-913434	Cluster 0	1335	80aa	at 100	B
Minc_v4_shac_contig_76_913832-913753	Cluster 0	1336	80aa	at 100	B
Minc_v4_shac_contig_76_914150-914071	Cluster 0	1337	80aa	at 100	B
Minc_v4_shac_contig_79_858604-858525	Cluster 0	1338	80aa	at 100	A
Minc_v4_shac_contig_79_859915-859836	Cluster 0	1339	80aa	at 100	A
Minc_v4_shac_contig_79_860226-860147	Cluster 0	1340	80aa	at 100	A
Minc_v4_shac_contig_79_860545-860466	Cluster 0	1341	80aa	at 100	A
Minc_v4_shac_contig_79_860855-860776	Cluster 0	1342	80aa	at 100	A
Minc_v4_shac_contig_79_861164-861085	Cluster 0	1343	80aa	at 100	A
Minc_v4_shac_contig_79_861480-861401	Cluster 0	1344	80aa	at 100	A
Minc_v4_shac_contig_79_861788-861709	Cluster 0	1345	80aa	at 100	A
Minc_v4_shac_contig_79_862096-862017	Cluster 0	1346	80aa	at 100	A
Minc_v4_shac_contig_79_862407-862328	Cluster 0	1347	80aa	at 100	A
Minc_v4_shac_contig_79_862716-862637	Cluster 0	1348	80aa	at 100	A
Minc_v4_shac_contig_79_863025-862946	Cluster 0	1349	80aa	at 100	A
Minc_v4_shac_contig_79_863330-863251	Cluster 0	1350	80aa	at 100	A
Minc_v4_shac_contig_79_863638-863559	Cluster 0	1351	80aa	at 100	A
Minc_v4_shac_contig_79_863945-863866	Cluster 0	1352	80aa	at 100	A
Minc_v4_shac_contig_79_864251-864172	Cluster 0	1353	80aa	at 100	A
Minc_v4_shac_contig_79_864556-864477	Cluster 0	1354	80aa	at 100	A
Minc_v4_shac_contig_79_864861-864782	Cluster 0	1355	80aa	at 100	A
Minc_v4_shac_contig_79_865165-865086	Cluster 0	1356	80aa	at 100	A
Minc_v4_shac_contig_79_865468-865389	Cluster 0	1357	80aa	at 100	A
Minc_v4_shac_contig_79_865773-865694	Cluster 0	1358	80aa	at 100	A
Minc_v4_shac_contig_79_866079-866000	Cluster 0	1359	80aa	at 100	A
Minc_v4_shac_contig_79_866384-866305	Cluster 0	1360	80aa	at 100	A
Minc_v4_shac_contig_79_866688-866609	Cluster 0	1361	80aa	at 100	A
Minc_v4_shac_contig_79_866991-866912	Cluster 0	1362	80aa	at 100	A
Minc_v4_shac_contig_79_867294-867215	Cluster 0	1363	80aa	at 100	A
Minc_v4_shac_contig_79_867598-867519	Cluster 0	1364	80aa	at 100	A
Minc_v4_shac_contig_79_867903-867824	Cluster 0	1365	80aa	at 100	A
Minc_v4_shac_contig_79_868207-868128	Cluster 0	1366	80aa	at 100	A
Minc_v4_shac_contig_79_868512-868433	Cluster 0	1367	80aa	at 100	A
Minc_v4_shac_contig_79_868815-868736	Cluster 0	1368	80aa	at 100	A
Minc_v4_shac_contig_79_869118-869039	Cluster 0	1369	80aa	at 100	A
Minc_v4_shac_contig_79_869422-869343	Cluster 0	1370	80aa	at 100	A
Minc_v4_shac_contig_79_869726-869647	Cluster 0	1371	80aa	at 100	A
Minc_v4_shac_contig_79_870029-869950	Cluster 0	1372	80aa	at 100	A
Minc_v4_shac_contig_79_870333-870254	Cluster 0	1373	80aa	at 100	A
Minc_v4_shac_contig_79_870638-870559	Cluster 0	1374	80aa	at 100	A
Minc_v4_shac_contig_79_870942-870863	Cluster 0	1375	80aa	at 100	A
Minc_v4_shac_contig_94_650725-650646	Cluster 0	1376	80aa	at 100	A
Minc_v4_shac_contig_94_651846-651767	Cluster 0	1377	80aa	at 100	A
Minc_v4_shac_contig_94_653767-653688	Cluster 0	1378	80aa	at 100	A
Minc_v4_shac_contig_94_654875-654796	Cluster 0	1379	80aa	at 100	A
Minc_v4_shac_contig_94_655986-655907	Cluster 0	1380	80aa	at 100	A
Minc_v4_shac_contig_94_657094-657015	Cluster 0	1381	80aa	at 100	A
Minc_v4_shac_contig_94_658210-658131	Cluster 0	1382	80aa	at 100	A
Minc_v4_shac_contig_106_149-228	Cluster 0	92	80aa	at 100	A
Minc_v4_shac_contig_106_461-540	Cluster 0	93	80aa	at 100	A
Minc_v4_shac_contig_106_844-923	Cluster 0	94	80aa	at 100	A
Minc_v4_shac_contig_106_1151-1230	Cluster 0	95	80aa	at 100	A
Minc_v4_shac_contig_106_1540-1619	Cluster 0	96	80aa	at 100	A
Minc_v4_shac_contig_106_1848-1927	Cluster 0	97	80aa	at 100	A
Minc_v4_shac_contig_106_2238-2317	Cluster 0	98	80aa	at 100	A
Minc_v4_shac_contig_106_2550-2629	Cluster 0	99	80aa	at 100	A
Minc_v4_shac_contig_106_2939-3018	Cluster 0	100	80aa	at 100	A
Minc_v4_shac_contig_106_3251-3330	Cluster 0	101	80aa	at 100	A
Minc_v4_shac_contig_106_3640-3719	Cluster 0	102	80aa	at 100	A
Minc_v4_shac_contig_106_3952-4031	Cluster 0	103	80aa	at 100	A
Minc_v4_shac_contig_106_4341-4420	Cluster 0	104	80aa	at 100	A
Minc_v4_shac_contig_106_4649-4728	Cluster 0	105	80aa	at 100	A
Minc_v4_shac_contig_106_5038-5117	Cluster 0	106	80aa	at 100	A
Minc_v4_shac_contig_106_5345-5424	Cluster 0	107	80aa	at 100	A
Minc_v4_shac_contig_106_5735-5814	Cluster 0	108	80aa	at 100	A
Minc_v4_shac_contig_106_6042-6121	Cluster 0	109	80aa	at 100	A
Minc_v4_shac_contig_106_6431-6510	Cluster 0	110	80aa	at 100	A
Minc_v4_shac_contig_106_6739-6818	Cluster 0	111	80aa	at 100	A
Minc_v4_shac_contig_106_7128-7207	Cluster 0	112	80aa	at 100	A
Minc_v4_shac_contig_106_7448-7527	Cluster 0	113	80aa	at 100	A
Minc_v4_shac_contig_114_394702-394623	Cluster 0	114	80aa	at 100	B
Minc_v4_shac_contig_114_395023-394944	Cluster 0	115	80aa	at 100	B
Minc_v4_shac_contig_114_395334-395255	Cluster 0	116	80aa	at 100	B
Minc_v4_shac_contig_114_395960-395881	Cluster 0	117	80aa	at 100	B
Minc_v4_shac_contig_114_396276-396197	Cluster 0	118	80aa	at 100	B
Minc_v4_shac_contig_114_396588-396509	Cluster 0	119	80aa	at 100	B
Minc_v4_shac_contig_114_396912-396833	Cluster 0	120	80aa	at 100	B
Minc_v4_shac_contig_114_397536-397457	Cluster 0	121	80aa	at 100	B
Minc_v4_shac_contig_114_397846-397767	Cluster 0	122	80aa	at 100	B
Minc_v4_shac_contig_114_398166-398087	Cluster 0	123	80aa	at 100	B
Minc_v4_shac_contig_114_398788-398709	Cluster 0	124	80aa	at 100	B
Minc_v4_shac_contig_114_399099-399020	Cluster 0	125	80aa	at 100	B
Minc_v4_shac_contig_114_399422-399343	Cluster 0	126	80aa	at 100	B
Minc_v4_shac_contig_114_399747-399668	Cluster 0	127	80aa	at 100	B
Minc_v4_shac_contig_115_362844-362765	Cluster 0	128	80aa	at 100	A
Minc_v4_shac_contig_115_366028-365949	Cluster 0	129	80aa	at 100	A
Minc_v4_shac_contig_115_366334-366255	Cluster 0	130	80aa	at 100	A
Minc_v4_shac_contig_115_367811-367732	Cluster 0	131	80aa	at 100	A
Minc_v4_shac_contig_115_368114-368035	Cluster 0	132	80aa	at 100	A
Minc_v4_shac_contig_115_368417-368338	Cluster 0	133	80aa	at 100	A
Minc_v4_shac_contig_115_368720-368641	Cluster 0	134	80aa	at 100	A
Minc_v4_shac_contig_115_369023-368944	Cluster 0	135	80aa	at 100	A
Minc_v4_shac_contig_115_369327-369248	Cluster 0	136	80aa	at 100	A
Minc_v4_shac_contig_115_369630-369551	Cluster 0	137	80aa	at 100	A
Minc_v4_shac_contig_115_369933-369854	Cluster 0	138	80aa	at 100	A
Minc_v4_shac_contig_115_370236-370157	Cluster 0	139	80aa	at 100	A
Minc_v4_shac_contig_115_370538-370459	Cluster 0	140	80aa	at 100	A
Minc_v4_shac_contig_115_370840-370761	Cluster 0	141	80aa	at 100	A
Minc_v4_shac_contig_115_371143-371064	Cluster 0	142	80aa	at 100	A
Minc_v4_shac_contig_115_371446-371367	Cluster 0	143	80aa	at 100	A
Minc_v4_shac_contig_115_371749-371670	Cluster 0	144	80aa	at 100	A
Minc_v4_shac_contig_115_372050-371971	Cluster 0	145	80aa	at 100	A
Minc_v4_shac_contig_115_372353-372274	Cluster 0	146	80aa	at 100	A
Minc_v4_shac_contig_115_372656-372577	Cluster 0	147	80aa	at 100	A
Minc_v4_shac_contig_115_372959-372880	Cluster 0	148	80aa	at 100	A
Minc_v4_shac_contig_115_373261-373182	Cluster 0	149	80aa	at 100	A
Minc_v4_shac_contig_115_373563-373484	Cluster 0	150	80aa	at 100	A
Minc_v4_shac_contig_115_373865-373786	Cluster 0	151	80aa	at 100	A
Minc_v4_shac_contig_115_374168-374089	Cluster 0	152	80aa	at 100	A
Minc_v4_shac_contig_115_374471-374392	Cluster 0	153	80aa	at 100	A
Minc_v4_shac_contig_115_374775-374696	Cluster 0	154	80aa	at 100	A
Minc_v4_shac_contig_115_375078-374999	Cluster 0	155	80aa	at 100	A
Minc_v4_shac_contig_115_375381-375302	Cluster 0	156	80aa	at 100	A
Minc_v4_shac_contig_115_375683-375604	Cluster 0	157	80aa	at 100	A
Minc_v4_shac_contig_115_375986-375907	Cluster 0	158	80aa	at 100	A
Minc_v4_shac_contig_115_376288-376209	Cluster 0	159	80aa	at 100	A
Minc_v4_shac_contig_115_376590-376511	Cluster 0	160	80aa	at 100	A
Minc_v4_shac_contig_115_376892-376813	Cluster 0	161	80aa	at 100	A
Minc_v4_shac_contig_115_377195-377116	Cluster 0	162	80aa	at 100	A
Minc_v4_shac_contig_115_377498-377419	Cluster 0	163	80aa	at 100	A
Minc_v4_shac_contig_115_377800-377721	Cluster 0	164	80aa	at 100	A
Minc_v4_shac_contig_115_378104-378025	Cluster 0	165	80aa	at 100	A
Minc_v4_shac_contig_115_378407-378328	Cluster 0	166	80aa	at 100	A
Minc_v4_shac_contig_115_378710-378631	Cluster 0	167	80aa	at 100	A
Minc_v4_shac_contig_126_318188-318109	Cluster 0	226	80aa	at 100	B
Minc_v4_shac_contig_126_318501-318422	Cluster 0	227	80aa	at 100	B
Minc_v4_shac_contig_126_318814-318735	Cluster 0	228	80aa	at 100	B
Minc_v4_shac_contig_126_319127-319048	Cluster 0	229	80aa	at 100	B
Minc_v4_shac_contig_126_319440-319361	Cluster 0	230	80aa	at 100	B
Minc_v4_shac_contig_126_319753-319674	Cluster 0	231	80aa	at 100	B
Minc_v4_shac_contig_126_320066-319987	Cluster 0	232	80aa	at 100	B
Minc_v4_shac_contig_126_320380-320301	Cluster 0	233	80aa	at 100	B
Minc_v4_shac_contig_126_320692-320613	Cluster 0	234	80aa	at 100	B
Minc_v4_shac_contig_126_321006-320927	Cluster 0	235	80aa	at 100	B
Minc_v4_shac_contig_126_321319-321240	Cluster 0	236	80aa	at 100	B
Minc_v4_shac_contig_126_321633-321554	Cluster 0	237	80aa	at 100	B
Minc_v4_shac_contig_126_321946-321867	Cluster 0	238	80aa	at 100	B
Minc_v4_shac_contig_126_322261-322182	Cluster 0	239	80aa	at 100	B
Minc_v4_shac_contig_126_322573-322494	Cluster 0	240	80aa	at 100	B
Minc_v4_shac_contig_126_322885-322806	Cluster 0	241	80aa	at 100	B
Minc_v4_shac_contig_126_323198-323119	Cluster 0	242	80aa	at 100	B
Minc_v4_shac_contig_126_323510-323431	Cluster 0	243	80aa	at 100	B
Minc_v4_shac_contig_133_285615-285537	Cluster 0	1383	79aa	at 100	B
Minc_v4_shac_contig_133_303066-302988	Cluster 0	1384	79aa	at 100	B
Minc_v4_shac_contig_152_290-369	Cluster 0	293	80aa	at 100	A
Minc_v4_shac_contig_152_599-678	Cluster 0	294	80aa	at 100	A
Minc_v4_shac_contig_152_906-985	Cluster 0	295	80aa	at 100	A
Minc_v4_shac_contig_152_1213-1292	Cluster 0	296	80aa	at 100	A
Minc_v4_shac_contig_152_1520-1599	Cluster 0	297	80aa	at 100	A
Minc_v4_shac_contig_152_1829-1908	Cluster 0	298	80aa	at 100	A
Minc_v4_shac_contig_152_2137-2216	Cluster 0	299	80aa	at 100	A
Minc_v4_shac_contig_152_2446-2525	Cluster 0	300	80aa	at 100	A
Minc_v4_shac_contig_152_2754-2833	Cluster 0	301	80aa	at 100	A
Minc_v4_shac_contig_152_3063-3142	Cluster 0	302	80aa	at 100	A
Minc_v4_shac_contig_152_3371-3450	Cluster 0	303	80aa	at 100	A
Minc_v4_shac_contig_152_3679-3758	Cluster 0	304	80aa	at 100	A
Minc_v4_shac_contig_152_3987-4066	Cluster 0	305	80aa	at 100	A
Minc_v4_shac_contig_152_4295-4374	Cluster 0	306	80aa	at 100	A
Minc_v4_shac_contig_152_4603-4682	Cluster 0	307	80aa	at 100	A
Minc_v4_shac_contig_152_4914-4993	Cluster 0	308	80aa	at 100	A
Minc_v4_shac_contig_152_5225-5304	Cluster 0	309	80aa	at 100	A
Minc_v4_shac_contig_152_5534-5613	Cluster 0	310	80aa	at 100	A
Minc_v4_shac_contig_152_5842-5921	Cluster 0	311	80aa	at 100	A
Minc_v4_shac_contig_152_6150-6229	Cluster 0	312	80aa	at 100	A
Minc_v4_shac_contig_152_6459-6538	Cluster 0	313	80aa	at 100	A
Minc_v4_shac_contig_152_6768-6847	Cluster 0	314	80aa	at 100	A
Minc_v4_shac_contig_152_7077-7156	Cluster 0	315	80aa	at 100	A
Minc_v4_shac_contig_152_7386-7465	Cluster 0	316	80aa	at 100	A
Minc_v4_shac_contig_152_7696-7775	Cluster 0	317	80aa	at 100	A
Minc_v4_shac_contig_152_8004-8083	Cluster 0	318	80aa	at 100	A
Minc_v4_shac_contig_152_8313-8392	Cluster 0	319	80aa	at 100	A
Minc_v4_shac_contig_152_8620-8699	Cluster 0	320	80aa	at 100	A
Minc_v4_shac_contig_152_8928-9007	Cluster 0	321	80aa	at 100	A
Minc_v4_shac_contig_152_9236-9315	Cluster 0	322	80aa	at 100	A
Minc_v4_shac_contig_152_9545-9624	Cluster 0	323	80aa	at 100	A
Minc_v4_shac_contig_152_9852-9931	Cluster 0	324	80aa	at 100	A
Minc_v4_shac_contig_152_10160-10239	Cluster 0	325	80aa	at 100	A
Minc_v4_shac_contig_152_10469-10548	Cluster 0	326	80aa	at 100	A
Minc_v4_shac_contig_152_10778-10857	Cluster 0	327	80aa	at 100	A
Minc_v4_shac_contig_152_11085-11164	Cluster 0	328	80aa	at 100	A
Minc_v4_shac_contig_152_11393-11472	Cluster 0	329	80aa	at 100	A
Minc_v4_shac_contig_152_11700-11779	Cluster 0	330	80aa	at 100	A
Minc_v4_shac_contig_152_12010-12089	Cluster 0	331	80aa	at 100	A
Minc_v4_shac_contig_152_12318-12397	Cluster 0	332	80aa	at 100	A
Minc_v4_shac_contig_152_12629-12708	Cluster 0	333	80aa	at 100	A
Minc_v4_shac_contig_152_12937-13016	Cluster 0	334	80aa	at 100	A
Minc_v4_shac_contig_152_13243-13322	Cluster 0	335	80aa	at 100	A
Minc_v4_shac_contig_152_13552-13631	Cluster 0	336	80aa	at 100	A
Minc_v4_shac_contig_152_13860-13939	Cluster 0	337	80aa	at 100	A
Minc_v4_shac_contig_152_14167-14246	Cluster 0	338	80aa	at 100	A
Minc_v4_shac_contig_152_14477-14556	Cluster 0	339	80aa	at 100	A
Minc_v4_shac_contig_152_14785-14864	Cluster 0	340	80aa	at 100	A
Minc_v4_shac_contig_152_15092-15171	Cluster 0	341	80aa	at 100	A
Minc_v4_shac_contig_152_15399-15478	Cluster 0	342	80aa	at 100	A
Minc_v4_shac_contig_152_15707-15786	Cluster 0	343	80aa	at 100	A
Minc_v4_shac_contig_152_16016-16095	Cluster 0	344	80aa	at 100	A
Minc_v4_shac_contig_152_16321-16400	Cluster 0	345	80aa	at 100	A
Minc_v4_shac_contig_152_16630-16709	Cluster 0	346	80aa	at 100	A
Minc_v4_shac_contig_152_16937-17016	Cluster 0	347	80aa	at 100	A
Minc_v4_shac_contig_152_17248-17327	Cluster 0	348	80aa	at 100	A
Minc_v4_shac_contig_152_17557-17636	Cluster 0	349	80aa	at 100	A
Minc_v4_shac_contig_152_17864-17943	Cluster 0	350	80aa	at 100	A
Minc_v4_shac_contig_152_18173-18252	Cluster 0	351	80aa	at 100	A
Minc_v4_shac_contig_152_18481-18560	Cluster 0	352	80aa	at 100	A
Minc_v4_shac_contig_152_18789-18868	Cluster 0	353	80aa	at 100	A
Minc_v4_shac_contig_152_19097-19176	Cluster 0	354	80aa	at 100	A
Minc_v4_shac_contig_152_19403-19482	Cluster 0	355	80aa	at 100	A
Minc_v4_shac_contig_152_19711-19790	Cluster 0	356	80aa	at 100	A
Minc_v4_shac_contig_152_20021-20100	Cluster 0	357	80aa	at 100	A
Minc_v4_shac_contig_152_20328-20407	Cluster 0	358	80aa	at 100	A
Minc_v4_shac_contig_152_20636-20715	Cluster 0	359	80aa	at 100	A
Minc_v4_shac_contig_152_20943-21022	Cluster 0	360	80aa	at 100	A
Minc_v4_shac_contig_152_21250-21329	Cluster 0	361	80aa	at 100	A
Minc_v4_shac_contig_152_21557-21636	Cluster 0	362	80aa	at 100	A
Minc_v4_shac_contig_152_21865-21944	Cluster 0	363	80aa	at 100	A
Minc_v4_shac_contig_152_22173-22252	Cluster 0	364	80aa	at 100	A
Minc_v4_shac_contig_152_22482-22561	Cluster 0	365	80aa	at 100	A
Minc_v4_shac_contig_152_22793-22872	Cluster 0	366	80aa	at 100	A
Minc_v4_shac_contig_152_23100-23179	Cluster 0	367	80aa	at 100	A
Minc_v4_shac_contig_152_23406-23485	Cluster 0	368	80aa	at 100	A
Minc_v4_shac_contig_152_23715-23794	Cluster 0	369	80aa	at 100	A
Minc_v4_shac_contig_152_24024-24103	Cluster 0	370	80aa	at 100	A
Minc_v4_shac_contig_152_24332-24411	Cluster 0	371	80aa	at 100	A
Minc_v4_shac_contig_152_24639-24718	Cluster 0	372	80aa	at 100	A
Minc_v4_shac_contig_152_24945-25024	Cluster 0	373	80aa	at 100	A
Minc_v4_shac_contig_152_25252-25331	Cluster 0	374	80aa	at 100	A
Minc_v4_shac_contig_152_25561-25640	Cluster 0	375	80aa	at 100	A
Minc_v4_shac_contig_152_25869-25948	Cluster 0	376	80aa	at 100	A
Minc_v4_shac_contig_152_26175-26254	Cluster 0	377	80aa	at 100	A
Minc_v4_shac_contig_152_26483-26562	Cluster 0	378	80aa	at 100	A
Minc_v4_shac_contig_152_26792-26871	Cluster 0	379	80aa	at 100	A
Minc_v4_shac_contig_152_27100-27179	Cluster 0	380	80aa	at 100	A
Minc_v4_shac_contig_152_27408-27487	Cluster 0	381	80aa	at 100	A
Minc_v4_shac_contig_152_27716-27795	Cluster 0	382	80aa	at 100	A
Minc_v4_shac_contig_152_28021-28100	Cluster 0	383	80aa	at 100	A
Minc_v4_shac_contig_152_28327-28406	Cluster 0	384	80aa	at 100	A
Minc_v4_shac_contig_152_28635-28714	Cluster 0	385	80aa	at 100	A
Minc_v4_shac_contig_152_28943-29022	Cluster 0	386	80aa	at 100	A
Minc_v4_shac_contig_152_29251-29330	Cluster 0	387	80aa	at 100	A
Minc_v4_shac_contig_152_29560-29639	Cluster 0	388	80aa	at 100	A
Minc_v4_shac_contig_152_29868-29947	Cluster 0	389	80aa	at 100	A
Minc_v4_shac_contig_152_30176-30255	Cluster 0	390	80aa	at 100	A
Minc_v4_shac_contig_152_30483-30562	Cluster 0	391	80aa	at 100	A
Minc_v4_shac_contig_152_30790-30869	Cluster 0	392	80aa	at 100	A
Minc_v4_shac_contig_152_31094-31173	Cluster 0	393	80aa	at 100	A
Minc_v4_shac_contig_152_31401-31480	Cluster 0	394	80aa	at 100	A
Minc_v4_shac_contig_152_31707-31786	Cluster 0	395	80aa	at 100	A
Minc_v4_shac_contig_152_32013-32092	Cluster 0	396	80aa	at 100	A
Minc_v4_shac_contig_152_32318-32397	Cluster 0	397	80aa	at 100	A
Minc_v4_shac_contig_152_32625-32704	Cluster 0	398	80aa	at 100	A
Minc_v4_shac_contig_152_32931-33010	Cluster 0	399	80aa	at 100	A
Minc_v4_shac_contig_152_33237-33316	Cluster 0	400	80aa	at 100	A
Minc_v4_shac_contig_152_33545-33624	Cluster 0	401	80aa	at 100	A
Minc_v4_shac_contig_152_33851-33930	Cluster 0	402	80aa	at 100	A
Minc_v4_shac_contig_152_34154-34233	Cluster 0	403	80aa	at 100	A
Minc_v4_shac_contig_152_34457-34536	Cluster 0	404	80aa	at 100	A
Minc_v4_shac_contig_152_34762-34841	Cluster 0	405	80aa	at 100	A
Minc_v4_shac_contig_152_35068-35147	Cluster 0	406	80aa	at 100	A
Minc_v4_shac_contig_152_35373-35452	Cluster 0	407	80aa	at 100	A
Minc_v4_shac_contig_152_35678-35757	Cluster 0	408	80aa	at 100	A
Minc_v4_shac_contig_152_35984-36063	Cluster 0	409	80aa	at 100	A
Minc_v4_shac_contig_152_36289-36368	Cluster 0	410	80aa	at 100	A
Minc_v4_shac_contig_152_36595-36674	Cluster 0	411	80aa	at 100	A
Minc_v4_shac_contig_152_36902-36981	Cluster 0	412	80aa	at 100	A
Minc_v4_shac_contig_152_37208-37287	Cluster 0	413	80aa	at 100	A
Minc_v4_shac_contig_152_37515-37594	Cluster 0	414	80aa	at 100	A
Minc_v4_shac_contig_152_37822-37901	Cluster 0	415	80aa	at 100	A
Minc_v4_shac_contig_152_38129-38208	Cluster 0	416	80aa	at 100	A
Minc_v4_shac_contig_152_38436-38515	Cluster 0	417	80aa	at 100	A
Minc_v4_shac_contig_152_38741-38820	Cluster 0	418	80aa	at 100	A
Minc_v4_shac_contig_152_39046-39125	Cluster 0	419	80aa	at 100	A
Minc_v4_shac_contig_152_39352-39431	Cluster 0	420	80aa	at 100	A
Minc_v4_shac_contig_152_39658-39737	Cluster 0	421	80aa	at 100	A
Minc_v4_shac_contig_152_39961-40040	Cluster 0	422	80aa	at 100	A
Minc_v4_shac_contig_152_40268-40347	Cluster 0	423	80aa	at 100	A
Minc_v4_shac_contig_152_40572-40651	Cluster 0	424	80aa	at 100	A
Minc_v4_shac_contig_152_40877-40956	Cluster 0	425	80aa	at 100	A
Minc_v4_shac_contig_152_41183-41262	Cluster 0	426	80aa	at 100	A
Minc_v4_shac_contig_152_41488-41567	Cluster 0	427	80aa	at 100	A
Minc_v4_shac_contig_152_41793-41872	Cluster 0	428	80aa	at 100	A
Minc_v4_shac_contig_152_42100-42179	Cluster 0	429	80aa	at 100	A
Minc_v4_shac_contig_152_42406-42485	Cluster 0	430	80aa	at 100	A
Minc_v4_shac_contig_152_42711-42790	Cluster 0	431	80aa	at 100	A
Minc_v4_shac_contig_152_43017-43096	Cluster 0	432	80aa	at 100	A
Minc_v4_shac_contig_152_43323-43402	Cluster 0	433	80aa	at 100	A
Minc_v4_shac_contig_152_43629-43708	Cluster 0	434	80aa	at 100	A
Minc_v4_shac_contig_152_43935-44014	Cluster 0	435	80aa	at 100	A
Minc_v4_shac_contig_152_44243-44322	Cluster 0	436	80aa	at 100	A
Minc_v4_shac_contig_152_44548-44627	Cluster 0	437	80aa	at 100	A
Minc_v4_shac_contig_152_44853-44932	Cluster 0	438	80aa	at 100	A
Minc_v4_shac_contig_152_45157-45236	Cluster 0	439	80aa	at 100	A
Minc_v4_shac_contig_152_45464-45543	Cluster 0	440	80aa	at 100	A
Minc_v4_shac_contig_152_45771-45850	Cluster 0	441	80aa	at 100	A
Minc_v4_shac_contig_152_46077-46156	Cluster 0	442	80aa	at 100	A
Minc_v4_shac_contig_152_46385-46464	Cluster 0	443	80aa	at 100	A
Minc_v4_shac_contig_152_46691-46770	Cluster 0	444	80aa	at 100	A
Minc_v4_shac_contig_152_46999-47078	Cluster 0	445	80aa	at 100	A
Minc_v4_shac_contig_152_47307-47386	Cluster 0	446	80aa	at 100	A
Minc_v4_shac_contig_152_47614-47693	Cluster 0	447	80aa	at 100	A
Minc_v4_shac_contig_152_47921-48000	Cluster 0	448	80aa	at 100	A
Minc_v4_shac_contig_152_48228-48307	Cluster 0	449	80aa	at 100	A
Minc_v4_shac_contig_152_48535-48614	Cluster 0	450	80aa	at 100	A
Minc_v4_shac_contig_152_48843-48922	Cluster 0	451	80aa	at 100	A
Minc_v4_shac_contig_152_49151-49230	Cluster 0	452	80aa	at 100	A
Minc_v4_shac_contig_152_49457-49536	Cluster 0	453	80aa	at 100	A
Minc_v4_shac_contig_152_49763-49842	Cluster 0	454	80aa	at 100	A
Minc_v4_shac_contig_152_50070-50149	Cluster 0	455	80aa	at 100	A
Minc_v4_shac_contig_152_50377-50456	Cluster 0	456	80aa	at 100	A
Minc_v4_shac_contig_152_50683-50762	Cluster 0	457	80aa	at 100	A
Minc_v4_shac_contig_152_50989-51068	Cluster 0	458	80aa	at 100	A
Minc_v4_shac_contig_152_51296-51375	Cluster 0	459	80aa	at 100	A
Minc_v4_shac_contig_152_51602-51681	Cluster 0	460	80aa	at 100	A
Minc_v4_shac_contig_152_51906-51985	Cluster 0	461	80aa	at 100	A
Minc_v4_shac_contig_152_52210-52289	Cluster 0	462	80aa	at 100	A
Minc_v4_shac_contig_152_52515-52594	Cluster 0	463	80aa	at 100	A
Minc_v4_shac_contig_152_52820-52899	Cluster 0	464	80aa	at 100	A
Minc_v4_shac_contig_152_53126-53205	Cluster 0	465	80aa	at 100	A
Minc_v4_shac_contig_152_53432-53511	Cluster 0	466	80aa	at 100	A
Minc_v4_shac_contig_152_53737-53816	Cluster 0	467	80aa	at 100	A
Minc_v4_shac_contig_152_54983-55062	Cluster 0	468	80aa	at 100	A
Minc_v4_shac_contig_152_55287-55366	Cluster 0	469	80aa	at 100	A
Minc_v4_shac_contig_152_55589-55668	Cluster 0	470	80aa	at 100	A
Minc_v4_shac_contig_152_57136-57215	Cluster 0	471	80aa	at 100	A
Minc_v4_shac_contig_152_57439-57518	Cluster 0	472	80aa	at 100	A
Minc_v4_shac_contig_152_57742-57821	Cluster 0	473	80aa	at 100	A
Minc_v4_shac_contig_152_58998-59077	Cluster 0	474	80aa	at 100	A
Minc_v4_shac_contig_155_218-139	Cluster 0	475	80aa	at 100	N/D
Minc_v4_shac_contig_155_531-452	Cluster 0	476	80aa	at 100	N/D
Minc_v4_shac_contig_155_843-764	Cluster 0	477	80aa	at 100	N/D
Minc_v4_shac_contig_155_1157-1078	Cluster 0	478	80aa	at 100	N/D
Minc_v4_shac_contig_155_1470-1391	Cluster 0	479	80aa	at 100	N/D
Minc_v4_shac_contig_155_1783-1704	Cluster 0	480	80aa	at 100	N/D
Minc_v4_shac_contig_155_2096-2017	Cluster 0	481	80aa	at 100	N/D
Minc_v4_shac_contig_155_2415-2336	Cluster 0	482	80aa	at 100	N/D
Minc_v4_shac_contig_155_2728-2649	Cluster 0	483	80aa	at 100	N/D
Minc_v4_shac_contig_155_3042-2963	Cluster 0	484	80aa	at 100	N/D
Minc_v4_shac_contig_155_3355-3276	Cluster 0	485	80aa	at 100	N/D
Minc_v4_shac_contig_155_3668-3589	Cluster 0	486	80aa	at 100	N/D
Minc_v4_shac_contig_155_3981-3902	Cluster 0	487	80aa	at 100	N/D
Minc_v4_shac_contig_155_4294-4215	Cluster 0	488	80aa	at 100	N/D
Minc_v4_shac_contig_155_4608-4529	Cluster 0	489	80aa	at 100	N/D
Minc_v4_shac_contig_155_4922-4843	Cluster 0	490	80aa	at 100	N/D
Minc_v4_shac_contig_155_5245-5166	Cluster 0	491	80aa	at 100	N/D
Minc_v4_shac_contig_159_182188-182111	Cluster 0	1386	78aa	at 100	N/D
Minc_v4_shac_contig_159_182815-182736	Cluster 0	492	80aa	at 100	N/D
Minc_v4_shac_contig_159_183442-183363	Cluster 0	493	80aa	at 100	N/D
Minc_v4_shac_contig_159_183755-183676	Cluster 0	494	80aa	at 100	N/D
Minc_v4_shac_contig_159_184381-184302	Cluster 0	495	80aa	at 100	N/D
Minc_v4_shac_contig_159_184694-184615	Cluster 0	496	80aa	at 100	N/D
Minc_v4_shac_contig_159_185006-184927	Cluster 0	497	80aa	at 100	N/D
Minc_v4_shac_contig_159_190639-190560	Cluster 0	498	80aa	at 100	N/D
Minc_v4_shac_contig_159_190951-190872	Cluster 0	499	80aa	at 100	N/D
Minc_v4_shac_contig_159_191263-191184	Cluster 0	500	80aa	at 100	N/D
Minc_v4_shac_contig_159_191575-191496	Cluster 0	501	80aa	at 100	N/D
Minc_v4_shac_contig_159_191888-191809	Cluster 0	502	80aa	at 100	N/D
Minc_v4_shac_contig_159_192201-192122	Cluster 0	503	80aa	at 100	N/D
Minc_v4_shac_contig_159_192514-192435	Cluster 0	504	80aa	at 100	N/D
Minc_v4_shac_contig_159_192826-192747	Cluster 0	505	80aa	at 100	N/D
Minc_v4_shac_contig_159_193139-193060	Cluster 0	506	80aa	at 100	N/D
Minc_v4_shac_contig_159_193451-193372	Cluster 0	507	80aa	at 100	N/D
Minc_v4_shac_contig_159_193763-193684	Cluster 0	508	80aa	at 100	N/D
Minc_v4_shac_contig_159_194077-193998	Cluster 0	509	80aa	at 100	N/D
Minc_v4_shac_contig_159_194390-194311	Cluster 0	510	80aa	at 100	N/D
Minc_v4_shac_contig_159_194703-194624	Cluster 0	511	80aa	at 100	N/D
Minc_v4_shac_contig_159_195016-194937	Cluster 0	512	80aa	at 100	N/D
Minc_v4_shac_contig_159_195329-195250	Cluster 0	513	80aa	at 100	N/D
Minc_v4_shac_contig_159_195642-195563	Cluster 0	514	80aa	at 100	N/D
Minc_v4_shac_contig_159_195955-195876	Cluster 0	515	80aa	at 100	N/D
Minc_v4_shac_contig_159_196268-196189	Cluster 0	516	80aa	at 100	N/D
Minc_v4_shac_contig_159_196580-196501	Cluster 0	517	80aa	at 100	N/D
Minc_v4_shac_contig_159_196893-196814	Cluster 0	518	80aa	at 100	N/D
Minc_v4_shac_contig_159_197206-197127	Cluster 0	519	80aa	at 100	N/D
Minc_v4_shac_contig_159_197518-197439	Cluster 0	520	80aa	at 100	N/D
Minc_v4_shac_contig_159_197831-197752	Cluster 0	521	80aa	at 100	N/D
Minc_v4_shac_contig_159_198144-198065	Cluster 0	522	80aa	at 100	N/D
Minc_v4_shac_contig_159_198457-198378	Cluster 0	523	80aa	at 100	N/D
Minc_v4_shac_contig_159_198770-198691	Cluster 0	524	80aa	at 100	N/D
Minc_v4_shac_contig_159_199083-199004	Cluster 0	525	80aa	at 100	N/D
Minc_v4_shac_contig_159_199396-199317	Cluster 0	526	80aa	at 100	N/D
Minc_v4_shac_contig_159_199710-199631	Cluster 0	527	80aa	at 100	N/D
Minc_v4_shac_contig_159_200022-199943	Cluster 0	528	80aa	at 100	N/D
Minc_v4_shac_contig_159_200335-200256	Cluster 0	529	80aa	at 100	N/D
Minc_v4_shac_contig_159_200648-200569	Cluster 0	530	80aa	at 100	N/D
Minc_v4_shac_contig_159_200961-200882	Cluster 0	531	80aa	at 100	N/D
Minc_v4_shac_contig_159_201274-201195	Cluster 0	532	80aa	at 100	N/D
Minc_v4_shac_contig_162_7530-7609	Cluster 0	548	80aa	at 100	A
Minc_v4_shac_contig_162_8390-8469	Cluster 0	549	80aa	at 100	A
Minc_v4_shac_contig_162_9434-9513	Cluster 0	550	80aa	at 100	A
Minc_v4_shac_contig_162_10795-10874	Cluster 0	551	80aa	at 100	A
Minc_v4_shac_contig_162_11834-11913	Cluster 0	552	80aa	at 100	A
Minc_v4_shac_contig_162_12877-12956	Cluster 0	553	80aa	at 100	A
Minc_v4_shac_contig_164_158860-158781	Cluster 0	554	80aa	at 100	A
Minc_v4_shac_contig_164_160226-160147	Cluster 0	555	80aa	at 100	A
Minc_v4_shac_contig_164_160551-160472	Cluster 0	556	80aa	at 100	A
Minc_v4_shac_contig_164_160887-160808	Cluster 0	557	80aa	at 100	A
Minc_v4_shac_contig_164_161202-161123	Cluster 0	558	80aa	at 100	A
Minc_v4_shac_contig_164_161851-161772	Cluster 0	559	80aa	at 100	A
Minc_v4_shac_contig_164_162487-162408	Cluster 0	560	80aa	at 100	A
Minc_v4_shac_contig_164_162802-162723	Cluster 0	561	80aa	at 100	A
Minc_v4_shac_contig_164_163121-163042	Cluster 0	562	80aa	at 100	A
Minc_v4_shac_contig_164_163438-163359	Cluster 0	563	80aa	at 100	A
Minc_v4_shac_contig_164_163751-163672	Cluster 0	564	80aa	at 100	A
Minc_v4_shac_contig_164_164077-163998	Cluster 0	565	80aa	at 100	A
Minc_v4_shac_contig_164_164387-164308	Cluster 0	566	80aa	at 100	A
Minc_v4_shac_contig_164_164697-164618	Cluster 0	567	80aa	at 100	A
Minc_v4_shac_contig_164_165010-164931	Cluster 0	568	80aa	at 100	A
Minc_v4_shac_contig_164_165328-165249	Cluster 0	569	80aa	at 100	A
Minc_v4_shac_contig_164_165638-165559	Cluster 0	570	80aa	at 100	A
Minc_v4_shac_contig_164_165948-165869	Cluster 0	571	80aa	at 100	A
Minc_v4_shac_contig_164_166260-166181	Cluster 0	572	80aa	at 100	A
Minc_v4_shac_contig_164_166574-166495	Cluster 0	573	80aa	at 100	A
Minc_v4_shac_contig_164_166913-166834	Cluster 0	574	80aa	at 100	A
Minc_v4_shac_contig_164_167246-167167	Cluster 0	575	80aa	at 100	A
Minc_v4_shac_contig_164_167554-167475	Cluster 0	576	80aa	at 100	A
Minc_v4_shac_contig_164_167864-167785	Cluster 0	577	80aa	at 100	A
Minc_v4_shac_contig_164_168173-168094	Cluster 0	578	80aa	at 100	A
Minc_v4_shac_contig_164_168498-168419	Cluster 0	579	80aa	at 100	A
Minc_v4_shac_contig_164_169115-169036	Cluster 0	580	80aa	at 100	A
Minc_v4_shac_contig_164_169436-169357	Cluster 0	581	80aa	at 100	A
Minc_v4_shac_contig_164_169749-169670	Cluster 0	582	80aa	at 100	A
Minc_v4_shac_contig_164_170369-170290	Cluster 0	583	80aa	at 100	A
Minc_v4_shac_contig_164_170677-170598	Cluster 0	584	80aa	at 100	A
Minc_v4_shac_contig_164_170988-170909	Cluster 0	585	80aa	at 100	A
Minc_v4_shac_contig_164_171299-171220	Cluster 0	586	80aa	at 100	A
Minc_v4_shac_contig_164_171622-171543	Cluster 0	587	80aa	at 100	A
Minc_v4_shac_contig_199_10489-10568	Cluster 0	588	80aa	at 100	A
Minc_v4_shac_contig_199_11120-11199	Cluster 0	589	80aa	at 100	A
Minc_v4_shac_contig_199_11431-11510	Cluster 0	590	80aa	at 100	A
Minc_v4_shac_contig_199_12053-12132	Cluster 0	591	80aa	at 100	A
Minc_v4_shac_contig_199_12364-12443	Cluster 0	592	80aa	at 100	A
Minc_v4_shac_contig_199_12672-12751	Cluster 0	593	80aa	at 100	A
Minc_v4_shac_contig_199_13292-13371	Cluster 0	594	80aa	at 100	A
Minc_v4_shac_contig_199_13600-13679	Cluster 0	595	80aa	at 100	A
Minc_v4_shac_contig_199_13909-13988	Cluster 0	596	80aa	at 100	A
Minc_v4_shac_contig_199_14218-14297	Cluster 0	597	80aa	at 100	A
Minc_v4_shac_contig_199_14838-14917	Cluster 0	598	80aa	at 100	A
Minc_v4_shac_contig_209_68244-68165	Cluster 0	683	80aa	at 100	A
Minc_v4_shac_contig_209_68575-68496	Cluster 0	684	80aa	at 100	A
Minc_v4_shac_contig_209_68912-68833	Cluster 0	685	80aa	at 100	A
Minc_v4_shac_contig_209_69238-69159	Cluster 0	686	80aa	at 100	A
Minc_v4_shac_contig_209_69571-69492	Cluster 0	687	80aa	at 100	A
Minc_v4_shac_contig_209_69903-69824	Cluster 0	688	80aa	at 100	A
Minc_v4_shac_contig_209_70236-70157	Cluster 0	689	80aa	at 100	A
Minc_v4_shac_contig_209_70550-70471	Cluster 0	690	80aa	at 100	A
Minc_v4_shac_contig_209_71512-71433	Cluster 0	691	80aa	at 100	A
Minc_v4_shac_contig_209_71831-71752	Cluster 0	692	80aa	at 100	A
Minc_v4_shac_contig_209_72161-72082	Cluster 0	693	80aa	at 100	A
Minc_v4_shac_contig_209_72510-72431	Cluster 0	694	80aa	at 100	A
Minc_v4_shac_contig_209_72834-72755	Cluster 0	695	80aa	at 100	A
Minc_v4_shac_contig_209_73167-73088	Cluster 0	696	80aa	at 100	A
Minc_v4_shac_contig_209_73494-73415	Cluster 0	697	80aa	at 100	A
Minc_v4_shac_contig_209_73816-73737	Cluster 0	698	80aa	at 100	A
Minc_v4_shac_contig_209_74141-74062	Cluster 0	699	80aa	at 100	A
Minc_v4_shac_contig_209_74460-74381	Cluster 0	700	80aa	at 100	A
Minc_v4_shac_contig_209_74794-74715	Cluster 0	701	80aa	at 100	A
Minc_v4_shac_contig_239_854-933	Cluster 0	702	80aa	at 100	B
Minc_v4_shac_contig_239_1481-1560	Cluster 0	703	80aa	at 100	B
Minc_v4_shac_contig_239_3364-3443	Cluster 0	704	80aa	at 100	B
Minc_v4_shac_contig_239_3993-4072	Cluster 0	705	80aa	at 100	B
Minc_v4_shac_contig_239_4617-4696	Cluster 0	706	80aa	at 100	B
Minc_v4_shac_contig_239_5557-5636	Cluster 0	707	80aa	at 100	B
Minc_v4_shac_contig_239_6178-6257	Cluster 0	708	80aa	at 100	B
Minc_v4_shac_contig_239_6804-6883	Cluster 0	709	80aa	at 100	B
Minc_v4_shac_contig_239_7428-7507	Cluster 0	710	80aa	at 100	B
Minc_v4_shac_contig_239_8054-8133	Cluster 0	711	80aa	at 100	B
Minc_v4_shac_contig_239_8676-8755	Cluster 0	712	80aa	at 100	B
Minc_v4_shac_contig_239_9306-9385	Cluster 0	713	80aa	at 100	B
Minc_v4_shac_contig_239_9931-10010	Cluster 0	714	80aa	at 100	B
Minc_v4_shac_contig_239_10558-10637	Cluster 0	715	80aa	at 100	B
Minc_v4_shac_contig_239_11178-11257	Cluster 0	716	80aa	at 100	B
Minc_v4_shac_contig_239_11806-11885	Cluster 0	717	80aa	at 100	B
Minc_v4_shac_contig_248_625-704	Cluster 0	718	80aa	at 100	N/D
Minc_v4_shac_contig_258_368-289	Cluster 0	719	80aa	at 100	N/D
Minc_v4_shac_contig_258_682-603	Cluster 0	720	80aa	at 100	N/D
Minc_v4_shac_contig_258_994-915	Cluster 0	721	80aa	at 100	N/D
Minc_v4_shac_contig_258_1307-1228	Cluster 0	722	80aa	at 100	N/D
Minc_v4_shac_contig_258_1620-1541	Cluster 0	723	80aa	at 100	N/D
Minc_v4_shac_contig_258_1933-1854	Cluster 0	724	80aa	at 100	N/D
Minc_v4_shac_contig_258_2246-2167	Cluster 0	725	80aa	at 100	N/D
Minc_v4_shac_contig_258_2560-2481	Cluster 0	726	80aa	at 100	N/D
Minc_v4_shac_contig_258_2873-2794	Cluster 0	727	80aa	at 100	N/D
Minc_v4_shac_contig_258_3187-3108	Cluster 0	728	80aa	at 100	N/D
Minc_v4_shac_contig_258_3500-3421	Cluster 0	729	80aa	at 100	N/D
Minc_v4_shac_contig_258_3813-3734	Cluster 0	730	80aa	at 100	N/D
Minc_v4_shac_contig_258_4126-4047	Cluster 0	731	80aa	at 100	N/D
Minc_v4_shac_contig_258_4438-4359	Cluster 0	732	80aa	at 100	N/D
Minc_v4_shac_contig_258_4751-4672	Cluster 0	733	80aa	at 100	N/D
Minc_v4_shac_contig_258_5063-4984	Cluster 0	734	80aa	at 100	N/D
Minc_v4_shac_contig_258_5376-5297	Cluster 0	735	80aa	at 100	N/D
Minc_v4_shac_contig_258_5688-5609	Cluster 0	736	80aa	at 100	N/D
Minc_v4_shac_contig_258_6001-5922	Cluster 0	737	80aa	at 100	N/D
Minc_v4_shac_contig_258_6313-6234	Cluster 0	738	80aa	at 100	N/D
Minc_v4_shac_contig_258_6626-6547	Cluster 0	739	80aa	at 100	N/D
Minc_v4_shac_contig_258_6938-6859	Cluster 0	740	80aa	at 100	N/D
Minc_v4_shac_contig_258_7252-7173	Cluster 0	741	80aa	at 100	N/D
Minc_v4_shac_contig_258_7566-7487	Cluster 0	742	80aa	at 100	N/D
Minc_v4_shac_contig_258_7879-7800	Cluster 0	743	80aa	at 100	N/D
Minc_v4_shac_contig_258_8192-8113	Cluster 0	744	80aa	at 100	N/D
Minc_v4_shac_contig_258_8505-8426	Cluster 0	745	80aa	at 100	N/D
Minc_v4_shac_contig_258_8817-8738	Cluster 0	746	80aa	at 100	N/D
Minc_v4_shac_contig_258_9130-9051	Cluster 0	747	80aa	at 100	N/D
Minc_v4_shac_contig_258_9442-9363	Cluster 0	748	80aa	at 100	N/D
Minc_v4_shac_contig_258_9754-9675	Cluster 0	749	80aa	at 100	N/D
Minc_v4_shac_contig_258_10067-9988	Cluster 0	750	80aa	at 100	N/D
Minc_v4_shac_contig_258_10381-10302	Cluster 0	751	80aa	at 100	N/D
Minc_v4_shac_contig_258_10695-10616	Cluster 0	752	80aa	at 100	N/D
Minc_v4_shac_contig_258_11008-10929	Cluster 0	753	80aa	at 100	N/D
Minc_v4_shac_contig_258_11321-11242	Cluster 0	754	80aa	at 100	N/D
Minc_v4_shac_contig_258_11634-11555	Cluster 0	755	80aa	at 100	N/D
Minc_v4_shac_contig_258_11946-11867	Cluster 0	756	80aa	at 100	N/D
Minc_v4_shac_contig_258_12259-12180	Cluster 0	757	80aa	at 100	N/D
Minc_v4_shac_contig_258_12572-12493	Cluster 0	758	80aa	at 100	N/D
Minc_v4_shac_contig_258_12885-12806	Cluster 0	759	80aa	at 100	N/D
Minc_v4_shac_contig_258_13198-13119	Cluster 0	760	80aa	at 100	N/D
Minc_v4_shac_contig_258_13510-13431	Cluster 0	761	80aa	at 100	N/D
Minc_v4_shac_contig_258_13823-13744	Cluster 0	762	80aa	at 100	N/D
Minc_v4_shac_contig_258_14136-14057	Cluster 0	763	80aa	at 100	N/D
Minc_v4_shac_contig_258_14449-14370	Cluster 0	764	80aa	at 100	N/D
Minc_v4_shac_contig_258_14762-14683	Cluster 0	765	80aa	at 100	N/D
Minc_v4_shac_contig_258_15075-14996	Cluster 0	766	80aa	at 100	N/D
Minc_v4_shac_contig_258_15388-15309	Cluster 0	767	80aa	at 100	N/D
Minc_v4_shac_contig_258_15700-15621	Cluster 0	768	80aa	at 100	N/D
Minc_v4_shac_contig_258_16014-15935	Cluster 0	769	80aa	at 100	N/D
Minc_v4_shac_contig_258_16327-16248	Cluster 0	770	80aa	at 100	N/D
Minc_v4_shac_contig_258_16641-16562	Cluster 0	771	80aa	at 100	N/D
Minc_v4_shac_contig_258_16953-16874	Cluster 0	772	80aa	at 100	N/D
Minc_v4_shac_contig_258_17267-17188	Cluster 0	773	80aa	at 100	N/D
Minc_v4_shac_contig_258_17580-17501	Cluster 0	774	80aa	at 100	N/D
Minc_v4_shac_contig_258_17893-17814	Cluster 0	775	80aa	at 100	N/D
Minc_v4_shac_contig_258_18206-18127	Cluster 0	776	80aa	at 100	N/D
Minc_v4_shac_contig_258_18519-18440	Cluster 0	777	80aa	at 100	N/D
Minc_v4_shac_contig_258_18833-18754	Cluster 0	778	80aa	at 100	N/D
Minc_v4_shac_contig_258_19146-19067	Cluster 0	779	80aa	at 100	N/D
Minc_v4_shac_contig_258_19459-19380	Cluster 0	780	80aa	at 100	N/D
Minc_v4_shac_contig_258_19772-19693	Cluster 0	781	80aa	at 100	N/D
Minc_v4_shac_contig_258_20085-20006	Cluster 0	782	80aa	at 100	N/D
Minc_v4_shac_contig_258_20398-20319	Cluster 0	783	80aa	at 100	N/D
Minc_v4_shac_contig_258_20712-20633	Cluster 0	784	80aa	at 100	N/D
Minc_v4_shac_contig_258_21025-20946	Cluster 0	785	80aa	at 100	N/D
Minc_v4_shac_contig_258_21338-21259	Cluster 0	786	80aa	at 100	N/D
Minc_v4_shac_contig_258_21651-21572	Cluster 0	787	80aa	at 100	N/D
Minc_v4_shac_contig_258_21965-21886	Cluster 0	788	80aa	at 100	N/D
Minc_v4_shac_contig_258_22278-22199	Cluster 0	789	80aa	at 100	N/D
Minc_v4_shac_contig_258_22591-22512	Cluster 0	790	80aa	at 100	N/D
Minc_v4_shac_contig_258_22905-22826	Cluster 0	791	80aa	at 100	N/D
Minc_v4_shac_contig_258_23218-23139	Cluster 0	792	80aa	at 100	N/D
Minc_v4_shac_contig_258_23530-23451	Cluster 0	793	80aa	at 100	N/D
Minc_v4_shac_contig_258_23843-23764	Cluster 0	794	80aa	at 100	N/D
Minc_v4_shac_contig_258_24156-24077	Cluster 0	795	80aa	at 100	N/D
Minc_v4_shac_contig_258_24469-24390	Cluster 0	796	80aa	at 100	N/D
Minc_v4_shac_contig_258_24782-24703	Cluster 0	797	80aa	at 100	N/D
Minc_v4_shac_contig_258_25095-25016	Cluster 0	798	80aa	at 100	N/D
Minc_v4_shac_contig_258_25408-25329	Cluster 0	799	80aa	at 100	N/D
Minc_v4_shac_contig_258_25721-25642	Cluster 0	800	80aa	at 100	N/D
Minc_v4_shac_contig_258_26034-25955	Cluster 0	801	80aa	at 100	N/D
Minc_v4_shac_contig_258_26348-26269	Cluster 0	802	80aa	at 100	N/D
Minc_v4_shac_contig_258_26661-26582	Cluster 0	803	80aa	at 100	N/D
Minc_v4_shac_contig_258_26974-26895	Cluster 0	804	80aa	at 100	N/D
Minc_v4_shac_contig_258_27287-27208	Cluster 0	805	80aa	at 100	N/D
Minc_v4_shac_contig_258_27600-27521	Cluster 0	806	80aa	at 100	N/D
Minc_v4_shac_contig_258_27913-27834	Cluster 0	807	80aa	at 100	N/D
Minc_v4_shac_contig_258_28226-28147	Cluster 0	808	80aa	at 100	N/D
Minc_v4_shac_contig_258_28538-28459	Cluster 0	809	80aa	at 100	N/D
Minc_v4_shac_contig_258_28851-28772	Cluster 0	810	80aa	at 100	N/D
Minc_v4_shac_contig_258_29164-29085	Cluster 0	811	80aa	at 100	N/D
Minc_v4_shac_contig_258_29477-29398	Cluster 0	812	80aa	at 100	N/D
Minc_v4_shac_contig_258_29790-29711	Cluster 0	813	80aa	at 100	N/D
Minc_v4_shac_contig_258_30102-30023	Cluster 0	814	80aa	at 100	N/D
Minc_v4_shac_contig_258_30416-30337	Cluster 0	815	80aa	at 100	N/D
Minc_v4_shac_contig_258_30729-30650	Cluster 0	816	80aa	at 100	N/D
Minc_v4_shac_contig_258_31043-30964	Cluster 0	817	80aa	at 100	N/D
Minc_v4_shac_contig_258_31355-31276	Cluster 0	818	80aa	at 100	N/D
Minc_v4_shac_contig_258_31669-31590	Cluster 0	819	80aa	at 100	N/D
Minc_v4_shac_contig_258_31982-31903	Cluster 0	820	80aa	at 100	N/D
Minc_v4_shac_contig_258_32295-32216	Cluster 0	821	80aa	at 100	N/D
Minc_v4_shac_contig_258_32608-32529	Cluster 0	822	80aa	at 100	N/D
Minc_v4_shac_contig_258_32921-32842	Cluster 0	823	80aa	at 100	N/D
Minc_v4_shac_contig_258_33234-33155	Cluster 0	824	80aa	at 100	N/D
Minc_v4_shac_contig_258_33548-33469	Cluster 0	825	80aa	at 100	N/D
Minc_v4_shac_contig_258_33861-33782	Cluster 0	826	80aa	at 100	N/D
Minc_v4_shac_contig_258_34175-34096	Cluster 0	827	80aa	at 100	N/D
Minc_v4_shac_contig_258_34489-34410	Cluster 0	828	80aa	at 100	N/D
Minc_v4_shac_contig_258_34802-34723	Cluster 0	829	80aa	at 100	N/D
Minc_v4_shac_contig_258_35116-35037	Cluster 0	830	80aa	at 100	N/D
Minc_v4_shac_contig_258_35430-35351	Cluster 0	831	80aa	at 100	N/D
Minc_v4_shac_contig_258_35742-35663	Cluster 0	832	80aa	at 100	N/D
Minc_v4_shac_contig_258_36055-35976	Cluster 0	833	80aa	at 100	N/D
Minc_v4_shac_contig_258_36368-36289	Cluster 0	834	80aa	at 100	N/D
Minc_v4_shac_contig_258_36680-36601	Cluster 0	835	80aa	at 100	N/D
Minc_v4_shac_contig_258_36994-36915	Cluster 0	836	80aa	at 100	N/D
Minc_v4_shac_contig_258_37309-37230	Cluster 0	837	80aa	at 100	N/D
Minc_v4_shac_contig_258_37623-37544	Cluster 0	838	80aa	at 100	N/D
Minc_v4_shac_contig_258_37936-37857	Cluster 0	839	80aa	at 100	N/D
Minc_v4_shac_contig_258_38250-38171	Cluster 0	840	80aa	at 100	N/D
Minc_v4_shac_contig_258_38564-38485	Cluster 0	841	80aa	at 100	N/D
Minc_v4_shac_contig_258_38878-38799	Cluster 0	842	80aa	at 100	N/D
Minc_v4_shac_contig_258_39191-39112	Cluster 0	843	80aa	at 100	N/D
Minc_v4_shac_contig_258_39504-39425	Cluster 0	844	80aa	at 100	N/D
Minc_v4_shac_contig_258_39819-39740	Cluster 0	845	80aa	at 100	N/D
Minc_v4_shac_contig_258_40133-40054	Cluster 0	846	80aa	at 100	N/D
Minc_v4_shac_contig_258_40446-40367	Cluster 0	847	80aa	at 100	N/D
Minc_v4_shac_contig_258_40758-40679	Cluster 0	848	80aa	at 100	N/D
Minc_v4_shac_contig_258_41072-40993	Cluster 0	849	80aa	at 100	N/D
Minc_v4_shac_contig_258_41385-41306	Cluster 0	850	80aa	at 100	N/D
Minc_v4_shac_contig_258_41699-41620	Cluster 0	851	80aa	at 100	N/D
Minc_v4_shac_contig_258_42012-41933	Cluster 0	852	80aa	at 100	N/D
Minc_v4_shac_contig_258_42325-42246	Cluster 0	853	80aa	at 100	N/D
Minc_v4_shac_contig_258_42639-42560	Cluster 0	854	80aa	at 100	N/D
Minc_v4_shac_contig_258_42952-42873	Cluster 0	855	80aa	at 100	N/D
Minc_v4_shac_contig_258_43265-43186	Cluster 0	856	80aa	at 100	N/D
Minc_v4_shac_contig_258_43577-43498	Cluster 0	857	80aa	at 100	N/D
Minc_v4_shac_contig_281_334-255	Cluster 0	858	80aa	at 100	N/D
Minc_v4_shac_contig_281_732-653	Cluster 0	859	80aa	at 100	N/D
Minc_v4_shac_contig_281_1128-1049	Cluster 0	860	80aa	at 100	N/D
Minc_v4_shac_contig_281_1527-1448	Cluster 0	861	80aa	at 100	N/D
Minc_v4_shac_contig_281_1920-1841	Cluster 0	862	80aa	at 100	N/D
Minc_v4_shac_contig_281_2319-2240	Cluster 0	863	80aa	at 100	N/D
Minc_v4_shac_contig_281_2718-2639	Cluster 0	864	80aa	at 100	N/D
Minc_v4_shac_contig_281_3026-2947	Cluster 0	865	80aa	at 100	N/D
Minc_v4_shac_contig_281_3415-3336	Cluster 0	866	80aa	at 100	N/D
Minc_v4_shac_contig_281_3723-3644	Cluster 0	867	80aa	at 100	N/D
Minc_v4_shac_contig_281_4113-4034	Cluster 0	868	80aa	at 100	N/D
Minc_v4_shac_contig_281_4511-4432	Cluster 0	869	80aa	at 100	N/D
Minc_v4_shac_contig_281_4911-4832	Cluster 0	870	80aa	at 100	N/D
Minc_v4_shac_contig_281_5315-5236	Cluster 0	871	80aa	at 100	N/D
Minc_v4_shac_contig_281_5713-5634	Cluster 0	872	80aa	at 100	N/D
Minc_v4_shac_contig_281_6112-6033	Cluster 0	873	80aa	at 100	N/D
Minc_v4_shac_contig_281_6511-6432	Cluster 0	874	80aa	at 100	N/D
Minc_v4_shac_contig_281_6910-6831	Cluster 0	875	80aa	at 100	N/D
Minc_v4_shac_contig_281_7310-7231	Cluster 0	876	80aa	at 100	N/D
Minc_v4_shac_contig_281_7709-7630	Cluster 0	877	80aa	at 100	N/D
Minc_v4_shac_contig_281_8109-8030	Cluster 0	878	80aa	at 100	N/D
Minc_v4_shac_contig_281_8508-8429	Cluster 0	879	80aa	at 100	N/D
Minc_v4_shac_contig_281_8815-8736	Cluster 0	880	80aa	at 100	N/D
Minc_v4_shac_contig_281_9204-9125	Cluster 0	881	80aa	at 100	N/D
Minc_v4_shac_contig_281_9578-9499	Cluster 0	882	80aa	at 100	N/D
Minc_v4_shac_contig_281_9977-9898	Cluster 0	883	80aa	at 100	N/D
Minc_v4_shac_contig_281_10284-10205	Cluster 0	884	80aa	at 100	N/D
Minc_v4_shac_contig_281_10673-10594	Cluster 0	885	80aa	at 100	N/D
Minc_v4_shac_contig_281_11073-10994	Cluster 0	886	80aa	at 100	N/D
Minc_v4_shac_contig_281_11380-11301	Cluster 0	887	80aa	at 100	N/D
Minc_v4_shac_contig_281_11769-11690	Cluster 0	888	80aa	at 100	N/D
Minc_v4_shac_contig_281_12076-11997	Cluster 0	889	80aa	at 100	N/D
Minc_v4_shac_contig_281_12465-12386	Cluster 0	890	80aa	at 100	N/D
Minc_v4_shac_contig_281_12864-12785	Cluster 0	891	80aa	at 100	N/D
Minc_v4_shac_contig_281_13263-13184	Cluster 0	892	80aa	at 100	N/D
Minc_v4_shac_contig_281_13570-13491	Cluster 0	893	80aa	at 100	N/D
Minc_v4_shac_contig_281_13959-13880	Cluster 0	894	80aa	at 100	N/D
Minc_v4_shac_contig_281_14268-14189	Cluster 0	895	80aa	at 100	N/D
Minc_v4_shac_contig_281_14657-14578	Cluster 0	896	80aa	at 100	N/D
Minc_v4_shac_contig_281_15054-14975	Cluster 0	897	80aa	at 100	N/D
Minc_v4_shac_contig_281_15454-15375	Cluster 0	898	80aa	at 100	N/D
Minc_v4_shac_contig_281_15761-15682	Cluster 0	899	80aa	at 100	N/D
Minc_v4_shac_contig_281_16150-16071	Cluster 0	900	80aa	at 100	N/D
Minc_v4_shac_contig_281_16458-16379	Cluster 0	901	80aa	at 100	N/D
Minc_v4_shac_contig_281_16847-16768	Cluster 0	902	80aa	at 100	N/D
Minc_v4_shac_contig_281_17246-17167	Cluster 0	903	80aa	at 100	N/D
Minc_v4_shac_contig_281_17645-17566	Cluster 0	904	80aa	at 100	N/D
Minc_v4_shac_contig_281_17953-17874	Cluster 0	905	80aa	at 100	N/D
Minc_v4_shac_contig_281_18343-18264	Cluster 0	906	80aa	at 100	N/D
Minc_v4_shac_contig_281_18743-18664	Cluster 0	907	80aa	at 100	N/D
Minc_v4_shac_contig_281_19142-19063	Cluster 0	908	80aa	at 100	N/D
Minc_v4_shac_contig_281_19472-19393	Cluster 0	909	80aa	at 100	N/D
Minc_v4_shac_contig_281_19869-19790	Cluster 0	910	80aa	at 100	N/D
Minc_v4_shac_contig_281_20176-20097	Cluster 0	911	80aa	at 100	N/D
Minc_v4_shac_contig_281_20564-20485	Cluster 0	912	80aa	at 100	N/D
Minc_v4_shac_contig_281_20869-20790	Cluster 0	913	80aa	at 100	N/D
Minc_v4_shac_contig_281_21258-21179	Cluster 0	914	80aa	at 100	N/D
Minc_v4_shac_contig_281_21643-21564	Cluster 0	915	80aa	at 100	N/D
Minc_v4_shac_contig_281_22042-21963	Cluster 0	916	80aa	at 100	N/D
Minc_v4_shac_contig_281_22421-22342	Cluster 0	917	80aa	at 100	N/D
Minc_v4_shac_contig_281_22820-22741	Cluster 0	918	80aa	at 100	N/D
Minc_v4_shac_contig_281_23149-23070	Cluster 0	919	80aa	at 100	N/D
Minc_v4_shac_contig_281_23541-23462	Cluster 0	920	80aa	at 100	N/D
Minc_v4_shac_contig_282_30-109	Cluster 0	921	80aa	at 100	N/D
Minc_v4_shac_contig_282_356-435	Cluster 0	922	80aa	at 100	N/D
Minc_v4_shac_contig_282_676-755	Cluster 0	923	80aa	at 100	N/D
Minc_v4_shac_contig_282_997-1076	Cluster 0	924	80aa	at 100	N/D
Minc_v4_shac_contig_282_1316-1395	Cluster 0	925	80aa	at 100	N/D
Minc_v4_shac_contig_282_1634-1713	Cluster 0	926	80aa	at 100	N/D
Minc_v4_shac_contig_282_1952-2031	Cluster 0	927	80aa	at 100	N/D
Minc_v4_shac_contig_282_2273-2352	Cluster 0	928	80aa	at 100	N/D
Minc_v4_shac_contig_282_2591-2670	Cluster 0	929	80aa	at 100	N/D
Minc_v4_shac_contig_282_2909-2988	Cluster 0	930	80aa	at 100	N/D
Minc_v4_shac_contig_282_3231-3310	Cluster 0	931	80aa	at 100	N/D
Minc_v4_shac_contig_282_3557-3636	Cluster 0	932	80aa	at 100	N/D
Minc_v4_shac_contig_282_3877-3956	Cluster 0	933	80aa	at 100	N/D
Minc_v4_shac_contig_282_4200-4279	Cluster 0	934	80aa	at 100	N/D
Minc_v4_shac_contig_282_4521-4600	Cluster 0	935	80aa	at 100	N/D
Minc_v4_shac_contig_282_4844-4923	Cluster 0	936	80aa	at 100	N/D
Minc_v4_shac_contig_282_5170-5249	Cluster 0	937	80aa	at 100	N/D
Minc_v4_shac_contig_282_5493-5572	Cluster 0	938	80aa	at 100	N/D
Minc_v4_shac_contig_282_5819-5898	Cluster 0	939	80aa	at 100	N/D
Minc_v4_shac_contig_282_6133-6212	Cluster 0	940	80aa	at 100	N/D
Minc_v4_shac_contig_282_6460-6539	Cluster 0	941	80aa	at 100	N/D
Minc_v4_shac_contig_282_6784-6863	Cluster 0	942	80aa	at 100	N/D
Minc_v4_shac_contig_282_7106-7185	Cluster 0	943	80aa	at 100	N/D
Minc_v4_shac_contig_282_7429-7508	Cluster 0	944	80aa	at 100	N/D
Minc_v4_shac_contig_282_7750-7829	Cluster 0	945	80aa	at 100	N/D
Minc_v4_shac_contig_282_8070-8149	Cluster 0	946	80aa	at 100	N/D
Minc_v4_shac_contig_282_8391-8470	Cluster 0	947	80aa	at 100	N/D
Minc_v4_shac_contig_282_8714-8793	Cluster 0	948	80aa	at 100	N/D
Minc_v4_shac_contig_282_9041-9120	Cluster 0	949	80aa	at 100	N/D
Minc_v4_shac_contig_282_9361-9440	Cluster 0	950	80aa	at 100	N/D
Minc_v4_shac_contig_282_9679-9758	Cluster 0	951	80aa	at 100	N/D
Minc_v4_shac_contig_282_10002-10081	Cluster 0	952	80aa	at 100	N/D
Minc_v4_shac_contig_282_10326-10405	Cluster 0	953	80aa	at 100	N/D
Minc_v4_shac_contig_282_10651-10730	Cluster 0	954	80aa	at 100	N/D
Minc_v4_shac_contig_282_10970-11049	Cluster 0	955	80aa	at 100	N/D
Minc_v4_shac_contig_282_11286-11365	Cluster 0	956	80aa	at 100	N/D
Minc_v4_shac_contig_282_11606-11685	Cluster 0	957	80aa	at 100	N/D
Minc_v4_shac_contig_282_11929-12008	Cluster 0	958	80aa	at 100	N/D
Minc_v4_shac_contig_282_12249-12328	Cluster 0	959	80aa	at 100	N/D
Minc_v4_shac_contig_282_12571-12650	Cluster 0	960	80aa	at 100	N/D
Minc_v4_shac_contig_282_12893-12972	Cluster 0	961	80aa	at 100	N/D
Minc_v4_shac_contig_288_4215-4136	Cluster 0	962	80aa	at 100	N/D
Minc_v4_shac_contig_288_5657-5578	Cluster 0	963	80aa	at 100	N/D
Minc_v4_shac_contig_288_5973-5894	Cluster 0	964	80aa	at 100	N/D
Minc_v4_shac_contig_288_8628-8549	Cluster 0	965	80aa	at 100	N/D
Minc_v4_shac_contig_1_4644526-4644448	Cluster 1	696	79aa	at 100	A
Minc_v4_shac_contig_1_4645561-4645483	Cluster 1	697	79aa	at 100	A
Minc_v4_shac_contig_1_4646600-4646522	Cluster 1	698	79aa	at 100	A
Minc_v4_shac_contig_1_4647942-4647864	Cluster 1	699	79aa	at 100	A
Minc_v4_shac_contig_1_4649287-4649209	Cluster 1	700	79aa	at 100	A
Minc_v4_shac_contig_3_1376-1454	Cluster 1	809	79aa	at 100	B
Minc_v4_shac_contig_3_2756-2834	Cluster 1	810	79aa	at 100	B
Minc_v4_shac_contig_3_4129-4207	Cluster 1	811	79aa	at 100	B
Minc_v4_shac_contig_3_5512-5590	Cluster 1	812	79aa	at 100	B
Minc_v4_shac_contig_3_6894-6972	Cluster 1	813	79aa	at 100	B
Minc_v4_shac_contig_3_8273-8351	Cluster 1	814	79aa	at 100	B
Minc_v4_shac_contig_3_9655-9733	Cluster 1	815	79aa	at 100	B
Minc_v4_shac_contig_3_11041-11119	Cluster 1	816	79aa	at 100	B
Minc_v4_shac_contig_3_12424-12502	Cluster 1	817	79aa	at 100	B
Minc_v4_shac_contig_3_13498-13576	Cluster 1	818	79aa	at 100	B
Minc_v4_shac_contig_6_3355902-3355824	Cluster 1	858	79aa	at 100	A
Minc_v4_shac_contig_6_3356590-3356512	Cluster 1	859	79aa	at 100	A
Minc_v4_shac_contig_6_3357515-3357437	Cluster 1	860	79aa	at 100	A
Minc_v4_shac_contig_6_3358200-3358122	Cluster 1	861	79aa	at 100	A
Minc_v4_shac_contig_6_3359121-3359043	Cluster 1	862	79aa	at 100	A
Minc_v4_shac_contig_6_3359808-3359730	Cluster 1	863	79aa	at 100	A
Minc_v4_shac_contig_6_3360732-3360654	Cluster 1	864	79aa	at 100	A
Minc_v4_shac_contig_6_3361418-3361340	Cluster 1	865	79aa	at 100	A
Minc_v4_shac_contig_6_3362339-3362261	Cluster 1	866	79aa	at 100	A
Minc_v4_shac_contig_6_3363021-3362943	Cluster 1	867	79aa	at 100	A
Minc_v4_shac_contig_6_3363944-3363866	Cluster 1	868	79aa	at 100	A
Minc_v4_shac_contig_6_3364631-3364553	Cluster 1	869	79aa	at 100	A
Minc_v4_shac_contig_6_3365557-3365479	Cluster 1	870	79aa	at 100	A
Minc_v4_shac_contig_6_3366478-3366400	Cluster 1	871	79aa	at 100	A
Minc_v4_shac_contig_6_3367165-3367087	Cluster 1	872	79aa	at 100	A
Minc_v4_shac_contig_6_3368086-3368008	Cluster 1	873	79aa	at 100	A
Minc_v4_shac_contig_6_3368771-3368693	Cluster 1	874	79aa	at 100	A
Minc_v4_shac_contig_6_3369694-3369616	Cluster 1	875	79aa	at 100	A
Minc_v4_shac_contig_6_3370379-3370301	Cluster 1	876	79aa	at 100	A
Minc_v4_shac_contig_6_3371300-3371222	Cluster 1	877	79aa	at 100	A
Minc_v4_shac_contig_6_3371985-3371907	Cluster 1	878	79aa	at 100	A
Minc_v4_shac_contig_6_3372906-3372828	Cluster 1	879	79aa	at 100	A
Minc_v4_shac_contig_6_3373591-3373513	Cluster 1	880	79aa	at 100	A
Minc_v4_shac_contig_6_3374511-3374433	Cluster 1	881	79aa	at 100	A
Minc_v4_shac_contig_6_3375507-3375429	Cluster 1	882	79aa	at 100	A
Minc_v4_shac_contig_9_512-590	Cluster 1	895	79aa	at 100	N/D
Minc_v4_shac_contig_9_1230-1308	Cluster 1	896	79aa	at 100	N/D
Minc_v4_shac_contig_9_1832-1910	Cluster 1	897	79aa	at 100	N/D
Minc_v4_shac_contig_9_2549-2627	Cluster 1	898	79aa	at 100	N/D
Minc_v4_shac_contig_9_3152-3230	Cluster 1	899	79aa	at 100	N/D
Minc_v4_shac_contig_9_3869-3947	Cluster 1	900	79aa	at 100	N/D
Minc_v4_shac_contig_9_4469-4547	Cluster 1	901	79aa	at 100	N/D
Minc_v4_shac_contig_9_5187-5265	Cluster 1	902	79aa	at 100	N/D
Minc_v4_shac_contig_9_5789-5867	Cluster 1	903	79aa	at 100	N/D
Minc_v4_shac_contig_10_53215-53293	Cluster 1	701	79aa	at 100	B
Minc_v4_shac_contig_10_55149-55227	Cluster 1	702	79aa	at 100	B
Minc_v4_shac_contig_12_18506-18584	Cluster 1	723	79aa	at 100	B
Minc_v4_shac_contig_12_19169-19247	Cluster 1	724	79aa	at 100	B
Minc_v4_shac_contig_12_19833-19911	Cluster 1	725	79aa	at 100	B
Minc_v4_shac_contig_16_2722236-2722158	Cluster 1	731	79aa	at 100	A
Minc_v4_shac_contig_16_2722834-2722756	Cluster 1	732	79aa	at 100	A
Minc_v4_shac_contig_16_2723434-2723356	Cluster 1	733	79aa	at 100	A
Minc_v4_shac_contig_16_2724037-2723959	Cluster 1	734	79aa	at 100	A
Minc_v4_shac_contig_16_2724644-2724566	Cluster 1	735	79aa	at 100	A
Minc_v4_shac_contig_16_2725247-2725169	Cluster 1	736	79aa	at 100	A
Minc_v4_shac_contig_16_2725847-2725769	Cluster 1	737	79aa	at 100	A
Minc_v4_shac_contig_16_2726453-2726375	Cluster 1	738	79aa	at 100	A
Minc_v4_shac_contig_16_2727053-2726975	Cluster 1	739	79aa	at 100	A
Minc_v4_shac_contig_16_2727652-2727574	Cluster 1	740	79aa	at 100	A
Minc_v4_shac_contig_16_2728254-2728176	Cluster 1	741	79aa	at 100	A
Minc_v4_shac_contig_16_2728855-2728777	Cluster 1	742	79aa	at 100	A
Minc_v4_shac_contig_16_2730714-2730636	Cluster 1	743	79aa	at 100	A
Minc_v4_shac_contig_16_2731629-2731551	Cluster 1	744	79aa	at 100	A
Minc_v4_shac_contig_16_2732861-2732783	Cluster 1	745	79aa	at 100	A
Minc_v4_shac_contig_16_2734396-2734318	Cluster 1	746	79aa	at 100	A
Minc_v4_shac_contig_16_2736586-2736508	Cluster 1	747	79aa	at 100	A
Minc_v4_shac_contig_32_6977-7055	Cluster 1	819	79aa	at 100	A
Minc_v4_shac_contig_32_8574-8652	Cluster 1	820	79aa	at 100	A
Minc_v4_shac_contig_46_11635-11713	Cluster 1	821	79aa	at 100	A
Minc_v4_shac_contig_46_12587-12665	Cluster 1	822	79aa	at 100	A
Minc_v4_shac_contig_46_13543-13621	Cluster 1	823	79aa	at 100	A
Minc_v4_shac_contig_46_14500-14578	Cluster 1	824	79aa	at 100	A
Minc_v4_shac_contig_46_15461-15539	Cluster 1	825	79aa	at 100	A
Minc_v4_shac_contig_46_16438-16516	Cluster 1	826	79aa	at 100	A
Minc_v4_shac_contig_46_17392-17470	Cluster 1	827	79aa	at 100	A
Minc_v4_shac_contig_46_18363-18441	Cluster 1	828	79aa	at 100	A
Minc_v4_shac_contig_46_19318-19396	Cluster 1	829	79aa	at 100	A
Minc_v4_shac_contig_46_19948-20026	Cluster 1	830	79aa	at 100	A
Minc_v4_shac_contig_47_1535474-1535396	Cluster 1	831	79aa	at 100	B
Minc_v4_shac_contig_47_1536173-1536095	Cluster 1	832	79aa	at 100	B
Minc_v4_shac_contig_47_1536874-1536796	Cluster 1	833	79aa	at 100	B
Minc_v4_shac_contig_47_1537571-1537493	Cluster 1	834	79aa	at 100	B
Minc_v4_shac_contig_47_1538269-1538191	Cluster 1	835	79aa	at 100	B
Minc_v4_shac_contig_47_1538966-1538888	Cluster 1	836	79aa	at 100	B
Minc_v4_shac_contig_47_1539664-1539586	Cluster 1	837	79aa	at 100	B
Minc_v4_shac_contig_47_1540363-1540285	Cluster 1	838	79aa	at 100	B
Minc_v4_shac_contig_47_1541061-1540983	Cluster 1	839	79aa	at 100	B
Minc_v4_shac_contig_47_1541760-1541682	Cluster 1	840	79aa	at 100	B
Minc_v4_shac_contig_47_1542456-1542378	Cluster 1	841	79aa	at 100	B
Minc_v4_shac_contig_47_1543152-1543074	Cluster 1	842	79aa	at 100	B
Minc_v4_shac_contig_47_1544163-1544085	Cluster 1	843	79aa	at 100	B
Minc_v4_shac_contig_47_1545175-1545097	Cluster 1	844	79aa	at 100	B
Minc_v4_shac_contig_54_13580-13658	Cluster 1	845	79aa	at 100	B
Minc_v4_shac_contig_54_14902-14980	Cluster 1	846	79aa	at 100	B
Minc_v4_shac_contig_54_15570-15648	Cluster 1	847	79aa	at 100	B
Minc_v4_shac_contig_54_16236-16314	Cluster 1	848	79aa	at 100	B
Minc_v4_shac_contig_54_16901-16979	Cluster 1	849	79aa	at 100	B
Minc_v4_shac_contig_54_17776-17854	Cluster 1	850	79aa	at 100	B
Minc_v4_shac_contig_54_18440-18518	Cluster 1	851	79aa	at 100	B
Minc_v4_shac_contig_54_19105-19183	Cluster 1	852	79aa	at 100	B
Minc_v4_shac_contig_55_6038-6116	Cluster 1	853	79aa	at 100	A
Minc_v4_shac_contig_55_6704-6782	Cluster 1	854	79aa	at 100	A
Minc_v4_shac_contig_55_7368-7446	Cluster 1	855	79aa	at 100	A
Minc_v4_shac_contig_55_8032-8110	Cluster 1	856	79aa	at 100	A
Minc_v4_shac_contig_57_22893-22971	Cluster 1	857	79aa	at 100	A
Minc_v4_shac_contig_61_6362-6440	Cluster 1	883	79aa	at 100	A
Minc_v4_shac_contig_61_9574-9652	Cluster 1	884	79aa	at 100	A
Minc_v4_shac_contig_61_10377-10455	Cluster 1	885	79aa	at 100	A
Minc_v4_shac_contig_61_11180-11258	Cluster 1	886	79aa	at 100	A
Minc_v4_shac_contig_74_906873-906795	Cluster 1	887	79aa	at 100	B
Minc_v4_shac_contig_74_907617-907539	Cluster 1	888	79aa	at 100	B
Minc_v4_shac_contig_74_908352-908274	Cluster 1	889	79aa	at 100	B
Minc_v4_shac_contig_74_909092-909014	Cluster 1	890	79aa	at 100	B
Minc_v4_shac_contig_74_909827-909749	Cluster 1	891	79aa	at 100	B
Minc_v4_shac_contig_74_910560-910482	Cluster 1	892	79aa	at 100	B
Minc_v4_shac_contig_74_911297-911219	Cluster 1	893	79aa	at 100	B
Minc_v4_shac_contig_76_905399-905321	Cluster 1	894	79aa	at 100	B
Minc_v4_shac_contig_94_652962-652884	Cluster 1	904	79aa	at 100	A
Minc_v4_shac_contig_97_236-314	Cluster 1	905	79aa	at 100	A
Minc_v4_shac_contig_97_1393-1471	Cluster 1	906	79aa	at 100	A
Minc_v4_shac_contig_97_2568-2646	Cluster 1	907	79aa	at 100	A
Minc_v4_shac_contig_97_3726-3804	Cluster 1	908	79aa	at 100	A
Minc_v4_shac_contig_97_4890-4968	Cluster 1	909	79aa	at 100	A
Minc_v4_shac_contig_97_6048-6126	Cluster 1	910	79aa	at 100	A
Minc_v4_shac_contig_97_7207-7285	Cluster 1	911	79aa	at 100	A
Minc_v4_shac_contig_97_8372-8450	Cluster 1	912	79aa	at 100	A
Minc_v4_shac_contig_97_9533-9611	Cluster 1	913	79aa	at 100	A
Minc_v4_shac_contig_97_10693-10771	Cluster 1	914	79aa	at 100	A
Minc_v4_shac_contig_97_11872-11950	Cluster 1	915	79aa	at 100	A
Minc_v4_shac_contig_97_13502-13580	Cluster 1	916	79aa	at 100	A
Minc_v4_shac_contig_97_14307-14385	Cluster 1	917	79aa	at 100	A
Minc_v4_shac_contig_97_15109-15187	Cluster 1	918	79aa	at 100	A
Minc_v4_shac_contig_97_15913-15991	Cluster 1	919	79aa	at 100	A
Minc_v4_shac_contig_97_16714-16792	Cluster 1	920	79aa	at 100	A
Minc_v4_shac_contig_103_544380-544302	Cluster 1	703	79aa	at 100	B
Minc_v4_shac_contig_103_544985-544907	Cluster 1	704	79aa	at 100	B
Minc_v4_shac_contig_103_545588-545510	Cluster 1	705	79aa	at 100	B
Minc_v4_shac_contig_103_546194-546116	Cluster 1	706	79aa	at 100	B
Minc_v4_shac_contig_103_546797-546719	Cluster 1	707	79aa	at 100	B
Minc_v4_shac_contig_103_547326-547248	Cluster 1	708	79aa	at 100	B
Minc_v4_shac_contig_103_547935-547857	Cluster 1	709	79aa	at 100	B
Minc_v4_shac_contig_106_7981-8059	Cluster 1	710	79aa	at 100	A
Minc_v4_shac_contig_106_8516-8594	Cluster 1	711	79aa	at 100	A
Minc_v4_shac_contig_115_351342-351264	Cluster 1	712	79aa	at 100	A
Minc_v4_shac_contig_115_352780-352702	Cluster 1	713	79aa	at 100	A
Minc_v4_shac_contig_115_354215-354137	Cluster 1	714	79aa	at 100	A
Minc_v4_shac_contig_115_355657-355579	Cluster 1	715	79aa	at 100	A
Minc_v4_shac_contig_115_357096-357018	Cluster 1	716	79aa	at 100	A
Minc_v4_shac_contig_115_358533-358455	Cluster 1	717	79aa	at 100	A
Minc_v4_shac_contig_115_359971-359893	Cluster 1	718	79aa	at 100	A
Minc_v4_shac_contig_115_361407-361329	Cluster 1	719	79aa	at 100	A
Minc_v4_shac_contig_115_363152-363074	Cluster 1	720	79aa	at 100	A
Minc_v4_shac_contig_115_364588-364510	Cluster 1	721	79aa	at 100	A
Minc_v4_shac_contig_115_366637-366559	Cluster 1	722	79aa	at 100	A
Minc_v4_shac_contig_152_54679-54757	Cluster 1	726	79aa	at 100	A
Minc_v4_shac_contig_152_56832-56910	Cluster 1	727	79aa	at 100	A
Minc_v4_shac_contig_152_58693-58771	Cluster 1	728	79aa	at 100	A
Minc_v4_shac_contig_157_15068-15146	Cluster 1	729	79aa	at 100	A
Minc_v4_shac_contig_157_16215-16293	Cluster 1	730	79aa	at 100	A
Minc_v4_shac_contig_162_8248-8326	Cluster 1	748	79aa	at 100	A
Minc_v4_shac_contig_162_9110-9188	Cluster 1	749	79aa	at 100	A
Minc_v4_shac_contig_162_10158-10236	Cluster 1	750	79aa	at 100	A
Minc_v4_shac_contig_162_11515-11593	Cluster 1	751	79aa	at 100	A
Minc_v4_shac_contig_162_12553-12631	Cluster 1	752	79aa	at 100	A
Minc_v4_shac_contig_162_13602-13680	Cluster 1	753	79aa	at 100	A
Minc_v4_shac_contig_162_14330-14408	Cluster 1	754	79aa	at 100	A
Minc_v4_shac_contig_162_15052-15130	Cluster 1	755	79aa	at 100	A
Minc_v4_shac_contig_197_79130-79052	Cluster 1	756	79aa	at 100	A
Minc_v4_shac_contig_197_79740-79662	Cluster 1	757	79aa	at 100	A
Minc_v4_shac_contig_197_80353-80275	Cluster 1	758	79aa	at 100	A
Minc_v4_shac_contig_197_80962-80884	Cluster 1	759	79aa	at 100	A
Minc_v4_shac_contig_197_81574-81496	Cluster 1	760	79aa	at 100	A
Minc_v4_shac_contig_197_82197-82119	Cluster 1	761	79aa	at 100	A
Minc_v4_shac_contig_197_82808-82730	Cluster 1	762	79aa	at 100	A
Minc_v4_shac_contig_197_83417-83339	Cluster 1	763	79aa	at 100	A
Minc_v4_shac_contig_197_84025-83947	Cluster 1	764	79aa	at 100	A
Minc_v4_shac_contig_197_84631-84553	Cluster 1	765	79aa	at 100	A
Minc_v4_shac_contig_197_85647-85569	Cluster 1	766	79aa	at 100	A
Minc_v4_shac_contig_197_86660-86582	Cluster 1	767	79aa	at 100	A
Minc_v4_shac_contig_197_87682-87604	Cluster 1	768	79aa	at 100	A
Minc_v4_shac_contig_197_89097-89019	Cluster 1	769	79aa	at 100	A
Minc_v4_shac_contig_197_90917-90839	Cluster 1	770	79aa	at 100	A
Minc_v4_shac_contig_209_54526-54448	Cluster 1	771	79aa	at 100	A
Minc_v4_shac_contig_209_55064-54986	Cluster 1	772	79aa	at 100	A
Minc_v4_shac_contig_209_55595-55517	Cluster 1	773	79aa	at 100	A
Minc_v4_shac_contig_209_56119-56041	Cluster 1	774	79aa	at 100	A
Minc_v4_shac_contig_209_56652-56574	Cluster 1	775	79aa	at 100	A
Minc_v4_shac_contig_209_57183-57105	Cluster 1	776	79aa	at 100	A
Minc_v4_shac_contig_209_57716-57638	Cluster 1	777	79aa	at 100	A
Minc_v4_shac_contig_209_58240-58162	Cluster 1	778	79aa	at 100	A
Minc_v4_shac_contig_209_58768-58690	Cluster 1	779	79aa	at 100	A
Minc_v4_shac_contig_209_59297-59219	Cluster 1	780	79aa	at 100	A
Minc_v4_shac_contig_209_59828-59750	Cluster 1	781	79aa	at 100	A
Minc_v4_shac_contig_209_60357-60279	Cluster 1	782	79aa	at 100	A
Minc_v4_shac_contig_209_60891-60813	Cluster 1	783	79aa	at 100	A
Minc_v4_shac_contig_209_61422-61344	Cluster 1	784	79aa	at 100	A
Minc_v4_shac_contig_209_61952-61874	Cluster 1	785	79aa	at 100	A
Minc_v4_shac_contig_209_62481-62403	Cluster 1	786	79aa	at 100	A
Minc_v4_shac_contig_209_63011-62933	Cluster 1	787	79aa	at 100	A
Minc_v4_shac_contig_209_63544-63466	Cluster 1	788	79aa	at 100	A
Minc_v4_shac_contig_209_64073-63995	Cluster 1	789	79aa	at 100	A
Minc_v4_shac_contig_209_64603-64525	Cluster 1	790	79aa	at 100	A
Minc_v4_shac_contig_209_65135-65057	Cluster 1	791	79aa	at 100	A
Minc_v4_shac_contig_209_65663-65585	Cluster 1	792	79aa	at 100	A
Minc_v4_shac_contig_209_66200-66122	Cluster 1	793	79aa	at 100	A
Minc_v4_shac_contig_209_66734-66656	Cluster 1	794	79aa	at 100	A
Minc_v4_shac_contig_209_67265-67187	Cluster 1	795	79aa	at 100	A
Minc_v4_shac_contig_209_67794-67716	Cluster 1	796	79aa	at 100	A
Minc_v4_shac_contig_215_60003-59925	Cluster 1	797	79aa	at 100	N/D
Minc_v4_shac_contig_248_292-369	Cluster 1	921	78aa	at 100	N/D
Minc_v4_shac_contig_248_1250-1328	Cluster 1	798	79aa	at 100	N/D
Minc_v4_shac_contig_248_1888-1966	Cluster 1	799	79aa	at 100	N/D
Minc_v4_shac_contig_248_2517-2595	Cluster 1	800	79aa	at 100	N/D
Minc_v4_shac_contig_248_3140-3218	Cluster 1	801	79aa	at 100	N/D
Minc_v4_shac_contig_248_3765-3843	Cluster 1	802	79aa	at 100	N/D
Minc_v4_shac_contig_248_4397-4475	Cluster 1	803	79aa	at 100	N/D
Minc_v4_shac_contig_248_5028-5106	Cluster 1	804	79aa	at 100	N/D
Minc_v4_shac_contig_248_5657-5735	Cluster 1	805	79aa	at 100	N/D
Minc_v4_shac_contig_248_6288-6366	Cluster 1	806	79aa	at 100	N/D
Minc_v4_shac_contig_248_6922-7000	Cluster 1	807	79aa	at 100	N/D
Minc_v4_shac_contig_248_7544-7622	Cluster 1	808	79aa	at 100	N/D
Minc_v4_shac_contig_12_20501-20579	Cluster 2	499	79aa	at 100	B
Minc_v4_shac_contig_20_2415948-2415870	Cluster 2	506	79aa	at 100	A
Minc_v4_shac_contig_20_2416491-2416413	Cluster 2	507	79aa	at 100	A
Minc_v4_shac_contig_20_2417038-2416960	Cluster 2	508	79aa	at 100	A
Minc_v4_shac_contig_20_2417605-2417527	Cluster 2	509	79aa	at 100	A
Minc_v4_shac_contig_20_2418139-2418061	Cluster 2	510	79aa	at 100	A
Minc_v4_shac_contig_20_2418688-2418610	Cluster 2	511	79aa	at 100	A
Minc_v4_shac_contig_20_2419235-2419157	Cluster 2	512	79aa	at 100	A
Minc_v4_shac_contig_20_2419780-2419702	Cluster 2	513	79aa	at 100	A
Minc_v4_shac_contig_20_2420329-2420251	Cluster 2	514	79aa	at 100	A
Minc_v4_shac_contig_20_2420876-2420798	Cluster 2	515	79aa	at 100	A
Minc_v4_shac_contig_39_1797991-1797913	Cluster 2	516	79aa	at 100	B
Minc_v4_shac_contig_39_1799920-1799842	Cluster 2	517	79aa	at 100	B
Minc_v4_shac_contig_39_1800885-1800807	Cluster 2	518	79aa	at 100	B
Minc_v4_shac_contig_39_1802812-1802734	Cluster 2	519	79aa	at 100	B
Minc_v4_shac_contig_39_1803778-1803700	Cluster 2	520	79aa	at 100	B
Minc_v4_shac_contig_61_2316-2394	Cluster 2	521	79aa	at 100	A
Minc_v4_shac_contig_61_3929-4007	Cluster 2	522	79aa	at 100	A
Minc_v4_shac_contig_61_5144-5222	Cluster 2	523	79aa	at 100	A
Minc_v4_shac_contig_61_7168-7246	Cluster 2	524	79aa	at 100	A
Minc_v4_shac_contig_61_8355-8433	Cluster 2	525	79aa	at 100	A
Minc_v4_shac_contig_66_293389-293311	Cluster 2	526	79aa	at 100	N/D
Minc_v4_shac_contig_66_294101-294023	Cluster 2	527	79aa	at 100	N/D
Minc_v4_shac_contig_66_296594-296516	Cluster 2	528	79aa	at 100	N/D
Minc_v4_shac_contig_79_856219-856141	Cluster 2	529	79aa	at 100	A
Minc_v4_shac_contig_79_858912-858834	Cluster 2	530	79aa	at 100	A
Minc_v4_shac_contig_157_9929-10007	Cluster 2	500	79aa	at 100	A
Minc_v4_shac_contig_157_11089-11167	Cluster 2	501	79aa	at 100	A
Minc_v4_shac_contig_157_12231-12309	Cluster 2	502	79aa	at 100	A
Minc_v4_shac_contig_157_17851-17929	Cluster 2	503	79aa	at 100	A
Minc_v4_shac_contig_164_156429-156351	Cluster 2	504	79aa	at 100	A
Minc_v4_shac_contig_164_159174-159096	Cluster 2	505	79aa	at 100	A
Minc_v4_shac_contig_1_4637789-4637711	Cluster 3	210	79aa	at 100	A
Minc_v4_shac_contig_1_4638503-4638425	Cluster 3	211	79aa	at 100	A
Minc_v4_shac_contig_1_4639217-4639139	Cluster 3	212	79aa	at 100	A
Minc_v4_shac_contig_1_4639929-4639851	Cluster 3	213	79aa	at 100	A
Minc_v4_shac_contig_1_4640644-4640566	Cluster 3	214	79aa	at 100	A
Minc_v4_shac_contig_1_4641357-4641279	Cluster 3	215	79aa	at 100	A
Minc_v4_shac_contig_1_4642069-4641991	Cluster 3	216	79aa	at 100	A
Minc_v4_shac_contig_1_4642784-4642706	Cluster 3	217	79aa	at 100	A
Minc_v4_shac_contig_1_4643497-4643419	Cluster 3	218	79aa	at 100	A
Minc_v4_shac_contig_4_4584-4662	Cluster 3	209	79aa	at 100	B
Minc_v4_shac_contig_4_5684-5762	Cluster 3	268	79aa	at 100	B
Minc_v4_shac_contig_4_6691-6769	Cluster 3	269	79aa	at 100	B
Minc_v4_shac_contig_4_7303-7381	Cluster 3	270	79aa	at 100	B
Minc_v4_shac_contig_4_8517-8595	Cluster 3	271	79aa	at 100	B
Minc_v4_shac_contig_4_9122-9200	Cluster 3	272	79aa	at 100	B
Minc_v4_shac_contig_57_22142-22220	Cluster 3	273	79aa	at 100	A
Minc_v4_shac_contig_57_23646-23724	Cluster 3	274	79aa	at 100	A
Minc_v4_shac_contig_58_10843-10921	Cluster 3	275	79aa	at 100	A
Minc_v4_shac_contig_67_983166-983088	Cluster 3	276	79aa	at 100	N/D
Minc_v4_shac_contig_67_983788-983710	Cluster 3	277	79aa	at 100	N/D
Minc_v4_shac_contig_67_984408-984330	Cluster 3	278	79aa	at 100	N/D
Minc_v4_shac_contig_67_985028-984950	Cluster 3	279	79aa	at 100	N/D
Minc_v4_shac_contig_67_985649-985571	Cluster 3	280	79aa	at 100	N/D
Minc_v4_shac_contig_67_986269-986191	Cluster 3	281	79aa	at 100	N/D
Minc_v4_shac_contig_67_986889-986811	Cluster 3	282	79aa	at 100	N/D
Minc_v4_shac_contig_67_987510-987432	Cluster 3	283	79aa	at 100	N/D
Minc_v4_shac_contig_67_988130-988052	Cluster 3	284	79aa	at 100	N/D
Minc_v4_shac_contig_67_988752-988674	Cluster 3	285	79aa	at 100	N/D
Minc_v4_shac_contig_67_989373-989295	Cluster 3	286	79aa	at 100	N/D
Minc_v4_shac_contig_67_989993-989915	Cluster 3	287	79aa	at 100	N/D
Minc_v4_shac_contig_67_990617-990539	Cluster 3	288	79aa	at 100	N/D
Minc_v4_shac_contig_67_991238-991160	Cluster 3	289	79aa	at 100	N/D
Minc_v4_shac_contig_67_991859-991781	Cluster 3	290	79aa	at 100	N/D
Minc_v4_shac_contig_67_992480-992402	Cluster 3	291	79aa	at 100	N/D
Minc_v4_shac_contig_79_851051-850973	Cluster 3	292	79aa	at 100	A
Minc_v4_shac_contig_79_851747-851669	Cluster 3	293	79aa	at 100	A
Minc_v4_shac_contig_94_651030-650952	Cluster 3	294	79aa	at 100	A
Minc_v4_shac_contig_94_652144-652066	Cluster 3	295	79aa	at 100	A
Minc_v4_shac_contig_94_654062-653984	Cluster 3	296	79aa	at 100	A
Minc_v4_shac_contig_94_655175-655097	Cluster 3	297	79aa	at 100	A
Minc_v4_shac_contig_94_656285-656207	Cluster 3	298	79aa	at 100	A
Minc_v4_shac_contig_94_657394-657316	Cluster 3	299	79aa	at 100	A
Minc_v4_shac_contig_132_286345-286267	Cluster 3	219	79aa	at 100	A
Minc_v4_shac_contig_132_287099-287021	Cluster 3	220	79aa	at 100	A
Minc_v4_shac_contig_132_287858-287780	Cluster 3	221	79aa	at 100	A
Minc_v4_shac_contig_132_288922-288844	Cluster 3	222	79aa	at 100	A
Minc_v4_shac_contig_132_289987-289909	Cluster 3	223	79aa	at 100	A
Minc_v4_shac_contig_132_291055-290977	Cluster 3	224	79aa	at 100	A
Minc_v4_shac_contig_132_292110-292032	Cluster 3	225	79aa	at 100	A
Minc_v4_shac_contig_132_293177-293099	Cluster 3	226	79aa	at 100	A
Minc_v4_shac_contig_132_294249-294171	Cluster 3	227	79aa	at 100	A
Minc_v4_shac_contig_132_295319-295241	Cluster 3	228	79aa	at 100	A
Minc_v4_shac_contig_132_296368-296290	Cluster 3	229	79aa	at 100	A
Minc_v4_shac_contig_132_297435-297357	Cluster 3	230	79aa	at 100	A
Minc_v4_shac_contig_132_298508-298430	Cluster 3	231	79aa	at 100	A
Minc_v4_shac_contig_132_299580-299502	Cluster 3	232	79aa	at 100	A
Minc_v4_shac_contig_132_305317-305239	Cluster 3	233	79aa	at 100	A
Minc_v4_shac_contig_152_59937-60015	Cluster 3	234	79aa	at 100	A
Minc_v4_shac_contig_152_60563-60641	Cluster 3	235	79aa	at 100	A
Minc_v4_shac_contig_152_61187-61265	Cluster 3	236	79aa	at 100	A
Minc_v4_shac_contig_152_61808-61886	Cluster 3	237	79aa	at 100	A
Minc_v4_shac_contig_152_62406-62484	Cluster 3	238	79aa	at 100	A
Minc_v4_shac_contig_152_63006-63084	Cluster 3	239	79aa	at 100	A
Minc_v4_shac_contig_152_63628-63706	Cluster 3	240	79aa	at 100	A
Minc_v4_shac_contig_152_64255-64333	Cluster 3	241	79aa	at 100	A
Minc_v4_shac_contig_152_64878-64956	Cluster 3	242	79aa	at 100	A
Minc_v4_shac_contig_152_65501-65579	Cluster 3	243	79aa	at 100	A
Minc_v4_shac_contig_152_66125-66203	Cluster 3	244	79aa	at 100	A
Minc_v4_shac_contig_199_84494-84416	Cluster 3	245	79aa	at 100	A
Minc_v4_shac_contig_199_85240-85162	Cluster 3	246	79aa	at 100	A
Minc_v4_shac_contig_199_85986-85908	Cluster 3	247	79aa	at 100	A
Minc_v4_shac_contig_199_86730-86652	Cluster 3	248	79aa	at 100	A
Minc_v4_shac_contig_199_87512-87434	Cluster 3	249	79aa	at 100	A
Minc_v4_shac_contig_199_88255-88177	Cluster 3	250	79aa	at 100	A
Minc_v4_shac_contig_199_89749-89671	Cluster 3	251	79aa	at 100	A
Minc_v4_shac_contig_199_90500-90422	Cluster 3	252	79aa	at 100	A
Minc_v4_shac_contig_246_19958-19880	Cluster 3	253	79aa	at 100	N/D
Minc_v4_shac_contig_246_20582-20504	Cluster 3	254	79aa	at 100	N/D
Minc_v4_shac_contig_246_21203-21125	Cluster 3	255	79aa	at 100	N/D
Minc_v4_shac_contig_246_21824-21746	Cluster 3	256	79aa	at 100	N/D
Minc_v4_shac_contig_246_22443-22365	Cluster 3	257	79aa	at 100	N/D
Minc_v4_shac_contig_246_23063-22985	Cluster 3	258	79aa	at 100	N/D
Minc_v4_shac_contig_246_23682-23604	Cluster 3	259	79aa	at 100	N/D
Minc_v4_shac_contig_246_24302-24224	Cluster 3	260	79aa	at 100	N/D
Minc_v4_shac_contig_246_24922-24844	Cluster 3	261	79aa	at 100	N/D
Minc_v4_shac_contig_246_46928-46850	Cluster 3	262	79aa	at 100	N/D
Minc_v4_shac_contig_246_47553-47475	Cluster 3	263	79aa	at 100	N/D
Minc_v4_shac_contig_246_48175-48097	Cluster 3	264	79aa	at 100	N/D
Minc_v4_shac_contig_246_48799-48721	Cluster 3	265	79aa	at 100	N/D
Minc_v4_shac_contig_246_49420-49342	Cluster 3	266	79aa	at 100	N/D
Minc_v4_shac_contig_246_50044-49966	Cluster 3	267	79aa	at 100	N/D
Minc_v4_shac_contig_32_582-660	Cluster 4	149	79aa	at 100	A
Minc_v4_shac_contig_32_1625-1703	Cluster 4	150	79aa	at 100	A
Minc_v4_shac_contig_32_2340-2418	Cluster 4	151	79aa	at 100	A
Minc_v4_shac_contig_32_3370-3448	Cluster 4	152	79aa	at 100	A
Minc_v4_shac_contig_32_4400-4478	Cluster 4	153	79aa	at 100	A
Minc_v4_shac_contig_32_5429-5507	Cluster 4	154	79aa	at 100	A
Minc_v4_shac_contig_48_1567902-1567824	Cluster 4	155	79aa	at 100	A
Minc_v4_shac_contig_48_1569027-1568949	Cluster 4	156	79aa	at 100	A
Minc_v4_shac_contig_48_1570182-1570104	Cluster 4	157	79aa	at 100	A
Minc_v4_shac_contig_48_1570904-1570826	Cluster 4	158	79aa	at 100	A
Minc_v4_shac_contig_48_1572028-1571950	Cluster 4	159	79aa	at 100	A
Minc_v4_shac_contig_48_1572430-1572352	Cluster 4	160	79aa	at 100	A
Minc_v4_shac_contig_48_1572836-1572758	Cluster 4	161	79aa	at 100	A
Minc_v4_shac_contig_48_1573239-1573161	Cluster 4	162	79aa	at 100	A
Minc_v4_shac_contig_48_1573642-1573564	Cluster 4	163	79aa	at 100	A
Minc_v4_shac_contig_48_1574048-1573970	Cluster 4	164	79aa	at 100	A
Minc_v4_shac_contig_54_244-322	Cluster 4	165	79aa	at 100	B
Minc_v4_shac_contig_54_558-636	Cluster 4	166	79aa	at 100	B
Minc_v4_shac_contig_54_874-952	Cluster 4	167	79aa	at 100	B
Minc_v4_shac_contig_54_1188-1266	Cluster 4	168	79aa	at 100	B
Minc_v4_shac_contig_54_1505-1583	Cluster 4	169	79aa	at 100	B
Minc_v4_shac_contig_54_1821-1899	Cluster 4	170	79aa	at 100	B
Minc_v4_shac_contig_54_2135-2213	Cluster 4	171	79aa	at 100	B
Minc_v4_shac_contig_54_2450-2528	Cluster 4	172	79aa	at 100	B
Minc_v4_shac_contig_54_2762-2840	Cluster 4	173	79aa	at 100	B
Minc_v4_shac_contig_54_3077-3155	Cluster 4	174	79aa	at 100	B
Minc_v4_shac_contig_54_3397-3475	Cluster 4	175	79aa	at 100	B
Minc_v4_shac_contig_54_3709-3787	Cluster 4	176	79aa	at 100	B
Minc_v4_shac_contig_54_4027-4105	Cluster 4	177	79aa	at 100	B
Minc_v4_shac_contig_54_4344-4422	Cluster 4	178	79aa	at 100	B
Minc_v4_shac_contig_54_4658-4736	Cluster 4	179	79aa	at 100	B
Minc_v4_shac_contig_54_4971-5049	Cluster 4	180	79aa	at 100	B
Minc_v4_shac_contig_54_5286-5364	Cluster 4	181	79aa	at 100	B
Minc_v4_shac_contig_54_5580-5658	Cluster 4	182	79aa	at 100	B
Minc_v4_shac_contig_54_5893-5971	Cluster 4	183	79aa	at 100	B
Minc_v4_shac_contig_54_6210-6288	Cluster 4	184	79aa	at 100	B
Minc_v4_shac_contig_54_6526-6604	Cluster 4	185	79aa	at 100	B
Minc_v4_shac_contig_54_6845-6923	Cluster 4	186	79aa	at 100	B
Minc_v4_shac_contig_54_7167-7245	Cluster 4	187	79aa	at 100	B
Minc_v4_shac_contig_54_7492-7570	Cluster 4	188	79aa	at 100	B
Minc_v4_shac_contig_54_7819-7897	Cluster 4	189	79aa	at 100	B
Minc_v4_shac_contig_54_8154-8232	Cluster 4	190	79aa	at 100	B
Minc_v4_shac_contig_54_8494-8572	Cluster 4	191	79aa	at 100	B
Minc_v4_shac_contig_54_8829-8907	Cluster 4	192	79aa	at 100	B
Minc_v4_shac_contig_54_9166-9244	Cluster 4	193	79aa	at 100	B
Minc_v4_shac_contig_54_9506-9584	Cluster 4	194	79aa	at 100	B
Minc_v4_shac_contig_54_9841-9919	Cluster 4	195	79aa	at 100	B
Minc_v4_shac_contig_54_10172-10250	Cluster 4	196	79aa	at 100	B
Minc_v4_shac_contig_54_10510-10588	Cluster 4	197	79aa	at 100	B
Minc_v4_shac_contig_54_10846-10924	Cluster 4	198	79aa	at 100	B
Minc_v4_shac_contig_54_11181-11259	Cluster 4	199	79aa	at 100	B
Minc_v4_shac_contig_54_11517-11595	Cluster 4	200	79aa	at 100	B
Minc_v4_shac_contig_54_11852-11930	Cluster 4	201	79aa	at 100	B
Minc_v4_shac_contig_54_12188-12266	Cluster 4	202	79aa	at 100	B
Minc_v4_shac_contig_54_12522-12600	Cluster 4	203	79aa	at 100	B
Minc_v4_shac_contig_54_12855-12933	Cluster 4	204	79aa	at 100	B
Minc_v4_shac_contig_54_13915-13993	Cluster 4	205	79aa	at 100	B
Minc_v4_shac_contig_61_1509-1587	Cluster 4	206	79aa	at 100	A
Minc_v4_shac_contig_61_3125-3203	Cluster 4	207	79aa	at 100	A
Minc_v4_shac_contig_61_4335-4413	Cluster 4	208	79aa	at 100	A
Minc_v4_shac_contig_61_5550-5628	Cluster 4	209	79aa	at 100	A
Minc_v4_shac_contig_61_8764-8842	Cluster 4	210	79aa	at 100	A
Minc_v4_shac_contig_65_406-484	Cluster 4	211	79aa	at 100	B
Minc_v4_shac_contig_65_814-892	Cluster 4	212	79aa	at 100	B
Minc_v4_shac_contig_65_1221-1299	Cluster 4	213	79aa	at 100	B
Minc_v4_shac_contig_65_1627-1705	Cluster 4	214	79aa	at 100	B
Minc_v4_shac_contig_65_2033-2111	Cluster 4	215	79aa	at 100	B
Minc_v4_shac_contig_65_2442-2520	Cluster 4	216	79aa	at 100	B
Minc_v4_shac_contig_65_2847-2925	Cluster 4	217	79aa	at 100	B
Minc_v4_shac_contig_65_3253-3331	Cluster 4	218	79aa	at 100	B
Minc_v4_shac_contig_65_3660-3738	Cluster 4	219	79aa	at 100	B
Minc_v4_shac_contig_65_4068-4146	Cluster 4	220	79aa	at 100	B
Minc_v4_shac_contig_65_4472-4550	Cluster 4	221	79aa	at 100	B
Minc_v4_shac_contig_65_4880-4958	Cluster 4	222	79aa	at 100	B
Minc_v4_shac_contig_65_5286-5364	Cluster 4	223	79aa	at 100	B
Minc_v4_shac_contig_65_5691-5769	Cluster 4	224	79aa	at 100	B
Minc_v4_shac_contig_65_6099-6177	Cluster 4	225	79aa	at 100	B
Minc_v4_shac_contig_65_6505-6583	Cluster 4	226	79aa	at 100	B
Minc_v4_shac_contig_65_6912-6990	Cluster 4	227	79aa	at 100	B
Minc_v4_shac_contig_65_7316-7394	Cluster 4	228	79aa	at 100	B
Minc_v4_shac_contig_65_7723-7801	Cluster 4	229	79aa	at 100	B
Minc_v4_shac_contig_65_8123-8201	Cluster 4	230	79aa	at 100	B
Minc_v4_shac_contig_65_8528-8606	Cluster 4	231	79aa	at 100	B
Minc_v4_shac_contig_65_8933-9011	Cluster 4	232	79aa	at 100	B
Minc_v4_shac_contig_65_9337-9415	Cluster 4	233	79aa	at 100	B
Minc_v4_shac_contig_65_9739-9817	Cluster 4	234	79aa	at 100	B
Minc_v4_shac_contig_65_10144-10222	Cluster 4	235	79aa	at 100	B
Minc_v4_shac_contig_65_10549-10627	Cluster 4	236	79aa	at 100	B
Minc_v4_shac_contig_65_10953-11031	Cluster 4	237	79aa	at 100	B
Minc_v4_shac_contig_74_912031-911953	Cluster 4	238	79aa	at 100	B
Minc_v4_shac_contig_74_917318-917240	Cluster 4	239	79aa	at 100	B
Minc_v4_shac_contig_74_917648-917570	Cluster 4	240	79aa	at 100	B
Minc_v4_shac_contig_74_917986-917908	Cluster 4	241	79aa	at 100	B
Minc_v4_shac_contig_74_918323-918245	Cluster 4	242	79aa	at 100	B
Minc_v4_shac_contig_74_918662-918584	Cluster 4	243	79aa	at 100	B
Minc_v4_shac_contig_74_919005-918927	Cluster 4	244	79aa	at 100	B
Minc_v4_shac_contig_74_919343-919265	Cluster 4	245	79aa	at 100	B
Minc_v4_shac_contig_74_919682-919604	Cluster 4	246	79aa	at 100	B
Minc_v4_shac_contig_74_920022-919944	Cluster 4	247	79aa	at 100	B
Minc_v4_shac_contig_74_920369-920291	Cluster 4	248	79aa	at 100	B
Minc_v4_shac_contig_74_920707-920629	Cluster 4	249	79aa	at 100	B
Minc_v4_shac_contig_74_921047-920969	Cluster 4	250	79aa	at 100	B
Minc_v4_shac_contig_74_921388-921310	Cluster 4	251	79aa	at 100	B
Minc_v4_shac_contig_74_921727-921649	Cluster 4	252	79aa	at 100	B
Minc_v4_shac_contig_97_590-668	Cluster 4	253	79aa	at 100	A
Minc_v4_shac_contig_97_1752-1830	Cluster 4	254	79aa	at 100	A
Minc_v4_shac_contig_97_2924-3002	Cluster 4	255	79aa	at 100	A
Minc_v4_shac_contig_97_4086-4164	Cluster 4	256	79aa	at 100	A
Minc_v4_shac_contig_97_5244-5322	Cluster 4	257	79aa	at 100	A
Minc_v4_shac_contig_97_6404-6482	Cluster 4	258	79aa	at 100	A
Minc_v4_shac_contig_97_7570-7648	Cluster 4	259	79aa	at 100	A
Minc_v4_shac_contig_97_8730-8808	Cluster 4	260	79aa	at 100	A
Minc_v4_shac_contig_97_9889-9967	Cluster 4	261	79aa	at 100	A
Minc_v4_shac_contig_97_11070-11148	Cluster 4	262	79aa	at 100	A
Minc_v4_shac_contig_97_12231-12309	Cluster 4	263	79aa	at 100	A
Minc_v4_shac_contig_103_548542-548464	Cluster 4	0	79aa	*	B
Minc_v4_shac_contig_103_548854-548776	Cluster 4	1	79aa	at 100	B
Minc_v4_shac_contig_103_549170-549092	Cluster 4	2	79aa	at 100	B
Minc_v4_shac_contig_103_549481-549403	Cluster 4	3	79aa	at 100	B
Minc_v4_shac_contig_103_549793-549715	Cluster 4	4	79aa	at 100	B
Minc_v4_shac_contig_103_550107-550029	Cluster 4	5	79aa	at 100	B
Minc_v4_shac_contig_103_550420-550342	Cluster 4	6	79aa	at 100	B
Minc_v4_shac_contig_103_550734-550656	Cluster 4	7	79aa	at 100	B
Minc_v4_shac_contig_103_551039-550961	Cluster 4	8	79aa	at 100	B
Minc_v4_shac_contig_103_551353-551275	Cluster 4	9	79aa	at 100	B
Minc_v4_shac_contig_103_551667-551589	Cluster 4	10	79aa	at 100	B
Minc_v4_shac_contig_103_551981-551903	Cluster 4	11	79aa	at 100	B
Minc_v4_shac_contig_103_552294-552216	Cluster 4	12	79aa	at 100	B
Minc_v4_shac_contig_103_552607-552529	Cluster 4	13	79aa	at 100	B
Minc_v4_shac_contig_103_552920-552842	Cluster 4	14	79aa	at 100	B
Minc_v4_shac_contig_103_553235-553157	Cluster 4	15	79aa	at 100	B
Minc_v4_shac_contig_103_553547-553469	Cluster 4	16	79aa	at 100	B
Minc_v4_shac_contig_103_553863-553785	Cluster 4	17	79aa	at 100	B
Minc_v4_shac_contig_133_285955-285877	Cluster 4	18	79aa	at 100	B
Minc_v4_shac_contig_133_286286-286208	Cluster 4	19	79aa	at 100	B
Minc_v4_shac_contig_133_286630-286552	Cluster 4	20	79aa	at 100	B
Minc_v4_shac_contig_133_286967-286889	Cluster 4	21	79aa	at 100	B
Minc_v4_shac_contig_133_287300-287222	Cluster 4	22	79aa	at 100	B
Minc_v4_shac_contig_133_287637-287559	Cluster 4	23	79aa	at 100	B
Minc_v4_shac_contig_133_287971-287893	Cluster 4	24	79aa	at 100	B
Minc_v4_shac_contig_133_288311-288233	Cluster 4	25	79aa	at 100	B
Minc_v4_shac_contig_133_288642-288564	Cluster 4	26	79aa	at 100	B
Minc_v4_shac_contig_133_288977-288899	Cluster 4	27	79aa	at 100	B
Minc_v4_shac_contig_133_289315-289237	Cluster 4	28	79aa	at 100	B
Minc_v4_shac_contig_133_289650-289572	Cluster 4	29	79aa	at 100	B
Minc_v4_shac_contig_133_289983-289905	Cluster 4	30	79aa	at 100	B
Minc_v4_shac_contig_133_290317-290239	Cluster 4	31	79aa	at 100	B
Minc_v4_shac_contig_133_290648-290570	Cluster 4	32	79aa	at 100	B
Minc_v4_shac_contig_133_290982-290904	Cluster 4	33	79aa	at 100	B
Minc_v4_shac_contig_133_291315-291237	Cluster 4	34	79aa	at 100	B
Minc_v4_shac_contig_133_291652-291574	Cluster 4	35	79aa	at 100	B
Minc_v4_shac_contig_133_291987-291909	Cluster 4	36	79aa	at 100	B
Minc_v4_shac_contig_133_292320-292242	Cluster 4	37	79aa	at 100	B
Minc_v4_shac_contig_133_292656-292578	Cluster 4	38	79aa	at 100	B
Minc_v4_shac_contig_133_292997-292919	Cluster 4	39	79aa	at 100	B
Minc_v4_shac_contig_133_293335-293257	Cluster 4	40	79aa	at 100	B
Minc_v4_shac_contig_133_293672-293594	Cluster 4	41	79aa	at 100	B
Minc_v4_shac_contig_133_294008-293930	Cluster 4	42	79aa	at 100	B
Minc_v4_shac_contig_133_294347-294269	Cluster 4	43	79aa	at 100	B
Minc_v4_shac_contig_133_294683-294605	Cluster 4	44	79aa	at 100	B
Minc_v4_shac_contig_133_295016-294938	Cluster 4	45	79aa	at 100	B
Minc_v4_shac_contig_133_295351-295273	Cluster 4	46	79aa	at 100	B
Minc_v4_shac_contig_133_295686-295608	Cluster 4	47	79aa	at 100	B
Minc_v4_shac_contig_133_296022-295944	Cluster 4	48	79aa	at 100	B
Minc_v4_shac_contig_133_296356-296278	Cluster 4	49	79aa	at 100	B
Minc_v4_shac_contig_133_296690-296612	Cluster 4	50	79aa	at 100	B
Minc_v4_shac_contig_133_297029-296951	Cluster 4	51	79aa	at 100	B
Minc_v4_shac_contig_133_297363-297285	Cluster 4	52	79aa	at 100	B
Minc_v4_shac_contig_133_297695-297617	Cluster 4	53	79aa	at 100	B
Minc_v4_shac_contig_133_298035-297957	Cluster 4	54	79aa	at 100	B
Minc_v4_shac_contig_133_298370-298292	Cluster 4	55	79aa	at 100	B
Minc_v4_shac_contig_133_298708-298630	Cluster 4	56	79aa	at 100	B
Minc_v4_shac_contig_133_299048-298970	Cluster 4	57	79aa	at 100	B
Minc_v4_shac_contig_133_299383-299305	Cluster 4	58	79aa	at 100	B
Minc_v4_shac_contig_133_299716-299638	Cluster 4	59	79aa	at 100	B
Minc_v4_shac_contig_133_300054-299976	Cluster 4	60	79aa	at 100	B
Minc_v4_shac_contig_133_300389-300311	Cluster 4	61	79aa	at 100	B
Minc_v4_shac_contig_133_300723-300645	Cluster 4	62	79aa	at 100	B
Minc_v4_shac_contig_133_301059-300981	Cluster 4	63	79aa	at 100	B
Minc_v4_shac_contig_133_301394-301316	Cluster 4	64	79aa	at 100	B
Minc_v4_shac_contig_133_301734-301656	Cluster 4	65	79aa	at 100	B
Minc_v4_shac_contig_133_302067-301989	Cluster 4	66	79aa	at 100	B
Minc_v4_shac_contig_133_302399-302321	Cluster 4	67	79aa	at 100	B
Minc_v4_shac_contig_133_302734-302656	Cluster 4	68	79aa	at 100	B
Minc_v4_shac_contig_133_303401-303323	Cluster 4	69	79aa	at 100	B
Minc_v4_shac_contig_197_85242-85164	Cluster 4	70	79aa	at 100	A
Minc_v4_shac_contig_197_86258-86180	Cluster 4	71	79aa	at 100	A
Minc_v4_shac_contig_197_87275-87197	Cluster 4	72	79aa	at 100	A
Minc_v4_shac_contig_197_88294-88216	Cluster 4	73	79aa	at 100	A
Minc_v4_shac_contig_197_88695-88617	Cluster 4	74	79aa	at 100	A
Minc_v4_shac_contig_197_89709-89631	Cluster 4	75	79aa	at 100	A
Minc_v4_shac_contig_197_90111-90033	Cluster 4	76	79aa	at 100	A
Minc_v4_shac_contig_197_90514-90436	Cluster 4	77	79aa	at 100	A
Minc_v4_shac_contig_197_91536-91458	Cluster 4	78	79aa	at 100	A
Minc_v4_shac_contig_197_91939-91861	Cluster 4	79	79aa	at 100	A
Minc_v4_shac_contig_199_294-216	Cluster 4	80	79aa	at 100	A
Minc_v4_shac_contig_215_60809-60731	Cluster 4	81	79aa	at 100	N/D
Minc_v4_shac_contig_239_232-310	Cluster 4	82	79aa	at 100	B
Minc_v4_shac_contig_239_542-620	Cluster 4	83	79aa	at 100	B
Minc_v4_shac_contig_239_1167-1245	Cluster 4	84	79aa	at 100	B
Minc_v4_shac_contig_239_1795-1873	Cluster 4	85	79aa	at 100	B
Minc_v4_shac_contig_239_2111-2189	Cluster 4	86	79aa	at 100	B
Minc_v4_shac_contig_239_2421-2499	Cluster 4	87	79aa	at 100	B
Minc_v4_shac_contig_239_2738-2816	Cluster 4	88	79aa	at 100	B
Minc_v4_shac_contig_239_3051-3129	Cluster 4	89	79aa	at 100	B
Minc_v4_shac_contig_239_3681-3759	Cluster 4	90	79aa	at 100	B
Minc_v4_shac_contig_239_4304-4382	Cluster 4	91	79aa	at 100	B
Minc_v4_shac_contig_239_4929-5007	Cluster 4	92	79aa	at 100	B
Minc_v4_shac_contig_239_5242-5320	Cluster 4	93	79aa	at 100	B
Minc_v4_shac_contig_239_5868-5946	Cluster 4	94	79aa	at 100	B
Minc_v4_shac_contig_239_6490-6568	Cluster 4	95	79aa	at 100	B
Minc_v4_shac_contig_239_7114-7192	Cluster 4	96	79aa	at 100	B
Minc_v4_shac_contig_239_7740-7818	Cluster 4	97	79aa	at 100	B
Minc_v4_shac_contig_239_8367-8445	Cluster 4	98	79aa	at 100	B
Minc_v4_shac_contig_239_8991-9069	Cluster 4	99	79aa	at 100	B
Minc_v4_shac_contig_239_9614-9692	Cluster 4	100	79aa	at 100	B
Minc_v4_shac_contig_239_10244-10322	Cluster 4	101	79aa	at 100	B
Minc_v4_shac_contig_239_10866-10944	Cluster 4	102	79aa	at 100	B
Minc_v4_shac_contig_239_11492-11570	Cluster 4	103	79aa	at 100	B
Minc_v4_shac_contig_239_12117-12192	Cluster 4	264	76aa	at 100	B
Minc_v4_shac_contig_270_18056-18134	Cluster 4	104	79aa	at 100	N/D
Minc_v4_shac_contig_270_20049-20127	Cluster 4	105	79aa	at 100	N/D
Minc_v4_shac_contig_270_22055-22133	Cluster 4	106	79aa	at 100	N/D
Minc_v4_shac_contig_270_22456-22534	Cluster 4	107	79aa	at 100	N/D
Minc_v4_shac_contig_270_22858-22936	Cluster 4	108	79aa	at 100	N/D
Minc_v4_shac_contig_270_23259-23337	Cluster 4	109	79aa	at 100	N/D
Minc_v4_shac_contig_270_23659-23737	Cluster 4	110	79aa	at 100	N/D
Minc_v4_shac_contig_270_24063-24141	Cluster 4	111	79aa	at 100	N/D
Minc_v4_shac_contig_270_24466-24544	Cluster 4	112	79aa	at 100	N/D
Minc_v4_shac_contig_270_25685-25763	Cluster 4	113	79aa	at 100	N/D
Minc_v4_shac_contig_270_26489-26567	Cluster 4	114	79aa	at 100	N/D
Minc_v4_shac_contig_270_26890-26968	Cluster 4	115	79aa	at 100	N/D
Minc_v4_shac_contig_270_27293-27371	Cluster 4	116	79aa	at 100	N/D
Minc_v4_shac_contig_270_27693-27771	Cluster 4	117	79aa	at 100	N/D
Minc_v4_shac_contig_270_28094-28172	Cluster 4	118	79aa	at 100	N/D
Minc_v4_shac_contig_270_28495-28573	Cluster 4	119	79aa	at 100	N/D
Minc_v4_shac_contig_270_28895-28973	Cluster 4	120	79aa	at 100	N/D
Minc_v4_shac_contig_270_29297-29375	Cluster 4	121	79aa	at 100	N/D
Minc_v4_shac_contig_270_29697-29775	Cluster 4	122	79aa	at 100	N/D
Minc_v4_shac_contig_270_30099-30177	Cluster 4	123	79aa	at 100	N/D
Minc_v4_shac_contig_270_30502-30580	Cluster 4	124	79aa	at 100	N/D
Minc_v4_shac_contig_270_30907-30985	Cluster 4	125	79aa	at 100	N/D
Minc_v4_shac_contig_270_31307-31385	Cluster 4	126	79aa	at 100	N/D
Minc_v4_shac_contig_270_31709-31787	Cluster 4	127	79aa	at 100	N/D
Minc_v4_shac_contig_270_32109-32187	Cluster 4	128	79aa	at 100	N/D
Minc_v4_shac_contig_270_32511-32589	Cluster 4	129	79aa	at 100	N/D
Minc_v4_shac_contig_270_32912-32990	Cluster 4	130	79aa	at 100	N/D
Minc_v4_shac_contig_270_33312-33390	Cluster 4	131	79aa	at 100	N/D
Minc_v4_shac_contig_270_33716-33794	Cluster 4	132	79aa	at 100	N/D
Minc_v4_shac_contig_270_34119-34197	Cluster 4	133	79aa	at 100	N/D
Minc_v4_shac_contig_270_34522-34600	Cluster 4	134	79aa	at 100	N/D
Minc_v4_shac_contig_288_275-197	Cluster 4	135	79aa	at 100	N/D
Minc_v4_shac_contig_288_674-596	Cluster 4	136	79aa	at 100	N/D
Minc_v4_shac_contig_288_1071-993	Cluster 4	137	79aa	at 100	N/D
Minc_v4_shac_contig_288_1472-1394	Cluster 4	138	79aa	at 100	N/D
Minc_v4_shac_contig_288_1875-1797	Cluster 4	139	79aa	at 100	N/D
Minc_v4_shac_contig_288_2276-2198	Cluster 4	140	79aa	at 100	N/D
Minc_v4_shac_contig_288_2678-2600	Cluster 4	141	79aa	at 100	N/D
Minc_v4_shac_contig_288_3074-2996	Cluster 4	142	79aa	at 100	N/D
Minc_v4_shac_contig_288_3816-3738	Cluster 4	143	79aa	at 100	N/D
Minc_v4_shac_contig_288_4529-4451	Cluster 4	144	79aa	at 100	N/D
Minc_v4_shac_contig_288_5254-5176	Cluster 4	145	79aa	at 100	N/D
Minc_v4_shac_contig_288_6287-6209	Cluster 4	146	79aa	at 100	N/D
Minc_v4_shac_contig_288_7072-6994	Cluster 4	147	79aa	at 100	N/D
Minc_v4_shac_contig_288_7471-7393	Cluster 4	148	79aa	at 100	N/D
Minc_v4_shac_contig_15_15344-15422	Cluster 5	17	79aa	at 100	A
Minc_v4_shac_contig_48_1566367-1566289	Cluster 5	96	79aa	at 100	A
[truncated: 660 more rows]

## Sheet: Mare-clusters
Mare_v4_contig_109_792151-792072	Cluster 0	2	80aa	at 100	N/D		A	B	N/D					Sum	%
Mare_v4_contig_109_792536-792615	Cluster 0	0	80aa	*	N/D		489	347	957				A,B (N/D)	1545	86.1684
Mare_v4_contig_109_794431-794352	Cluster 0	3	80aa	at 100	N/D					Total			A	67	3.73675
Mare_v4_contig_109_794816-794895	Cluster 0	1	80aa	at 100	N/D	Cluster 0	0	0	4	4	N/D		B	30	1.67317
						Cluster 1	212	138	346	696	A,B,N/D		A-N/D	12	0.669269
Mare_v4_contig_1_2114-2192	Cluster 1	0	79aa	*	B	Cluster 2	38	84	377	499	A,B,N/D		B-N/D	20	1.11545
Mare_v4_contig_1_4267-4345	Cluster 1	1	79aa	at 100	B	Cluster 3	96	49	64	209	A,B,N/D		N/D	119	6.63692
Mare_v4_contig_1_4959-5037	Cluster 1	2	79aa	at 100	B	Cluster 8	0	0	107	107	N/D
Mare_v4_contig_1_6258-6336	Cluster 1	3	79aa	at 100	B	Cluster 9	0	0	2	2	N/D
Mare_v4_contig_1_6740-6818	Cluster 1	4	79aa	at 100	B	Cluster 10	39	13	9	61	A,B,N/D
Mare_v4_contig_1_7537-7615	Cluster 1	5	79aa	at 100	B	Cluster 11	33	22	25	80	A,B,N/D
Mare_v4_contig_1_11631-11709	Cluster 1	6	79aa	at 100	B	Cluster 12	64	0	0	64	A
Mare_v4_contig_1_12403-12481	Cluster 1	7	79aa	at 100	B	Cluster 13	0	1	0	1	B
Mare_v4_contig_1_13145-13223	Cluster 1	8	79aa	at 100	B	Cluster 14	4	0	8	12	A,N/D
Mare_v4_contig_1_13866-13944	Cluster 1	9	79aa	at 100	B	Cluster 15	0	11	9	20	B,N/D
Mare_v4_contig_1_14594-14672	Cluster 1	10	79aa	at 100	B	Cluster 16	0	10	0	10	B
Mare_v4_contig_1_15317-15395	Cluster 1	11	79aa	at 100	B	Cluster 18	0	16	0	16	B
Mare_v4_contig_1_16067-16145	Cluster 1	12	79aa	at 100	B	Cluster 31	0	1	0	1	B
Mare_v4_contig_1_16795-16873	Cluster 1	13	79aa	at 100	B	Cluster 34	0	0	2	2	N/D
Mare_v4_contig_1_17529-17607	Cluster 1	14	79aa	at 100	B	Cluster 40	0	0	1	1	N/D
Mare_v4_contig_1_18249-18327	Cluster 1	15	79aa	at 100	B	Cluster 41	0	1	0	1	B
Mare_v4_contig_1_18978-19056	Cluster 1	16	79aa	at 100	B	Cluster 42	0	0	1	1	N/D
Mare_v4_contig_1_19717-19795	Cluster 1	17	79aa	at 100	B	Cluster 43	1	0	0	1	A
Mare_v4_contig_1_20449-20527	Cluster 1	18	79aa	at 100	B	Cluster 44	1	0	0	1	A
Mare_v4_contig_1_21181-21259	Cluster 1	19	79aa	at 100	B	Cluster 45	1	0	0	1	A
Mare_v4_contig_1_21915-21993	Cluster 1	20	79aa	at 100	B	Cluster 46	0	1	0	1	B
Mare_v4_contig_1_22643-22721	Cluster 1	21	79aa	at 100	B	Cluster 50	0	0	1	1	N/D
Mare_v4_contig_1_23379-23457	Cluster 1	22	79aa	at 100	B	Cluster 51	0	0	1	1	N/D
Mare_v4_contig_1_24108-24186	Cluster 1	23	79aa	at 100	B
Mare_v4_contig_1_24838-24916	Cluster 1	24	79aa	at 100	B	Sum	489	347	957			1793
Mare_v4_contig_1_25566-25644	Cluster 1	25	79aa	at 100	B
Mare_v4_contig_1_26297-26375	Cluster 1	26	79aa	at 100	B
Mare_v4_contig_1_27025-27103	Cluster 1	27	79aa	at 100	B
Mare_v4_contig_1_27753-27831	Cluster 1	28	79aa	at 100	B
Mare_v4_contig_1_28485-28563	Cluster 1	29	79aa	at 100	B
Mare_v4_contig_1_29209-29287	Cluster 1	30	79aa	at 100	B
Mare_v4_contig_1_29940-30018	Cluster 1	31	79aa	at 100	B
Mare_v4_contig_1_30671-30749	Cluster 1	32	79aa	at 100	B
Mare_v4_contig_1_31397-31475	Cluster 1	33	79aa	at 100	B
Mare_v4_contig_1_32124-32202	Cluster 1	34	79aa	at 100	B
Mare_v4_contig_1_32848-32926	Cluster 1	35	79aa	at 100	B
Mare_v4_contig_1_33575-33653	Cluster 1	36	79aa	at 100	B
Mare_v4_contig_1_34301-34379	Cluster 1	37	79aa	at 100	B
Mare_v4_contig_1_35028-35106	Cluster 1	38	79aa	at 100	B
Mare_v4_contig_1_35753-35831	Cluster 1	39	79aa	at 100	B
Mare_v4_contig_1_36477-36555	Cluster 1	40	79aa	at 100	B
Mare_v4_contig_1_37200-37278	Cluster 1	41	79aa	at 100	B
Mare_v4_contig_1_37923-38001	Cluster 1	42	79aa	at 100	B
Mare_v4_contig_1_38644-38722	Cluster 1	43	79aa	at 100	B
Mare_v4_contig_1_39369-39447	Cluster 1	44	79aa	at 100	B
Mare_v4_contig_1_40092-40170	Cluster 1	45	79aa	at 100	B
Mare_v4_contig_1_40818-40896	Cluster 1	46	79aa	at 100	B
Mare_v4_contig_1_41543-41621	Cluster 1	47	79aa	at 100	B
Mare_v4_contig_1_42266-42344	Cluster 1	48	79aa	at 100	B
Mare_v4_contig_1_42992-43070	Cluster 1	49	79aa	at 100	B
Mare_v4_contig_1_43716-43794	Cluster 1	50	79aa	at 100	B
Mare_v4_contig_1_44439-44517	Cluster 1	51	79aa	at 100	B
Mare_v4_contig_1_45166-45244	Cluster 1	52	79aa	at 100	B
Mare_v4_contig_1_45888-45966	Cluster 1	53	79aa	at 100	B
Mare_v4_contig_1_46612-46690	Cluster 1	54	79aa	at 100	B
Mare_v4_contig_1_47336-47414	Cluster 1	55	79aa	at 100	B
Mare_v4_contig_1_48056-48134	Cluster 1	56	79aa	at 100	B
Mare_v4_contig_1_48779-48857	Cluster 1	57	79aa	at 100	B
Mare_v4_contig_1_49502-49580	Cluster 1	58	79aa	at 100	B
Mare_v4_contig_1_50226-50304	Cluster 1	59	79aa	at 100	B
Mare_v4_contig_1_50947-51025	Cluster 1	60	79aa	at 100	B
Mare_v4_contig_1_51661-51739	Cluster 1	61	79aa	at 100	B
Mare_v4_contig_1_52383-52461	Cluster 1	62	79aa	at 100	B
Mare_v4_contig_1_53106-53184	Cluster 1	63	79aa	at 100	B
Mare_v4_contig_1_53828-53906	Cluster 1	64	79aa	at 100	B
Mare_v4_contig_1_54553-54631	Cluster 1	65	79aa	at 100	B
Mare_v4_contig_1_55277-55355	Cluster 1	66	79aa	at 100	B
Mare_v4_contig_1_55998-56076	Cluster 1	67	79aa	at 100	B
Mare_v4_contig_1_56719-56797	Cluster 1	68	79aa	at 100	B
Mare_v4_contig_1_57437-57515	Cluster 1	69	79aa	at 100	B
Mare_v4_contig_1_58154-58232	Cluster 1	70	79aa	at 100	B
Mare_v4_contig_1_58879-58957	Cluster 1	71	79aa	at 100	B
Mare_v4_contig_1_7460703-7460781	Cluster 1	72	79aa	at 100	B
Mare_v4_contig_1_7462995-7463073	Cluster 1	73	79aa	at 100	B
Mare_v4_contig_1_7463568-7463646	Cluster 1	74	79aa	at 100	B
Mare_v4_contig_1_7464141-7464219	Cluster 1	75	79aa	at 100	B
Mare_v4_contig_1_7464717-7464795	Cluster 1	76	79aa	at 100	B
Mare_v4_contig_1_7465293-7465371	Cluster 1	77	79aa	at 100	B
Mare_v4_contig_1_7468175-7468253	Cluster 1	78	79aa	at 100	B
Mare_v4_contig_1_7468747-7468825	Cluster 1	79	79aa	at 100	B
Mare_v4_contig_1_7469330-7469408	Cluster 1	80	79aa	at 100	B
Mare_v4_contig_1_7472200-7472278	Cluster 1	81	79aa	at 100	B
Mare_v4_contig_1_7473360-7473438	Cluster 1	82	79aa	at 100	B
Mare_v4_contig_2_6474382-6474304	Cluster 1	183	79aa	at 100	A
Mare_v4_contig_2_6474955-6474877	Cluster 1	184	79aa	at 100	A
Mare_v4_contig_2_6475525-6475447	Cluster 1	185	79aa	at 100	A
Mare_v4_contig_2_6476109-6476031	Cluster 1	186	79aa	at 100	A
Mare_v4_contig_2_6476679-6476601	Cluster 1	187	79aa	at 100	A
Mare_v4_contig_2_6477255-6477177	Cluster 1	188	79aa	at 100	A
Mare_v4_contig_2_6477825-6477747	Cluster 1	189	79aa	at 100	A
Mare_v4_contig_2_6478397-6478319	Cluster 1	190	79aa	at 100	A
Mare_v4_contig_2_6478971-6478893	Cluster 1	191	79aa	at 100	A
Mare_v4_contig_2_6479541-6479463	Cluster 1	192	79aa	at 100	A
Mare_v4_contig_2_6480113-6480035	Cluster 1	193	79aa	at 100	A
Mare_v4_contig_2_6480684-6480606	Cluster 1	194	79aa	at 100	A
Mare_v4_contig_2_6481256-6481178	Cluster 1	195	79aa	at 100	A
Mare_v4_contig_2_6481827-6481749	Cluster 1	196	79aa	at 100	A
Mare_v4_contig_2_6482404-6482326	Cluster 1	197	79aa	at 100	A
Mare_v4_contig_2_6482976-6482898	Cluster 1	198	79aa	at 100	A
Mare_v4_contig_2_6483555-6483477	Cluster 1	199	79aa	at 100	A
Mare_v4_contig_2_6484123-6484045	Cluster 1	200	79aa	at 100	A
Mare_v4_contig_2_6484701-6484623	Cluster 1	201	79aa	at 100	A
Mare_v4_contig_4_4060923-4060845	Cluster 1	416	79aa	at 100	N/D
Mare_v4_contig_4_4061620-4061542	Cluster 1	417	79aa	at 100	N/D
Mare_v4_contig_4_4062315-4062237	Cluster 1	418	79aa	at 100	N/D
Mare_v4_contig_4_4063015-4062937	Cluster 1	419	79aa	at 100	N/D
Mare_v4_contig_4_4063711-4063633	Cluster 1	420	79aa	at 100	N/D
Mare_v4_contig_4_4064406-4064328	Cluster 1	421	79aa	at 100	N/D
Mare_v4_contig_4_4065101-4065023	Cluster 1	422	79aa	at 100	N/D
Mare_v4_contig_4_4065798-4065720	Cluster 1	423	79aa	at 100	N/D
Mare_v4_contig_4_4066493-4066415	Cluster 1	424	79aa	at 100	N/D
Mare_v4_contig_4_4067189-4067111	Cluster 1	425	79aa	at 100	N/D
Mare_v4_contig_4_4067885-4067807	Cluster 1	426	79aa	at 100	N/D
Mare_v4_contig_4_4068581-4068503	Cluster 1	427	79aa	at 100	N/D
Mare_v4_contig_4_4069274-4069196	Cluster 1	428	79aa	at 100	N/D
Mare_v4_contig_4_4069968-4069890	Cluster 1	429	79aa	at 100	N/D
Mare_v4_contig_4_4070665-4070587	Cluster 1	430	79aa	at 100	N/D
Mare_v4_contig_4_4071360-4071282	Cluster 1	431	79aa	at 100	N/D
Mare_v4_contig_4_4072057-4071979	Cluster 1	432	79aa	at 100	N/D
Mare_v4_contig_4_4072751-4072673	Cluster 1	433	79aa	at 100	N/D
Mare_v4_contig_4_4073449-4073371	Cluster 1	434	79aa	at 100	N/D
Mare_v4_contig_4_4074144-4074066	Cluster 1	435	79aa	at 100	N/D
Mare_v4_contig_4_4074810-4074732	Cluster 1	436	79aa	at 100	N/D
Mare_v4_contig_4_4075506-4075428	Cluster 1	437	79aa	at 100	N/D
Mare_v4_contig_4_4076202-4076124	Cluster 1	438	79aa	at 100	N/D
Mare_v4_contig_4_4076902-4076824	Cluster 1	439	79aa	at 100	N/D
Mare_v4_contig_4_4077597-4077519	Cluster 1	440	79aa	at 100	N/D
Mare_v4_contig_4_4078293-4078215	Cluster 1	441	79aa	at 100	N/D
Mare_v4_contig_4_4078987-4078909	Cluster 1	442	79aa	at 100	N/D
Mare_v4_contig_4_4079683-4079605	Cluster 1	443	79aa	at 100	N/D
Mare_v4_contig_4_4080379-4080301	Cluster 1	444	79aa	at 100	N/D
Mare_v4_contig_4_4081077-4080999	Cluster 1	445	79aa	at 100	N/D
Mare_v4_contig_4_4081771-4081693	Cluster 1	446	79aa	at 100	N/D
Mare_v4_contig_7_3841416-3841338	Cluster 1	677	79aa	at 100	B
Mare_v4_contig_7_3842174-3842096	Cluster 1	678	79aa	at 100	B
Mare_v4_contig_7_3842933-3842855	Cluster 1	679	79aa	at 100	B
Mare_v4_contig_7_3843692-3843614	Cluster 1	680	79aa	at 100	B
Mare_v4_contig_7_3844449-3844371	Cluster 1	681	79aa	at 100	B
Mare_v4_contig_7_3845206-3845128	Cluster 1	682	79aa	at 100	B
Mare_v4_contig_7_3845964-3845886	Cluster 1	683	79aa	at 100	B
Mare_v4_contig_7_3846722-3846644	Cluster 1	684	79aa	at 100	B
Mare_v4_contig_7_3847481-3847403	Cluster 1	685	79aa	at 100	B
Mare_v4_contig_7_3848239-3848161	Cluster 1	686	79aa	at 100	B
Mare_v4_contig_7_3848997-3848919	Cluster 1	687	79aa	at 100	B
Mare_v4_contig_7_3850214-3850136	Cluster 1	688	79aa	at 100	B
Mare_v4_contig_7_3850972-3850894	Cluster 1	689	79aa	at 100	B
Mare_v4_contig_7_3851730-3851652	Cluster 1	690	79aa	at 100	B
Mare_v4_contig_7_3852488-3852410	Cluster 1	691	79aa	at 100	B
Mare_v4_contig_7_3853246-3853168	Cluster 1	692	79aa	at 100	B
Mare_v4_contig_7_3854005-3853927	Cluster 1	693	79aa	at 100	B
Mare_v4_contig_7_3854764-3854686	Cluster 1	694	79aa	at 100	B
Mare_v4_contig_7_3855522-3855444	Cluster 1	695	79aa	at 100	B
Mare_v4_contig_17_3302316-3302238	Cluster 1	146	79aa	at 100	A
Mare_v4_contig_20_53842-53920	Cluster 1	202	79aa	at 100	N/D
Mare_v4_contig_20_54507-54585	Cluster 1	203	79aa	at 100	N/D
Mare_v4_contig_20_55171-55249	Cluster 1	204	79aa	at 100	N/D
Mare_v4_contig_20_55838-55916	Cluster 1	205	79aa	at 100	N/D
Mare_v4_contig_20_56502-56580	Cluster 1	206	79aa	at 100	N/D
Mare_v4_contig_20_57164-57242	Cluster 1	207	79aa	at 100	N/D
Mare_v4_contig_20_57826-57904	Cluster 1	208	79aa	at 100	N/D
Mare_v4_contig_20_58493-58571	Cluster 1	209	79aa	at 100	N/D
Mare_v4_contig_20_59154-59232	Cluster 1	210	79aa	at 100	N/D
Mare_v4_contig_20_59825-59903	Cluster 1	211	79aa	at 100	N/D
Mare_v4_contig_20_60487-60565	Cluster 1	212	79aa	at 100	N/D
Mare_v4_contig_20_61152-61230	Cluster 1	213	79aa	at 100	N/D
Mare_v4_contig_20_61814-61892	Cluster 1	214	79aa	at 100	N/D
Mare_v4_contig_20_62476-62554	Cluster 1	215	79aa	at 100	N/D
Mare_v4_contig_20_63144-63222	Cluster 1	216	79aa	at 100	N/D
Mare_v4_contig_20_64473-64551	Cluster 1	217	79aa	at 100	N/D
Mare_v4_contig_25_623-701	Cluster 1	306	79aa	at 100	A
Mare_v4_contig_25_1249-1327	Cluster 1	307	79aa	at 100	A
Mare_v4_contig_25_1866-1944	Cluster 1	308	79aa	at 100	A
Mare_v4_contig_25_2479-2557	Cluster 1	309	79aa	at 100	A
Mare_v4_contig_25_3141-3219	Cluster 1	310	79aa	at 100	A
Mare_v4_contig_25_3782-3860	Cluster 1	311	79aa	at 100	A
Mare_v4_contig_25_4396-4474	Cluster 1	312	79aa	at 100	A
Mare_v4_contig_25_5007-5085	Cluster 1	313	79aa	at 100	A
Mare_v4_contig_25_5650-5728	Cluster 1	314	79aa	at 100	A
Mare_v4_contig_25_6246-6324	Cluster 1	315	79aa	at 100	A
Mare_v4_contig_25_6936-7014	Cluster 1	316	79aa	at 100	A
Mare_v4_contig_40_475-553	Cluster 1	447	79aa	at 100	A
Mare_v4_contig_40_1135-1213	Cluster 1	448	79aa	at 100	A
Mare_v4_contig_40_1814-1892	Cluster 1	449	79aa	at 100	A
Mare_v4_contig_40_2516-2594	Cluster 1	450	79aa	at 100	A
Mare_v4_contig_40_3211-3289	Cluster 1	451	79aa	at 100	A
Mare_v4_contig_40_4610-4688	Cluster 1	452	79aa	at 100	A
Mare_v4_contig_40_5325-5403	Cluster 1	453	79aa	at 100	A
Mare_v4_contig_40_6028-6106	Cluster 1	454	79aa	at 100	A
Mare_v4_contig_40_7441-7519	Cluster 1	455	79aa	at 100	A
Mare_v4_contig_40_8152-8230	Cluster 1	456	79aa	at 100	A
Mare_v4_contig_40_10226-10304	Cluster 1	457	79aa	at 100	A
Mare_v4_contig_40_10925-11003	Cluster 1	458	79aa	at 100	A
Mare_v4_contig_40_11616-11694	Cluster 1	459	79aa	at 100	A
Mare_v4_contig_40_12326-12404	Cluster 1	460	79aa	at 100	A
Mare_v4_contig_40_13022-13100	Cluster 1	461	79aa	at 100	A
Mare_v4_contig_40_13734-13812	Cluster 1	462	79aa	at 100	A
Mare_v4_contig_40_14429-14507	Cluster 1	463	79aa	at 100	A
Mare_v4_contig_40_15125-15203	Cluster 1	464	79aa	at 100	A
Mare_v4_contig_40_15817-15895	Cluster 1	465	79aa	at 100	A
Mare_v4_contig_40_16264-16342	Cluster 1	466	79aa	at 100	A
Mare_v4_contig_40_16957-17035	Cluster 1	467	79aa	at 100	A
Mare_v4_contig_40_17648-17726	Cluster 1	468	79aa	at 100	A
Mare_v4_contig_40_18338-18416	Cluster 1	469	79aa	at 100	A
Mare_v4_contig_40_19034-19112	Cluster 1	470	79aa	at 100	A
Mare_v4_contig_40_19725-19803	Cluster 1	471	79aa	at 100	A
Mare_v4_contig_40_20416-20494	Cluster 1	472	79aa	at 100	A
Mare_v4_contig_40_21105-21183	Cluster 1	473	79aa	at 100	A
Mare_v4_contig_40_21797-21875	Cluster 1	474	79aa	at 100	A
Mare_v4_contig_40_22488-22566	Cluster 1	475	79aa	at 100	A
Mare_v4_contig_40_23181-23259	Cluster 1	476	79aa	at 100	A
Mare_v4_contig_40_23874-23952	Cluster 1	477	79aa	at 100	A
Mare_v4_contig_40_24566-24644	Cluster 1	478	79aa	at 100	A
Mare_v4_contig_40_25263-25341	Cluster 1	479	79aa	at 100	A
Mare_v4_contig_40_25956-26034	Cluster 1	480	79aa	at 100	A
Mare_v4_contig_40_26655-26733	Cluster 1	481	79aa	at 100	A
Mare_v4_contig_40_27349-27427	Cluster 1	482	79aa	at 100	A
Mare_v4_contig_40_28040-28118	Cluster 1	483	79aa	at 100	A
Mare_v4_contig_40_28733-28811	Cluster 1	484	79aa	at 100	A
Mare_v4_contig_40_29441-29519	Cluster 1	485	79aa	at 100	A
Mare_v4_contig_40_40660-40738	Cluster 1	486	79aa	at 100	A
Mare_v4_contig_48_587-665	Cluster 1	487	79aa	at 100	A
Mare_v4_contig_48_1202-1280	Cluster 1	488	79aa	at 100	A
Mare_v4_contig_48_1845-1923	Cluster 1	489	79aa	at 100	A
Mare_v4_contig_48_2466-2544	Cluster 1	490	79aa	at 100	A
Mare_v4_contig_48_3094-3172	Cluster 1	491	79aa	at 100	A
Mare_v4_contig_48_3719-3797	Cluster 1	492	79aa	at 100	A
Mare_v4_contig_48_4342-4420	Cluster 1	493	79aa	at 100	A
Mare_v4_contig_48_4983-5061	Cluster 1	494	79aa	at 100	A
Mare_v4_contig_48_5622-5700	Cluster 1	495	79aa	at 100	A
Mare_v4_contig_48_6258-6336	Cluster 1	496	79aa	at 100	A
Mare_v4_contig_48_6902-6980	Cluster 1	497	79aa	at 100	A
Mare_v4_contig_48_7543-7621	Cluster 1	498	79aa	at 100	A
Mare_v4_contig_48_8157-8235	Cluster 1	499	79aa	at 100	A
Mare_v4_contig_48_8788-8866	Cluster 1	500	79aa	at 100	A
Mare_v4_contig_48_9430-9508	Cluster 1	501	79aa	at 100	A
Mare_v4_contig_48_10077-10155	Cluster 1	502	79aa	at 100	A
Mare_v4_contig_48_10714-10792	Cluster 1	503	79aa	at 100	A
Mare_v4_contig_48_11355-11433	Cluster 1	504	79aa	at 100	A
Mare_v4_contig_48_11985-12063	Cluster 1	505	79aa	at 100	A
Mare_v4_contig_48_12607-12685	Cluster 1	506	79aa	at 100	A
Mare_v4_contig_48_13227-13305	Cluster 1	507	79aa	at 100	A
Mare_v4_contig_48_13870-13948	Cluster 1	508	79aa	at 100	A
Mare_v4_contig_48_14493-14571	Cluster 1	509	79aa	at 100	A
Mare_v4_contig_48_15103-15181	Cluster 1	510	79aa	at 100	A
Mare_v4_contig_48_15731-15809	Cluster 1	511	79aa	at 100	A
Mare_v4_contig_48_16348-16426	Cluster 1	512	79aa	at 100	A
Mare_v4_contig_48_16974-17052	Cluster 1	513	79aa	at 100	A
Mare_v4_contig_48_17575-17653	Cluster 1	514	79aa	at 100	A
Mare_v4_contig_48_18209-18287	Cluster 1	515	79aa	at 100	A
Mare_v4_contig_48_18820-18898	Cluster 1	516	79aa	at 100	A
Mare_v4_contig_48_19445-19523	Cluster 1	517	79aa	at 100	A
Mare_v4_contig_48_20056-20134	Cluster 1	518	79aa	at 100	A
Mare_v4_contig_48_20675-20753	Cluster 1	519	79aa	at 100	A
Mare_v4_contig_48_21296-21374	Cluster 1	520	79aa	at 100	A
Mare_v4_contig_48_21926-22004	Cluster 1	521	79aa	at 100	A
Mare_v4_contig_48_22562-22640	Cluster 1	522	79aa	at 100	A
Mare_v4_contig_48_23191-23269	Cluster 1	523	79aa	at 100	A
Mare_v4_contig_48_23831-23909	Cluster 1	524	79aa	at 100	A
Mare_v4_contig_48_24455-24533	Cluster 1	525	79aa	at 100	A
Mare_v4_contig_48_25055-25133	Cluster 1	526	79aa	at 100	A
Mare_v4_contig_48_25649-25727	Cluster 1	527	79aa	at 100	A
Mare_v4_contig_48_26270-26348	Cluster 1	528	79aa	at 100	A
Mare_v4_contig_48_26903-26981	Cluster 1	529	79aa	at 100	A
Mare_v4_contig_48_27519-27597	Cluster 1	530	79aa	at 100	A
Mare_v4_contig_48_28177-28255	Cluster 1	531	79aa	at 100	A
Mare_v4_contig_48_28816-28894	Cluster 1	532	79aa	at 100	A
Mare_v4_contig_48_29471-29549	Cluster 1	533	79aa	at 100	A
Mare_v4_contig_48_30115-30193	Cluster 1	534	79aa	at 100	A
Mare_v4_contig_48_30718-30796	Cluster 1	535	79aa	at 100	A
Mare_v4_contig_48_33979-34057	Cluster 1	536	79aa	at 100	A
Mare_v4_contig_48_35327-35405	Cluster 1	537	79aa	at 100	A
Mare_v4_contig_48_36052-36130	Cluster 1	538	79aa	at 100	A
Mare_v4_contig_48_36752-36830	Cluster 1	539	79aa	at 100	A
Mare_v4_contig_48_37457-37535	Cluster 1	540	79aa	at 100	A
Mare_v4_contig_48_38184-38262	Cluster 1	541	79aa	at 100	A
Mare_v4_contig_48_38879-38957	Cluster 1	542	79aa	at 100	A
Mare_v4_contig_48_39597-39675	Cluster 1	543	79aa	at 100	A
Mare_v4_contig_48_40273-40351	Cluster 1	544	79aa	at 100	A
Mare_v4_contig_48_63455-63533	Cluster 1	545	79aa	at 100	A
Mare_v4_contig_52_1910854-1910776	Cluster 1	546	79aa	at 100	B
Mare_v4_contig_52_1911389-1911311	Cluster 1	547	79aa	at 100	B
Mare_v4_contig_52_1912203-1912125	Cluster 1	548	79aa	at 100	B
Mare_v4_contig_52_1912751-1912673	Cluster 1	549	79aa	at 100	B
Mare_v4_contig_52_1913286-1913208	Cluster 1	550	79aa	at 100	B
Mare_v4_contig_52_1914097-1914019	Cluster 1	551	79aa	at 100	B
Mare_v4_contig_52_1914647-1914569	Cluster 1	552	79aa	at 100	B
Mare_v4_contig_52_1915457-1915379	Cluster 1	553	79aa	at 100	B
Mare_v4_contig_52_1916002-1915924	Cluster 1	554	79aa	at 100	B
Mare_v4_contig_52_1916813-1916735	Cluster 1	555	79aa	at 100	B
Mare_v4_contig_52_1917356-1917278	Cluster 1	556	79aa	at 100	B
Mare_v4_contig_52_1918165-1918087	Cluster 1	557	79aa	at 100	B
Mare_v4_contig_52_1918710-1918632	Cluster 1	558	79aa	at 100	B
Mare_v4_contig_52_1919521-1919443	Cluster 1	559	79aa	at 100	B
Mare_v4_contig_52_1920065-1919987	Cluster 1	560	79aa	at 100	B
Mare_v4_contig_52_1920875-1920797	Cluster 1	561	79aa	at 100	B
Mare_v4_contig_52_1921423-1921345	Cluster 1	562	79aa	at 100	B
Mare_v4_contig_52_1921969-1921891	Cluster 1	563	79aa	at 100	B
Mare_v4_contig_52_1922779-1922701	Cluster 1	564	79aa	at 100	B
Mare_v4_contig_52_1923325-1923247	Cluster 1	565	79aa	at 100	B
Mare_v4_contig_52_1924131-1924053	Cluster 1	566	79aa	at 100	B
Mare_v4_contig_52_1924678-1924600	Cluster 1	567	79aa	at 100	B
Mare_v4_contig_52_1925492-1925414	Cluster 1	568	79aa	at 100	B
Mare_v4_contig_52_1926041-1925963	Cluster 1	569	79aa	at 100	B
Mare_v4_contig_52_1926852-1926774	Cluster 1	570	79aa	at 100	B
Mare_v4_contig_53_1866477-1866399	Cluster 1	571	79aa	at 100	N/D
Mare_v4_contig_53_1867091-1867013	Cluster 1	572	79aa	at 100	N/D
Mare_v4_contig_53_1867701-1867623	Cluster 1	573	79aa	at 100	N/D
Mare_v4_contig_53_1868311-1868233	Cluster 1	574	79aa	at 100	N/D
Mare_v4_contig_53_1868926-1868848	Cluster 1	575	79aa	at 100	N/D
Mare_v4_contig_53_1869536-1869458	Cluster 1	576	79aa	at 100	N/D
Mare_v4_contig_53_1870147-1870069	Cluster 1	577	79aa	at 100	N/D
Mare_v4_contig_53_1870755-1870677	Cluster 1	578	79aa	at 100	N/D
Mare_v4_contig_53_1871368-1871290	Cluster 1	579	79aa	at 100	N/D
Mare_v4_contig_53_1871981-1871903	Cluster 1	580	79aa	at 100	N/D
Mare_v4_contig_53_1872591-1872513	Cluster 1	581	79aa	at 100	N/D
Mare_v4_contig_53_1873219-1873141	Cluster 1	582	79aa	at 100	N/D
Mare_v4_contig_53_1874441-1874363	Cluster 1	583	79aa	at 100	N/D
Mare_v4_contig_53_1875050-1874972	Cluster 1	584	79aa	at 100	N/D
Mare_v4_contig_53_1875662-1875584	Cluster 1	585	79aa	at 100	N/D
Mare_v4_contig_53_1876273-1876195	Cluster 1	586	79aa	at 100	N/D
Mare_v4_contig_53_1876888-1876810	Cluster 1	587	79aa	at 100	N/D
Mare_v4_contig_53_1877503-1877425	Cluster 1	588	79aa	at 100	N/D
Mare_v4_contig_53_1878116-1878038	Cluster 1	589	79aa	at 100	N/D
Mare_v4_contig_53_1878732-1878654	Cluster 1	590	79aa	at 100	N/D
Mare_v4_contig_53_1879342-1879264	Cluster 1	591	79aa	at 100	N/D
Mare_v4_contig_53_1879954-1879876	Cluster 1	592	79aa	at 100	N/D
Mare_v4_contig_53_1880565-1880487	Cluster 1	593	79aa	at 100	N/D
Mare_v4_contig_53_1881175-1881097	Cluster 1	594	79aa	at 100	N/D
Mare_v4_contig_53_1881789-1881711	Cluster 1	595	79aa	at 100	N/D
Mare_v4_contig_53_1882400-1882322	Cluster 1	596	79aa	at 100	N/D
Mare_v4_contig_53_1883016-1882938	Cluster 1	597	79aa	at 100	N/D
Mare_v4_contig_53_1883635-1883557	Cluster 1	598	79aa	at 100	N/D
Mare_v4_contig_53_1884248-1884170	Cluster 1	599	79aa	at 100	N/D
Mare_v4_contig_53_1884858-1884780	Cluster 1	600	79aa	at 100	N/D
Mare_v4_contig_53_1885474-1885396	Cluster 1	601	79aa	at 100	N/D
Mare_v4_contig_53_1886084-1886006	Cluster 1	602	79aa	at 100	N/D
Mare_v4_contig_53_1886695-1886617	Cluster 1	603	79aa	at 100	N/D
Mare_v4_contig_53_1887306-1887228	Cluster 1	604	79aa	at 100	N/D
Mare_v4_contig_53_1887916-1887838	Cluster 1	605	79aa	at 100	N/D
Mare_v4_contig_53_1888530-1888452	Cluster 1	606	79aa	at 100	N/D
Mare_v4_contig_54_1870278-1870200	Cluster 1	607	79aa	at 100	B
Mare_v4_contig_54_1871749-1871671	Cluster 1	608	79aa	at 100	B
Mare_v4_contig_54_1872481-1872403	Cluster 1	609	79aa	at 100	B
Mare_v4_contig_54_1873184-1873106	Cluster 1	610	79aa	at 100	B
Mare_v4_contig_54_1873917-1873839	Cluster 1	611	79aa	at 100	B
Mare_v4_contig_54_1874621-1874543	Cluster 1	612	79aa	at 100	B
Mare_v4_contig_54_1875339-1875261	Cluster 1	613	79aa	at 100	B
Mare_v4_contig_54_1876044-1875966	Cluster 1	614	79aa	at 100	B
Mare_v4_contig_54_1876773-1876695	Cluster 1	615	79aa	at 100	B
Mare_v4_contig_54_1880403-1880325	Cluster 1	616	79aa	at 100	B
Mare_v4_contig_55_1825851-1825773	Cluster 1	617	79aa	at 100	A
Mare_v4_contig_56_53230-53308	Cluster 1	618	79aa	at 100	A
Mare_v4_contig_56_53867-53945	Cluster 1	619	79aa	at 100	A
Mare_v4_contig_56_54488-54566	Cluster 1	620	79aa	at 100	A
Mare_v4_contig_56_55133-55211	Cluster 1	621	79aa	at 100	A
Mare_v4_contig_56_55770-55848	Cluster 1	622	79aa	at 100	A
Mare_v4_contig_56_56409-56487	Cluster 1	623	79aa	at 100	A
Mare_v4_contig_56_57043-57121	Cluster 1	624	79aa	at 100	A
Mare_v4_contig_56_57708-57786	Cluster 1	625	79aa	at 100	A
Mare_v4_contig_56_58350-58428	Cluster 1	626	79aa	at 100	A
Mare_v4_contig_56_58991-59069	Cluster 1	627	79aa	at 100	A
Mare_v4_contig_56_59627-59705	Cluster 1	628	79aa	at 100	A
Mare_v4_contig_56_60262-60340	Cluster 1	629	79aa	at 100	A
Mare_v4_contig_56_64111-64189	Cluster 1	630	79aa	at 100	A
Mare_v4_contig_59_1753683-1753605	Cluster 1	631	79aa	at 100	A
Mare_v4_contig_59_1754441-1754363	Cluster 1	632	79aa	at 100	A
Mare_v4_contig_59_1755203-1755125	Cluster 1	633	79aa	at 100	A
Mare_v4_contig_59_1755966-1755888	Cluster 1	634	79aa	at 100	A
Mare_v4_contig_59_1756729-1756651	Cluster 1	635	79aa	at 100	A
Mare_v4_contig_59_1757488-1757410	Cluster 1	636	79aa	at 100	A
Mare_v4_contig_59_1758255-1758177	Cluster 1	637	79aa	at 100	A
Mare_v4_contig_59_1759015-1758937	Cluster 1	638	79aa	at 100	A
Mare_v4_contig_59_1759789-1759711	Cluster 1	639	79aa	at 100	A
Mare_v4_contig_59_1760551-1760473	Cluster 1	640	79aa	at 100	A
Mare_v4_contig_59_1761313-1761235	Cluster 1	641	79aa	at 100	A
Mare_v4_contig_59_1762080-1762002	Cluster 1	642	79aa	at 100	A
Mare_v4_contig_59_1762839-1762761	Cluster 1	643	79aa	at 100	A
Mare_v4_contig_59_1763598-1763520	Cluster 1	644	79aa	at 100	A
Mare_v4_contig_59_1764357-1764279	Cluster 1	645	79aa	at 100	A
Mare_v4_contig_59_1765115-1765037	Cluster 1	646	79aa	at 100	A
Mare_v4_contig_59_1765870-1765792	Cluster 1	647	79aa	at 100	A
Mare_v4_contig_59_1766635-1766557	Cluster 1	648	79aa	at 100	A
Mare_v4_contig_59_1767388-1767310	Cluster 1	649	79aa	at 100	A
Mare_v4_contig_59_1768144-1768066	Cluster 1	650	79aa	at 100	A
Mare_v4_contig_59_1769673-1769595	Cluster 1	651	79aa	at 100	A
Mare_v4_contig_59_1770434-1770356	Cluster 1	652	79aa	at 100	A
Mare_v4_contig_63_1678796-1678718	Cluster 1	653	79aa	at 100	A
Mare_v4_contig_63_1679605-1679527	Cluster 1	654	79aa	at 100	A
Mare_v4_contig_63_1680251-1680173	Cluster 1	655	79aa	at 100	A
Mare_v4_contig_63_1681064-1680986	Cluster 1	656	79aa	at 100	A
Mare_v4_contig_63_1681710-1681632	Cluster 1	657	79aa	at 100	A
Mare_v4_contig_63_1682518-1682440	Cluster 1	658	79aa	at 100	A
Mare_v4_contig_63_1683155-1683077	Cluster 1	659	79aa	at 100	A
Mare_v4_contig_63_1683964-1683886	Cluster 1	660	79aa	at 100	A
Mare_v4_contig_63_1684604-1684526	Cluster 1	661	79aa	at 100	A
Mare_v4_contig_63_1685411-1685333	Cluster 1	662	79aa	at 100	A
Mare_v4_contig_65_1634036-1633958	Cluster 1	663	79aa	at 100	N/D
Mare_v4_contig_65_1634643-1634565	Cluster 1	664	79aa	at 100	N/D
Mare_v4_contig_65_1635349-1635271	Cluster 1	665	79aa	at 100	N/D
Mare_v4_contig_65_1635962-1635884	Cluster 1	666	79aa	at 100	N/D
Mare_v4_contig_65_1636563-1636485	Cluster 1	667	79aa	at 100	N/D
Mare_v4_contig_65_1637265-1637187	Cluster 1	668	79aa	at 100	N/D
Mare_v4_contig_65_1637876-1637798	Cluster 1	669	79aa	at 100	N/D
Mare_v4_contig_65_1638552-1638474	Cluster 1	670	79aa	at 100	N/D
Mare_v4_contig_65_1639158-1639080	Cluster 1	671	79aa	at 100	N/D
Mare_v4_contig_65_1639831-1639753	Cluster 1	672	79aa	at 100	N/D
Mare_v4_contig_65_1640470-1640392	Cluster 1	673	79aa	at 100	N/D
Mare_v4_contig_65_1641174-1641096	Cluster 1	674	79aa	at 100	N/D
Mare_v4_contig_65_1641879-1641801	Cluster 1	675	79aa	at 100	N/D
Mare_v4_contig_65_1642566-1642488	Cluster 1	676	79aa	at 100	N/D
Mare_v4_contig_110_488-566	Cluster 1	83	79aa	at 100	A
Mare_v4_contig_110_1014-1092	Cluster 1	84	79aa	at 100	A
Mare_v4_contig_110_1542-1620	Cluster 1	85	79aa	at 100	A
Mare_v4_contig_110_2072-2150	Cluster 1	86	79aa	at 100	A
Mare_v4_contig_110_2599-2677	Cluster 1	87	79aa	at 100	A
Mare_v4_contig_110_3128-3206	Cluster 1	88	79aa	at 100	A
Mare_v4_contig_110_3658-3736	Cluster 1	89	79aa	at 100	A
Mare_v4_contig_110_4194-4272	Cluster 1	90	79aa	at 100	A
Mare_v4_contig_110_4726-4804	Cluster 1	91	79aa	at 100	A
Mare_v4_contig_110_5257-5335	Cluster 1	92	79aa	at 100	A
Mare_v4_contig_110_5786-5864	Cluster 1	93	79aa	at 100	A
Mare_v4_contig_110_6315-6393	Cluster 1	94	79aa	at 100	A
Mare_v4_contig_110_6845-6923	Cluster 1	95	79aa	at 100	A
Mare_v4_contig_110_7374-7452	Cluster 1	96	79aa	at 100	A
Mare_v4_contig_110_7903-7981	Cluster 1	97	79aa	at 100	A
Mare_v4_contig_110_8433-8511	Cluster 1	98	79aa	at 100	A
Mare_v4_contig_110_8977-9055	Cluster 1	99	79aa	at 100	A
Mare_v4_contig_110_9507-9585	Cluster 1	100	79aa	at 100	A
Mare_v4_contig_110_10036-10114	Cluster 1	101	79aa	at 100	A
Mare_v4_contig_110_10570-10648	Cluster 1	102	79aa	at 100	A
Mare_v4_contig_110_11147-11225	Cluster 1	103	79aa	at 100	A
Mare_v4_contig_110_11679-11757	Cluster 1	104	79aa	at 100	A
Mare_v4_contig_110_12209-12287	Cluster 1	105	79aa	at 100	A
Mare_v4_contig_110_12738-12816	Cluster 1	106	79aa	at 100	A
Mare_v4_contig_110_13268-13346	Cluster 1	107	79aa	at 100	A
Mare_v4_contig_110_13800-13878	Cluster 1	108	79aa	at 100	A
Mare_v4_contig_110_14333-14411	Cluster 1	109	79aa	at 100	A
Mare_v4_contig_110_14862-14940	Cluster 1	110	79aa	at 100	A
Mare_v4_contig_110_15391-15469	Cluster 1	111	79aa	at 100	A
Mare_v4_contig_110_15920-15998	Cluster 1	112	79aa	at 100	A
Mare_v4_contig_110_16449-16527	Cluster 1	113	79aa	at 100	A
Mare_v4_contig_110_16983-17061	Cluster 1	114	79aa	at 100	A
Mare_v4_contig_110_17562-17640	Cluster 1	115	79aa	at 100	A
Mare_v4_contig_110_18097-18175	Cluster 1	116	79aa	at 100	A
Mare_v4_contig_110_18633-18711	Cluster 1	117	79aa	at 100	A
Mare_v4_contig_110_19160-19238	Cluster 1	118	79aa	at 100	A
Mare_v4_contig_127_211312-211234	Cluster 1	126	79aa	at 100	N/D
Mare_v4_contig_127_211909-211831	Cluster 1	127	79aa	at 100	N/D
Mare_v4_contig_127_212509-212431	Cluster 1	128	79aa	at 100	N/D
Mare_v4_contig_127_213117-213039	Cluster 1	129	79aa	at 100	N/D
Mare_v4_contig_127_213719-213641	Cluster 1	130	79aa	at 100	N/D
Mare_v4_contig_127_214324-214246	Cluster 1	131	79aa	at 100	N/D
Mare_v4_contig_127_215112-215190	Cluster 1	119	79aa	at 100	N/D
Mare_v4_contig_127_215794-215872	Cluster 1	120	79aa	at 100	N/D
Mare_v4_contig_127_216475-216553	Cluster 1	121	79aa	at 100	N/D
Mare_v4_contig_127_217158-217236	Cluster 1	122	79aa	at 100	N/D
Mare_v4_contig_127_217839-217917	Cluster 1	123	79aa	at 100	N/D
Mare_v4_contig_127_218520-218598	Cluster 1	124	79aa	at 100	N/D
Mare_v4_contig_127_219201-219279	Cluster 1	125	79aa	at 100	N/D
Mare_v4_contig_158_193-271	Cluster 1	132	79aa	at 100	N/D
Mare_v4_contig_158_1018-1096	Cluster 1	133	79aa	at 100	N/D
Mare_v4_contig_158_1626-1704	Cluster 1	134	79aa	at 100	N/D
Mare_v4_contig_158_2447-2525	Cluster 1	135	79aa	at 100	N/D
Mare_v4_contig_158_3054-3132	Cluster 1	136	79aa	at 100	N/D
Mare_v4_contig_158_3874-3952	Cluster 1	137	79aa	at 100	N/D
Mare_v4_contig_158_4482-4560	Cluster 1	138	79aa	at 100	N/D
Mare_v4_contig_158_5303-5381	Cluster 1	139	79aa	at 100	N/D
Mare_v4_contig_158_5913-5991	Cluster 1	140	79aa	at 100	N/D
Mare_v4_contig_158_6735-6813	Cluster 1	141	79aa	at 100	N/D
Mare_v4_contig_158_7343-7421	Cluster 1	142	79aa	at 100	N/D
Mare_v4_contig_158_8164-8242	Cluster 1	143	79aa	at 100	N/D
Mare_v4_contig_158_8772-8850	Cluster 1	144	79aa	at 100	N/D
Mare_v4_contig_158_9593-9671	Cluster 1	145	79aa	at 100	N/D
Mare_v4_contig_170_19329-19251	Cluster 1	147	79aa	at 100	B
Mare_v4_contig_176_8567-8645	Cluster 1	148	79aa	at 100	N/D
Mare_v4_contig_176_13651-13729	Cluster 1	149	79aa	at 100	N/D
Mare_v4_contig_196_209224-209146	Cluster 1	150	79aa	at 100	N/D
Mare_v4_contig_196_209831-209753	Cluster 1	151	79aa	at 100	N/D
Mare_v4_contig_196_210441-210363	Cluster 1	152	79aa	at 100	N/D
Mare_v4_contig_196_211049-210971	Cluster 1	153	79aa	at 100	N/D
Mare_v4_contig_196_211660-211582	Cluster 1	154	79aa	at 100	N/D
Mare_v4_contig_196_212268-212190	Cluster 1	155	79aa	at 100	N/D
Mare_v4_contig_196_212873-212795	Cluster 1	156	79aa	at 100	N/D
Mare_v4_contig_196_213481-213403	Cluster 1	157	79aa	at 100	N/D
Mare_v4_contig_196_214087-214009	Cluster 1	158	79aa	at 100	N/D
Mare_v4_contig_196_214697-214619	Cluster 1	159	79aa	at 100	N/D
Mare_v4_contig_196_215305-215227	Cluster 1	160	79aa	at 100	N/D
Mare_v4_contig_196_215913-215835	Cluster 1	161	79aa	at 100	N/D
Mare_v4_contig_196_216519-216441	Cluster 1	162	79aa	at 100	N/D
Mare_v4_contig_196_217128-217050	Cluster 1	163	79aa	at 100	N/D
Mare_v4_contig_196_217738-217660	Cluster 1	164	79aa	at 100	N/D
Mare_v4_contig_196_218341-218263	Cluster 1	165	79aa	at 100	N/D
Mare_v4_contig_196_218950-218872	Cluster 1	166	79aa	at 100	N/D
Mare_v4_contig_196_219559-219481	Cluster 1	167	79aa	at 100	N/D
Mare_v4_contig_196_220167-220089	Cluster 1	168	79aa	at 100	N/D
Mare_v4_contig_196_220774-220696	Cluster 1	169	79aa	at 100	N/D
Mare_v4_contig_196_221381-221303	Cluster 1	170	79aa	at 100	N/D
Mare_v4_contig_196_221992-221914	Cluster 1	171	79aa	at 100	N/D
Mare_v4_contig_196_222602-222524	Cluster 1	172	79aa	at 100	N/D
Mare_v4_contig_196_223213-223135	Cluster 1	173	79aa	at 100	N/D
Mare_v4_contig_196_223822-223744	Cluster 1	174	79aa	at 100	N/D
Mare_v4_contig_196_224432-224354	Cluster 1	175	79aa	at 100	N/D
Mare_v4_contig_196_225039-224961	Cluster 1	176	79aa	at 100	N/D
Mare_v4_contig_196_225647-225569	Cluster 1	177	79aa	at 100	N/D
Mare_v4_contig_196_226253-226175	Cluster 1	178	79aa	at 100	N/D
Mare_v4_contig_196_226861-226783	Cluster 1	179	79aa	at 100	N/D
Mare_v4_contig_196_227473-227395	Cluster 1	180	79aa	at 100	N/D
Mare_v4_contig_196_228087-228009	Cluster 1	181	79aa	at 100	N/D
Mare_v4_contig_196_228694-228616	Cluster 1	182	79aa	at 100	N/D
Mare_v4_contig_222_151516-151594	Cluster 1	218	79aa	at 100	N/D
Mare_v4_contig_226_374-452	Cluster 1	219	79aa	at 100	N/D
Mare_v4_contig_226_905-983	Cluster 1	220	79aa	at 100	N/D
Mare_v4_contig_226_1340-1418	Cluster 1	221	79aa	at 100	N/D
Mare_v4_contig_226_1824-1902	Cluster 1	222	79aa	at 100	N/D
Mare_v4_contig_226_2261-2339	Cluster 1	223	79aa	at 100	N/D
Mare_v4_contig_226_2744-2822	Cluster 1	224	79aa	at 100	N/D
Mare_v4_contig_226_3183-3261	Cluster 1	225	79aa	at 100	N/D
Mare_v4_contig_226_3662-3740	Cluster 1	226	79aa	at 100	N/D
Mare_v4_contig_226_4144-4222	Cluster 1	227	79aa	at 100	N/D
Mare_v4_contig_226_4669-4747	Cluster 1	228	79aa	at 100	N/D
Mare_v4_contig_226_5108-5186	Cluster 1	229	79aa	at 100	N/D
Mare_v4_contig_226_5595-5673	Cluster 1	230	79aa	at 100	N/D
Mare_v4_contig_226_6129-6207	Cluster 1	231	79aa	at 100	N/D
Mare_v4_contig_226_6568-6646	Cluster 1	232	79aa	at 100	N/D
Mare_v4_contig_226_7054-7132	Cluster 1	233	79aa	at 100	N/D
Mare_v4_contig_226_7494-7572	Cluster 1	234	79aa	at 100	N/D
Mare_v4_contig_226_7978-8056	Cluster 1	235	79aa	at 100	N/D
Mare_v4_contig_226_8507-8585	Cluster 1	236	79aa	at 100	N/D
Mare_v4_contig_226_8987-9065	Cluster 1	237	79aa	at 100	N/D
Mare_v4_contig_226_10063-9985	Cluster 1	239	79aa	at 100	N/D
Mare_v4_contig_226_19054-19132	Cluster 1	238	79aa	at 100	N/D
Mare_v4_contig_226_20130-20052	Cluster 1	240	79aa	at 100	N/D
Mare_v4_contig_226_20612-20534	Cluster 1	241	79aa	at 100	N/D
Mare_v4_contig_226_21138-21060	Cluster 1	242	79aa	at 100	N/D
Mare_v4_contig_226_21621-21543	Cluster 1	243	79aa	at 100	N/D
Mare_v4_contig_226_22056-21978	Cluster 1	244	79aa	at 100	N/D
Mare_v4_contig_226_22540-22462	Cluster 1	245	79aa	at 100	N/D
Mare_v4_contig_226_22977-22899	Cluster 1	246	79aa	at 100	N/D
Mare_v4_contig_226_23511-23433	Cluster 1	247	79aa	at 100	N/D
Mare_v4_contig_226_23995-23917	Cluster 1	248	79aa	at 100	N/D
Mare_v4_contig_226_24432-24354	Cluster 1	249	79aa	at 100	N/D
Mare_v4_contig_226_24960-24882	Cluster 1	250	79aa	at 100	N/D
Mare_v4_contig_226_25441-25363	Cluster 1	251	79aa	at 100	N/D
Mare_v4_contig_226_25923-25845	Cluster 1	252	79aa	at 100	N/D
Mare_v4_contig_226_26367-26289	Cluster 1	253	79aa	at 100	N/D
Mare_v4_contig_226_26850-26772	Cluster 1	254	79aa	at 100	N/D
Mare_v4_contig_226_27285-27207	Cluster 1	255	79aa	at 100	N/D
Mare_v4_contig_226_27770-27692	Cluster 1	256	79aa	at 100	N/D
Mare_v4_contig_226_28205-28127	Cluster 1	257	79aa	at 100	N/D
Mare_v4_contig_226_28737-28659	Cluster 1	258	79aa	at 100	N/D
Mare_v4_contig_226_29223-29145	Cluster 1	259	79aa	at 100	N/D
Mare_v4_contig_226_29701-29623	Cluster 1	260	79aa	at 100	N/D
Mare_v4_contig_233_7028-7106	Cluster 1	261	79aa	at 100	N/D
Mare_v4_contig_233_7854-7932	Cluster 1	262	79aa	at 100	N/D
Mare_v4_contig_246_77039-76961	Cluster 1	263	79aa	at 100	N/D
Mare_v4_contig_246_77782-77704	Cluster 1	264	79aa	at 100	N/D
Mare_v4_contig_246_78525-78447	Cluster 1	265	79aa	at 100	N/D
Mare_v4_contig_246_79268-79190	Cluster 1	266	79aa	at 100	N/D
Mare_v4_contig_246_80011-79933	Cluster 1	267	79aa	at 100	N/D
Mare_v4_contig_246_80753-80675	Cluster 1	268	79aa	at 100	N/D
Mare_v4_contig_246_81496-81418	Cluster 1	269	79aa	at 100	N/D
Mare_v4_contig_246_82238-82160	Cluster 1	270	79aa	at 100	N/D
Mare_v4_contig_246_82980-82902	Cluster 1	271	79aa	at 100	N/D
Mare_v4_contig_246_83723-83645	Cluster 1	272	79aa	at 100	N/D
Mare_v4_contig_246_84466-84388	Cluster 1	273	79aa	at 100	N/D
Mare_v4_contig_246_85208-85130	Cluster 1	274	79aa	at 100	N/D
Mare_v4_contig_246_85950-85872	Cluster 1	275	79aa	at 100	N/D
Mare_v4_contig_246_86693-86615	Cluster 1	276	79aa	at 100	N/D
Mare_v4_contig_246_87437-87359	Cluster 1	277	79aa	at 100	N/D
Mare_v4_contig_246_88179-88101	Cluster 1	278	79aa	at 100	N/D
Mare_v4_contig_246_88923-88845	Cluster 1	279	79aa	at 100	N/D
Mare_v4_contig_246_89669-89591	Cluster 1	280	79aa	at 100	N/D
Mare_v4_contig_246_90411-90333	Cluster 1	281	79aa	at 100	N/D
Mare_v4_contig_246_91154-91076	Cluster 1	282	79aa	at 100	N/D
Mare_v4_contig_246_91896-91818	Cluster 1	283	79aa	at 100	N/D
Mare_v4_contig_246_92638-92560	Cluster 1	284	79aa	at 100	N/D
Mare_v4_contig_246_93381-93303	Cluster 1	285	79aa	at 100	N/D
Mare_v4_contig_246_94123-94045	Cluster 1	286	79aa	at 100	N/D
Mare_v4_contig_246_94865-94787	Cluster 1	287	79aa	at 100	N/D
Mare_v4_contig_246_95607-95529	Cluster 1	288	79aa	at 100	N/D
Mare_v4_contig_246_96349-96271	Cluster 1	289	79aa	at 100	N/D
Mare_v4_contig_246_97092-97014	Cluster 1	290	79aa	at 100	N/D
Mare_v4_contig_246_97834-97756	Cluster 1	291	79aa	at 100	N/D
Mare_v4_contig_249_86168-86090	Cluster 1	292	79aa	at 100	N/D
Mare_v4_contig_249_86830-86752	Cluster 1	293	79aa	at 100	N/D
Mare_v4_contig_249_87525-87447	Cluster 1	294	79aa	at 100	N/D
Mare_v4_contig_249_88186-88108	Cluster 1	295	79aa	at 100	N/D
Mare_v4_contig_249_88879-88801	Cluster 1	296	79aa	at 100	N/D
Mare_v4_contig_249_89544-89466	Cluster 1	297	79aa	at 100	N/D
Mare_v4_contig_249_90208-90130	Cluster 1	298	79aa	at 100	N/D
Mare_v4_contig_249_90871-90793	Cluster 1	299	79aa	at 100	N/D
Mare_v4_contig_249_91535-91457	Cluster 1	300	79aa	at 100	N/D
Mare_v4_contig_249_92197-92119	Cluster 1	301	79aa	at 100	N/D
Mare_v4_contig_249_92892-92814	Cluster 1	302	79aa	at 100	N/D
Mare_v4_contig_249_93554-93476	Cluster 1	303	79aa	at 100	N/D
Mare_v4_contig_249_94219-94141	Cluster 1	304	79aa	at 100	N/D
Mare_v4_contig_249_94884-94806	Cluster 1	305	79aa	at 100	N/D
Mare_v4_contig_276_695-773	Cluster 1	317	79aa	at 100	N/D
Mare_v4_contig_276_1417-1495	Cluster 1	318	79aa	at 100	N/D
Mare_v4_contig_276_2139-2217	Cluster 1	319	79aa	at 100	N/D
Mare_v4_contig_276_2858-2936	Cluster 1	320	79aa	at 100	N/D
Mare_v4_contig_276_3584-3662	Cluster 1	321	79aa	at 100	N/D
Mare_v4_contig_276_4309-4387	Cluster 1	322	79aa	at 100	N/D
Mare_v4_contig_276_5033-5111	Cluster 1	323	79aa	at 100	N/D
Mare_v4_contig_276_5755-5833	Cluster 1	324	79aa	at 100	N/D
Mare_v4_contig_302_104-26	Cluster 1	325	79aa	at 100	N/D
Mare_v4_contig_302_1983-1905	Cluster 1	326	79aa	at 100	N/D
Mare_v4_contig_302_3232-3154	Cluster 1	327	79aa	at 100	N/D
Mare_v4_contig_302_4472-4394	Cluster 1	328	79aa	at 100	N/D
Mare_v4_contig_302_5083-5005	Cluster 1	329	79aa	at 100	N/D
Mare_v4_contig_302_5694-5616	Cluster 1	330	79aa	at 100	N/D
Mare_v4_contig_302_6304-6226	Cluster 1	331	79aa	at 100	N/D
Mare_v4_contig_302_6912-6834	Cluster 1	332	79aa	at 100	N/D
Mare_v4_contig_302_7521-7443	Cluster 1	333	79aa	at 100	N/D
Mare_v4_contig_302_8132-8054	Cluster 1	334	79aa	at 100	N/D
Mare_v4_contig_302_8745-8667	Cluster 1	335	79aa	at 100	N/D
Mare_v4_contig_302_9358-9280	Cluster 1	336	79aa	at 100	N/D
Mare_v4_contig_302_9969-9891	Cluster 1	337	79aa	at 100	N/D
Mare_v4_contig_302_10582-10504	Cluster 1	338	79aa	at 100	N/D
Mare_v4_contig_302_11192-11114	Cluster 1	339	79aa	at 100	N/D
Mare_v4_contig_302_11809-11731	Cluster 1	340	79aa	at 100	N/D
Mare_v4_contig_302_12421-12343	Cluster 1	341	79aa	at 100	N/D
Mare_v4_contig_302_12620-12542	Cluster 1	342	79aa	at 100	N/D
Mare_v4_contig_302_13233-13155	Cluster 1	343	79aa	at 100	N/D
Mare_v4_contig_302_13847-13769	Cluster 1	344	79aa	at 100	N/D
Mare_v4_contig_302_14462-14384	Cluster 1	345	79aa	at 100	N/D
Mare_v4_contig_302_15074-14996	Cluster 1	346	79aa	at 100	N/D
Mare_v4_contig_302_15687-15609	Cluster 1	347	79aa	at 100	N/D
Mare_v4_contig_302_16301-16223	Cluster 1	348	79aa	at 100	N/D
Mare_v4_contig_302_16910-16832	Cluster 1	349	79aa	at 100	N/D
Mare_v4_contig_302_17525-17447	Cluster 1	350	79aa	at 100	N/D
Mare_v4_contig_302_18141-18063	Cluster 1	351	79aa	at 100	N/D
Mare_v4_contig_302_18756-18678	Cluster 1	352	79aa	at 100	N/D
Mare_v4_contig_302_19366-19288	Cluster 1	353	79aa	at 100	N/D
Mare_v4_contig_302_19977-19899	Cluster 1	354	79aa	at 100	N/D
Mare_v4_contig_302_20590-20512	Cluster 1	355	79aa	at 100	N/D
Mare_v4_contig_302_21202-21124	Cluster 1	356	79aa	at 100	N/D
Mare_v4_contig_302_21810-21732	Cluster 1	357	79aa	at 100	N/D
Mare_v4_contig_302_22422-22344	Cluster 1	358	79aa	at 100	N/D
Mare_v4_contig_302_23034-22956	Cluster 1	359	79aa	at 100	N/D
Mare_v4_contig_302_23647-23569	Cluster 1	360	79aa	at 100	N/D
Mare_v4_contig_302_24260-24182	Cluster 1	361	79aa	at 100	N/D
Mare_v4_contig_302_24876-24798	Cluster 1	362	79aa	at 100	N/D
Mare_v4_contig_302_25490-25412	Cluster 1	363	79aa	at 100	N/D
Mare_v4_contig_302_26102-26024	Cluster 1	364	79aa	at 100	N/D
Mare_v4_contig_302_26716-26638	Cluster 1	365	79aa	at 100	N/D
Mare_v4_contig_302_27327-27249	Cluster 1	366	79aa	at 100	N/D
Mare_v4_contig_302_27939-27861	Cluster 1	367	79aa	at 100	N/D
Mare_v4_contig_302_28550-28472	Cluster 1	368	79aa	at 100	N/D
Mare_v4_contig_302_29165-29087	Cluster 1	369	79aa	at 100	N/D
Mare_v4_contig_302_29776-29698	Cluster 1	370	79aa	at 100	N/D
Mare_v4_contig_302_30388-30310	Cluster 1	371	79aa	at 100	N/D
Mare_v4_contig_302_31001-30923	Cluster 1	372	79aa	at 100	N/D
Mare_v4_contig_302_31612-31534	Cluster 1	373	79aa	at 100	N/D
Mare_v4_contig_302_32256-32178	Cluster 1	374	79aa	at 100	N/D
Mare_v4_contig_302_32869-32791	Cluster 1	375	79aa	at 100	N/D
Mare_v4_contig_302_33488-33410	Cluster 1	376	79aa	at 100	N/D
Mare_v4_contig_302_34099-34021	Cluster 1	377	79aa	at 100	N/D
Mare_v4_contig_302_34715-34637	Cluster 1	378	79aa	at 100	N/D
Mare_v4_contig_302_35327-35249	Cluster 1	379	79aa	at 100	N/D
Mare_v4_contig_302_35937-35859	Cluster 1	380	79aa	at 100	N/D
Mare_v4_contig_302_36548-36470	Cluster 1	381	79aa	at 100	N/D
Mare_v4_contig_302_37160-37082	Cluster 1	382	79aa	at 100	N/D
Mare_v4_contig_302_37771-37693	Cluster 1	383	79aa	at 100	N/D
Mare_v4_contig_302_38382-38304	Cluster 1	384	79aa	at 100	N/D
Mare_v4_contig_302_38994-38916	Cluster 1	385	79aa	at 100	N/D
Mare_v4_contig_302_39607-39529	Cluster 1	386	79aa	at 100	N/D
Mare_v4_contig_302_40218-40140	Cluster 1	387	79aa	at 100	N/D
Mare_v4_contig_302_40832-40754	Cluster 1	388	79aa	at 100	N/D
Mare_v4_contig_302_41441-41363	Cluster 1	389	79aa	at 100	N/D
Mare_v4_contig_302_42049-41971	Cluster 1	390	79aa	at 100	N/D
Mare_v4_contig_302_42660-42582	Cluster 1	391	79aa	at 100	N/D
Mare_v4_contig_302_43273-43195	Cluster 1	392	79aa	at 100	N/D
Mare_v4_contig_302_43888-43810	Cluster 1	393	79aa	at 100	N/D
Mare_v4_contig_302_44501-44423	Cluster 1	394	79aa	at 100	N/D
Mare_v4_contig_302_45115-45037	Cluster 1	395	79aa	at 100	N/D
Mare_v4_contig_302_45727-45649	Cluster 1	396	79aa	at 100	N/D
Mare_v4_contig_302_46338-46260	Cluster 1	397	79aa	at 100	N/D
Mare_v4_contig_302_46955-46877	Cluster 1	398	79aa	at 100	N/D
Mare_v4_contig_302_47567-47489	Cluster 1	399	79aa	at 100	N/D
Mare_v4_contig_302_48175-48097	Cluster 1	400	79aa	at 100	N/D
Mare_v4_contig_302_48791-48713	Cluster 1	401	79aa	at 100	N/D
Mare_v4_contig_302_49402-49324	Cluster 1	402	79aa	at 100	N/D
Mare_v4_contig_302_50018-49940	Cluster 1	403	79aa	at 100	N/D
Mare_v4_contig_315_18286-18364	Cluster 1	404	79aa	at 100	N/D
Mare_v4_contig_315_18979-19057	Cluster 1	405	79aa	at 100	N/D
Mare_v4_contig_315_19671-19749	Cluster 1	406	79aa	at 100	N/D
Mare_v4_contig_315_20366-20444	Cluster 1	407	79aa	at 100	N/D
Mare_v4_contig_315_21061-21139	Cluster 1	408	79aa	at 100	N/D
Mare_v4_contig_315_21760-21838	Cluster 1	409	79aa	at 100	N/D
Mare_v4_contig_315_22457-22535	Cluster 1	410	79aa	at 100	N/D
Mare_v4_contig_315_23150-23228	Cluster 1	411	79aa	at 100	N/D
Mare_v4_contig_315_23870-23948	Cluster 1	412	79aa	at 100	N/D
Mare_v4_contig_315_24566-24644	Cluster 1	413	79aa	at 100	N/D
Mare_v4_contig_315_25266-25344	Cluster 1	414	79aa	at 100	N/D
Mare_v4_contig_315_25972-26050	Cluster 1	415	79aa	at 100	N/D
Mare_v4_contig_1_59621-59699	Cluster 2	0	79aa	*	B
Mare_v4_contig_1_60352-60430	Cluster 2	1	79aa	at 100	B
Mare_v4_contig_1_61086-61164	Cluster 2	2	79aa	at 100	B
Mare_v4_contig_1_61818-61896	Cluster 2	3	79aa	at 100	B
Mare_v4_contig_1_62556-62634	Cluster 2	4	79aa	at 100	B
Mare_v4_contig_1_63290-63368	Cluster 2	5	79aa	at 100	B
Mare_v4_contig_1_64021-64099	Cluster 2	6	79aa	at 100	B
Mare_v4_contig_1_64753-64831	Cluster 2	7	79aa	at 100	B
Mare_v4_contig_1_65486-65564	Cluster 2	8	79aa	at 100	B
Mare_v4_contig_1_66216-66294	Cluster 2	9	79aa	at 100	B
Mare_v4_contig_1_66947-67025	Cluster 2	10	79aa	at 100	B
Mare_v4_contig_1_67678-67756	Cluster 2	11	79aa	at 100	B
Mare_v4_contig_1_68409-68487	Cluster 2	12	79aa	at 100	B
Mare_v4_contig_1_69140-69218	Cluster 2	13	79aa	at 100	B
Mare_v4_contig_1_69870-69948	Cluster 2	14	79aa	at 100	B
Mare_v4_contig_1_70601-70679	Cluster 2	15	79aa	at 100	B
Mare_v4_contig_1_71333-71411	Cluster 2	16	79aa	at 100	B
Mare_v4_contig_1_72066-72144	Cluster 2	17	79aa	at 100	B
Mare_v4_contig_1_72796-72874	Cluster 2	18	79aa	at 100	B
Mare_v4_contig_1_73527-73605	Cluster 2	19	79aa	at 100	B
Mare_v4_contig_1_74258-74336	Cluster 2	20	79aa	at 100	B
Mare_v4_contig_1_74989-75067	Cluster 2	21	79aa	at 100	B
Mare_v4_contig_1_75720-75798	Cluster 2	22	79aa	at 100	B
Mare_v4_contig_1_76451-76529	Cluster 2	23	79aa	at 100	B
Mare_v4_contig_1_77181-77259	Cluster 2	24	79aa	at 100	B
Mare_v4_contig_1_77911-77989	Cluster 2	25	79aa	at 100	B
Mare_v4_contig_1_78643-78721	Cluster 2	26	79aa	at 100	B
Mare_v4_contig_1_79374-79452	Cluster 2	27	79aa	at 100	B
Mare_v4_contig_1_80106-80184	Cluster 2	28	79aa	at 100	B
Mare_v4_contig_1_80838-80916	Cluster 2	29	79aa	at 100	B
Mare_v4_contig_1_81570-81648	Cluster 2	30	79aa	at 100	B
Mare_v4_contig_1_82301-82379	Cluster 2	31	79aa	at 100	B
Mare_v4_contig_1_83032-83110	Cluster 2	32	79aa	at 100	B
Mare_v4_contig_1_83763-83841	Cluster 2	33	79aa	at 100	B
Mare_v4_contig_1_84494-84572	Cluster 2	34	79aa	at 100	B
Mare_v4_contig_1_85225-85303	Cluster 2	35	79aa	at 100	B
Mare_v4_contig_1_85955-86033	Cluster 2	36	79aa	at 100	B
Mare_v4_contig_1_86686-86764	Cluster 2	37	79aa	at 100	B
Mare_v4_contig_1_87417-87495	Cluster 2	38	79aa	at 100	B
Mare_v4_contig_1_88155-88233	Cluster 2	39	79aa	at 100	B
Mare_v4_contig_6_13403-13481	Cluster 2	470	79aa	at 100	N/D
Mare_v4_contig_8_3807567-3807489	Cluster 2	471	79aa	at 100	N/D
Mare_v4_contig_8_3808238-3808160	Cluster 2	472	79aa	at 100	N/D
Mare_v4_contig_8_3808909-3808831	Cluster 2	473	79aa	at 100	N/D
Mare_v4_contig_8_3809579-3809501	Cluster 2	474	79aa	at 100	N/D
Mare_v4_contig_8_3810250-3810172	Cluster 2	475	79aa	at 100	N/D
Mare_v4_contig_8_3810921-3810843	Cluster 2	476	79aa	at 100	N/D
Mare_v4_contig_8_3811592-3811514	Cluster 2	477	79aa	at 100	N/D
Mare_v4_contig_8_3812590-3812512	Cluster 2	478	79aa	at 100	N/D
Mare_v4_contig_8_3813261-3813183	Cluster 2	479	79aa	at 100	N/D
Mare_v4_contig_8_3813932-3813854	Cluster 2	480	79aa	at 100	N/D
Mare_v4_contig_11_3576895-3576817	Cluster 2	40	79aa	at 100	N/D
Mare_v4_contig_11_3577566-3577488	Cluster 2	41	79aa	at 100	N/D
Mare_v4_contig_11_3578237-3578159	Cluster 2	42	79aa	at 100	N/D
Mare_v4_contig_11_3578908-3578830	Cluster 2	43	79aa	at 100	N/D
Mare_v4_contig_11_3579579-3579501	Cluster 2	44	79aa	at 100	N/D
Mare_v4_contig_11_3580250-3580172	Cluster 2	45	79aa	at 100	N/D
Mare_v4_contig_11_3580920-3580842	Cluster 2	46	79aa	at 100	N/D
Mare_v4_contig_11_3581591-3581513	Cluster 2	47	79aa	at 100	N/D
Mare_v4_contig_11_3582262-3582184	Cluster 2	48	79aa	at 100	N/D
Mare_v4_contig_11_3582933-3582855	Cluster 2	49	79aa	at 100	N/D
Mare_v4_contig_11_3583604-3583526	Cluster 2	50	79aa	at 100	N/D
Mare_v4_contig_11_3584275-3584197	Cluster 2	51	79aa	at 100	N/D
Mare_v4_contig_11_3584946-3584868	Cluster 2	52	79aa	at 100	N/D
Mare_v4_contig_11_3585617-3585539	Cluster 2	53	79aa	at 100	N/D
Mare_v4_contig_11_3586288-3586210	Cluster 2	54	79aa	at 100	N/D
Mare_v4_contig_11_3586959-3586881	Cluster 2	55	79aa	at 100	N/D
Mare_v4_contig_11_3587630-3587552	Cluster 2	56	79aa	at 100	N/D
Mare_v4_contig_11_3588301-3588223	Cluster 2	57	79aa	at 100	N/D
Mare_v4_contig_11_3588972-3588894	Cluster 2	58	79aa	at 100	N/D
Mare_v4_contig_11_3589643-3589565	Cluster 2	59	79aa	at 100	N/D
Mare_v4_contig_11_3590314-3590236	Cluster 2	60	79aa	at 100	N/D
Mare_v4_contig_11_3590985-3590907	Cluster 2	61	79aa	at 100	N/D
Mare_v4_contig_11_3591656-3591578	Cluster 2	62	79aa	at 100	N/D
Mare_v4_contig_11_3592327-3592249	Cluster 2	63	79aa	at 100	N/D
Mare_v4_contig_11_3592998-3592920	Cluster 2	64	79aa	at 100	N/D
Mare_v4_contig_11_3593669-3593591	Cluster 2	65	79aa	at 100	N/D
Mare_v4_contig_11_3594340-3594262	Cluster 2	66	79aa	at 100	N/D
Mare_v4_contig_11_3595011-3594933	Cluster 2	67	79aa	at 100	N/D
Mare_v4_contig_11_3596356-3596278	Cluster 2	68	79aa	at 100	N/D
Mare_v4_contig_11_3597027-3596949	Cluster 2	69	79aa	at 100	N/D
Mare_v4_contig_11_3597698-3597620	Cluster 2	70	79aa	at 100	N/D
Mare_v4_contig_11_3598369-3598291	Cluster 2	71	79aa	at 100	N/D
Mare_v4_contig_11_3599040-3598962	Cluster 2	72	79aa	at 100	N/D
Mare_v4_contig_11_3599711-3599633	Cluster 2	73	79aa	at 100	N/D
Mare_v4_contig_11_3600382-3600304	Cluster 2	74	79aa	at 100	N/D
Mare_v4_contig_11_3601053-3600975	Cluster 2	75	79aa	at 100	N/D
Mare_v4_contig_11_3601724-3601646	Cluster 2	76	79aa	at 100	N/D
Mare_v4_contig_11_3602395-3602317	Cluster 2	77	79aa	at 100	N/D
Mare_v4_contig_11_3603066-3602988	Cluster 2	78	79aa	at 100	N/D
Mare_v4_contig_11_3603737-3603659	Cluster 2	79	79aa	at 100	N/D
Mare_v4_contig_11_3604408-3604330	Cluster 2	80	79aa	at 100	N/D
Mare_v4_contig_11_3605079-3605001	Cluster 2	81	79aa	at 100	N/D
Mare_v4_contig_11_3605750-3605672	Cluster 2	82	79aa	at 100	N/D
Mare_v4_contig_11_3606421-3606343	Cluster 2	83	79aa	at 100	N/D
Mare_v4_contig_11_3607092-3607014	Cluster 2	84	79aa	at 100	N/D
Mare_v4_contig_11_3607763-3607685	Cluster 2	85	79aa	at 100	N/D
Mare_v4_contig_11_3608434-3608356	Cluster 2	86	79aa	at 100	N/D
Mare_v4_contig_11_3609105-3609027	Cluster 2	87	79aa	at 100	N/D
Mare_v4_contig_11_3609776-3609698	Cluster 2	88	79aa	at 100	N/D
Mare_v4_contig_11_3610447-3610369	Cluster 2	89	79aa	at 100	N/D
Mare_v4_contig_11_3611118-3611040	Cluster 2	90	79aa	at 100	N/D
Mare_v4_contig_11_3611790-3611712	Cluster 2	91	79aa	at 100	N/D
Mare_v4_contig_11_3612461-3612383	Cluster 2	92	79aa	at 100	N/D
Mare_v4_contig_11_3613132-3613054	Cluster 2	93	79aa	at 100	N/D
Mare_v4_contig_11_3613804-3613726	Cluster 2	94	79aa	at 100	N/D
Mare_v4_contig_11_3614475-3614397	Cluster 2	95	79aa	at 100	N/D
Mare_v4_contig_11_3615146-3615068	Cluster 2	96	79aa	at 100	N/D
Mare_v4_contig_11_3615816-3615738	Cluster 2	97	79aa	at 100	N/D
Mare_v4_contig_11_3616487-3616409	Cluster 2	98	79aa	at 100	N/D
Mare_v4_contig_11_3617158-3617080	Cluster 2	99	79aa	at 100	N/D
Mare_v4_contig_11_3617829-3617751	Cluster 2	100	79aa	at 100	N/D
Mare_v4_contig_11_3618500-3618422	Cluster 2	101	79aa	at 100	N/D
Mare_v4_contig_11_3619170-3619092	Cluster 2	102	79aa	at 100	N/D
Mare_v4_contig_11_3619841-3619763	Cluster 2	103	79aa	at 100	N/D
Mare_v4_contig_11_3620511-3620433	Cluster 2	104	79aa	at 100	N/D
Mare_v4_contig_15_3213330-3213252	Cluster 2	154	79aa	at 100	B
Mare_v4_contig_15_3214099-3214021	Cluster 2	155	79aa	at 100	B
Mare_v4_contig_15_3214861-3214783	Cluster 2	156	79aa	at 100	B
Mare_v4_contig_15_3215592-3215514	Cluster 2	157	79aa	at 100	B
Mare_v4_contig_15_3216354-3216276	Cluster 2	158	79aa	at 100	B
Mare_v4_contig_15_3217121-3217043	Cluster 2	159	79aa	at 100	B
Mare_v4_contig_15_3217784-3217862	Cluster 2	136	79aa	at 100	B
Mare_v4_contig_15_3218545-3218623	Cluster 2	137	79aa	at 100	B
Mare_v4_contig_15_3219309-3219387	Cluster 2	138	79aa	at 100	B
Mare_v4_contig_15_3220081-3220159	Cluster 2	139	79aa	at 100	B
Mare_v4_contig_15_3220843-3220921	Cluster 2	140	79aa	at 100	B
Mare_v4_contig_15_3221608-3221686	Cluster 2	141	79aa	at 100	B
Mare_v4_contig_15_3222369-3222447	Cluster 2	142	79aa	at 100	B
Mare_v4_contig_15_3223134-3223212	Cluster 2	143	79aa	at 100	B
Mare_v4_contig_15_3223901-3223979	Cluster 2	144	79aa	at 100	B
Mare_v4_contig_15_3271031-3270953	Cluster 2	160	79aa	at 100	B
Mare_v4_contig_15_3271794-3271716	Cluster 2	161	79aa	at 100	B
Mare_v4_contig_15_3272428-3272506	Cluster 2	145	79aa	at 100	B
Mare_v4_contig_15_3273189-3273267	Cluster 2	146	79aa	at 100	B
Mare_v4_contig_15_3273953-3274031	Cluster 2	147	79aa	at 100	B
Mare_v4_contig_15_3274724-3274802	Cluster 2	148	79aa	at 100	B
Mare_v4_contig_15_3275487-3275565	Cluster 2	149	79aa	at 100	B
Mare_v4_contig_15_3276254-3276332	Cluster 2	150	79aa	at 100	B
Mare_v4_contig_15_3277014-3277092	Cluster 2	151	79aa	at 100	B
Mare_v4_contig_15_3277777-3277855	Cluster 2	152	79aa	at 100	B
Mare_v4_contig_15_3278549-3278627	Cluster 2	153	79aa	at 100	B
Mare_v4_contig_19_22-100	Cluster 2	166	79aa	at 100	B
Mare_v4_contig_19_976-1054	Cluster 2	167	79aa	at 100	B
Mare_v4_contig_19_1920-1998	Cluster 2	168	79aa	at 100	B
Mare_v4_contig_19_2865-2943	Cluster 2	169	79aa	at 100	B
Mare_v4_contig_19_3810-3888	Cluster 2	170	79aa	at 100	B
Mare_v4_contig_19_4753-4831	Cluster 2	171	79aa	at 100	B
Mare_v4_contig_19_5696-5774	Cluster 2	172	79aa	at 100	B
Mare_v4_contig_92_1218833-1218755	Cluster 2	481	79aa	at 100	N/D
Mare_v4_contig_92_1219356-1219278	Cluster 2	482	79aa	at 100	N/D
Mare_v4_contig_92_1220090-1220012	Cluster 2	483	79aa	at 100	N/D
Mare_v4_contig_92_1220819-1220741	Cluster 2	484	79aa	at 100	N/D
Mare_v4_contig_92_1221553-1221475	Cluster 2	485	79aa	at 100	N/D
Mare_v4_contig_92_1222223-1222145	Cluster 2	486	79aa	at 100	N/D
Mare_v4_contig_92_1222954-1222876	Cluster 2	487	79aa	at 100	N/D
Mare_v4_contig_92_1223682-1223604	Cluster 2	488	79aa	at 100	N/D
Mare_v4_contig_92_1224357-1224279	Cluster 2	489	79aa	at 100	N/D
Mare_v4_contig_92_1225086-1225008	Cluster 2	490	79aa	at 100	N/D
Mare_v4_contig_92_1225816-1225738	Cluster 2	491	79aa	at 100	N/D
Mare_v4_contig_92_1226546-1226468	Cluster 2	492	79aa	at 100	N/D
Mare_v4_contig_92_1227279-1227201	Cluster 2	493	79aa	at 100	N/D
Mare_v4_contig_92_1228014-1227936	Cluster 2	494	79aa	at 100	N/D
Mare_v4_contig_92_1228751-1228673	Cluster 2	495	79aa	at 100	N/D
Mare_v4_contig_92_1229427-1229349	Cluster 2	496	79aa	at 100	N/D
Mare_v4_contig_92_1230157-1230079	Cluster 2	497	79aa	at 100	N/D
Mare_v4_contig_92_1230890-1230812	Cluster 2	498	79aa	at 100	N/D
Mare_v4_contig_137_181-259	Cluster 2	105	79aa	at 100	N/D
Mare_v4_contig_137_971-1049	Cluster 2	106	79aa	at 100	N/D
Mare_v4_contig_137_1817-1895	Cluster 2	107	79aa	at 100	N/D
Mare_v4_contig_137_2636-2714	Cluster 2	108	79aa	at 100	N/D
Mare_v4_contig_137_3485-3563	Cluster 2	109	79aa	at 100	N/D
Mare_v4_contig_137_4334-4412	Cluster 2	110	79aa	at 100	N/D
Mare_v4_contig_137_5179-5257	Cluster 2	111	79aa	at 100	N/D
Mare_v4_contig_137_5970-6048	Cluster 2	112	79aa	at 100	N/D
Mare_v4_contig_137_6819-6897	Cluster 2	113	79aa	at 100	N/D
Mare_v4_contig_137_7668-7746	Cluster 2	114	79aa	at 100	N/D
Mare_v4_contig_137_8518-8596	Cluster 2	115	79aa	at 100	N/D
Mare_v4_contig_137_9367-9445	Cluster 2	116	79aa	at 100	N/D
Mare_v4_contig_137_10210-10288	Cluster 2	117	79aa	at 100	N/D
Mare_v4_contig_148_469-547	Cluster 2	118	79aa	at 100	N/D
Mare_v4_contig_148_1196-1274	Cluster 2	119	79aa	at 100	N/D
Mare_v4_contig_148_1923-2001	Cluster 2	120	79aa	at 100	N/D
Mare_v4_contig_148_2651-2729	Cluster 2	121	79aa	at 100	N/D
Mare_v4_contig_148_3364-3442	Cluster 2	122	79aa	at 100	N/D
Mare_v4_contig_148_4098-4176	Cluster 2	123	79aa	at 100	N/D
Mare_v4_contig_148_4827-4905	Cluster 2	124	79aa	at 100	N/D
Mare_v4_contig_148_5561-5639	Cluster 2	125	79aa	at 100	N/D
Mare_v4_contig_148_6293-6371	Cluster 2	126	79aa	at 100	N/D
Mare_v4_contig_148_7023-7101	Cluster 2	127	79aa	at 100	N/D
Mare_v4_contig_148_7754-7832	Cluster 2	128	79aa	at 100	N/D
Mare_v4_contig_148_8490-8568	Cluster 2	129	79aa	at 100	N/D
Mare_v4_contig_148_9219-9297	Cluster 2	130	79aa	at 100	N/D
Mare_v4_contig_148_9948-10026	Cluster 2	131	79aa	at 100	N/D
Mare_v4_contig_148_10677-10755	Cluster 2	132	79aa	at 100	N/D
Mare_v4_contig_148_11372-11450	Cluster 2	133	79aa	at 100	N/D
Mare_v4_contig_148_35035-35113	Cluster 2	134	79aa	at 100	N/D
Mare_v4_contig_148_35763-35841	Cluster 2	135	79aa	at 100	N/D
Mare_v4_contig_186_9078-9000	Cluster 2	164	79aa	at 100	N/D
Mare_v4_contig_186_9741-9663	Cluster 2	165	79aa	at 100	N/D
Mare_v4_contig_186_65777-65855	Cluster 2	162	79aa	at 100	N/D
Mare_v4_contig_186_66436-66514	Cluster 2	163	79aa	at 100	N/D
Mare_v4_contig_201_786-864	Cluster 2	173	79aa	at 100	B
Mare_v4_contig_201_1590-1668	Cluster 2	174	79aa	at 100	B
Mare_v4_contig_201_2404-2482	Cluster 2	175	79aa	at 100	B
Mare_v4_contig_201_3210-3288	Cluster 2	176	79aa	at 100	B
Mare_v4_contig_201_4030-4108	Cluster 2	177	79aa	at 100	B
Mare_v4_contig_201_4848-4926	Cluster 2	178	79aa	at 100	B
Mare_v4_contig_201_5670-5748	Cluster 2	179	79aa	at 100	B
Mare_v4_contig_201_6489-6567	Cluster 2	180	79aa	at 100	B
Mare_v4_contig_201_7295-7373	Cluster 2	181	79aa	at 100	B
Mare_v4_contig_201_8097-8175	Cluster 2	182	79aa	at 100	B
Mare_v4_contig_201_8899-8977	Cluster 2	183	79aa	at 100	B
Mare_v4_contig_219_147124-147046	Cluster 2	184	79aa	at 100	A
Mare_v4_contig_219_147816-147738	Cluster 2	185	79aa	at 100	A
Mare_v4_contig_219_148506-148428	Cluster 2	186	79aa	at 100	A
Mare_v4_contig_219_149201-149123	Cluster 2	187	79aa	at 100	A
Mare_v4_contig_219_149892-149814	Cluster 2	188	79aa	at 100	A
Mare_v4_contig_219_150583-150505	Cluster 2	189	79aa	at 100	A
Mare_v4_contig_219_151275-151197	Cluster 2	190	79aa	at 100	A
Mare_v4_contig_219_151966-151888	Cluster 2	191	79aa	at 100	A
Mare_v4_contig_219_152657-152579	Cluster 2	192	79aa	at 100	A
Mare_v4_contig_219_153349-153271	Cluster 2	193	79aa	at 100	A
Mare_v4_contig_219_154041-153963	Cluster 2	194	79aa	at 100	A
Mare_v4_contig_219_154736-154658	Cluster 2	195	79aa	at 100	A
Mare_v4_contig_219_155455-155377	Cluster 2	196	79aa	at 100	A
Mare_v4_contig_219_156147-156069	Cluster 2	197	79aa	at 100	A
Mare_v4_contig_219_156840-156762	Cluster 2	198	79aa	at 100	A
Mare_v4_contig_219_157531-157453	Cluster 2	199	79aa	at 100	A
Mare_v4_contig_219_158223-158145	Cluster 2	200	79aa	at 100	A
Mare_v4_contig_219_158914-158836	Cluster 2	201	79aa	at 100	A
Mare_v4_contig_219_159608-159530	Cluster 2	202	79aa	at 100	A
Mare_v4_contig_219_160300-160222	Cluster 2	203	79aa	at 100	A
Mare_v4_contig_219_160993-160915	Cluster 2	204	79aa	at 100	A
Mare_v4_contig_219_161684-161606	Cluster 2	205	79aa	at 100	A
Mare_v4_contig_219_162376-162298	Cluster 2	206	79aa	at 100	A
Mare_v4_contig_219_163067-162989	Cluster 2	207	79aa	at 100	A
Mare_v4_contig_219_163760-163682	Cluster 2	208	79aa	at 100	A
Mare_v4_contig_219_164450-164372	Cluster 2	209	79aa	at 100	A
Mare_v4_contig_219_165141-165063	Cluster 2	210	79aa	at 100	A
Mare_v4_contig_219_165918-165840	Cluster 2	211	79aa	at 100	A
Mare_v4_contig_219_166689-166611	Cluster 2	212	79aa	at 100	A
Mare_v4_contig_219_167398-167320	Cluster 2	213	79aa	at 100	A
Mare_v4_contig_219_168163-168085	Cluster 2	214	79aa	at 100	A
Mare_v4_contig_219_168929-168851	Cluster 2	215	79aa	at 100	A
Mare_v4_contig_219_169660-169582	Cluster 2	216	79aa	at 100	A
Mare_v4_contig_219_170383-170305	Cluster 2	217	79aa	at 100	A
Mare_v4_contig_219_171160-171082	Cluster 2	218	79aa	at 100	A
Mare_v4_contig_219_171978-171900	Cluster 2	219	79aa	at 100	A
Mare_v4_contig_219_172688-172610	Cluster 2	220	79aa	at 100	A
Mare_v4_contig_219_173385-173307	Cluster 2	221	79aa	at 100	A
Mare_v4_contig_228_1588-1666	Cluster 2	222	79aa	at 100	N/D
Mare_v4_contig_228_2087-2165	Cluster 2	223	79aa	at 100	N/D
Mare_v4_contig_228_3082-3160	Cluster 2	224	79aa	at 100	N/D
Mare_v4_contig_228_4575-4653	Cluster 2	225	79aa	at 100	N/D
Mare_v4_contig_228_63779-63701	Cluster 2	228	79aa	at 100	N/D
Mare_v4_contig_228_77771-77849	Cluster 2	226	79aa	at 100	N/D
Mare_v4_contig_228_87594-87516	Cluster 2	229	79aa	at 100	N/D
Mare_v4_contig_228_91284-91206	Cluster 2	230	79aa	at 100	N/D
Mare_v4_contig_228_105277-105355	Cluster 2	227	79aa	at 100	N/D
Mare_v4_contig_235_2917-2995	Cluster 2	231	79aa	at 100	N/D
Mare_v4_contig_235_5130-5208	Cluster 2	232	79aa	at 100	N/D
Mare_v4_contig_235_6608-6686	Cluster 2	233	79aa	at 100	N/D
Mare_v4_contig_235_7407-7485	Cluster 2	234	79aa	at 100	N/D
Mare_v4_contig_235_8868-8946	Cluster 2	235	79aa	at 100	N/D
Mare_v4_contig_235_9596-9674	Cluster 2	236	79aa	at 100	N/D
Mare_v4_contig_235_10327-10405	Cluster 2	237	79aa	at 100	N/D
Mare_v4_contig_235_11788-11866	Cluster 2	238	79aa	at 100	N/D
Mare_v4_contig_235_14711-14789	Cluster 2	239	79aa	at 100	N/D
Mare_v4_contig_235_16913-16991	Cluster 2	240	79aa	at 100	N/D
Mare_v4_contig_235_17632-17710	Cluster 2	241	79aa	at 100	N/D
Mare_v4_contig_235_18375-18453	Cluster 2	242	79aa	at 100	N/D
Mare_v4_contig_235_19104-19182	Cluster 2	243	79aa	at 100	N/D
Mare_v4_contig_235_19825-19903	Cluster 2	244	79aa	at 100	N/D
Mare_v4_contig_235_20562-20640	Cluster 2	245	79aa	at 100	N/D
Mare_v4_contig_235_21291-21369	Cluster 2	246	79aa	at 100	N/D
Mare_v4_contig_235_22023-22101	Cluster 2	247	79aa	at 100	N/D
Mare_v4_contig_235_22754-22832	Cluster 2	248	79aa	at 100	N/D
Mare_v4_contig_235_23485-23563	Cluster 2	249	79aa	at 100	N/D
Mare_v4_contig_235_24217-24295	Cluster 2	250	79aa	at 100	N/D
Mare_v4_contig_235_24941-25019	Cluster 2	251	79aa	at 100	N/D
Mare_v4_contig_235_25671-25749	Cluster 2	252	79aa	at 100	N/D
Mare_v4_contig_235_26398-26476	Cluster 2	253	79aa	at 100	N/D
Mare_v4_contig_235_27125-27203	Cluster 2	254	79aa	at 100	N/D
Mare_v4_contig_235_27855-27933	Cluster 2	255	79aa	at 100	N/D
Mare_v4_contig_235_28580-28658	Cluster 2	256	79aa	at 100	N/D
Mare_v4_contig_235_29309-29387	Cluster 2	257	79aa	at 100	N/D
Mare_v4_contig_235_30038-30116	Cluster 2	258	79aa	at 100	N/D
Mare_v4_contig_235_30767-30845	Cluster 2	259	79aa	at 100	N/D
Mare_v4_contig_235_31497-31575	Cluster 2	260	79aa	at 100	N/D
Mare_v4_contig_235_32233-32311	Cluster 2	261	79aa	at 100	N/D
Mare_v4_contig_235_32971-33049	Cluster 2	262	79aa	at 100	N/D
Mare_v4_contig_235_33699-33777	Cluster 2	263	79aa	at 100	N/D
Mare_v4_contig_235_34427-34505	Cluster 2	264	79aa	at 100	N/D
Mare_v4_contig_235_35209-35287	Cluster 2	265	79aa	at 100	N/D
Mare_v4_contig_235_35934-36012	Cluster 2	266	79aa	at 100	N/D
Mare_v4_contig_235_36663-36741	Cluster 2	267	79aa	at 100	N/D
Mare_v4_contig_235_37390-37468	Cluster 2	268	79aa	at 100	N/D
Mare_v4_contig_235_38123-38201	Cluster 2	269	79aa	at 100	N/D
Mare_v4_contig_235_38848-38926	Cluster 2	270	79aa	at 100	N/D
Mare_v4_contig_235_39576-39654	Cluster 2	271	79aa	at 100	N/D
Mare_v4_contig_235_40311-40389	Cluster 2	272	79aa	at 100	N/D
Mare_v4_contig_235_41050-41128	Cluster 2	273	79aa	at 100	N/D
Mare_v4_contig_235_41790-41868	Cluster 2	274	79aa	at 100	N/D
Mare_v4_contig_235_42520-42598	Cluster 2	275	79aa	at 100	N/D
Mare_v4_contig_235_43254-43332	Cluster 2	276	79aa	at 100	N/D
Mare_v4_contig_235_43982-44060	Cluster 2	277	79aa	at 100	N/D
Mare_v4_contig_237_93905-93827	Cluster 2	278	79aa	at 100	N/D
Mare_v4_contig_237_94403-94325	Cluster 2	279	79aa	at 100	N/D
Mare_v4_contig_237_95399-95321	Cluster 2	280	79aa	at 100	N/D
Mare_v4_contig_244_16577-16655	Cluster 2	281	79aa	at 100	N/D
Mare_v4_contig_244_17238-17316	Cluster 2	282	79aa	at 100	N/D
Mare_v4_contig_248_52545-52467	Cluster 2	283	79aa	at 100	N/D
Mare_v4_contig_248_53043-52965	Cluster 2	284	79aa	at 100	N/D
Mare_v4_contig_248_53850-53772	Cluster 2	285	79aa	at 100	N/D
Mare_v4_contig_248_54348-54270	Cluster 2	286	79aa	at 100	N/D
Mare_v4_contig_248_55153-55075	Cluster 2	287	79aa	at 100	N/D
Mare_v4_contig_248_55651-55573	Cluster 2	288	79aa	at 100	N/D
Mare_v4_contig_248_56456-56378	Cluster 2	289	79aa	at 100	N/D
Mare_v4_contig_248_56954-56876	Cluster 2	290	79aa	at 100	N/D
Mare_v4_contig_248_57760-57682	Cluster 2	291	79aa	at 100	N/D
Mare_v4_contig_248_58258-58180	Cluster 2	292	79aa	at 100	N/D
Mare_v4_contig_248_59062-58984	Cluster 2	293	79aa	at 100	N/D
Mare_v4_contig_248_59560-59482	Cluster 2	294	79aa	at 100	N/D
Mare_v4_contig_248_60365-60287	Cluster 2	295	79aa	at 100	N/D
Mare_v4_contig_248_60863-60785	Cluster 2	296	79aa	at 100	N/D
Mare_v4_contig_248_61667-61589	Cluster 2	297	79aa	at 100	N/D
Mare_v4_contig_248_62165-62087	Cluster 2	298	79aa	at 100	N/D
Mare_v4_contig_248_62663-62585	Cluster 2	299	79aa	at 100	N/D
Mare_v4_contig_248_63468-63390	Cluster 2	300	79aa	at 100	N/D
Mare_v4_contig_248_63966-63888	Cluster 2	301	79aa	at 100	N/D
Mare_v4_contig_248_64464-64386	Cluster 2	302	79aa	at 100	N/D
Mare_v4_contig_248_64962-64884	Cluster 2	303	79aa	at 100	N/D
Mare_v4_contig_248_65460-65382	Cluster 2	304	79aa	at 100	N/D
Mare_v4_contig_248_65958-65880	Cluster 2	305	79aa	at 100	N/D
Mare_v4_contig_248_66456-66378	Cluster 2	306	79aa	at 100	N/D
Mare_v4_contig_248_66954-66876	Cluster 2	307	79aa	at 100	N/D
Mare_v4_contig_248_67452-67374	Cluster 2	308	79aa	at 100	N/D
Mare_v4_contig_248_67950-67872	Cluster 2	309	79aa	at 100	N/D
Mare_v4_contig_248_68448-68370	Cluster 2	310	79aa	at 100	N/D
Mare_v4_contig_248_68946-68868	Cluster 2	311	79aa	at 100	N/D
Mare_v4_contig_248_69444-69366	Cluster 2	312	79aa	at 100	N/D
Mare_v4_contig_248_69942-69864	Cluster 2	313	79aa	at 100	N/D
Mare_v4_contig_248_70440-70362	Cluster 2	314	79aa	at 100	N/D
Mare_v4_contig_248_70938-70860	Cluster 2	315	79aa	at 100	N/D
Mare_v4_contig_248_71436-71358	Cluster 2	316	79aa	at 100	N/D
Mare_v4_contig_248_71934-71856	Cluster 2	317	79aa	at 100	N/D
Mare_v4_contig_248_72432-72354	Cluster 2	318	79aa	at 100	N/D
Mare_v4_contig_248_72930-72852	Cluster 2	319	79aa	at 100	N/D
Mare_v4_contig_248_73428-73350	Cluster 2	320	79aa	at 100	N/D
Mare_v4_contig_248_73926-73848	Cluster 2	321	79aa	at 100	N/D
Mare_v4_contig_248_74424-74346	Cluster 2	322	79aa	at 100	N/D
Mare_v4_contig_248_74922-74844	Cluster 2	323	79aa	at 100	N/D
Mare_v4_contig_248_75420-75342	Cluster 2	324	79aa	at 100	N/D
Mare_v4_contig_248_75918-75840	Cluster 2	325	79aa	at 100	N/D
Mare_v4_contig_248_76416-76338	Cluster 2	326	79aa	at 100	N/D
Mare_v4_contig_248_76914-76836	Cluster 2	327	79aa	at 100	N/D
Mare_v4_contig_248_77412-77334	Cluster 2	328	79aa	at 100	N/D
Mare_v4_contig_248_77910-77832	Cluster 2	329	79aa	at 100	N/D
Mare_v4_contig_248_78408-78330	Cluster 2	330	79aa	at 100	N/D
Mare_v4_contig_248_78906-78828	Cluster 2	331	79aa	at 100	N/D
Mare_v4_contig_248_79404-79326	Cluster 2	332	79aa	at 100	N/D
Mare_v4_contig_248_79902-79824	Cluster 2	333	79aa	at 100	N/D
Mare_v4_contig_248_80400-80322	Cluster 2	334	79aa	at 100	N/D
Mare_v4_contig_248_80898-80820	Cluster 2	335	79aa	at 100	N/D
Mare_v4_contig_248_81396-81318	Cluster 2	336	79aa	at 100	N/D
Mare_v4_contig_248_81894-81816	Cluster 2	337	79aa	at 100	N/D
Mare_v4_contig_248_82391-82313	Cluster 2	338	79aa	at 100	N/D
Mare_v4_contig_248_82889-82811	Cluster 2	339	79aa	at 100	N/D
Mare_v4_contig_248_83386-83308	Cluster 2	340	79aa	at 100	N/D
Mare_v4_contig_248_83884-83806	Cluster 2	341	79aa	at 100	N/D
Mare_v4_contig_248_84382-84304	Cluster 2	342	79aa	at 100	N/D
Mare_v4_contig_248_84879-84801	Cluster 2	343	79aa	at 100	N/D
Mare_v4_contig_248_85376-85298	Cluster 2	344	79aa	at 100	N/D
Mare_v4_contig_248_85874-85796	Cluster 2	345	79aa	at 100	N/D
Mare_v4_contig_248_86372-86294	Cluster 2	346	79aa	at 100	N/D
Mare_v4_contig_248_86869-86791	Cluster 2	347	79aa	at 100	N/D
Mare_v4_contig_248_87367-87289	Cluster 2	348	79aa	at 100	N/D
Mare_v4_contig_248_87866-87788	Cluster 2	349	79aa	at 100	N/D
Mare_v4_contig_248_88364-88286	Cluster 2	350	79aa	at 100	N/D
Mare_v4_contig_248_89847-89769	Cluster 2	351	79aa	at 100	N/D
Mare_v4_contig_248_90348-90270	Cluster 2	352	79aa	at 100	N/D
Mare_v4_contig_248_90846-90768	Cluster 2	353	79aa	at 100	N/D
Mare_v4_contig_248_91345-91267	Cluster 2	354	79aa	at 100	N/D
Mare_v4_contig_248_91844-91766	Cluster 2	355	79aa	at 100	N/D
Mare_v4_contig_248_92343-92265	Cluster 2	356	79aa	at 100	N/D
Mare_v4_contig_248_92842-92764	Cluster 2	357	79aa	at 100	N/D
Mare_v4_contig_248_93342-93264	Cluster 2	358	79aa	at 100	N/D
Mare_v4_contig_248_93839-93761	Cluster 2	359	79aa	at 100	N/D
Mare_v4_contig_248_94336-94258	Cluster 2	360	79aa	at 100	N/D
Mare_v4_contig_248_94832-94754	Cluster 2	361	79aa	at 100	N/D
Mare_v4_contig_248_95330-95252	Cluster 2	362	79aa	at 100	N/D
Mare_v4_contig_248_95827-95749	Cluster 2	363	79aa	at 100	N/D
Mare_v4_contig_269_771-849	Cluster 2	364	79aa	at 100	N/D
Mare_v4_contig_269_1573-1651	Cluster 2	365	79aa	at 100	N/D
Mare_v4_contig_269_2410-2488	Cluster 2	366	79aa	at 100	N/D
Mare_v4_contig_269_3204-3282	Cluster 2	367	79aa	at 100	N/D
Mare_v4_contig_269_3998-4076	Cluster 2	368	79aa	at 100	N/D
Mare_v4_contig_269_4822-4900	Cluster 2	369	79aa	at 100	N/D
Mare_v4_contig_297_331-409	Cluster 2	370	79aa	at 100	N/D
Mare_v4_contig_297_1328-1406	Cluster 2	371	79aa	at 100	N/D
Mare_v4_contig_297_1826-1904	Cluster 2	372	79aa	at 100	N/D
Mare_v4_contig_297_2324-2402	Cluster 2	373	79aa	at 100	N/D
Mare_v4_contig_297_2822-2900	Cluster 2	374	79aa	at 100	N/D
Mare_v4_contig_297_3320-3398	Cluster 2	375	79aa	at 100	N/D
Mare_v4_contig_297_3818-3896	Cluster 2	376	79aa	at 100	N/D
Mare_v4_contig_297_4316-4394	Cluster 2	377	79aa	at 100	N/D
Mare_v4_contig_297_4814-4892	Cluster 2	378	79aa	at 100	N/D
Mare_v4_contig_297_5312-5390	Cluster 2	379	79aa	at 100	N/D
Mare_v4_contig_297_5810-5888	Cluster 2	380	79aa	at 100	N/D
Mare_v4_contig_297_6308-6386	Cluster 2	381	79aa	at 100	N/D
Mare_v4_contig_297_6806-6884	Cluster 2	382	79aa	at 100	N/D
Mare_v4_contig_297_7304-7382	Cluster 2	383	79aa	at 100	N/D
Mare_v4_contig_297_7802-7880	Cluster 2	384	79aa	at 100	N/D
Mare_v4_contig_297_8300-8378	Cluster 2	385	79aa	at 100	N/D
Mare_v4_contig_297_8798-8876	Cluster 2	386	79aa	at 100	N/D
Mare_v4_contig_297_9296-9374	Cluster 2	387	79aa	at 100	N/D
Mare_v4_contig_297_9794-9872	Cluster 2	388	79aa	at 100	N/D
Mare_v4_contig_297_10292-10370	Cluster 2	389	79aa	at 100	N/D
Mare_v4_contig_297_10790-10868	Cluster 2	390	79aa	at 100	N/D
Mare_v4_contig_297_11288-11366	Cluster 2	391	79aa	at 100	N/D
Mare_v4_contig_297_11786-11864	Cluster 2	392	79aa	at 100	N/D
Mare_v4_contig_297_12283-12361	Cluster 2	393	79aa	at 100	N/D
Mare_v4_contig_297_12781-12859	Cluster 2	394	79aa	at 100	N/D
Mare_v4_contig_297_13279-13357	Cluster 2	395	79aa	at 100	N/D
Mare_v4_contig_297_13777-13855	Cluster 2	396	79aa	at 100	N/D
Mare_v4_contig_297_14275-14353	Cluster 2	397	79aa	at 100	N/D
Mare_v4_contig_297_14773-14851	Cluster 2	398	79aa	at 100	N/D
Mare_v4_contig_297_15271-15349	Cluster 2	399	79aa	at 100	N/D
Mare_v4_contig_297_15769-15847	Cluster 2	400	79aa	at 100	N/D
Mare_v4_contig_297_16266-16344	Cluster 2	401	79aa	at 100	N/D
Mare_v4_contig_297_16764-16842	Cluster 2	402	79aa	at 100	N/D
Mare_v4_contig_297_17262-17340	Cluster 2	403	79aa	at 100	N/D
Mare_v4_contig_297_17760-17838	Cluster 2	404	79aa	at 100	N/D
Mare_v4_contig_297_18258-18336	Cluster 2	405	79aa	at 100	N/D
Mare_v4_contig_297_18756-18834	Cluster 2	406	79aa	at 100	N/D
Mare_v4_contig_297_19254-19332	Cluster 2	407	79aa	at 100	N/D
Mare_v4_contig_297_19752-19830	Cluster 2	408	79aa	at 100	N/D
Mare_v4_contig_297_20250-20328	Cluster 2	409	79aa	at 100	N/D
Mare_v4_contig_297_20748-20826	Cluster 2	410	79aa	at 100	N/D
Mare_v4_contig_297_21246-21324	Cluster 2	411	79aa	at 100	N/D
Mare_v4_contig_297_21742-21820	Cluster 2	412	79aa	at 100	N/D
Mare_v4_contig_297_22240-22318	Cluster 2	413	79aa	at 100	N/D
Mare_v4_contig_297_22738-22816	Cluster 2	414	79aa	at 100	N/D
Mare_v4_contig_297_23236-23314	Cluster 2	415	79aa	at 100	N/D
Mare_v4_contig_297_23734-23812	Cluster 2	416	79aa	at 100	N/D
Mare_v4_contig_297_24232-24310	Cluster 2	417	79aa	at 100	N/D
Mare_v4_contig_297_24730-24808	Cluster 2	418	79aa	at 100	N/D
Mare_v4_contig_297_25227-25305	Cluster 2	419	79aa	at 100	N/D
Mare_v4_contig_297_25725-25803	Cluster 2	420	79aa	at 100	N/D
Mare_v4_contig_297_26223-26301	Cluster 2	421	79aa	at 100	N/D
Mare_v4_contig_297_26721-26799	Cluster 2	422	79aa	at 100	N/D
Mare_v4_contig_297_27219-27297	Cluster 2	423	79aa	at 100	N/D
Mare_v4_contig_297_27717-27795	Cluster 2	424	79aa	at 100	N/D
Mare_v4_contig_297_28215-28293	Cluster 2	425	79aa	at 100	N/D
Mare_v4_contig_297_28713-28791	Cluster 2	426	79aa	at 100	N/D
Mare_v4_contig_297_29211-29289	Cluster 2	427	79aa	at 100	N/D
Mare_v4_contig_297_29709-29787	Cluster 2	428	79aa	at 100	N/D
Mare_v4_contig_297_30207-30285	Cluster 2	429	79aa	at 100	N/D
Mare_v4_contig_297_30705-30783	Cluster 2	430	79aa	at 100	N/D
Mare_v4_contig_297_31203-31281	Cluster 2	431	79aa	at 100	N/D
Mare_v4_contig_297_31700-31778	Cluster 2	432	79aa	at 100	N/D
Mare_v4_contig_297_32198-32276	Cluster 2	433	79aa	at 100	N/D
Mare_v4_contig_297_32696-32774	Cluster 2	434	79aa	at 100	N/D
Mare_v4_contig_297_33194-33272	Cluster 2	435	79aa	at 100	N/D
Mare_v4_contig_297_33691-33769	Cluster 2	436	79aa	at 100	N/D
Mare_v4_contig_297_34189-34267	Cluster 2	437	79aa	at 100	N/D
Mare_v4_contig_297_34688-34766	Cluster 2	438	79aa	at 100	N/D
Mare_v4_contig_297_35186-35264	Cluster 2	439	79aa	at 100	N/D
Mare_v4_contig_297_35684-35762	Cluster 2	440	79aa	at 100	N/D
Mare_v4_contig_297_36182-36260	Cluster 2	441	79aa	at 100	N/D
Mare_v4_contig_297_36680-36758	Cluster 2	442	79aa	at 100	N/D
Mare_v4_contig_297_37178-37256	Cluster 2	443	79aa	at 100	N/D
Mare_v4_contig_297_37675-37753	Cluster 2	444	79aa	at 100	N/D
Mare_v4_contig_297_38173-38251	Cluster 2	445	79aa	at 100	N/D
Mare_v4_contig_297_38673-38751	Cluster 2	446	79aa	at 100	N/D
Mare_v4_contig_297_39171-39249	Cluster 2	447	79aa	at 100	N/D
Mare_v4_contig_297_40174-40252	Cluster 2	448	79aa	at 100	N/D
Mare_v4_contig_297_41176-41254	Cluster 2	449	79aa	at 100	N/D
Mare_v4_contig_297_41675-41753	Cluster 2	450	79aa	at 100	N/D
Mare_v4_contig_297_42174-42252	Cluster 2	451	79aa	at 100	N/D
Mare_v4_contig_297_42671-42749	Cluster 2	452	79aa	at 100	N/D
Mare_v4_contig_297_43169-43247	Cluster 2	453	79aa	at 100	N/D
Mare_v4_contig_297_43668-43746	Cluster 2	454	79aa	at 100	N/D
Mare_v4_contig_297_44165-44243	Cluster 2	455	79aa	at 100	N/D
Mare_v4_contig_297_44663-44741	Cluster 2	456	79aa	at 100	N/D
Mare_v4_contig_297_48181-48259	Cluster 2	457	79aa	at 100	N/D
Mare_v4_contig_297_48683-48761	Cluster 2	458	79aa	at 100	N/D
Mare_v4_contig_297_49181-49259	Cluster 2	459	79aa	at 100	N/D
Mare_v4_contig_297_51661-51739	Cluster 2	460	79aa	at 100	N/D
Mare_v4_contig_297_52151-52229	Cluster 2	461	79aa	at 100	N/D
Mare_v4_contig_297_52648-52726	Cluster 2	462	79aa	at 100	N/D
Mare_v4_contig_297_53146-53224	Cluster 2	463	79aa	at 100	N/D
Mare_v4_contig_297_53644-53722	Cluster 2	464	79aa	at 100	N/D
Mare_v4_contig_297_54142-54220	Cluster 2	465	79aa	at 100	N/D
Mare_v4_contig_297_54640-54718	Cluster 2	466	79aa	at 100	N/D
Mare_v4_contig_297_55137-55215	Cluster 2	467	79aa	at 100	N/D
Mare_v4_contig_297_55634-55712	Cluster 2	468	79aa	at 100	N/D
Mare_v4_contig_297_56131-56209	Cluster 2	469	79aa	at 100	N/D
Mare_v4_contig_1_5651-5729	Cluster 3	0	79aa	*	B
Mare_v4_contig_1_7067-7145	Cluster 3	1	79aa	at 100	B
Mare_v4_contig_1_7870-7948	Cluster 3	2	79aa	at 100	B
Mare_v4_contig_1_8630-8708	Cluster 3	3	79aa	at 100	B
Mare_v4_contig_1_9359-9437	Cluster 3	4	79aa	at 100	B
Mare_v4_contig_1_10093-10171	Cluster 3	5	79aa	at 100	B
Mare_v4_contig_1_10856-10934	Cluster 3	6	79aa	at 100	B
Mare_v4_contig_3_1109155-1109077	Cluster 3	59	79aa	at 100	A
Mare_v4_contig_20_52545-52623	Cluster 3	56	79aa	at 100	N/D
Mare_v4_contig_20_53174-53252	Cluster 3	57	79aa	at 100	N/D
Mare_v4_contig_33_2703185-2703107	Cluster 3	87	79aa	at 100	A
Mare_v4_contig_33_2703922-2703844	Cluster 3	88	79aa	at 100	A
Mare_v4_contig_33_2704661-2704583	Cluster 3	89	79aa	at 100	A
Mare_v4_contig_33_2705434-2705356	Cluster 3	90	79aa	at 100	A
Mare_v4_contig_33_2706174-2706096	Cluster 3	91	79aa	at 100	A
Mare_v4_contig_33_2706913-2706835	Cluster 3	92	79aa	at 100	A
Mare_v4_contig_33_2707653-2707575	Cluster 3	93	79aa	at 100	A
Mare_v4_contig_33_2708395-2708317	Cluster 3	94	79aa	at 100	A
Mare_v4_contig_33_2709142-2709064	Cluster 3	95	79aa	at 100	A
Mare_v4_contig_33_2709887-2709809	Cluster 3	96	79aa	at 100	A
Mare_v4_contig_33_2710627-2710549	Cluster 3	97	79aa	at 100	A
Mare_v4_contig_33_2711367-2711289	Cluster 3	98	79aa	at 100	A
Mare_v4_contig_33_2712106-2712028	Cluster 3	99	79aa	at 100	A
Mare_v4_contig_54_1868849-1868771	Cluster 3	100	79aa	at 100	B
Mare_v4_contig_54_1869548-1869470	Cluster 3	101	79aa	at 100	B
Mare_v4_contig_54_1871018-1870940	Cluster 3	102	79aa	at 100	B
Mare_v4_contig_54_1877503-1877425	Cluster 3	103	79aa	at 100	B
Mare_v4_contig_54_1878234-1878156	Cluster 3	104	79aa	at 100	B
Mare_v4_contig_54_1878961-1878883	Cluster 3	105	79aa	at 100	B
Mare_v4_contig_54_1879691-1879613	Cluster 3	106	79aa	at 100	B
Mare_v4_contig_55_1820830-1820752	Cluster 3	107	79aa	at 100	A
Mare_v4_contig_55_1821552-1821474	Cluster 3	108	79aa	at 100	A
Mare_v4_contig_55_1822270-1822192	Cluster 3	109	79aa	at 100	A
Mare_v4_contig_55_1822992-1822914	Cluster 3	110	79aa	at 100	A
Mare_v4_contig_55_1823710-1823632	Cluster 3	111	79aa	at 100	A
Mare_v4_contig_55_1824434-1824356	Cluster 3	112	79aa	at 100	A
Mare_v4_contig_55_1825159-1825081	Cluster 3	113	79aa	at 100	A
Mare_v4_contig_55_1826520-1826442	Cluster 3	114	79aa	at 100	A
Mare_v4_contig_55_1827197-1827119	Cluster 3	115	79aa	at 100	A
Mare_v4_contig_55_1827882-1827804	Cluster 3	116	79aa	at 100	A
Mare_v4_contig_55_1828549-1828471	Cluster 3	117	79aa	at 100	A
Mare_v4_contig_55_1829245-1829167	Cluster 3	118	79aa	at 100	A
Mare_v4_contig_55_1829929-1829851	Cluster 3	119	79aa	at 100	A
Mare_v4_contig_55_1830619-1830541	Cluster 3	120	79aa	at 100	A
Mare_v4_contig_55_1831290-1831212	Cluster 3	121	79aa	at 100	A
Mare_v4_contig_55_1831971-1831893	Cluster 3	122	79aa	at 100	A
Mare_v4_contig_55_1832633-1832555	Cluster 3	123	79aa	at 100	A
Mare_v4_contig_55_1833299-1833221	Cluster 3	124	79aa	at 100	A
Mare_v4_contig_55_1833961-1833883	Cluster 3	125	79aa	at 100	A
Mare_v4_contig_55_1834622-1834544	Cluster 3	126	79aa	at 100	A
Mare_v4_contig_56_1122-1200	Cluster 3	127	79aa	at 100	A
Mare_v4_contig_56_3286-3364	Cluster 3	128	79aa	at 100	A
Mare_v4_contig_56_3998-4076	Cluster 3	129	79aa	at 100	A
Mare_v4_contig_56_7577-7655	Cluster 3	130	79aa	at 100	A
Mare_v4_contig_56_11053-11131	Cluster 3	131	79aa	at 100	A
Mare_v4_contig_56_14334-14412	Cluster 3	132	79aa	at 100	A
Mare_v4_contig_56_14972-15050	Cluster 3	133	79aa	at 100	A
Mare_v4_contig_56_15604-15682	Cluster 3	134	79aa	at 100	A
Mare_v4_contig_56_16976-17054	Cluster 3	135	79aa	at 100	A
Mare_v4_contig_56_17613-17691	Cluster 3	136	79aa	at 100	A
Mare_v4_contig_56_18249-18327	Cluster 3	137	79aa	at 100	A
Mare_v4_contig_56_18884-18962	Cluster 3	138	79aa	at 100	A
Mare_v4_contig_56_19569-19647	Cluster 3	139	79aa	at 100	A
Mare_v4_contig_56_20198-20276	Cluster 3	140	79aa	at 100	A
Mare_v4_contig_56_21461-21539	Cluster 3	141	79aa	at 100	A
Mare_v4_contig_56_22722-22800	Cluster 3	142	79aa	at 100	A
Mare_v4_contig_56_23359-23437	Cluster 3	143	79aa	at 100	A
Mare_v4_contig_56_23990-24068	Cluster 3	144	79aa	at 100	A
Mare_v4_contig_56_24620-24698	Cluster 3	145	79aa	at 100	A
Mare_v4_contig_56_25253-25331	Cluster 3	146	79aa	at 100	A
Mare_v4_contig_56_25887-25965	Cluster 3	147	79aa	at 100	A
Mare_v4_contig_56_27155-27233	Cluster 3	148	79aa	at 100	A
Mare_v4_contig_56_27791-27869	Cluster 3	149	79aa	at 100	A
Mare_v4_contig_56_28424-28502	Cluster 3	150	79aa	at 100	A
Mare_v4_contig_56_29057-29135	Cluster 3	151	79aa	at 100	A
Mare_v4_contig_56_29690-29768	Cluster 3	152	79aa	at 100	A
Mare_v4_contig_56_30328-30406	Cluster 3	153	79aa	at 100	A
Mare_v4_contig_56_30962-31040	Cluster 3	154	79aa	at 100	A
Mare_v4_contig_56_31596-31674	Cluster 3	155	79aa	at 100	A
Mare_v4_contig_56_32234-32312	Cluster 3	156	79aa	at 100	A
Mare_v4_contig_56_34141-34219	Cluster 3	157	79aa	at 100	A
Mare_v4_contig_56_35411-35489	Cluster 3	158	79aa	at 100	A
Mare_v4_contig_56_36050-36128	Cluster 3	159	79aa	at 100	A
Mare_v4_contig_56_36684-36762	Cluster 3	160	79aa	at 100	A
Mare_v4_contig_56_37321-37399	Cluster 3	161	79aa	at 100	A
Mare_v4_contig_56_37955-38033	Cluster 3	162	79aa	at 100	A
Mare_v4_contig_56_38590-38668	Cluster 3	163	79aa	at 100	A
Mare_v4_contig_56_39221-39299	Cluster 3	164	79aa	at 100	A
Mare_v4_contig_56_39858-39936	Cluster 3	165	79aa	at 100	A
Mare_v4_contig_56_40497-40575	Cluster 3	166	79aa	at 100	A
Mare_v4_contig_56_41133-41211	Cluster 3	167	79aa	at 100	A
Mare_v4_contig_56_41770-41848	Cluster 3	168	79aa	at 100	A
Mare_v4_contig_56_42407-42485	Cluster 3	169	79aa	at 100	A
Mare_v4_contig_56_43043-43121	Cluster 3	170	79aa	at 100	A
Mare_v4_contig_56_43679-43757	Cluster 3	171	79aa	at 100	A
Mare_v4_contig_56_44316-44394	Cluster 3	172	79aa	at 100	A
Mare_v4_contig_56_44953-45031	Cluster 3	173	79aa	at 100	A
Mare_v4_contig_56_45591-45669	Cluster 3	174	79aa	at 100	A
Mare_v4_contig_56_46229-46307	Cluster 3	175	79aa	at 100	A
Mare_v4_contig_56_46864-46942	Cluster 3	176	79aa	at 100	A
Mare_v4_contig_56_47500-47578	Cluster 3	177	79aa	at 100	A
Mare_v4_contig_56_48138-48216	Cluster 3	178	79aa	at 100	A
Mare_v4_contig_56_48775-48853	Cluster 3	179	79aa	at 100	A
Mare_v4_contig_56_49411-49489	Cluster 3	180	79aa	at 100	A
Mare_v4_contig_56_50046-50124	Cluster 3	181	79aa	at 100	A
Mare_v4_contig_56_50682-50760	Cluster 3	182	79aa	at 100	A
Mare_v4_contig_56_51317-51395	Cluster 3	183	79aa	at 100	A
Mare_v4_contig_56_51954-52032	Cluster 3	184	79aa	at 100	A
Mare_v4_contig_56_52590-52668	Cluster 3	185	79aa	at 100	A
Mare_v4_contig_56_60897-60975	Cluster 3	186	79aa	at 100	A
Mare_v4_contig_56_61537-61615	Cluster 3	187	79aa	at 100	A
Mare_v4_contig_56_62834-62912	Cluster 3	188	79aa	at 100	A
Mare_v4_contig_88_544-622	Cluster 3	189	79aa	at 100	N/D
Mare_v4_contig_88_1146-1224	Cluster 3	190	79aa	at 100	N/D
Mare_v4_contig_88_1747-1825	Cluster 3	191	79aa	at 100	N/D
Mare_v4_contig_88_2351-2429	Cluster 3	192	79aa	at 100	N/D
Mare_v4_contig_88_2957-3035	Cluster 3	193	79aa	at 100	N/D
Mare_v4_contig_88_3565-3643	Cluster 3	194	79aa	at 100	N/D
Mare_v4_contig_88_4167-4245	Cluster 3	195	79aa	at 100	N/D
Mare_v4_contig_88_4781-4859	Cluster 3	196	79aa	at 100	N/D
Mare_v4_contig_88_5389-5467	Cluster 3	197	79aa	at 100	N/D
Mare_v4_contig_88_5999-6077	Cluster 3	198	79aa	at 100	N/D
Mare_v4_contig_88_6610-6688	Cluster 3	199	79aa	at 100	N/D
Mare_v4_contig_88_7213-7291	Cluster 3	200	79aa	at 100	N/D
Mare_v4_contig_88_7822-7900	Cluster 3	201	79aa	at 100	N/D
Mare_v4_contig_88_8423-8501	Cluster 3	202	79aa	at 100	N/D
Mare_v4_contig_88_9025-9103	Cluster 3	203	79aa	at 100	N/D
Mare_v4_contig_88_9628-9706	Cluster 3	204	79aa	at 100	N/D
Mare_v4_contig_88_10232-10310	Cluster 3	205	79aa	at 100	N/D
Mare_v4_contig_88_10834-10912	Cluster 3	206	79aa	at 100	N/D
Mare_v4_contig_88_11435-11513	Cluster 3	207	79aa	at 100	N/D
Mare_v4_contig_88_12609-12687	Cluster 3	208	79aa	at 100	N/D
Mare_v4_contig_128_13030-12952	Cluster 3	39	79aa	at 100	B
Mare_v4_contig_128_13632-13554	Cluster 3	40	79aa	at 100	B
Mare_v4_contig_128_14903-14981	Cluster 3	7	79aa	at 100	B
Mare_v4_contig_128_15506-15584	Cluster 3	8	79aa	at 100	B
Mare_v4_contig_128_16111-16189	Cluster 3	9	79aa	at 100	B
Mare_v4_contig_128_16713-16791	Cluster 3	10	79aa	at 100	B
Mare_v4_contig_128_17316-17394	Cluster 3	11	79aa	at 100	B
Mare_v4_contig_128_17920-17998	Cluster 3	12	79aa	at 100	B
Mare_v4_contig_128_18524-18602	Cluster 3	13	79aa	at 100	B
Mare_v4_contig_128_19127-19205	Cluster 3	14	79aa	at 100	B
Mare_v4_contig_128_19732-19810	Cluster 3	15	79aa	at 100	B
Mare_v4_contig_128_20335-20413	Cluster 3	16	79aa	at 100	B
Mare_v4_contig_128_20938-21016	Cluster 3	17	79aa	at 100	B
Mare_v4_contig_128_21597-21675	Cluster 3	18	79aa	at 100	B
Mare_v4_contig_128_22259-22337	Cluster 3	19	79aa	at 100	B
Mare_v4_contig_128_22920-22998	Cluster 3	20	79aa	at 100	B
Mare_v4_contig_128_23583-23661	Cluster 3	21	79aa	at 100	B
Mare_v4_contig_128_24244-24322	Cluster 3	22	79aa	at 100	B
Mare_v4_contig_128_24904-24982	Cluster 3	23	79aa	at 100	B
Mare_v4_contig_128_25565-25643	Cluster 3	24	79aa	at 100	B
Mare_v4_contig_128_26226-26304	Cluster 3	25	79aa	at 100	B
Mare_v4_contig_128_26887-26965	Cluster 3	26	79aa	at 100	B
Mare_v4_contig_128_27550-27628	Cluster 3	27	79aa	at 100	B
Mare_v4_contig_128_28210-28288	Cluster 3	28	79aa	at 100	B
Mare_v4_contig_128_28875-28953	Cluster 3	29	79aa	at 100	B
Mare_v4_contig_128_29536-29614	Cluster 3	30	79aa	at 100	B
Mare_v4_contig_128_30198-30276	Cluster 3	31	79aa	at 100	B
Mare_v4_contig_128_30860-30938	Cluster 3	32	79aa	at 100	B
Mare_v4_contig_128_31521-31599	Cluster 3	33	79aa	at 100	B
Mare_v4_contig_128_32182-32260	Cluster 3	34	79aa	at 100	B
Mare_v4_contig_128_32843-32921	Cluster 3	35	79aa	at 100	B
Mare_v4_contig_128_33505-33583	Cluster 3	36	79aa	at 100	B
Mare_v4_contig_128_34165-34243	Cluster 3	37	79aa	at 100	B
Mare_v4_contig_128_34826-34904	Cluster 3	38	79aa	at 100	B
Mare_v4_contig_170_20143-20065	Cluster 3	41	79aa	at 100	B
Mare_v4_contig_176_669-747	Cluster 3	42	79aa	at 100	N/D
Mare_v4_contig_176_1389-1467	Cluster 3	43	79aa	at 100	N/D
Mare_v4_contig_176_2105-2183	Cluster 3	44	79aa	at 100	N/D
Mare_v4_contig_176_2821-2899	Cluster 3	45	79aa	at 100	N/D
Mare_v4_contig_176_3538-3616	Cluster 3	46	79aa	at 100	N/D
Mare_v4_contig_176_4254-4332	Cluster 3	47	79aa	at 100	N/D
Mare_v4_contig_176_4974-5052	Cluster 3	48	79aa	at 100	N/D
Mare_v4_contig_176_5707-5785	Cluster 3	49	79aa	at 100	N/D
Mare_v4_contig_176_6421-6499	Cluster 3	50	79aa	at 100	N/D
Mare_v4_contig_176_7136-7214	Cluster 3	51	79aa	at 100	N/D
Mare_v4_contig_176_7853-7931	Cluster 3	52	79aa	at 100	N/D
Mare_v4_contig_176_9283-9361	Cluster 3	53	79aa	at 100	N/D
Mare_v4_contig_176_12210-12288	Cluster 3	54	79aa	at 100	N/D
Mare_v4_contig_176_12931-13009	Cluster 3	55	79aa	at 100	N/D
Mare_v4_contig_222_150704-150782	Cluster 3	58	79aa	at 100	N/D
Mare_v4_contig_315_146-224	Cluster 3	60	79aa	at 100	N/D
Mare_v4_contig_315_833-911	Cluster 3	61	79aa	at 100	N/D
Mare_v4_contig_315_1520-1598	Cluster 3	62	79aa	at 100	N/D
Mare_v4_contig_315_2207-2285	Cluster 3	63	79aa	at 100	N/D
Mare_v4_contig_315_2894-2972	Cluster 3	64	79aa	at 100	N/D
Mare_v4_contig_315_3584-3662	Cluster 3	65	79aa	at 100	N/D
Mare_v4_contig_315_4270-4348	Cluster 3	66	79aa	at 100	N/D
Mare_v4_contig_315_5212-5134	Cluster 3	67	79aa	at 100	N/D
Mare_v4_contig_315_5896-5818	Cluster 3	68	79aa	at 100	N/D
Mare_v4_contig_315_6588-6510	Cluster 3	69	79aa	at 100	N/D
Mare_v4_contig_315_7276-7198	Cluster 3	70	79aa	at 100	N/D
Mare_v4_contig_315_7964-7886	Cluster 3	71	79aa	at 100	N/D
Mare_v4_contig_315_8651-8573	Cluster 3	72	79aa	at 100	N/D
Mare_v4_contig_315_9337-9259	Cluster 3	73	79aa	at 100	N/D
Mare_v4_contig_315_10024-9946	Cluster 3	74	79aa	at 100	N/D
Mare_v4_contig_315_10711-10633	Cluster 3	75	79aa	at 100	N/D
Mare_v4_contig_315_11397-11319	Cluster 3	76	79aa	at 100	N/D
Mare_v4_contig_315_12083-12005	Cluster 3	77	79aa	at 100	N/D
Mare_v4_contig_315_12770-12692	Cluster 3	78	79aa	at 100	N/D
Mare_v4_contig_315_13456-13378	Cluster 3	79	79aa	at 100	N/D
Mare_v4_contig_315_14143-14065	Cluster 3	80	79aa	at 100	N/D
Mare_v4_contig_315_14830-14752	Cluster 3	81	79aa	at 100	N/D
Mare_v4_contig_315_15516-15438	Cluster 3	82	79aa	at 100	N/D
Mare_v4_contig_315_16203-16125	Cluster 3	83	79aa	at 100	N/D
Mare_v4_contig_315_16888-16810	Cluster 3	84	79aa	at 100	N/D
Mare_v4_contig_315_17575-17497	Cluster 3	85	79aa	at 100	N/D
Mare_v4_contig_315_18262-18184	Cluster 3	86	79aa	at 100	N/D
Mare_v4_contig_228_594-672	Cluster 8	0	79aa	*	N/D
Mare_v4_contig_228_5073-5151	Cluster 8	1	79aa	at 100	N/D
Mare_v4_contig_228_5571-5649	Cluster 8	2	79aa	at 100	N/D
Mare_v4_contig_228_6069-6147	Cluster 8	3	79aa	at 100	N/D
Mare_v4_contig_228_6566-6644	Cluster 8	4	79aa	at 100	N/D
Mare_v4_contig_228_7064-7142	Cluster 8	5	79aa	at 100	N/D
Mare_v4_contig_228_7562-7640	Cluster 8	6	79aa	at 100	N/D
Mare_v4_contig_228_8060-8138	Cluster 8	7	79aa	at 100	N/D
Mare_v4_contig_228_8558-8636	Cluster 8	8	79aa	at 100	N/D
Mare_v4_contig_228_9055-9133	Cluster 8	9	79aa	at 100	N/D
Mare_v4_contig_228_9552-9630	Cluster 8	10	79aa	at 100	N/D
Mare_v4_contig_228_10050-10128	Cluster 8	11	79aa	at 100	N/D
Mare_v4_contig_228_10549-10627	Cluster 8	12	79aa	at 100	N/D
Mare_v4_contig_228_11047-11125	Cluster 8	13	79aa	at 100	N/D
Mare_v4_contig_228_11545-11623	Cluster 8	14	79aa	at 100	N/D
Mare_v4_contig_228_12043-12121	Cluster 8	15	79aa	at 100	N/D
Mare_v4_contig_228_12540-12618	Cluster 8	16	79aa	at 100	N/D
Mare_v4_contig_228_13038-13116	Cluster 8	17	79aa	at 100	N/D
Mare_v4_contig_228_13536-13614	Cluster 8	18	79aa	at 100	N/D
Mare_v4_contig_228_14034-14112	Cluster 8	19	79aa	at 100	N/D
Mare_v4_contig_228_14532-14610	Cluster 8	20	79aa	at 100	N/D
Mare_v4_contig_228_15030-15108	Cluster 8	21	79aa	at 100	N/D
Mare_v4_contig_228_15528-15606	Cluster 8	22	79aa	at 100	N/D
Mare_v4_contig_228_16026-16104	Cluster 8	23	79aa	at 100	N/D
Mare_v4_contig_228_16524-16602	Cluster 8	24	79aa	at 100	N/D
Mare_v4_contig_228_17022-17100	Cluster 8	25	79aa	at 100	N/D
Mare_v4_contig_228_17520-17598	Cluster 8	26	79aa	at 100	N/D
Mare_v4_contig_228_18018-18096	Cluster 8	27	79aa	at 100	N/D
Mare_v4_contig_228_18516-18594	Cluster 8	28	79aa	at 100	N/D
Mare_v4_contig_228_19014-19092	Cluster 8	29	79aa	at 100	N/D
Mare_v4_contig_228_19512-19590	Cluster 8	30	79aa	at 100	N/D
Mare_v4_contig_228_20010-20088	Cluster 8	31	79aa	at 100	N/D
Mare_v4_contig_228_20508-20586	Cluster 8	32	79aa	at 100	N/D
Mare_v4_contig_228_21006-21084	Cluster 8	33	79aa	at 100	N/D
Mare_v4_contig_228_21504-21582	Cluster 8	34	79aa	at 100	N/D
Mare_v4_contig_228_22002-22080	Cluster 8	35	79aa	at 100	N/D
Mare_v4_contig_228_22500-22578	Cluster 8	36	79aa	at 100	N/D
Mare_v4_contig_228_22998-23076	Cluster 8	37	79aa	at 100	N/D
Mare_v4_contig_228_23496-23574	Cluster 8	38	79aa	at 100	N/D
Mare_v4_contig_228_23994-24072	Cluster 8	39	79aa	at 100	N/D
Mare_v4_contig_228_24492-24570	Cluster 8	40	79aa	at 100	N/D
Mare_v4_contig_228_24990-25068	Cluster 8	41	79aa	at 100	N/D
Mare_v4_contig_228_25488-25566	Cluster 8	42	79aa	at 100	N/D
Mare_v4_contig_228_25986-26064	Cluster 8	43	79aa	at 100	N/D
Mare_v4_contig_228_26484-26562	Cluster 8	44	79aa	at 100	N/D
Mare_v4_contig_228_26982-27060	Cluster 8	45	79aa	at 100	N/D
Mare_v4_contig_228_27480-27558	Cluster 8	46	79aa	at 100	N/D
Mare_v4_contig_228_27978-28056	Cluster 8	47	79aa	at 100	N/D
Mare_v4_contig_228_28476-28554	Cluster 8	48	79aa	at 100	N/D
Mare_v4_contig_228_28973-29051	Cluster 8	49	79aa	at 100	N/D
Mare_v4_contig_228_29471-29549	Cluster 8	50	79aa	at 100	N/D
Mare_v4_contig_228_29969-30047	Cluster 8	51	79aa	at 100	N/D
Mare_v4_contig_228_30467-30545	Cluster 8	52	79aa	at 100	N/D
Mare_v4_contig_228_30965-31043	Cluster 8	53	79aa	at 100	N/D
Mare_v4_contig_228_31463-31541	Cluster 8	54	79aa	at 100	N/D
Mare_v4_contig_228_31961-32039	Cluster 8	55	79aa	at 100	N/D
Mare_v4_contig_228_32459-32537	Cluster 8	56	79aa	at 100	N/D
Mare_v4_contig_228_32957-33035	Cluster 8	57	79aa	at 100	N/D
Mare_v4_contig_228_33455-33533	Cluster 8	58	79aa	at 100	N/D
Mare_v4_contig_228_33952-34030	Cluster 8	59	79aa	at 100	N/D
Mare_v4_contig_228_34450-34528	Cluster 8	60	79aa	at 100	N/D
Mare_v4_contig_228_34948-35026	Cluster 8	61	79aa	at 100	N/D
Mare_v4_contig_228_35446-35524	Cluster 8	62	79aa	at 100	N/D
Mare_v4_contig_228_35944-36022	Cluster 8	63	79aa	at 100	N/D
Mare_v4_contig_228_36442-36520	Cluster 8	64	79aa	at 100	N/D
Mare_v4_contig_228_36940-37018	Cluster 8	65	79aa	at 100	N/D
Mare_v4_contig_228_37438-37516	Cluster 8	66	79aa	at 100	N/D
Mare_v4_contig_228_37936-38014	Cluster 8	67	79aa	at 100	N/D
Mare_v4_contig_228_38434-38512	Cluster 8	68	79aa	at 100	N/D
Mare_v4_contig_228_38932-39010	Cluster 8	69	79aa	at 100	N/D
Mare_v4_contig_228_39430-39508	Cluster 8	70	79aa	at 100	N/D
Mare_v4_contig_228_39928-40006	Cluster 8	71	79aa	at 100	N/D
Mare_v4_contig_228_40426-40504	Cluster 8	72	79aa	at 100	N/D
Mare_v4_contig_228_40924-41002	Cluster 8	73	79aa	at 100	N/D
Mare_v4_contig_228_41422-41500	Cluster 8	74	79aa	at 100	N/D
Mare_v4_contig_228_41920-41998	Cluster 8	75	79aa	at 100	N/D
Mare_v4_contig_228_42418-42496	Cluster 8	76	79aa	at 100	N/D
Mare_v4_contig_228_42916-42994	Cluster 8	77	79aa	at 100	N/D
Mare_v4_contig_228_43414-43492	Cluster 8	78	79aa	at 100	N/D
Mare_v4_contig_228_43912-43990	Cluster 8	79	79aa	at 100	N/D
Mare_v4_contig_228_44410-44488	Cluster 8	80	79aa	at 100	N/D
Mare_v4_contig_228_44908-44986	Cluster 8	81	79aa	at 100	N/D
Mare_v4_contig_228_45406-45484	Cluster 8	82	79aa	at 100	N/D
Mare_v4_contig_228_45904-45982	Cluster 8	83	79aa	at 100	N/D
Mare_v4_contig_228_46402-46480	Cluster 8	84	79aa	at 100	N/D
Mare_v4_contig_228_46900-46978	Cluster 8	85	79aa	at 100	N/D
Mare_v4_contig_228_47398-47476	Cluster 8	86	79aa	at 100	N/D
Mare_v4_contig_228_47896-47974	Cluster 8	87	79aa	at 100	N/D
Mare_v4_contig_228_48394-48472	Cluster 8	88	79aa	at 100	N/D
Mare_v4_contig_228_48892-48970	Cluster 8	89	79aa	at 100	N/D
Mare_v4_contig_228_49390-49468	Cluster 8	90	79aa	at 100	N/D
Mare_v4_contig_228_49888-49966	Cluster 8	91	79aa	at 100	N/D
Mare_v4_contig_228_50386-50464	Cluster 8	92	79aa	at 100	N/D
Mare_v4_contig_228_50884-50962	Cluster 8	93	79aa	at 100	N/D
Mare_v4_contig_228_51382-51460	Cluster 8	94	79aa	at 100	N/D
Mare_v4_contig_228_51880-51958	Cluster 8	95	79aa	at 100	N/D
Mare_v4_contig_228_52378-52456	Cluster 8	96	79aa	at 100	N/D
Mare_v4_contig_228_52876-52954	Cluster 8	97	79aa	at 100	N/D
Mare_v4_contig_228_53374-53452	Cluster 8	98	79aa	at 100	N/D
Mare_v4_contig_228_53872-53950	Cluster 8	99	79aa	at 100	N/D
Mare_v4_contig_228_54370-54448	Cluster 8	100	79aa	at 100	N/D
Mare_v4_contig_228_63281-63203	Cluster 8	103	79aa	at 100	N/D
Mare_v4_contig_228_78269-78347	Cluster 8	101	79aa	at 100	N/D
Mare_v4_contig_228_87096-87018	Cluster 8	104	79aa	at 100	N/D
Mare_v4_contig_228_105775-105853	Cluster 8	102	79aa	at 100	N/D
Mare_v4_contig_237_94901-94823	Cluster 8	105	79aa	at 100	N/D
Mare_v4_contig_297_50174-50252	Cluster 8	106	79aa	at 100	N/D
Mare_v4_contig_235_4393-4470	Cluster 9	1	78aa	at 100	N/D
Mare_v4_contig_297_45163-45240	Cluster 9	0	78aa	at 100	N/D
Mare_v4_contig_1_7461271-7461349	Cluster 10	0	79aa	*	B
Mare_v4_contig_1_7461845-7461923	Cluster 10	1	79aa	at 100	B
Mare_v4_contig_1_7462417-7462495	Cluster 10	2	79aa	at 100	B
Mare_v4_contig_1_7465868-7465946	Cluster 10	3	79aa	at 100	B
Mare_v4_contig_1_7466445-7466523	Cluster 10	4	79aa	at 100	B
Mare_v4_contig_1_7467020-7467098	Cluster 10	5	79aa	at 100	B
Mare_v4_contig_1_7467595-7467673	Cluster 10	6	79aa	at 100	B
Mare_v4_contig_1_7469904-7469982	Cluster 10	7	79aa	at 100	B
Mare_v4_contig_1_7470477-7470555	Cluster 10	8	79aa	at 100	B
Mare_v4_contig_1_7471049-7471127	Cluster 10	9	79aa	at 100	B
Mare_v4_contig_1_7471627-7471705	Cluster 10	10	79aa	at 100	B
Mare_v4_contig_1_7472775-7472853	Cluster 10	11	79aa	at 100	B
Mare_v4_contig_1_7473933-7474011	Cluster 10	12	79aa	at 100	B
Mare_v4_contig_40_38415-38493	Cluster 10	22	79aa	at 100	A
Mare_v4_contig_40_39163-39241	Cluster 10	23	79aa	at 100	A
Mare_v4_contig_40_39912-39990	Cluster 10	24	79aa	at 100	A
Mare_v4_contig_48_31986-32064	Cluster 10	25	79aa	at 100	A
Mare_v4_contig_48_34646-34724	Cluster 10	26	79aa	at 100	A
Mare_v4_contig_48_40937-41015	Cluster 10	27	79aa	at 100	A
Mare_v4_contig_48_41598-41676	Cluster 10	28	79aa	at 100	A
Mare_v4_contig_48_42261-42339	Cluster 10	29	79aa	at 100	A
Mare_v4_contig_48_42929-43007	Cluster 10	30	79aa	at 100	A
Mare_v4_contig_48_43590-43668	Cluster 10	31	79aa	at 100	A
Mare_v4_contig_48_44254-44332	Cluster 10	32	79aa	at 100	A
Mare_v4_contig_48_44917-44995	Cluster 10	33	79aa	at 100	A
Mare_v4_contig_48_45580-45658	Cluster 10	34	79aa	at 100	A
Mare_v4_contig_48_46243-46321	Cluster 10	35	79aa	at 100	A
Mare_v4_contig_48_46909-46987	Cluster 10	36	79aa	at 100	A
Mare_v4_contig_48_47572-47650	Cluster 10	37	79aa	at 100	A
Mare_v4_contig_48_48233-48311	Cluster 10	38	79aa	at 100	A
Mare_v4_contig_48_48893-48971	Cluster 10	39	79aa	at 100	A
Mare_v4_contig_48_49554-49632	Cluster 10	40	79aa	at 100	A
Mare_v4_contig_48_50221-50299	Cluster 10	41	79aa	at 100	A
Mare_v4_contig_48_50880-50958	Cluster 10	42	79aa	at 100	A
Mare_v4_contig_48_51543-51621	Cluster 10	43	79aa	at 100	A
Mare_v4_contig_48_52204-52282	Cluster 10	44	79aa	at 100	A
Mare_v4_contig_48_52863-52941	Cluster 10	45	79aa	at 100	A
Mare_v4_contig_48_53524-53602	Cluster 10	46	79aa	at 100	A
Mare_v4_contig_48_54185-54263	Cluster 10	47	79aa	at 100	A
Mare_v4_contig_48_54847-54925	Cluster 10	48	79aa	at 100	A
Mare_v4_contig_48_55508-55586	Cluster 10	49	79aa	at 100	A
Mare_v4_contig_48_56174-56252	Cluster 10	50	79aa	at 100	A
Mare_v4_contig_48_56837-56915	Cluster 10	51	79aa	at 100	A
Mare_v4_contig_48_57500-57578	Cluster 10	52	79aa	at 100	A
Mare_v4_contig_48_58162-58240	Cluster 10	53	79aa	at 100	A
Mare_v4_contig_48_58823-58901	Cluster 10	54	79aa	at 100	A
Mare_v4_contig_48_59484-59562	Cluster 10	55	79aa	at 100	A
Mare_v4_contig_48_60145-60223	Cluster 10	56	79aa	at 100	A
Mare_v4_contig_48_60807-60885	Cluster 10	57	79aa	at 100	A
Mare_v4_contig_48_61471-61549	Cluster 10	58	79aa	at 100	A
Mare_v4_contig_48_62131-62209	Cluster 10	59	79aa	at 100	A
Mare_v4_contig_48_62792-62870	Cluster 10	60	79aa	at 100	A
Mare_v4_contig_124_15368-15446	Cluster 10	13	79aa	at 100	N/D
Mare_v4_contig_171_779-857	Cluster 10	14	79aa	at 100	N/D
Mare_v4_contig_171_2395-2473	Cluster 10	15	79aa	at 100	N/D
Mare_v4_contig_171_3194-3272	Cluster 10	16	79aa	at 100	N/D
Mare_v4_contig_171_3997-4075	Cluster 10	17	79aa	at 100	N/D
Mare_v4_contig_171_4799-4877	Cluster 10	18	79aa	at 100	N/D
Mare_v4_contig_171_5600-5678	Cluster 10	19	79aa	at 100	N/D
Mare_v4_contig_171_6402-6480	Cluster 10	20	79aa	at 100	N/D
Mare_v4_contig_171_7204-7282	Cluster 10	21	79aa	at 100	N/D
Mare_v4_contig_34_2666113-2666035	Cluster 11	47	79aa	at 100	A
Mare_v4_contig_34_2666892-2666814	Cluster 11	48	79aa	at 100	A
Mare_v4_contig_34_2667673-2667595	Cluster 11	49	79aa	at 100	A
Mare_v4_contig_34_2668453-2668375	Cluster 11	50	79aa	at 100	A
Mare_v4_contig_34_2669233-2669155	Cluster 11	51	79aa	at 100	A
Mare_v4_contig_34_2670012-2669934	Cluster 11	52	79aa	at 100	A
Mare_v4_contig_34_2670791-2670713	Cluster 11	53	79aa	at 100	A
Mare_v4_contig_34_2671570-2671492	Cluster 11	54	79aa	at 100	A
Mare_v4_contig_34_2672350-2672272	Cluster 11	55	79aa	at 100	A
Mare_v4_contig_34_2673131-2673053	Cluster 11	56	79aa	at 100	A
Mare_v4_contig_34_2673911-2673833	Cluster 11	57	79aa	at 100	A
Mare_v4_contig_34_2674691-2674613	Cluster 11	58	79aa	at 100	A
Mare_v4_contig_34_2675471-2675393	Cluster 11	59	79aa	at 100	A
Mare_v4_contig_34_2676252-2676174	Cluster 11	60	79aa	at 100	A
Mare_v4_contig_34_2677033-2676955	Cluster 11	61	79aa	at 100	A
Mare_v4_contig_34_2677813-2677735	Cluster 11	62	79aa	at 100	A
Mare_v4_contig_34_2678594-2678516	Cluster 11	63	79aa	at 100	A
Mare_v4_contig_34_2679374-2679296	Cluster 11	64	79aa	at 100	A
Mare_v4_contig_34_2680154-2680076	Cluster 11	65	79aa	at 100	A
Mare_v4_contig_34_2680935-2680857	Cluster 11	66	79aa	at 100	A
Mare_v4_contig_34_2681715-2681637	Cluster 11	67	79aa	at 100	A
Mare_v4_contig_34_2682495-2682417	Cluster 11	68	79aa	at 100	A
Mare_v4_contig_34_2683274-2683196	Cluster 11	69	79aa	at 100	A
Mare_v4_contig_34_2684054-2683976	Cluster 11	70	79aa	at 100	A
Mare_v4_contig_34_2684834-2684756	Cluster 11	71	79aa	at 100	A
Mare_v4_contig_34_2685614-2685536	Cluster 11	72	79aa	at 100	A
Mare_v4_contig_34_2686394-2686316	Cluster 11	73	79aa	at 100	A
Mare_v4_contig_34_2687175-2687097	Cluster 11	74	79aa	at 100	A
Mare_v4_contig_34_2687955-2687877	Cluster 11	75	79aa	at 100	A
Mare_v4_contig_34_2688735-2688657	Cluster 11	76	79aa	at 100	A
Mare_v4_contig_34_2689515-2689437	Cluster 11	77	79aa	at 100	A
Mare_v4_contig_34_2690294-2690216	Cluster 11	78	79aa	at 100	A
Mare_v4_contig_34_2691073-2690995	Cluster 11	79	79aa	at 100	A
Mare_v4_contig_170_1137-1059	Cluster 11	10	79aa	at 100	B
Mare_v4_contig_170_4448-4370	Cluster 11	11	79aa	at 100	B
Mare_v4_contig_170_7757-7679	Cluster 11	12	79aa	at 100	B
Mare_v4_contig_170_13981-14059	Cluster 11	0	79aa	*	B
Mare_v4_contig_170_17289-17367	Cluster 11	1	79aa	at 100	B
Mare_v4_contig_170_20540-20618	Cluster 11	2	79aa	at 100	B
Mare_v4_contig_170_23854-23932	Cluster 11	3	79aa	at 100	B
Mare_v4_contig_170_27190-27268	Cluster 11	4	79aa	at 100	B
Mare_v4_contig_170_30497-30575	Cluster 11	5	79aa	at 100	B
Mare_v4_contig_170_31704-31626	Cluster 11	13	79aa	at 100	B
Mare_v4_contig_170_35012-34934	Cluster 11	14	79aa	at 100	B
Mare_v4_contig_170_36835-36913	Cluster 11	6	79aa	at 100	B
Mare_v4_contig_170_38042-37964	Cluster 11	15	79aa	at 100	B
Mare_v4_contig_170_41349-41271	Cluster 11	16	79aa	at 100	B
Mare_v4_contig_170_44656-44578	Cluster 11	17	79aa	at 100	B
Mare_v4_contig_170_47964-47886	Cluster 11	18	79aa	at 100	B
Mare_v4_contig_170_51270-51192	Cluster 11	19	79aa	at 100	B
Mare_v4_contig_170_54578-54500	Cluster 11	20	79aa	at 100	B
Mare_v4_contig_170_57683-57761	Cluster 11	7	79aa	at 100	B
Mare_v4_contig_170_60991-61069	Cluster 11	8	79aa	at 100	B
Mare_v4_contig_170_62344-62266	Cluster 11	21	79aa	at 100	B
Mare_v4_contig_170_68698-68776	Cluster 11	9	79aa	at 100	B
Mare_v4_contig_222_100497-100419	Cluster 11	27	79aa	at 100	N/D
Mare_v4_contig_222_101277-101199	Cluster 11	28	79aa	at 100	N/D
Mare_v4_contig_222_102057-101979	Cluster 11	29	79aa	at 100	N/D
Mare_v4_contig_222_102837-102759	Cluster 11	30	79aa	at 100	N/D
Mare_v4_contig_222_103617-103539	Cluster 11	31	79aa	at 100	N/D
Mare_v4_contig_222_104395-104317	Cluster 11	32	79aa	at 100	N/D
Mare_v4_contig_222_105174-105096	Cluster 11	33	79aa	at 100	N/D
Mare_v4_contig_222_105954-105876	Cluster 11	34	79aa	at 100	N/D
Mare_v4_contig_222_106556-106478	Cluster 11	35	79aa	at 100	N/D
Mare_v4_contig_222_107336-107258	Cluster 11	36	79aa	at 100	N/D
Mare_v4_contig_222_108114-108036	Cluster 11	37	79aa	at 100	N/D
Mare_v4_contig_222_108992-108914	Cluster 11	38	79aa	at 100	N/D
Mare_v4_contig_222_109793-109715	Cluster 11	39	79aa	at 100	N/D
Mare_v4_contig_222_110578-110500	Cluster 11	40	79aa	at 100	N/D
Mare_v4_contig_222_113886-113808	Cluster 11	41	79aa	at 100	N/D
Mare_v4_contig_222_120240-120318	Cluster 11	22	79aa	at 100	N/D
Mare_v4_contig_222_123552-123630	Cluster 11	23	79aa	at 100	N/D
Mare_v4_contig_222_126858-126936	Cluster 11	24	79aa	at 100	N/D
Mare_v4_contig_222_130165-130243	Cluster 11	25	79aa	at 100	N/D
Mare_v4_contig_222_133477-133555	Cluster 11	26	79aa	at 100	N/D
Mare_v4_contig_222_140220-140142	Cluster 11	42	79aa	at 100	N/D
Mare_v4_contig_222_143693-143615	Cluster 11	43	79aa	at 100	N/D
Mare_v4_contig_222_146998-146920	Cluster 11	44	79aa	at 100	N/D
Mare_v4_contig_222_150305-150227	Cluster 11	45	79aa	at 100	N/D
Mare_v4_contig_222_153555-153477	Cluster 11	46	79aa	at 100	N/D
Mare_v4_contig_25_8741-8819	Cluster 12	0	79aa	*	A
Mare_v4_contig_25_9352-9430	Cluster 12	1	79aa	at 100	A
Mare_v4_contig_25_9952-10030	Cluster 12	2	79aa	at 100	A
Mare_v4_contig_25_10553-10631	Cluster 12	3	79aa	at 100	A
Mare_v4_contig_25_11154-11232	Cluster 12	4	79aa	at 100	A
Mare_v4_contig_25_11762-11840	Cluster 12	5	79aa	at 100	A
Mare_v4_contig_25_12360-12438	Cluster 12	6	79aa	at 100	A
Mare_v4_contig_25_12959-13037	Cluster 12	7	79aa	at 100	A
Mare_v4_contig_25_13559-13637	Cluster 12	8	79aa	at 100	A
Mare_v4_contig_25_14159-14237	Cluster 12	9	79aa	at 100	A
Mare_v4_contig_25_14764-14842	Cluster 12	10	79aa	at 100	A
Mare_v4_contig_25_15364-15442	Cluster 12	11	79aa	at 100	A
Mare_v4_contig_25_15964-16042	Cluster 12	12	79aa	at 100	A
Mare_v4_contig_25_16565-16643	Cluster 12	13	79aa	at 100	A
Mare_v4_contig_25_17165-17243	Cluster 12	14	79aa	at 100	A
Mare_v4_contig_25_17766-17844	Cluster 12	15	79aa	at 100	A
Mare_v4_contig_25_18366-18444	Cluster 12	16	79aa	at 100	A
Mare_v4_contig_25_18967-19045	Cluster 12	17	79aa	at 100	A
Mare_v4_contig_25_19568-19646	Cluster 12	18	79aa	at 100	A
Mare_v4_contig_25_20168-20246	Cluster 12	19	79aa	at 100	A
Mare_v4_contig_25_20768-20846	Cluster 12	20	79aa	at 100	A
Mare_v4_contig_25_21368-21446	Cluster 12	21	79aa	at 100	A
Mare_v4_contig_25_21969-22047	Cluster 12	22	79aa	at 100	A
Mare_v4_contig_25_22569-22647	Cluster 12	23	79aa	at 100	A
Mare_v4_contig_25_23170-23248	Cluster 12	24	79aa	at 100	A
Mare_v4_contig_25_23771-23849	Cluster 12	25	79aa	at 100	A
Mare_v4_contig_25_24371-24449	Cluster 12	26	79aa	at 100	A
Mare_v4_contig_25_24971-25049	Cluster 12	27	79aa	at 100	A
Mare_v4_contig_25_25571-25649	Cluster 12	28	79aa	at 100	A
Mare_v4_contig_25_26173-26251	Cluster 12	29	79aa	at 100	A
Mare_v4_contig_25_26775-26853	Cluster 12	30	79aa	at 100	A
Mare_v4_contig_25_27376-27454	Cluster 12	31	79aa	at 100	A
Mare_v4_contig_25_27977-28055	Cluster 12	32	79aa	at 100	A
Mare_v4_contig_25_28578-28656	Cluster 12	33	79aa	at 100	A
Mare_v4_contig_25_29179-29257	Cluster 12	34	79aa	at 100	A
Mare_v4_contig_25_29779-29857	Cluster 12	35	79aa	at 100	A
Mare_v4_contig_25_30380-30458	Cluster 12	36	79aa	at 100	A
Mare_v4_contig_25_30990-31068	Cluster 12	37	79aa	at 100	A
Mare_v4_contig_25_31627-31705	Cluster 12	38	79aa	at 100	A
Mare_v4_contig_25_32229-32307	Cluster 12	39	79aa	at 100	A
Mare_v4_contig_25_32900-32978	Cluster 12	40	79aa	at 100	A
Mare_v4_contig_25_33525-33603	Cluster 12	41	79aa	at 100	A
Mare_v4_contig_25_34155-34233	Cluster 12	42	79aa	at 100	A
Mare_v4_contig_25_34760-34838	Cluster 12	43	79aa	at 100	A
Mare_v4_contig_25_35368-35446	Cluster 12	44	79aa	at 100	A
Mare_v4_contig_25_35985-36063	Cluster 12	45	79aa	at 100	A
Mare_v4_contig_25_36646-36724	Cluster 12	46	79aa	at 100	A
Mare_v4_contig_25_37246-37324	Cluster 12	47	79aa	at 100	A
Mare_v4_contig_25_37870-37948	Cluster 12	48	79aa	at 100	A
Mare_v4_contig_25_38533-38611	Cluster 12	49	79aa	at 100	A
Mare_v4_contig_25_39165-39243	Cluster 12	50	79aa	at 100	A
Mare_v4_contig_25_39782-39860	Cluster 12	51	79aa	at 100	A
Mare_v4_contig_25_40389-40467	Cluster 12	52	79aa	at 100	A
Mare_v4_contig_25_41005-41083	Cluster 12	53	79aa	at 100	A
Mare_v4_contig_25_41610-41688	Cluster 12	54	79aa	at 100	A
Mare_v4_contig_25_42230-42308	Cluster 12	55	79aa	at 100	A
Mare_v4_contig_25_42835-42913	Cluster 12	56	79aa	at 100	A
Mare_v4_contig_25_43444-43522	Cluster 12	57	79aa	at 100	A
Mare_v4_contig_25_44045-44123	Cluster 12	58	79aa	at 100	A
Mare_v4_contig_25_44645-44723	Cluster 12	59	79aa	at 100	A
Mare_v4_contig_25_45256-45334	Cluster 12	60	79aa	at 100	A
Mare_v4_contig_25_45862-45940	Cluster 12	61	79aa	at 100	A
Mare_v4_contig_25_46462-46540	Cluster 12	62	79aa	at 100	A
Mare_v4_contig_25_47065-47143	Cluster 12	63	79aa	at 100	A
Mare_v4_contig_170_144016-143938	Cluster 13	0	79aa	*	B
Mare_v4_contig_35_1771811-1771889	Cluster 14	8	79aa	at 100	A
Mare_v4_contig_35_1772600-1772678	Cluster 14	9	79aa	at 100	A
Mare_v4_contig_35_1773388-1773466	Cluster 14	10	79aa	at 100	A
Mare_v4_contig_35_1774177-1774255	Cluster 14	11	79aa	at 100	A
Mare_v4_contig_199_634-712	Cluster 14	0	79aa	*	N/D
Mare_v4_contig_199_2108-2186	Cluster 14	1	79aa	at 100	N/D
Mare_v4_contig_199_3574-3652	Cluster 14	2	79aa	at 100	N/D
Mare_v4_contig_199_5047-5125	Cluster 14	3	79aa	at 100	N/D
Mare_v4_contig_199_6521-6599	Cluster 14	4	79aa	at 100	N/D
Mare_v4_contig_199_8775-8853	Cluster 14	5	79aa	at 100	N/D
Mare_v4_contig_199_11039-11117	Cluster 14	6	79aa	at 100	N/D
Mare_v4_contig_199_12503-12581	Cluster 14	7	79aa	at 100	N/D
Mare_v4_contig_99_722-800	Cluster 15	9	79aa	at 100	B
Mare_v4_contig_99_1514-1592	Cluster 15	10	79aa	at 100	B
Mare_v4_contig_99_2308-2386	Cluster 15	11	79aa	at 100	B
Mare_v4_contig_99_3101-3179	Cluster 15	12	79aa	at 100	B
Mare_v4_contig_99_3895-3973	Cluster 15	13	79aa	at 100	B
Mare_v4_contig_99_4683-4761	Cluster 15	14	79aa	at 100	B
Mare_v4_contig_99_5470-5548	Cluster 15	15	79aa	at 100	B
Mare_v4_contig_99_6260-6338	Cluster 15	16	79aa	at 100	B
Mare_v4_contig_99_7019-7097	Cluster 15	17	79aa	at 100	B
Mare_v4_contig_99_7806-7884	Cluster 15	18	79aa	at 100	B
Mare_v4_contig_99_8602-8680	Cluster 15	19	79aa	at 100	B
Mare_v4_contig_269_7402-7480	Cluster 15	0	79aa	*	N/D
Mare_v4_contig_269_8217-8295	Cluster 15	1	79aa	at 100	N/D
Mare_v4_contig_269_9044-9122	Cluster 15	2	79aa	at 100	N/D
Mare_v4_contig_269_10011-10089	Cluster 15	3	79aa	at 100	N/D
Mare_v4_contig_269_10839-10917	Cluster 15	4	79aa	at 100	N/D
Mare_v4_contig_269_11656-11734	Cluster 15	5	79aa	at 100	N/D
Mare_v4_contig_269_12478-12556	Cluster 15	6	79aa	at 100	N/D
Mare_v4_contig_269_13298-13376	Cluster 15	7	79aa	at 100	N/D
Mare_v4_contig_269_14120-14198	Cluster 15	8	79aa	at 100	N/D
Mare_v4_contig_31_788-866	Cluster 16	0	79aa	*	B
Mare_v4_contig_31_1610-1688	Cluster 16	1	79aa	at 100	B
Mare_v4_contig_31_2433-2511	Cluster 16	2	79aa	at 100	B
Mare_v4_contig_31_3255-3333	Cluster 16	3	79aa	at 100	B
Mare_v4_contig_31_4081-4159	Cluster 16	4	79aa	at 100	B
Mare_v4_contig_31_4905-4983	Cluster 16	5	79aa	at 100	B
Mare_v4_contig_31_5728-5806	Cluster 16	6	79aa	at 100	B
Mare_v4_contig_31_6550-6628	Cluster 16	7	79aa	at 100	B
Mare_v4_contig_31_7379-7457	Cluster 16	8	79aa	at 100	B
Mare_v4_contig_31_8197-8275	Cluster 16	9	79aa	at 100	B
Mare_v4_contig_89_1247614-1247536	Cluster 18	0	79aa	*	B
Mare_v4_contig_89_1248372-1248294	Cluster 18	1	79aa	at 100	B
Mare_v4_contig_89_1249132-1249054	Cluster 18	2	79aa	at 100	B
Mare_v4_contig_89_1249891-1249813	Cluster 18	3	79aa	at 100	B
Mare_v4_contig_89_1250649-1250571	Cluster 18	4	79aa	at 100	B
Mare_v4_contig_89_1251412-1251334	Cluster 18	5	79aa	at 100	B
Mare_v4_contig_89_1252171-1252093	Cluster 18	6	79aa	at 100	B
Mare_v4_contig_89_1252929-1252851	Cluster 18	7	79aa	at 100	B
Mare_v4_contig_89_1253688-1253610	Cluster 18	8	79aa	at 100	B
Mare_v4_contig_89_1254449-1254371	Cluster 18	9	79aa	at 100	B
Mare_v4_contig_89_1255206-1255128	Cluster 18	10	79aa	at 100	B
Mare_v4_contig_89_1255964-1255886	Cluster 18	11	79aa	at 100	B
Mare_v4_contig_89_1256723-1256645	Cluster 18	12	79aa	at 100	B
Mare_v4_contig_89_1257481-1257403	Cluster 18	13	79aa	at 100	B
Mare_v4_contig_89_1258240-1258162	Cluster 18	14	79aa	at 100	B
Mare_v4_contig_89_1258997-1258919	Cluster 18	15	79aa	at 100	B
Mare_v4_contig_7_3840657-3840579	Cluster 31	0	79aa	*	B
Mare_v4_contig_269_5749-5827	Cluster 34	0	79aa	*	N/D
Mare_v4_contig_269_6575-6653	Cluster 34	1	79aa	at 100	N/D
Mare_v4_contig_228_95-173	Cluster 40	0	79aa	*	N/D
Mare_v4_contig_1_1387-1465	Cluster 41	0	79aa	*	B
Mare_v4_contig_248_88863-88785	Cluster 42	0	79aa	*	N/D
Mare_v4_contig_40_6733-6811	Cluster 43	0	79aa	*	A
Mare_v4_contig_40_3903-3981	Cluster 44	0	79aa	*	A
Mare_v4_contig_59_1768905-1768827	Cluster 45	0	79aa	*	A
Mare_v4_contig_1_3556-3634	Cluster 46	0	79aa	*	B
Mare_v4_contig_297_40677-40755	Cluster 50	0	79aa	*	N/D
Mare_v4_contig_235_8139-8217	Cluster 51	0	79aa	*	N/D

## Sheet: Mjav-clusters
Mjav_v4_contig_147_382908-382829	Cluster 0	1390	80aa	at 100	N/D		A	B	N/D					Sum	%
Mjav_v4_contig_147_383271-383350	Cluster 0	1388	80aa	at 100	N/D		102	116	388				A,B (N/D)	518	85.4785
Mjav_v4_contig_147_385058-384979	Cluster 0	1391	80aa	at 100	N/D								A	1	0.165017
Mjav_v4_contig_147_385443-385522	Cluster 0	1389	80aa	at 100	N/D	Cluster 0	0	0	4	4	N/D		B	2	0.330033
						Cluster 1	84	78	166	328	A,B,N/D		A,N/D	0	0
Mjav_v4_contig_3_958-1036	Cluster 1	1129	79aa	at 100	A	Cluster 2	1	18	18	37	A,B,N/D		B,N/D	17	2.80528
Mjav_v4_contig_3_1921-1999	Cluster 1	1130	79aa	at 100	A	Cluster 3	11	1	96	108	A,B,N/D		N/D	68	11.2211
Mjav_v4_contig_3_3844-3922	Cluster 1	1131	79aa	at 100	A	Cluster 4	0	0	1	1	N/D
Mjav_v4_contig_3_4806-4884	Cluster 1	1132	79aa	at 100	A	Cluster 10	0	1	0	1	B
Mjav_v4_contig_3_5769-5847	Cluster 1	1133	79aa	at 100	A	Cluster 11	1	0	0	1	A
Mjav_v4_contig_3_6728-6806	Cluster 1	1134	79aa	at 100	A	Cluster 13	5	12	28	45	A,B,N/D
Mjav_v4_contig_3_7689-7767	Cluster 1	1135	79aa	at 100	A	Cluster 14	0	0	22	22	N/D
Mjav_v4_contig_5_4783450-4783372	Cluster 1	1159	79aa	at 100	B	Cluster 15	0	0	2	2	N/D
Mjav_v4_contig_5_4784234-4784156	Cluster 1	1160	79aa	at 100	B	Cluster 16	0	0	9	9	N/D
Mjav_v4_contig_5_4785020-4784942	Cluster 1	1161	79aa	at 100	B	Cluster 18	0	0	2	2	N/D
Mjav_v4_contig_5_4785809-4785731	Cluster 1	1162	79aa	at 100	B	Cluster 19	0	5	12	17	B,N/D
Mjav_v4_contig_5_4786597-4786519	Cluster 1	1163	79aa	at 100	B	Cluster 24	0	0	11	11	N/D
Mjav_v4_contig_5_4787387-4787309	Cluster 1	1164	79aa	at 100	B	Cluster 25	0	0	8	8	N/D
Mjav_v4_contig_5_4788180-4788102	Cluster 1	1165	79aa	at 100	B	Cluster 28	0	0	6	6	N/D
Mjav_v4_contig_5_4788965-4788887	Cluster 1	1166	79aa	at 100	B	Cluster 31	0	1	0	1	B
Mjav_v4_contig_5_4789752-4789674	Cluster 1	1167	79aa	at 100	B	Cluster 36	0	0	1	1	N/D
Mjav_v4_contig_5_4790543-4790465	Cluster 1	1168	79aa	at 100	B	Cluster 37	0	0	1	1	N/D
Mjav_v4_contig_5_4791333-4791255	Cluster 1	1169	79aa	at 100	B	Cluster 39	0	0	1	1	N/D
Mjav_v4_contig_5_4792121-4792043	Cluster 1	1170	79aa	at 100	B
Mjav_v4_contig_5_4792911-4792833	Cluster 1	1171	79aa	at 100	B	Sum	102	116	388			606
Mjav_v4_contig_9_751-829	Cluster 1	1222	79aa	at 100	B
Mjav_v4_contig_9_1512-1590	Cluster 1	1223	79aa	at 100	B
Mjav_v4_contig_9_2271-2349	Cluster 1	1224	79aa	at 100	B
Mjav_v4_contig_9_3031-3109	Cluster 1	1225	79aa	at 100	B
Mjav_v4_contig_9_3795-3873	Cluster 1	1226	79aa	at 100	B
Mjav_v4_contig_9_4568-4646	Cluster 1	1227	79aa	at 100	B
Mjav_v4_contig_9_5328-5406	Cluster 1	1228	79aa	at 100	B
Mjav_v4_contig_9_6097-6175	Cluster 1	1229	79aa	at 100	B
Mjav_v4_contig_9_6856-6934	Cluster 1	1230	79aa	at 100	B
Mjav_v4_contig_9_7629-7707	Cluster 1	1231	79aa	at 100	B
Mjav_v4_contig_9_8390-8468	Cluster 1	1232	79aa	at 100	B
Mjav_v4_contig_9_9148-9226	Cluster 1	1233	79aa	at 100	B
Mjav_v4_contig_11_717-795	Cluster 1	938	79aa	at 100	B
Mjav_v4_contig_11_1446-1524	Cluster 1	939	79aa	at 100	B
Mjav_v4_contig_11_2177-2255	Cluster 1	940	79aa	at 100	B
Mjav_v4_contig_11_2905-2983	Cluster 1	941	79aa	at 100	B
Mjav_v4_contig_11_3635-3713	Cluster 1	942	79aa	at 100	B
Mjav_v4_contig_11_4367-4445	Cluster 1	943	79aa	at 100	B
Mjav_v4_contig_11_3678302-3678224	Cluster 1	944	79aa	at 100	B
Mjav_v4_contig_11_3679079-3679001	Cluster 1	945	79aa	at 100	B
Mjav_v4_contig_11_3679858-3679780	Cluster 1	946	79aa	at 100	B
Mjav_v4_contig_11_3680631-3680553	Cluster 1	947	79aa	at 100	B
Mjav_v4_contig_11_3681404-3681326	Cluster 1	948	79aa	at 100	B
Mjav_v4_contig_23_1157-1235	Cluster 1	1084	79aa	at 100	N/D
Mjav_v4_contig_23_1851-1929	Cluster 1	1085	79aa	at 100	N/D
Mjav_v4_contig_23_2544-2622	Cluster 1	1086	79aa	at 100	N/D
Mjav_v4_contig_23_3238-3316	Cluster 1	1087	79aa	at 100	N/D
Mjav_v4_contig_23_3933-4011	Cluster 1	1088	79aa	at 100	N/D
Mjav_v4_contig_23_5318-5396	Cluster 1	1089	79aa	at 100	N/D
Mjav_v4_contig_23_6011-6089	Cluster 1	1090	79aa	at 100	N/D
Mjav_v4_contig_23_6704-6782	Cluster 1	1091	79aa	at 100	N/D
Mjav_v4_contig_23_7398-7476	Cluster 1	1092	79aa	at 100	N/D
Mjav_v4_contig_23_8093-8171	Cluster 1	1093	79aa	at 100	N/D
Mjav_v4_contig_23_8788-8866	Cluster 1	1094	79aa	at 100	N/D
Mjav_v4_contig_23_9483-9561	Cluster 1	1095	79aa	at 100	N/D
Mjav_v4_contig_23_10177-10255	Cluster 1	1096	79aa	at 100	N/D
Mjav_v4_contig_24_1503-1581	Cluster 1	1105	79aa	at 100	N/D
Mjav_v4_contig_31_593-671	Cluster 1	1136	79aa	at 100	A
Mjav_v4_contig_32_519-597	Cluster 1	1137	79aa	at 100	A
Mjav_v4_contig_32_1204-1282	Cluster 1	1138	79aa	at 100	A
Mjav_v4_contig_32_1837-1915	Cluster 1	1139	79aa	at 100	A
Mjav_v4_contig_32_2447-2525	Cluster 1	1140	79aa	at 100	A
Mjav_v4_contig_32_3119-3197	Cluster 1	1141	79aa	at 100	A
Mjav_v4_contig_32_3828-3906	Cluster 1	1142	79aa	at 100	A
Mjav_v4_contig_32_4467-4545	Cluster 1	1143	79aa	at 100	A
Mjav_v4_contig_34_1857340-1857262	Cluster 1	1144	79aa	at 100	B
Mjav_v4_contig_40_2321466-2321388	Cluster 1	1145	79aa	at 100	A
Mjav_v4_contig_40_2322288-2322210	Cluster 1	1146	79aa	at 100	A
Mjav_v4_contig_40_2323110-2323032	Cluster 1	1147	79aa	at 100	A
Mjav_v4_contig_40_2323963-2323885	Cluster 1	1148	79aa	at 100	A
Mjav_v4_contig_40_2324817-2324739	Cluster 1	1149	79aa	at 100	A
Mjav_v4_contig_40_2325670-2325592	Cluster 1	1150	79aa	at 100	A
Mjav_v4_contig_40_2326522-2326444	Cluster 1	1151	79aa	at 100	A
Mjav_v4_contig_48_2070029-2069951	Cluster 1	1152	79aa	at 100	B
Mjav_v4_contig_48_2070635-2070557	Cluster 1	1153	79aa	at 100	B
Mjav_v4_contig_48_2071239-2071161	Cluster 1	1154	79aa	at 100	B
Mjav_v4_contig_48_2071843-2071765	Cluster 1	1155	79aa	at 100	B
Mjav_v4_contig_48_2072448-2072370	Cluster 1	1156	79aa	at 100	B
Mjav_v4_contig_48_2073054-2072976	Cluster 1	1157	79aa	at 100	B
Mjav_v4_contig_48_2073661-2073583	Cluster 1	1158	79aa	at 100	B
Mjav_v4_contig_54_740-818	Cluster 1	1172	79aa	at 100	B
Mjav_v4_contig_54_1498-1576	Cluster 1	1173	79aa	at 100	B
Mjav_v4_contig_54_2255-2333	Cluster 1	1174	79aa	at 100	B
Mjav_v4_contig_54_3014-3092	Cluster 1	1175	79aa	at 100	B
Mjav_v4_contig_54_3772-3850	Cluster 1	1176	79aa	at 100	B
Mjav_v4_contig_54_4531-4609	Cluster 1	1177	79aa	at 100	B
Mjav_v4_contig_54_5290-5368	Cluster 1	1178	79aa	at 100	B
Mjav_v4_contig_54_6050-6128	Cluster 1	1179	79aa	at 100	B
Mjav_v4_contig_54_6808-6886	Cluster 1	1180	79aa	at 100	B
Mjav_v4_contig_54_7568-7646	Cluster 1	1181	79aa	at 100	B
Mjav_v4_contig_54_8326-8404	Cluster 1	1182	79aa	at 100	B
Mjav_v4_contig_54_9084-9162	Cluster 1	1183	79aa	at 100	B
Mjav_v4_contig_54_9842-9920	Cluster 1	1184	79aa	at 100	B
Mjav_v4_contig_54_10601-10679	Cluster 1	1185	79aa	at 100	B
Mjav_v4_contig_64_330-408	Cluster 1	1186	79aa	at 100	A
Mjav_v4_contig_64_1018-1096	Cluster 1	1187	79aa	at 100	A
Mjav_v4_contig_64_1708-1786	Cluster 1	1188	79aa	at 100	A
Mjav_v4_contig_64_2399-2477	Cluster 1	1189	79aa	at 100	A
Mjav_v4_contig_64_3089-3167	Cluster 1	1190	79aa	at 100	A
Mjav_v4_contig_64_3777-3855	Cluster 1	1191	79aa	at 100	A
Mjav_v4_contig_64_4465-4543	Cluster 1	1192	79aa	at 100	A
Mjav_v4_contig_64_5154-5232	Cluster 1	1193	79aa	at 100	A
Mjav_v4_contig_64_5849-5927	Cluster 1	1194	79aa	at 100	A
Mjav_v4_contig_73_5009-5087	Cluster 1	1195	79aa	at 100	N/D
Mjav_v4_contig_80_495-573	Cluster 1	1196	79aa	at 100	A
Mjav_v4_contig_80_1026-1104	Cluster 1	1197	79aa	at 100	A
Mjav_v4_contig_80_1557-1635	Cluster 1	1198	79aa	at 100	A
Mjav_v4_contig_80_2087-2165	Cluster 1	1199	79aa	at 100	A
Mjav_v4_contig_80_2620-2698	Cluster 1	1200	79aa	at 100	A
Mjav_v4_contig_80_3153-3231	Cluster 1	1201	79aa	at 100	A
Mjav_v4_contig_80_3686-3764	Cluster 1	1202	79aa	at 100	A
Mjav_v4_contig_80_4214-4292	Cluster 1	1203	79aa	at 100	A
Mjav_v4_contig_80_4743-4821	Cluster 1	1204	79aa	at 100	A
Mjav_v4_contig_80_5274-5352	Cluster 1	1205	79aa	at 100	A
Mjav_v4_contig_80_5807-5885	Cluster 1	1206	79aa	at 100	A
Mjav_v4_contig_80_6337-6415	Cluster 1	1207	79aa	at 100	A
Mjav_v4_contig_80_6866-6944	Cluster 1	1208	79aa	at 100	A
Mjav_v4_contig_80_7397-7475	Cluster 1	1209	79aa	at 100	A
Mjav_v4_contig_80_7928-8006	Cluster 1	1210	79aa	at 100	A
Mjav_v4_contig_88_1282361-1282283	Cluster 1	1211	79aa	at 100	N/D
Mjav_v4_contig_88_1282993-1282915	Cluster 1	1212	79aa	at 100	N/D
Mjav_v4_contig_88_1283636-1283558	Cluster 1	1213	79aa	at 100	N/D
Mjav_v4_contig_88_1284269-1284191	Cluster 1	1214	79aa	at 100	N/D
Mjav_v4_contig_88_1284906-1284828	Cluster 1	1215	79aa	at 100	N/D
Mjav_v4_contig_88_1285539-1285461	Cluster 1	1216	79aa	at 100	N/D
Mjav_v4_contig_88_1286180-1286102	Cluster 1	1217	79aa	at 100	N/D
Mjav_v4_contig_88_1286812-1286734	Cluster 1	1218	79aa	at 100	N/D
Mjav_v4_contig_88_1287452-1287374	Cluster 1	1219	79aa	at 100	N/D
Mjav_v4_contig_88_1288080-1288002	Cluster 1	1220	79aa	at 100	N/D
Mjav_v4_contig_88_1288723-1288645	Cluster 1	1221	79aa	at 100	N/D
Mjav_v4_contig_98_1189939-1189861	Cluster 1	1234	79aa	at 100	A
Mjav_v4_contig_98_1190513-1190435	Cluster 1	1235	79aa	at 100	A
Mjav_v4_contig_98_1191079-1191001	Cluster 1	1236	79aa	at 100	A
Mjav_v4_contig_98_1191654-1191576	Cluster 1	1237	79aa	at 100	A
Mjav_v4_contig_98_1192229-1192151	Cluster 1	1238	79aa	at 100	A
Mjav_v4_contig_98_1192804-1192726	Cluster 1	1239	79aa	at 100	A
Mjav_v4_contig_98_1193378-1193300	Cluster 1	1240	79aa	at 100	A
Mjav_v4_contig_98_1193952-1193874	Cluster 1	1241	79aa	at 100	A
Mjav_v4_contig_98_1194530-1194452	Cluster 1	1242	79aa	at 100	A
Mjav_v4_contig_98_1195104-1195026	Cluster 1	1243	79aa	at 100	A
Mjav_v4_contig_98_1195681-1195603	Cluster 1	1244	79aa	at 100	A
Mjav_v4_contig_98_1196257-1196179	Cluster 1	1245	79aa	at 100	A
Mjav_v4_contig_98_1196830-1196752	Cluster 1	1246	79aa	at 100	A
Mjav_v4_contig_98_1197404-1197326	Cluster 1	1247	79aa	at 100	A
Mjav_v4_contig_98_1197979-1197901	Cluster 1	1248	79aa	at 100	A
Mjav_v4_contig_109_930233-930155	Cluster 1	922	79aa	at 100	N/D
Mjav_v4_contig_109_930874-930796	Cluster 1	923	79aa	at 100	N/D
Mjav_v4_contig_109_931512-931434	Cluster 1	924	79aa	at 100	N/D
Mjav_v4_contig_109_932149-932071	Cluster 1	925	79aa	at 100	N/D
Mjav_v4_contig_109_932782-932704	Cluster 1	926	79aa	at 100	N/D
Mjav_v4_contig_109_933417-933339	Cluster 1	927	79aa	at 100	N/D
Mjav_v4_contig_109_934058-933980	Cluster 1	928	79aa	at 100	N/D
Mjav_v4_contig_109_934695-934617	Cluster 1	929	79aa	at 100	N/D
Mjav_v4_contig_109_935332-935254	Cluster 1	930	79aa	at 100	N/D
Mjav_v4_contig_109_935966-935888	Cluster 1	931	79aa	at 100	N/D
Mjav_v4_contig_109_936602-936524	Cluster 1	932	79aa	at 100	N/D
Mjav_v4_contig_109_937237-937159	Cluster 1	933	79aa	at 100	N/D
Mjav_v4_contig_109_937874-937796	Cluster 1	934	79aa	at 100	N/D
Mjav_v4_contig_109_938506-938428	Cluster 1	935	79aa	at 100	N/D
Mjav_v4_contig_109_939140-939062	Cluster 1	936	79aa	at 100	N/D
Mjav_v4_contig_109_939769-939691	Cluster 1	937	79aa	at 100	N/D
Mjav_v4_contig_116_91-169	Cluster 1	949	79aa	at 100	A
Mjav_v4_contig_116_722-800	Cluster 1	950	79aa	at 100	A
Mjav_v4_contig_116_1351-1429	Cluster 1	951	79aa	at 100	A
Mjav_v4_contig_116_1980-2058	Cluster 1	952	79aa	at 100	A
Mjav_v4_contig_116_2614-2692	Cluster 1	953	79aa	at 100	A
Mjav_v4_contig_116_3243-3321	Cluster 1	954	79aa	at 100	A
Mjav_v4_contig_116_3878-3956	Cluster 1	955	79aa	at 100	A
Mjav_v4_contig_116_4510-4588	Cluster 1	956	79aa	at 100	A
Mjav_v4_contig_116_5144-5222	Cluster 1	957	79aa	at 100	A
Mjav_v4_contig_128_9759-9835	Cluster 1	1249	77aa	at 100	N/D
Mjav_v4_contig_139_634841-634763	Cluster 1	958	79aa	at 100	A
Mjav_v4_contig_139_635477-635399	Cluster 1	959	79aa	at 100	A
Mjav_v4_contig_139_636123-636045	Cluster 1	960	79aa	at 100	A
Mjav_v4_contig_139_636772-636694	Cluster 1	961	79aa	at 100	A
Mjav_v4_contig_139_637450-637372	Cluster 1	962	79aa	at 100	A
Mjav_v4_contig_139_638089-638011	Cluster 1	963	79aa	at 100	A
Mjav_v4_contig_139_638743-638665	Cluster 1	964	79aa	at 100	A
Mjav_v4_contig_139_639388-639310	Cluster 1	965	79aa	at 100	A
Mjav_v4_contig_139_640021-639943	Cluster 1	966	79aa	at 100	A
Mjav_v4_contig_139_640767-640689	Cluster 1	967	79aa	at 100	A
Mjav_v4_contig_139_641521-641443	Cluster 1	968	79aa	at 100	A
Mjav_v4_contig_142_644-722	Cluster 1	969	79aa	at 100	B
Mjav_v4_contig_142_1342-1420	Cluster 1	970	79aa	at 100	B
Mjav_v4_contig_142_2040-2118	Cluster 1	971	79aa	at 100	B
Mjav_v4_contig_142_2735-2813	Cluster 1	972	79aa	at 100	B
Mjav_v4_contig_142_3431-3509	Cluster 1	973	79aa	at 100	B
Mjav_v4_contig_142_4126-4204	Cluster 1	974	79aa	at 100	B
Mjav_v4_contig_142_4819-4897	Cluster 1	975	79aa	at 100	B
Mjav_v4_contig_142_5514-5592	Cluster 1	976	79aa	at 100	B
Mjav_v4_contig_142_6211-6289	Cluster 1	977	79aa	at 100	B
Mjav_v4_contig_142_6905-6983	Cluster 1	978	79aa	at 100	B
Mjav_v4_contig_142_7600-7678	Cluster 1	979	79aa	at 100	B
Mjav_v4_contig_142_8269-8347	Cluster 1	980	79aa	at 100	B
Mjav_v4_contig_142_8965-9043	Cluster 1	981	79aa	at 100	B
Mjav_v4_contig_142_9673-9751	Cluster 1	982	79aa	at 100	B
Mjav_v4_contig_142_10368-10446	Cluster 1	983	79aa	at 100	B
Mjav_v4_contig_142_11043-11121	Cluster 1	984	79aa	at 100	B
Mjav_v4_contig_142_11735-11813	Cluster 1	985	79aa	at 100	B
Mjav_v4_contig_142_12401-12479	Cluster 1	986	79aa	at 100	B
Mjav_v4_contig_142_13069-13147	Cluster 1	987	79aa	at 100	B
Mjav_v4_contig_142_13758-13836	Cluster 1	988	79aa	at 100	B
Mjav_v4_contig_147_377427-377349	Cluster 1	989	79aa	at 100	N/D
Mjav_v4_contig_147_378035-377957	Cluster 1	990	79aa	at 100	N/D
Mjav_v4_contig_147_378643-378565	Cluster 1	991	79aa	at 100	N/D
Mjav_v4_contig_147_379252-379174	Cluster 1	992	79aa	at 100	N/D
Mjav_v4_contig_147_379859-379781	Cluster 1	993	79aa	at 100	N/D
Mjav_v4_contig_147_380468-380390	Cluster 1	994	79aa	at 100	N/D
Mjav_v4_contig_147_381085-381007	Cluster 1	995	79aa	at 100	N/D
Mjav_v4_contig_147_381693-381615	Cluster 1	996	79aa	at 100	N/D
Mjav_v4_contig_147_382300-382222	Cluster 1	997	79aa	at 100	N/D
Mjav_v4_contig_162_379645-379567	Cluster 1	998	79aa	at 100	N/D
Mjav_v4_contig_162_380254-380176	Cluster 1	999	79aa	at 100	N/D
Mjav_v4_contig_162_380870-380792	Cluster 1	1000	79aa	at 100	N/D
Mjav_v4_contig_162_381481-381403	Cluster 1	1001	79aa	at 100	N/D
Mjav_v4_contig_162_382091-382013	Cluster 1	1002	79aa	at 100	N/D
Mjav_v4_contig_162_382703-382625	Cluster 1	1003	79aa	at 100	N/D
Mjav_v4_contig_162_383319-383241	Cluster 1	1004	79aa	at 100	N/D
Mjav_v4_contig_162_383937-383859	Cluster 1	1005	79aa	at 100	N/D
Mjav_v4_contig_162_384548-384470	Cluster 1	1006	79aa	at 100	N/D
Mjav_v4_contig_162_385166-385088	Cluster 1	1007	79aa	at 100	N/D
Mjav_v4_contig_162_385778-385700	Cluster 1	1008	79aa	at 100	N/D
Mjav_v4_contig_162_386395-386317	Cluster 1	1009	79aa	at 100	N/D
Mjav_v4_contig_165_343426-343348	Cluster 1	1010	79aa	at 100	N/D
Mjav_v4_contig_165_344133-344055	Cluster 1	1011	79aa	at 100	N/D
Mjav_v4_contig_165_344829-344751	Cluster 1	1012	79aa	at 100	N/D
Mjav_v4_contig_165_345524-345446	Cluster 1	1013	79aa	at 100	N/D
Mjav_v4_contig_165_346220-346142	Cluster 1	1014	79aa	at 100	N/D
Mjav_v4_contig_165_346915-346837	Cluster 1	1015	79aa	at 100	N/D
Mjav_v4_contig_165_347610-347532	Cluster 1	1016	79aa	at 100	N/D
Mjav_v4_contig_165_348307-348229	Cluster 1	1017	79aa	at 100	N/D
Mjav_v4_contig_165_349004-348926	Cluster 1	1018	79aa	at 100	N/D
Mjav_v4_contig_165_349699-349621	Cluster 1	1019	79aa	at 100	N/D
Mjav_v4_contig_183_525-603	Cluster 1	1020	79aa	at 100	N/D
Mjav_v4_contig_183_1160-1238	Cluster 1	1021	79aa	at 100	N/D
Mjav_v4_contig_183_1694-1772	Cluster 1	1022	79aa	at 100	N/D
Mjav_v4_contig_183_2326-2404	Cluster 1	1023	79aa	at 100	N/D
Mjav_v4_contig_183_2858-2936	Cluster 1	1024	79aa	at 100	N/D
Mjav_v4_contig_183_3491-3569	Cluster 1	1025	79aa	at 100	N/D
Mjav_v4_contig_183_4022-4100	Cluster 1	1026	79aa	at 100	N/D
Mjav_v4_contig_183_4655-4733	Cluster 1	1027	79aa	at 100	N/D
Mjav_v4_contig_183_5185-5263	Cluster 1	1028	79aa	at 100	N/D
Mjav_v4_contig_183_5819-5897	Cluster 1	1029	79aa	at 100	N/D
Mjav_v4_contig_183_6353-6431	Cluster 1	1030	79aa	at 100	N/D
Mjav_v4_contig_183_6987-7065	Cluster 1	1031	79aa	at 100	N/D
Mjav_v4_contig_183_7515-7593	Cluster 1	1032	79aa	at 100	N/D
Mjav_v4_contig_183_8148-8226	Cluster 1	1033	79aa	at 100	N/D
Mjav_v4_contig_183_8681-8759	Cluster 1	1034	79aa	at 100	N/D
Mjav_v4_contig_183_9314-9392	Cluster 1	1035	79aa	at 100	N/D
Mjav_v4_contig_187_243468-243390	Cluster 1	1036	79aa	at 100	N/D
Mjav_v4_contig_187_244165-244087	Cluster 1	1037	79aa	at 100	N/D
Mjav_v4_contig_187_244862-244784	Cluster 1	1038	79aa	at 100	N/D
Mjav_v4_contig_187_245560-245482	Cluster 1	1039	79aa	at 100	N/D
Mjav_v4_contig_187_246256-246178	Cluster 1	1040	79aa	at 100	N/D
Mjav_v4_contig_187_246954-246876	Cluster 1	1041	79aa	at 100	N/D
Mjav_v4_contig_187_247649-247571	Cluster 1	1042	79aa	at 100	N/D
Mjav_v4_contig_187_248347-248269	Cluster 1	1043	79aa	at 100	N/D
Mjav_v4_contig_187_249044-248966	Cluster 1	1044	79aa	at 100	N/D
Mjav_v4_contig_187_249741-249663	Cluster 1	1045	79aa	at 100	N/D
Mjav_v4_contig_187_250437-250359	Cluster 1	1046	79aa	at 100	N/D
Mjav_v4_contig_187_251135-251057	Cluster 1	1047	79aa	at 100	N/D
Mjav_v4_contig_197_703-781	Cluster 1	1048	79aa	at 100	N/D
Mjav_v4_contig_197_2076-2154	Cluster 1	1049	79aa	at 100	N/D
Mjav_v4_contig_197_2826-2904	Cluster 1	1050	79aa	at 100	N/D
Mjav_v4_contig_197_4328-4406	Cluster 1	1051	79aa	at 100	N/D
Mjav_v4_contig_197_5015-5093	Cluster 1	1052	79aa	at 100	N/D
Mjav_v4_contig_197_6453-6531	Cluster 1	1053	79aa	at 100	N/D
Mjav_v4_contig_197_7137-7215	Cluster 1	1054	79aa	at 100	N/D
Mjav_v4_contig_197_7821-7899	Cluster 1	1055	79aa	at 100	N/D
Mjav_v4_contig_197_8507-8585	Cluster 1	1056	79aa	at 100	N/D
Mjav_v4_contig_197_9173-9251	Cluster 1	1057	79aa	at 100	N/D
Mjav_v4_contig_197_9861-9939	Cluster 1	1058	79aa	at 100	N/D
Mjav_v4_contig_197_10525-10603	Cluster 1	1059	79aa	at 100	N/D
Mjav_v4_contig_197_11187-11265	Cluster 1	1060	79aa	at 100	N/D
Mjav_v4_contig_199_726-804	Cluster 1	1061	79aa	at 100	N/D
Mjav_v4_contig_199_1624-1702	Cluster 1	1062	79aa	at 100	N/D
Mjav_v4_contig_199_2521-2599	Cluster 1	1063	79aa	at 100	N/D
Mjav_v4_contig_199_3249-3327	Cluster 1	1064	79aa	at 100	N/D
Mjav_v4_contig_199_4144-4222	Cluster 1	1065	79aa	at 100	N/D
Mjav_v4_contig_199_4872-4950	Cluster 1	1066	79aa	at 100	N/D
Mjav_v4_contig_199_5771-5849	Cluster 1	1067	79aa	at 100	N/D
Mjav_v4_contig_199_6672-6750	Cluster 1	1068	79aa	at 100	N/D
Mjav_v4_contig_199_7566-7644	Cluster 1	1069	79aa	at 100	N/D
Mjav_v4_contig_199_8965-9043	Cluster 1	1070	79aa	at 100	N/D
Mjav_v4_contig_201_403-481	Cluster 1	1071	79aa	at 100	A
Mjav_v4_contig_201_2727-2805	Cluster 1	1072	79aa	at 100	A
Mjav_v4_contig_201_7289-7367	Cluster 1	1073	79aa	at 100	A
Mjav_v4_contig_221_22-100	Cluster 1	1074	79aa	at 100	N/D
Mjav_v4_contig_221_847-925	Cluster 1	1075	79aa	at 100	N/D
Mjav_v4_contig_221_1674-1752	Cluster 1	1076	79aa	at 100	N/D
Mjav_v4_contig_221_2445-2523	Cluster 1	1077	79aa	at 100	N/D
Mjav_v4_contig_221_3269-3347	Cluster 1	1078	79aa	at 100	N/D
Mjav_v4_contig_221_4094-4172	Cluster 1	1079	79aa	at 100	N/D
Mjav_v4_contig_221_4871-4949	Cluster 1	1080	79aa	at 100	N/D
Mjav_v4_contig_221_5643-5721	Cluster 1	1081	79aa	at 100	N/D
Mjav_v4_contig_221_6469-6547	Cluster 1	1082	79aa	at 100	N/D
Mjav_v4_contig_221_7241-7319	Cluster 1	1083	79aa	at 100	N/D
Mjav_v4_contig_231_118978-118900	Cluster 1	1097	79aa	at 100	N/D
Mjav_v4_contig_238_106751-106673	Cluster 1	1098	79aa	at 100	N/D
Mjav_v4_contig_238_107445-107367	Cluster 1	1099	79aa	at 100	N/D
Mjav_v4_contig_238_108113-108035	Cluster 1	1100	79aa	at 100	N/D
Mjav_v4_contig_238_108804-108726	Cluster 1	1101	79aa	at 100	N/D
Mjav_v4_contig_238_110133-110055	Cluster 1	1102	79aa	at 100	N/D
Mjav_v4_contig_238_111456-111378	Cluster 1	1103	79aa	at 100	N/D
Mjav_v4_contig_238_112174-112096	Cluster 1	1104	79aa	at 100	N/D
Mjav_v4_contig_245_603-681	Cluster 1	1106	79aa	at 100	N/D
Mjav_v4_contig_245_1265-1343	Cluster 1	1107	79aa	at 100	N/D
Mjav_v4_contig_245_1927-2005	Cluster 1	1108	79aa	at 100	N/D
Mjav_v4_contig_245_2590-2668	Cluster 1	1109	79aa	at 100	N/D
Mjav_v4_contig_246_90210-90132	Cluster 1	1110	79aa	at 100	N/D
Mjav_v4_contig_246_91607-91529	Cluster 1	1111	79aa	at 100	N/D
Mjav_v4_contig_246_92306-92228	Cluster 1	1112	79aa	at 100	N/D
Mjav_v4_contig_273_53256-53178	Cluster 1	1113	79aa	at 100	N/D
Mjav_v4_contig_273_54012-53934	Cluster 1	1114	79aa	at 100	N/D
Mjav_v4_contig_273_54766-54688	Cluster 1	1115	79aa	at 100	N/D
Mjav_v4_contig_273_55516-55438	Cluster 1	1116	79aa	at 100	N/D
Mjav_v4_contig_273_56266-56188	Cluster 1	1117	79aa	at 100	N/D
Mjav_v4_contig_273_57017-56939	Cluster 1	1118	79aa	at 100	N/D
Mjav_v4_contig_273_57772-57694	Cluster 1	1119	79aa	at 100	N/D
Mjav_v4_contig_273_58525-58447	Cluster 1	1120	79aa	at 100	N/D
Mjav_v4_contig_273_59280-59202	Cluster 1	1121	79aa	at 100	N/D
Mjav_v4_contig_273_60035-59957	Cluster 1	1122	79aa	at 100	N/D
Mjav_v4_contig_273_60784-60706	Cluster 1	1123	79aa	at 100	N/D
Mjav_v4_contig_273_61536-61458	Cluster 1	1124	79aa	at 100	N/D
Mjav_v4_contig_273_62289-62211	Cluster 1	1125	79aa	at 100	N/D
Mjav_v4_contig_273_63043-62965	Cluster 1	1126	79aa	at 100	N/D
Mjav_v4_contig_273_63794-63716	Cluster 1	1127	79aa	at 100	N/D
Mjav_v4_contig_273_64548-64470	Cluster 1	1128	79aa	at 100	N/D
Mjav_v4_contig_6_768-846	Cluster 2	550	79aa	at 100	B
Mjav_v4_contig_6_1579-1657	Cluster 2	551	79aa	at 100	B
Mjav_v4_contig_6_2390-2468	Cluster 2	552	79aa	at 100	B
Mjav_v4_contig_6_3200-3278	Cluster 2	553	79aa	at 100	B
Mjav_v4_contig_6_4011-4089	Cluster 2	554	79aa	at 100	B
Mjav_v4_contig_6_4822-4900	Cluster 2	555	79aa	at 100	B
Mjav_v4_contig_6_4190651-4190573	Cluster 2	556	79aa	at 100	B
Mjav_v4_contig_6_4191529-4191451	Cluster 2	557	79aa	at 100	B
Mjav_v4_contig_6_4192407-4192329	Cluster 2	558	79aa	at 100	B
Mjav_v4_contig_6_4193286-4193208	Cluster 2	559	79aa	at 100	B
Mjav_v4_contig_6_4194163-4194085	Cluster 2	560	79aa	at 100	B
Mjav_v4_contig_6_4195040-4194962	Cluster 2	561	79aa	at 100	B
Mjav_v4_contig_6_4195918-4195840	Cluster 2	562	79aa	at 100	B
Mjav_v4_contig_23_4624-4702	Cluster 2	540	79aa	at 100	N/D
Mjav_v4_contig_27_2781-2859	Cluster 2	546	79aa	at 100	N/D
Mjav_v4_contig_27_5909-5987	Cluster 2	547	79aa	at 100	N/D
Mjav_v4_contig_27_6693-6771	Cluster 2	548	79aa	at 100	N/D
Mjav_v4_contig_27_8257-8335	Cluster 2	549	79aa	at 100	N/D
Mjav_v4_contig_84_869-947	Cluster 2	563	79aa	at 100	B
Mjav_v4_contig_84_1742-1820	Cluster 2	564	79aa	at 100	B
Mjav_v4_contig_84_2617-2695	Cluster 2	565	79aa	at 100	B
Mjav_v4_contig_84_3491-3569	Cluster 2	566	79aa	at 100	B
Mjav_v4_contig_84_4363-4441	Cluster 2	567	79aa	at 100	B
Mjav_v4_contig_189_1558-1636	Cluster 2	531	79aa	at 100	N/D
Mjav_v4_contig_189_3133-3211	Cluster 2	532	79aa	at 100	N/D
Mjav_v4_contig_189_4712-4790	Cluster 2	533	79aa	at 100	N/D
Mjav_v4_contig_189_6287-6365	Cluster 2	534	79aa	at 100	N/D
Mjav_v4_contig_189_7860-7938	Cluster 2	535	79aa	at 100	N/D
Mjav_v4_contig_189_9441-9519	Cluster 2	536	79aa	at 100	N/D
Mjav_v4_contig_189_10198-10276	Cluster 2	537	79aa	at 100	N/D
Mjav_v4_contig_197_3576-3654	Cluster 2	538	79aa	at 100	N/D
Mjav_v4_contig_201_6538-6616	Cluster 2	539	79aa	at 100	A
Mjav_v4_contig_231_114442-114364	Cluster 2	541	79aa	at 100	N/D
Mjav_v4_contig_231_115218-115140	Cluster 2	542	79aa	at 100	N/D
Mjav_v4_contig_231_115989-115911	Cluster 2	543	79aa	at 100	N/D
Mjav_v4_contig_231_116760-116682	Cluster 2	544	79aa	at 100	N/D
Mjav_v4_contig_231_118315-118237	Cluster 2	545	79aa	at 100	N/D
Mjav_v4_contig_3_2877-2955	Cluster 3	376	79aa	at 100	A
Mjav_v4_contig_31_1380-1458	Cluster 3	377	79aa	at 100	A
Mjav_v4_contig_31_2167-2245	Cluster 3	378	79aa	at 100	A
Mjav_v4_contig_31_2960-3038	Cluster 3	379	79aa	at 100	A
Mjav_v4_contig_31_3744-3822	Cluster 3	380	79aa	at 100	A
Mjav_v4_contig_31_4517-4595	Cluster 3	381	79aa	at 100	A
Mjav_v4_contig_31_5303-5381	Cluster 3	382	79aa	at 100	A
Mjav_v4_contig_34_1856668-1856590	Cluster 3	383	79aa	at 100	B
Mjav_v4_contig_57_7254-7332	Cluster 3	384	79aa	at 100	N/D
Mjav_v4_contig_68_796540-796618	Cluster 3	385	79aa	at 100	N/D
Mjav_v4_contig_68_797345-797423	Cluster 3	386	79aa	at 100	N/D
Mjav_v4_contig_68_798095-798173	Cluster 3	387	79aa	at 100	N/D
Mjav_v4_contig_68_798900-798978	Cluster 3	388	79aa	at 100	N/D
Mjav_v4_contig_68_801145-801067	Cluster 3	389	79aa	at 100	N/D
Mjav_v4_contig_68_801949-801871	Cluster 3	390	79aa	at 100	N/D
Mjav_v4_contig_68_802752-802674	Cluster 3	391	79aa	at 100	N/D
Mjav_v4_contig_68_803500-803422	Cluster 3	392	79aa	at 100	N/D
Mjav_v4_contig_68_804303-804225	Cluster 3	393	79aa	at 100	N/D
Mjav_v4_contig_73_631-709	Cluster 3	394	79aa	at 100	N/D
Mjav_v4_contig_73_1424-1502	Cluster 3	395	79aa	at 100	N/D
Mjav_v4_contig_73_2090-2168	Cluster 3	396	79aa	at 100	N/D
Mjav_v4_contig_73_2881-2959	Cluster 3	397	79aa	at 100	N/D
Mjav_v4_contig_73_3547-3625	Cluster 3	398	79aa	at 100	N/D
Mjav_v4_contig_73_4342-4420	Cluster 3	399	79aa	at 100	N/D
Mjav_v4_contig_73_5809-5887	Cluster 3	400	79aa	at 100	N/D
Mjav_v4_contig_73_6470-6548	Cluster 3	401	79aa	at 100	N/D
Mjav_v4_contig_73_7227-7305	Cluster 3	402	79aa	at 100	N/D
Mjav_v4_contig_73_7891-7969	Cluster 3	403	79aa	at 100	N/D
Mjav_v4_contig_73_8685-8763	Cluster 3	404	79aa	at 100	N/D
Mjav_v4_contig_73_9348-9426	Cluster 3	405	79aa	at 100	N/D
Mjav_v4_contig_73_10144-10222	Cluster 3	406	79aa	at 100	N/D
Mjav_v4_contig_73_10806-10884	Cluster 3	407	79aa	at 100	N/D
Mjav_v4_contig_154_776-854	Cluster 3	300	79aa	at 100	N/D
Mjav_v4_contig_154_1595-1673	Cluster 3	301	79aa	at 100	N/D
Mjav_v4_contig_154_2413-2491	Cluster 3	302	79aa	at 100	N/D
Mjav_v4_contig_154_3229-3307	Cluster 3	303	79aa	at 100	N/D
Mjav_v4_contig_154_4046-4124	Cluster 3	304	79aa	at 100	N/D
Mjav_v4_contig_154_4862-4940	Cluster 3	305	79aa	at 100	N/D
Mjav_v4_contig_154_5682-5760	Cluster 3	306	79aa	at 100	N/D
Mjav_v4_contig_154_6499-6577	Cluster 3	307	79aa	at 100	N/D
Mjav_v4_contig_154_7316-7394	Cluster 3	308	79aa	at 100	N/D
Mjav_v4_contig_154_8136-8214	Cluster 3	309	79aa	at 100	N/D
Mjav_v4_contig_201_1184-1262	Cluster 3	310	79aa	at 100	A
Mjav_v4_contig_201_3501-3579	Cluster 3	311	79aa	at 100	A
Mjav_v4_contig_201_5065-5143	Cluster 3	312	79aa	at 100	A
Mjav_v4_contig_201_7922-8000	Cluster 3	313	79aa	at 100	A
Mjav_v4_contig_204_195951-195873	Cluster 3	314	79aa	at 100	N/D
Mjav_v4_contig_204_196795-196717	Cluster 3	315	79aa	at 100	N/D
Mjav_v4_contig_204_197637-197559	Cluster 3	316	79aa	at 100	N/D
Mjav_v4_contig_204_198477-198399	Cluster 3	317	79aa	at 100	N/D
Mjav_v4_contig_204_199319-199241	Cluster 3	318	79aa	at 100	N/D
Mjav_v4_contig_204_200161-200083	Cluster 3	319	79aa	at 100	N/D
Mjav_v4_contig_204_201004-200926	Cluster 3	320	79aa	at 100	N/D
Mjav_v4_contig_204_201847-201769	Cluster 3	321	79aa	at 100	N/D
Mjav_v4_contig_204_202688-202610	Cluster 3	322	79aa	at 100	N/D
Mjav_v4_contig_204_203531-203453	Cluster 3	323	79aa	at 100	N/D
Mjav_v4_contig_204_204373-204295	Cluster 3	324	79aa	at 100	N/D
Mjav_v4_contig_212_164965-164887	Cluster 3	325	79aa	at 100	N/D
Mjav_v4_contig_212_165663-165585	Cluster 3	326	79aa	at 100	N/D
Mjav_v4_contig_212_166362-166284	Cluster 3	327	79aa	at 100	N/D
Mjav_v4_contig_212_167060-166982	Cluster 3	328	79aa	at 100	N/D
Mjav_v4_contig_212_167756-167678	Cluster 3	329	79aa	at 100	N/D
Mjav_v4_contig_212_168452-168374	Cluster 3	330	79aa	at 100	N/D
Mjav_v4_contig_212_169151-169073	Cluster 3	331	79aa	at 100	N/D
Mjav_v4_contig_212_169849-169771	Cluster 3	332	79aa	at 100	N/D
Mjav_v4_contig_212_170546-170468	Cluster 3	333	79aa	at 100	N/D
Mjav_v4_contig_212_171243-171165	Cluster 3	334	79aa	at 100	N/D
Mjav_v4_contig_212_171939-171861	Cluster 3	335	79aa	at 100	N/D
Mjav_v4_contig_215_92-170	Cluster 3	336	79aa	at 100	N/D
Mjav_v4_contig_215_777-855	Cluster 3	337	79aa	at 100	N/D
Mjav_v4_contig_215_1463-1541	Cluster 3	338	79aa	at 100	N/D
Mjav_v4_contig_215_2148-2226	Cluster 3	339	79aa	at 100	N/D
Mjav_v4_contig_215_2834-2912	Cluster 3	340	79aa	at 100	N/D
Mjav_v4_contig_215_3520-3598	Cluster 3	341	79aa	at 100	N/D
Mjav_v4_contig_215_4206-4284	Cluster 3	342	79aa	at 100	N/D
Mjav_v4_contig_215_4890-4968	Cluster 3	343	79aa	at 100	N/D
Mjav_v4_contig_215_5577-5655	Cluster 3	344	79aa	at 100	N/D
Mjav_v4_contig_215_6262-6340	Cluster 3	345	79aa	at 100	N/D
Mjav_v4_contig_215_6949-7027	Cluster 3	346	79aa	at 100	N/D
Mjav_v4_contig_215_7633-7711	Cluster 3	347	79aa	at 100	N/D
Mjav_v4_contig_215_8317-8395	Cluster 3	348	79aa	at 100	N/D
Mjav_v4_contig_215_9002-9080	Cluster 3	349	79aa	at 100	N/D
Mjav_v4_contig_215_9688-9766	Cluster 3	350	79aa	at 100	N/D
Mjav_v4_contig_215_10372-10450	Cluster 3	351	79aa	at 100	N/D
Mjav_v4_contig_215_11058-11136	Cluster 3	352	79aa	at 100	N/D
Mjav_v4_contig_215_11744-11822	Cluster 3	353	79aa	at 100	N/D
Mjav_v4_contig_215_12430-12508	Cluster 3	354	79aa	at 100	N/D
Mjav_v4_contig_215_13115-13193	Cluster 3	355	79aa	at 100	N/D
Mjav_v4_contig_238_109436-109358	Cluster 3	356	79aa	at 100	N/D
Mjav_v4_contig_238_110763-110685	Cluster 3	357	79aa	at 100	N/D
Mjav_v4_contig_241_714-792	Cluster 3	358	79aa	at 100	N/D
Mjav_v4_contig_241_1501-1579	Cluster 3	359	79aa	at 100	N/D
Mjav_v4_contig_241_2289-2367	Cluster 3	360	79aa	at 100	N/D
Mjav_v4_contig_241_3078-3156	Cluster 3	361	79aa	at 100	N/D
Mjav_v4_contig_241_3865-3943	Cluster 3	362	79aa	at 100	N/D
Mjav_v4_contig_241_4652-4730	Cluster 3	363	79aa	at 100	N/D
Mjav_v4_contig_241_5439-5517	Cluster 3	364	79aa	at 100	N/D
Mjav_v4_contig_241_6230-6308	Cluster 3	365	79aa	at 100	N/D
Mjav_v4_contig_241_7023-7101	Cluster 3	366	79aa	at 100	N/D
Mjav_v4_contig_241_7811-7889	Cluster 3	367	79aa	at 100	N/D
Mjav_v4_contig_241_8600-8678	Cluster 3	368	79aa	at 100	N/D
Mjav_v4_contig_241_9387-9465	Cluster 3	369	79aa	at 100	N/D
Mjav_v4_contig_241_10179-10257	Cluster 3	370	79aa	at 100	N/D
Mjav_v4_contig_241_10967-11045	Cluster 3	371	79aa	at 100	N/D
Mjav_v4_contig_245_3257-3335	Cluster 3	372	79aa	at 100	N/D
Mjav_v4_contig_245_3864-3942	Cluster 3	373	79aa	at 100	N/D
Mjav_v4_contig_245_4527-4605	Cluster 3	374	79aa	at 100	N/D
Mjav_v4_contig_245_5189-5267	Cluster 3	375	79aa	at 100	N/D
Mjav_v4_contig_197_5719-5797	Cluster 4	265	79aa	at 100	N/D
Mjav_v4_contig_76_814390-814312	Cluster 10	81	79aa	at 100	B
Mjav_v4_contig_201_5845-5923	Cluster 11	80	79aa	at 100	A
Mjav_v4_contig_8_1612-1690	Cluster 13	44	79aa	at 100	A
Mjav_v4_contig_8_4223-4301	Cluster 13	45	79aa	at 100	A
Mjav_v4_contig_8_5079-5157	Cluster 13	46	79aa	at 100	A
Mjav_v4_contig_8_6802-6880	Cluster 13	47	79aa	at 100	A
Mjav_v4_contig_8_7654-7732	Cluster 13	48	79aa	at 100	A
Mjav_v4_contig_107_967484-967406	Cluster 13	4	79aa	at 100	B
Mjav_v4_contig_107_968308-968230	Cluster 13	5	79aa	at 100	B
Mjav_v4_contig_107_969150-969072	Cluster 13	6	79aa	at 100	B
Mjav_v4_contig_107_969936-969858	Cluster 13	7	79aa	at 100	B
Mjav_v4_contig_107_970753-970675	Cluster 13	8	79aa	at 100	B
Mjav_v4_contig_141_582373-582295	Cluster 13	9	79aa	at 100	B
Mjav_v4_contig_141_583322-583244	Cluster 13	10	79aa	at 100	B
Mjav_v4_contig_141_583951-583873	Cluster 13	11	79aa	at 100	B
Mjav_v4_contig_141_584908-584830	Cluster 13	12	79aa	at 100	B
Mjav_v4_contig_141_585535-585457	Cluster 13	13	79aa	at 100	B
Mjav_v4_contig_141_586492-586414	Cluster 13	14	79aa	at 100	B
Mjav_v4_contig_141_587124-587046	Cluster 13	15	79aa	at 100	B
Mjav_v4_contig_189_733-811	Cluster 13	16	79aa	at 100	N/D
Mjav_v4_contig_189_2311-2389	Cluster 13	17	79aa	at 100	N/D
Mjav_v4_contig_189_3890-3968	Cluster 13	18	79aa	at 100	N/D
Mjav_v4_contig_189_5465-5543	Cluster 13	19	79aa	at 100	N/D
Mjav_v4_contig_189_7043-7121	Cluster 13	20	79aa	at 100	N/D
Mjav_v4_contig_189_8615-8693	Cluster 13	21	79aa	at 100	N/D
Mjav_v4_contig_224_131399-131321	Cluster 13	22	79aa	at 100	N/D
Mjav_v4_contig_224_132126-132048	Cluster 13	23	79aa	at 100	N/D
Mjav_v4_contig_224_132858-132780	Cluster 13	24	79aa	at 100	N/D
Mjav_v4_contig_224_133589-133511	Cluster 13	25	79aa	at 100	N/D
Mjav_v4_contig_224_134319-134241	Cluster 13	26	79aa	at 100	N/D
Mjav_v4_contig_224_135049-134971	Cluster 13	27	79aa	at 100	N/D
Mjav_v4_contig_224_135779-135701	Cluster 13	28	79aa	at 100	N/D
Mjav_v4_contig_224_136511-136433	Cluster 13	29	79aa	at 100	N/D
Mjav_v4_contig_224_137243-137165	Cluster 13	30	79aa	at 100	N/D
Mjav_v4_contig_224_137973-137895	Cluster 13	31	79aa	at 100	N/D
Mjav_v4_contig_224_138701-138623	Cluster 13	32	79aa	at 100	N/D
Mjav_v4_contig_239_870-948	Cluster 13	33	79aa	at 100	N/D
Mjav_v4_contig_239_1784-1862	Cluster 13	34	79aa	at 100	N/D
Mjav_v4_contig_239_2702-2780	Cluster 13	35	79aa	at 100	N/D
Mjav_v4_contig_239_3618-3696	Cluster 13	36	79aa	at 100	N/D
Mjav_v4_contig_239_4539-4617	Cluster 13	37	79aa	at 100	N/D
Mjav_v4_contig_239_5458-5536	Cluster 13	38	79aa	at 100	N/D
Mjav_v4_contig_239_6376-6454	Cluster 13	39	79aa	at 100	N/D
Mjav_v4_contig_239_7291-7369	Cluster 13	40	79aa	at 100	N/D
Mjav_v4_contig_239_8206-8284	Cluster 13	41	79aa	at 100	N/D
Mjav_v4_contig_239_9115-9193	Cluster 13	42	79aa	at 100	N/D
Mjav_v4_contig_239_10028-10106	Cluster 13	43	79aa	at 100	N/D
Mjav_v4_contig_128_405-483	Cluster 14	12	79aa	at 100	N/D
Mjav_v4_contig_128_926-1004	Cluster 14	13	79aa	at 100	N/D
Mjav_v4_contig_128_1445-1523	Cluster 14	14	79aa	at 100	N/D
Mjav_v4_contig_128_1965-2043	Cluster 14	15	79aa	at 100	N/D
Mjav_v4_contig_128_2484-2562	Cluster 14	16	79aa	at 100	N/D
Mjav_v4_contig_128_3002-3080	Cluster 14	17	79aa	at 100	N/D
Mjav_v4_contig_128_3520-3598	Cluster 14	18	79aa	at 100	N/D
Mjav_v4_contig_128_4038-4116	Cluster 14	19	79aa	at 100	N/D
Mjav_v4_contig_128_4557-4635	Cluster 14	20	79aa	at 100	N/D
Mjav_v4_contig_128_5076-5154	Cluster 14	21	79aa	at 100	N/D
Mjav_v4_contig_128_5594-5672	Cluster 14	22	79aa	at 100	N/D
Mjav_v4_contig_128_6113-6191	Cluster 14	23	79aa	at 100	N/D
Mjav_v4_contig_128_6632-6710	Cluster 14	24	79aa	at 100	N/D
Mjav_v4_contig_128_7151-7229	Cluster 14	25	79aa	at 100	N/D
Mjav_v4_contig_128_7674-7752	Cluster 14	26	79aa	at 100	N/D
Mjav_v4_contig_128_8193-8271	Cluster 14	27	79aa	at 100	N/D
Mjav_v4_contig_128_8713-8791	Cluster 14	28	79aa	at 100	N/D
Mjav_v4_contig_128_9237-9315	Cluster 14	29	79aa	at 100	N/D
Mjav_v4_contig_132_518876-518798	Cluster 14	30	79aa	at 100	N/D
Mjav_v4_contig_132_527364-527286	Cluster 14	31	79aa	at 100	N/D
Mjav_v4_contig_132_571842-571764	Cluster 14	32	79aa	at 100	N/D
Mjav_v4_contig_132_580325-580247	Cluster 14	33	79aa	at 100	N/D
Mjav_v4_contig_24_707-785	Cluster 15	20	79aa	at 100	N/D
Mjav_v4_contig_24_2294-2372	Cluster 15	21	79aa	at 100	N/D
Mjav_v4_contig_143_7796-7874	Cluster 16	10	79aa	at 100	N/D
Mjav_v4_contig_143_8586-8664	Cluster 16	11	79aa	at 100	N/D
Mjav_v4_contig_143_9378-9456	Cluster 16	12	79aa	at 100	N/D
Mjav_v4_contig_143_10164-10242	Cluster 16	13	79aa	at 100	N/D
Mjav_v4_contig_143_10952-11030	Cluster 16	14	79aa	at 100	N/D
Mjav_v4_contig_143_11740-11818	Cluster 16	15	79aa	at 100	N/D
Mjav_v4_contig_143_12526-12604	Cluster 16	16	79aa	at 100	N/D
Mjav_v4_contig_143_13315-13393	Cluster 16	17	79aa	at 100	N/D
Mjav_v4_contig_143_14107-14185	Cluster 16	18	79aa	at 100	N/D
Mjav_v4_contig_246_90909-90831	Cluster 18	16	79aa	at 100	N/D
Mjav_v4_contig_246_93004-92926	Cluster 18	17	79aa	at 100	N/D
Mjav_v4_contig_50_2333-2411	Cluster 19	12	79aa	at 100	B
Mjav_v4_contig_50_3176-3254	Cluster 19	13	79aa	at 100	B
Mjav_v4_contig_50_4015-4093	Cluster 19	14	79aa	at 100	B
Mjav_v4_contig_50_6394-6472	Cluster 19	15	79aa	at 100	B
Mjav_v4_contig_50_7236-7314	Cluster 19	16	79aa	at 100	B
Mjav_v4_contig_250_815-893	Cluster 19	0	79aa	*	N/D
Mjav_v4_contig_250_1657-1735	Cluster 19	1	79aa	at 100	N/D
Mjav_v4_contig_250_2503-2581	Cluster 19	2	79aa	at 100	N/D
Mjav_v4_contig_250_3348-3426	Cluster 19	3	79aa	at 100	N/D
Mjav_v4_contig_250_4192-4270	Cluster 19	4	79aa	at 100	N/D
Mjav_v4_contig_250_5046-5124	Cluster 19	5	79aa	at 100	N/D
Mjav_v4_contig_250_5896-5974	Cluster 19	6	79aa	at 100	N/D
Mjav_v4_contig_250_6738-6816	Cluster 19	7	79aa	at 100	N/D
Mjav_v4_contig_250_7584-7662	Cluster 19	8	79aa	at 100	N/D
Mjav_v4_contig_250_8434-8512	Cluster 19	9	79aa	at 100	N/D
Mjav_v4_contig_250_9267-9345	Cluster 19	10	79aa	at 100	N/D
Mjav_v4_contig_250_10108-10186	Cluster 19	11	79aa	at 100	N/D
Mjav_v4_contig_57_12-90	Cluster 24	0	79aa	*	N/D
Mjav_v4_contig_57_735-813	Cluster 24	1	79aa	at 100	N/D
Mjav_v4_contig_57_1460-1538	Cluster 24	2	79aa	at 100	N/D
Mjav_v4_contig_57_2186-2264	Cluster 24	3	79aa	at 100	N/D
Mjav_v4_contig_57_2910-2988	Cluster 24	4	79aa	at 100	N/D
Mjav_v4_contig_57_3635-3713	Cluster 24	5	79aa	at 100	N/D
Mjav_v4_contig_57_4363-4441	Cluster 24	6	79aa	at 100	N/D
Mjav_v4_contig_57_5085-5163	Cluster 24	7	79aa	at 100	N/D
Mjav_v4_contig_57_5811-5889	Cluster 24	8	79aa	at 100	N/D
Mjav_v4_contig_57_6535-6613	Cluster 24	9	79aa	at 100	N/D
Mjav_v4_contig_57_7982-8060	Cluster 24	10	79aa	at 100	N/D
Mjav_v4_contig_24_3109-3187	Cluster 25	0	79aa	*	N/D
Mjav_v4_contig_24_3900-3978	Cluster 25	1	79aa	at 100	N/D
Mjav_v4_contig_24_4731-4809	Cluster 25	2	79aa	at 100	N/D
Mjav_v4_contig_24_5520-5598	Cluster 25	3	79aa	at 100	N/D
Mjav_v4_contig_24_6305-6383	Cluster 25	4	79aa	at 100	N/D
Mjav_v4_contig_24_7092-7170	Cluster 25	5	79aa	at 100	N/D
Mjav_v4_contig_24_7878-7956	Cluster 25	6	79aa	at 100	N/D
Mjav_v4_contig_24_8665-8743	Cluster 25	7	79aa	at 100	N/D
[truncated: 10 more rows]

## Sheet: Cross-species-Subgenomes
	MincA	MincB	Minc N/D	MareA	MareB	Mare N/D	MjavA	MjavB	Mjav N/D	Total	Subgenomes	Minc	Mare	Mjav
[truncated: 52 more rows]

[truncated: 1 more sheets: PerSpecies-Ditstibution]
