# Supplementary material for: Unzipped genome assemblies of polyploid root-knot nematodes reveal unusual and clade-specific telomeric repeats
Source: Nat Commun. 2024 Feb 5;15:773. doi: 10.1038/s41467-024-44914-y (PMC10844300; doi:10.1038/s41467-024-44914-y)
Supplement: Supplementary file 10 — Supplementary Data 7 [file 41467_2024_44914_MOESM10_ESM.xlsx]

## Sheet: Summary
Contig	Ctg length	Motifs	Positon	Repeats	Span	Strand	Note
CACSLI010000045.1	4754773	2,3,1	Beg – End	17 – 5	9600 – 1739	+ and -
CACSLI010000311.1	4305956	2,3,1	End	6	1810	-
CACSLI010000085.1	4256022	2,3,1	End	4	5442	+	1.5 kb from end
CACSLI010000173.1	3665061	2,3,1	Beg – End	6 – 15	2194 – 5573	+ and -
CACSLI010000039.1	2937816	2.1	End	19 (and 1 Beg)	13808	- (and 1 +)
CACSLI010000022.1	2558971	1	Beg	13	9129	+
CACSLI010000087.1	2006927	2,3,1	Beg	6	2249	+
CACSLI010000206.1	1993591	2,3,1	End	7	3078	-
CACSLI010000264.1	1881715	2,3,1	Beg	8	2817	+
CACSLI010000286.1	1771918	2.1	End	5	1616	-
CACSLI010000293.1	1685601	1	End	3	1643	-
CACSLI010000032.1	1341811	2,3,1	End	24	11447	-
CACSLI010000247.1	1328450	2,3,1	Beg	17	7788	+
CACSLI010000056.1	1256527	1	End	12	6940	-
CACSLI010000144.1	1172033	2,3,1	Beg	3	1960	+
CACSLI010000196.1	1132041	2,3,1	Beg	43	10415	+
CACSLI010000187.1	1092743	2,3,1	Beg	39	17238	+
CACSLI010000244.1	1027259	1	End	9	6218	-
CACSLI010000198.1	987676	2,3,1	End	52	15324	-
CACSLI010000228.1	874536	2,3,1	Beg	9	2740	+
CACSLI010000185.1	804339	2,3,1	Beg	17	7692	+
CACSLI010000108.1	795537	2,3,1	Beg	22	11633	+
CACSLI010000310.1	780058	2,3,1	Beg	12	6371	+
CACSLI010000213.1	749057	2,3,1	End	11	3306	-
CACSLI010000209.1	739610	1	Beg	11	7257	+
CACSLI010000054.1	672297	2,3,1	End	37	13312	-
CACSLI010000231.1	662090	2,3,1	Beg	17	9671	+
CACSLI010000120.1	600639	2.1	Beg	19	10378	+
CACSLI010000044.1	560161	2,3,1	Beg	27	7913	+
CACSLI010000246.1	494251	2,3,1	Beg	22	58584	+
CACSLI010000148.1	428223	2,3,1	Beg	28	13158	+
CACSLI010000268.1	416286	1	End	10	5075	-
CACSLI010000210.1	339338	2,3,1	Beg	5	1970	+
CACSLI010000233.1	333628	2.1	Beg	28	15940	+
CACSLI010000067.1	332938	2.1	End	23	11910	-
CACSLI010000076.1	326924	2,3,1	End	12	6715	-
CACSLI010000086.1	316549	2,3,1	Beg	20	10641	+
CACSLI010000031.1	274398	2,3,1	Beg	22	8735	+
CACSLI010000193.1	214437	2,3,1	Beg	15	6086	+
CACSLI010000322.1	183626	1	End	8	5557	-
CACSLI010000100.1	172747	1	End	7	3026	- and 3 +
CACSLI010000312.1	133764	1	End	5	2449	-	3 kb from end
CACSLI010000083.1	95147	2,3,1	Beg	15	5444	+
CACSLI010000252.1	46683	2,3,1	Beg	2	878	+
CACSLI010000172.1	29929	2,3,1	Beg	50	19451	+
CACSLI010000075.1	22018	2,3,1	Beg-End (full)	57	21930	+	fully repetitive
CACSLI010000004.1	10689	2,3,1	Beg-End (full)	22	10384	-	fully repetitive
CACSLI010000280.1	4001235	2,3,1	Beg	1	78	+	22 kb from end
CACSLI010000047.1	1317350	1	End	1	76	-	101 kb from end
CACSLI010000263.1	1047308	1	Beg	1	75	+	4 kb from end

## Sheet: blast-newMincmotif-vs-Mluci-nod
qseqid	sseqid	pident	length	mismatch	gapopen	qstart	qend	sstart	send	evalue	bitscore	sle		Positon	Repeats	span	strand
motif-2-3-1	emb|CACSLI010000045.1|	86.538	156	1	6	103	238	1	156	1.49e-36	154	4754773	156	Beg – End	17 – 5	9600 – 1739	+ and -
motif-2-3-1	emb|CACSLI010000045.1|	91.406	256	2	10	1	238	217	470	1.78e-90	333	4754773	254				+
motif-2-3-1	emb|CACSLI010000045.1|	93.333	255	0	5	1	238	528	782	8.16e-99	361	4754773	255				+
motif-2-3-1	emb|CACSLI010000045.1|	93.333	255	0	5	1	238	843	1097	8.16e-99	361	4754773	255				+
motif-2-3-1	emb|CACSLI010000045.1|	93.333	255	0	5	1	238	1157	1411	8.16e-99	361	4754773	255				+
motif-2-3-1	emb|CACSLI010000045.1|	93.333	255	0	5	1	238	1468	1722	8.16e-99	361	4754773	255				+
motif-2-3-1	emb|CACSLI010000045.1|	98.718	78	1	0	161	238	2517	2594	4.16e-32	139	4754773	78				+
motif-2-3-1	emb|CACSLI010000045.1|	93.333	255	0	5	1	238	2640	2894	8.16e-99	361	4754773	255				+
motif-2-3-1	emb|CACSLI010000045.1|	98.718	78	1	0	161	238	3688	3765	4.16e-32	139	4754773	78				+
motif-2-3-1	emb|CACSLI010000045.1|	93.333	255	0	5	1	238	3807	4061	8.16e-99	361	4754773	255				+
motif-2-3-1	emb|CACSLI010000045.1|	98.718	78	1	0	161	238	4854	4931	4.16e-32	139	4754773	78				+
motif-2-3-1	emb|CACSLI010000045.1|	93.333	255	0	5	1	238	4980	5234	8.16e-99	361	4754773	255				+
motif-2-3-1	emb|CACSLI010000045.1|	98.718	78	1	0	161	238	6032	6109	4.16e-32	139	4754773	78				+
motif-2-3-1	emb|CACSLI010000045.1|	100.000	78	0	0	161	238	6904	6981	8.95e-34	145	4754773	78				+
motif-2-3-1	emb|CACSLI010000045.1|	100.000	78	0	0	161	238	7782	7859	8.95e-34	145	4754773	78				+
motif-2-3-1	emb|CACSLI010000045.1|	100.000	78	0	0	161	238	8655	8732	8.95e-34	145	4754773	78				+
motif-2-3-1	emb|CACSLI010000045.1|	98.667	75	1	0	161	235	9526	9600	1.94e-30	134	4754773	75				+
motif-2-3-1	emb|CACSLI010000045.1|	98.649	74	1	0	161	234	4753083	4753010	6.96e-30	132	4754773	-72				-
motif-2-3-1	emb|CACSLI010000045.1|	85.887	248	21	9	1	238	4753965	4753722	5.12e-66	252	4754773	-242				-
motif-2-3-1	emb|CACSLI010000045.1|	93.701	254	0	4	1	238	4754287	4754034	1.75e-100	366	4754773	-252				-
motif-2-3-1	emb|CACSLI010000045.1|	84.800	250	18	10	1	238	4754587	4754346	1.86e-60	233	4754773	-240				-
motif-2-3-1	emb|CACSLI010000045.1|	96.774	93	1	1	148	238	4754748	4754656	1.49e-36	154	4754773	-91				-
motif-2-3-1	emb|CACSLI010000311.1|	92.829	251	1	5	1	234	1999960	1999710	6.35e-95	348	4305956	-249	End	6	1810	-
motif-2-3-1	emb|CACSLI010000311.1|	90.840	262	0	5	1	238	2000280	2000019	2.30e-89	329	4305956	-260				-
motif-2-3-1	emb|CACSLI010000311.1|	93.333	255	0	5	1	238	2000587	2000333	8.16e-99	361	4305956	-253				-
motif-2-3-1	emb|CACSLI010000311.1|	91.071	224	0	5	35	238	2000870	2000647	5.05e-76	285	4305956	-222				-
motif-2-3-1	emb|CACSLI010000311.1|	93.333	255	0	5	1	238	2000961	2001215	8.16e-99	361	4305956	255				+
motif-2-3-1	emb|CACSLI010000311.1|	92.829	251	1	5	1	234	2001269	2001519	6.35e-95	348	4305956	251				+
motif-2-3-1	emb|CACSLI010000085.1|	91.797	256	2	7	1	238	4249008	4249262	3.82e-92	339	4256022	255	End (1.5 kb from)	4	5442	+
motif-2-3-1	emb|CACSLI010000085.1|	94.872	117	3	3	1	115	4249322	4249437	2.45e-44	180	4256022	116				+
motif-2-3-1	emb|CACSLI010000085.1|	90.272	257	5	9	1	238	4254020	4254275	4.98e-86	318	4256022	256				+
motif-2-3-1	emb|CACSLI010000085.1|	94.872	117	3	3	1	115	4254334	4254449	2.45e-44	180	4256022	116				+
motif-2-3-1	emb|CACSLI010000280.1|	98.718	78	1	0	161	238	22288	22365	4.16e-32	139	4001235	78	Beg (22 kb from)	1	78	+
motif-2-3-1	emb|CACSLI010000173.1|	85.200	250	17	9	1	238	29	270	3.99e-62	239	3665061	242	Beg – End	6 – 15	2194 – 5573	+ and -
motif-2-3-1	emb|CACSLI010000173.1|	96.774	93	1	1	148	238	573	665	1.49e-36	154	3665061	93				+
motif-2-3-1	emb|CACSLI010000173.1|	96.774	93	1	1	148	238	959	1051	1.49e-36	154	3665061	93				+
motif-2-3-1	emb|CACSLI010000173.1|	96.774	93	1	1	148	238	1355	1447	1.49e-36	154	3665061	93				+
motif-2-3-1	emb|CACSLI010000173.1|	96.774	93	1	1	148	238	1749	1841	1.49e-36	154	3665061	93				+
motif-2-3-1	emb|CACSLI010000173.1|	84.127	252	21	10	1	238	1976	2222	3.11e-58	226	3665061	247				+
motif-2-3-1	emb|CACSLI010000173.1|	97.333	75	2	0	161	235	3659559	3659485	9.01e-29	128	3665061	-73				-
motif-2-3-1	emb|CACSLI010000173.1|	97.436	78	2	0	161	238	3660255	3660178	1.94e-30	134	3665061	-76				-
motif-2-3-1	emb|CACSLI010000173.1|	92.549	255	2	5	1	238	3661125	3660871	1.77e-95	350	3665061	-253				-
motif-2-3-1	emb|CACSLI010000173.1|	92.578	256	1	6	1	238	3661432	3661177	4.91e-96	351	3665061	-254				-
motif-2-3-1	emb|CACSLI010000173.1|	92.941	255	1	5	1	238	3661820	3661566	3.80e-97	355	3665061	-253				-
motif-2-3-1	emb|CACSLI010000173.1|	92.578	256	1	5	1	238	3662128	3661873	4.91e-96	351	3665061	-254				-
motif-2-3-1	emb|CACSLI010000173.1|	93.333	255	0	5	1	238	3662440	3662186	8.16e-99	361	3665061	-253				-
motif-2-3-1	emb|CACSLI010000173.1|	92.578	256	1	6	1	238	3662829	3662574	4.91e-96	351	3665061	-254				-
motif-2-3-1	emb|CACSLI010000173.1|	92.218	257	1	5	1	238	3663138	3662882	2.28e-94	346	3665061	-255				-
motif-2-3-1	emb|CACSLI010000173.1|	92.578	256	1	5	1	238	3663527	3663272	4.91e-96	351	3665061	-254				-
motif-2-3-1	emb|CACSLI010000173.1|	92.941	255	1	5	1	238	3663915	3663661	3.80e-97	355	3665061	-253				-
motif-2-3-1	emb|CACSLI010000173.1|	92.941	255	1	5	1	238	3664221	3663967	3.80e-97	355	3665061	-253				-
motif-2-3-1	emb|CACSLI010000173.1|	92.941	255	1	5	1	238	3664609	3664355	3.80e-97	355	3665061	-253				-
motif-2-3-1	emb|CACSLI010000173.1|	92.578	256	1	5	1	238	3664917	3664662	4.91e-96	351	3665061	-254				-
motif-2-3-1	emb|CACSLI010000173.1|	98.780	82	0	1	157	238	3665057	3664977	8.95e-34	145	3665061	-79				-
motif-2-3-1	emb|CACSLI010000039.1|	98.667	75	1	0	161	235	717	791	1.94e-30	134	2937816	75	End	19 (and 1 Beg)	13808	- (and 1 +)
motif-2-3-1	emb|CACSLI010000039.1|	97.436	78	2	0	161	238	2923820	2923743	1.94e-30	134	2937816	-76				-
motif-2-3-1	emb|CACSLI010000039.1|	97.436	78	2	0	161	238	2924609	2924532	1.94e-30	134	2937816	-76				-
motif-2-3-1	emb|CACSLI010000039.1|	97.436	78	2	0	161	238	2925397	2925320	1.94e-30	134	2937816	-76				-
motif-2-3-1	emb|CACSLI010000039.1|	97.436	78	2	0	161	238	2926192	2926115	1.94e-30	134	2937816	-76				-
motif-2-3-1	emb|CACSLI010000039.1|	97.436	78	2	0	161	238	2926981	2926904	1.94e-30	134	2937816	-76				-
motif-2-3-1	emb|CACSLI010000039.1|	97.436	78	2	0	161	238	2927771	2927694	1.94e-30	134	2937816	-76				-
motif-2-3-1	emb|CACSLI010000039.1|	97.436	78	2	0	161	238	2928570	2928493	1.94e-30	134	2937816	-76				-
motif-2-3-1	emb|CACSLI010000039.1|	97.436	78	2	0	161	238	2929360	2929283	1.94e-30	134	2937816	-76				-
motif-2-3-1	emb|CACSLI010000039.1|	97.436	78	2	0	161	238	2930250	2930173	1.94e-30	134	2937816	-76				-
motif-2-3-1	emb|CACSLI010000039.1|	97.436	78	2	0	161	238	2931046	2930969	1.94e-30	134	2937816	-76				-
motif-2-3-1	emb|CACSLI010000039.1|	97.436	78	2	0	161	238	2931834	2931757	1.94e-30	134	2937816	-76				-
motif-2-3-1	emb|CACSLI010000039.1|	97.436	78	2	0	161	238	2932632	2932555	1.94e-30	134	2937816	-76				-
motif-2-3-1	emb|CACSLI010000039.1|	97.436	78	2	0	161	238	2933524	2933447	1.94e-30	134	2937816	-76				-
motif-2-3-1	emb|CACSLI010000039.1|	97.436	78	2	0	161	238	2934323	2934246	1.94e-30	134	2937816	-76				-
motif-2-3-1	emb|CACSLI010000039.1|	97.436	78	2	0	161	238	2935113	2935036	1.94e-30	134	2937816	-76				-
motif-2-3-1	emb|CACSLI010000039.1|	97.436	78	2	0	161	238	2935915	2935838	1.94e-30	134	2937816	-76				-
motif-2-3-1	emb|CACSLI010000039.1|	94.624	93	3	1	148	238	2936724	2936632	3.22e-33	143	2937816	-91				-
motif-2-3-1	emb|CACSLI010000039.1|	94.624	93	3	1	148	238	2937136	2937044	3.22e-33	143	2937816	-91				-
motif-2-3-1	emb|CACSLI010000039.1|	95.699	93	2	1	148	238	2937550	2937458	6.92e-35	148	2937816	-91				-
motif-2-3-1	emb|CACSLI010000022.1|	97.015	67	2	0	172	238	1	67	2.52e-24	113	2558971	67	Beg	13	9129	+
motif-2-3-1	emb|CACSLI010000022.1|	98.718	78	1	0	161	238	743	820	4.16e-32	139	2558971	78				+
motif-2-3-1	emb|CACSLI010000022.1|	98.718	78	1	0	161	238	1496	1573	4.16e-32	139	2558971	78				+
motif-2-3-1	emb|CACSLI010000022.1|	98.718	78	1	0	161	238	2252	2329	4.16e-32	139	2558971	78				+
motif-2-3-1	emb|CACSLI010000022.1|	98.718	78	1	0	161	238	3005	3082	4.16e-32	139	2558971	78				+
motif-2-3-1	emb|CACSLI010000022.1|	98.718	78	1	0	161	238	3766	3843	4.16e-32	139	2558971	78				+
motif-2-3-1	emb|CACSLI010000022.1|	98.718	78	1	0	161	238	4522	4599	4.16e-32	139	2558971	78				+
motif-2-3-1	emb|CACSLI010000022.1|	100.000	78	0	0	161	238	5278	5355	8.95e-34	145	2558971	78				+
motif-2-3-1	emb|CACSLI010000022.1|	98.718	78	1	0	161	238	6031	6108	4.16e-32	139	2558971	78				+
motif-2-3-1	emb|CACSLI010000022.1|	98.718	78	1	0	161	238	6784	6861	4.16e-32	139	2558971	78				+
motif-2-3-1	emb|CACSLI010000022.1|	98.718	78	1	0	161	238	7550	7627	4.16e-32	139	2558971	78				+
motif-2-3-1	emb|CACSLI010000022.1|	98.718	78	1	0	161	238	8306	8383	4.16e-32	139	2558971	78				+
motif-2-3-1	emb|CACSLI010000022.1|	98.592	71	1	0	161	231	9059	9129	3.24e-28	126	2558971	71				+
motif-2-3-1	emb|CACSLI010000087.1|	97.872	94	0	1	147	238	13	106	8.88e-39	161	2006927	94	Beg	6	2249	+
motif-2-3-1	emb|CACSLI010000087.1|	93.333	255	0	5	1	238	166	420	8.16e-99	361	2006927	255				+
motif-2-3-1	emb|CACSLI010000087.1|	93.333	255	0	5	1	238	479	733	8.16e-99	361	2006927	255				+
motif-2-3-1	emb|CACSLI010000087.1|	93.333	255	0	5	1	238	792	1046	8.16e-99	361	2006927	255				+
motif-2-3-1	emb|CACSLI010000087.1|	92.941	255	1	5	1	238	1105	1359	3.80e-97	355	2006927	255				+
motif-2-3-1	emb|CACSLI010000087.1|	97.333	75	2	0	161	235	2187	2261	9.01e-29	128	2006927	75				+
motif-2-3-1	emb|CACSLI010000206.1|	98.667	75	1	0	161	235	1990588	1990514	1.94e-30	134	1993591	-73	End	7	3078	-
motif-2-3-1	emb|CACSLI010000206.1|	100.000	78	0	0	161	238	1991275	1991198	8.95e-34	145	1993591	-76				-
motif-2-3-1	emb|CACSLI010000206.1|	98.718	78	1	0	161	238	1991963	1991886	4.16e-32	139	1993591	-76				-
motif-2-3-1	emb|CACSLI010000206.1|	92.969	256	0	5	1	238	1992830	1992575	1.06e-97	357	1993591	-254				-
motif-2-3-1	emb|CACSLI010000206.1|	92.941	255	1	5	1	238	1993142	1992888	3.80e-97	355	1993591	-253				-
motif-2-3-1	emb|CACSLI010000206.1|	90.152	264	0	5	1	238	1993463	1993200	1.38e-86	320	1993591	-262				-
motif-2-3-1	emb|CACSLI010000206.1|	98.551	69	0	1	170	238	1993591	1993524	1.51e-26	121	1993591	-66				-
motif-2-3-1	emb|CACSLI010000264.1|	89.474	152	0	2	103	238	1	152	8.82e-44	178	1881715	152	Beg	8	2817	+
motif-2-3-1	emb|CACSLI010000264.1|	91.892	259	0	5	1	238	212	470	2.96e-93	342	1881715	259				+
motif-2-3-1	emb|CACSLI010000264.1|	93.333	255	0	5	1	238	531	785	8.16e-99	361	1881715	255				+
motif-2-3-1	emb|CACSLI010000264.1|	92.969	256	0	5	1	238	844	1099	1.06e-97	357	1881715	256				+
motif-2-3-1	emb|CACSLI010000264.1|	92.248	258	0	6	1	238	1157	1414	6.35e-95	348	1881715	258				+
motif-2-3-1	emb|CACSLI010000264.1|	92.248	258	0	5	1	238	1473	1730	6.35e-95	348	1881715	258				+
motif-2-3-1	emb|CACSLI010000264.1|	100.000	78	0	0	161	238	2198	2275	8.95e-34	145	1881715	78				+
motif-2-3-1	emb|CACSLI010000264.1|	98.649	74	1	0	161	234	2744	2817	6.96e-30	132	1881715	74				+
motif-2-3-1	emb|CACSLI010000286.1|	98.667	75	1	0	161	235	1770254	1770180	1.94e-30	134	1771918	-73	End	5	1616	-
motif-2-3-1	emb|CACSLI010000286.1|	92.578	256	1	5	1	238	1771119	1770864	4.91e-96	351	1771918	-254				-
motif-2-3-1	emb|CACSLI010000286.1|	93.701	254	0	6	1	238	1771432	1771179	1.75e-100	366	1771918	-252				-
motif-2-3-1	emb|CACSLI010000286.1|	92.941	255	1	5	1	238	1771740	1771486	3.80e-97	355	1771918	-253				-
motif-2-3-1	emb|CACSLI010000286.1|	95.652	92	4	0	147	238	1771886	1771795	6.92e-35	148	1771918	-90				-
motif-2-3-1	emb|CACSLI010000293.1|	97.297	74	2	0	161	234	1683662	1683589	3.24e-28	126	1685601	-72	End	3	1643	-
motif-2-3-1	emb|CACSLI010000293.1|	97.436	78	2	0	161	238	1684445	1684368	1.94e-30	134	1685601	-76				-
motif-2-3-1	emb|CACSLI010000293.1|	97.436	78	2	0	161	238	1685231	1685154	1.94e-30	134	1685601	-76				-
motif-2-3-1	emb|CACSLI010000032.1|	98.667	75	1	0	161	235	1330439	1330365	1.94e-30	134	1341811	-73	End	24	11447	-
motif-2-3-1	emb|CACSLI010000032.1|	98.718	78	1	0	161	238	1331252	1331175	4.16e-32	139	1341811	-76				-
motif-2-3-1	emb|CACSLI010000032.1|	98.718	78	1	0	161	238	1332075	1331998	4.16e-32	139	1341811	-76				-
motif-2-3-1	emb|CACSLI010000032.1|	98.718	78	1	0	161	238	1332895	1332818	4.16e-32	139	1341811	-76				-
motif-2-3-1	emb|CACSLI010000032.1|	98.718	78	1	0	161	238	1333718	1333641	4.16e-32	139	1341811	-76				-
motif-2-3-1	emb|CACSLI010000032.1|	98.718	78	1	0	161	238	1334531	1334454	4.16e-32	139	1341811	-76				-
motif-2-3-1	emb|CACSLI010000032.1|	98.718	78	1	0	161	238	1335353	1335276	4.16e-32	139	1341811	-76				-
motif-2-3-1	emb|CACSLI010000032.1|	98.718	78	1	0	161	238	1336173	1336096	4.16e-32	139	1341811	-76				-
motif-2-3-1	emb|CACSLI010000032.1|	93.307	254	1	4	1	238	1337162	1336909	8.16e-99	361	1341811	-252				-
motif-2-3-1	emb|CACSLI010000032.1|	94.071	253	0	5	1	238	1337473	1337221	1.36e-101	370	1341811	-251				-
motif-2-3-1	emb|CACSLI010000032.1|	93.333	255	0	5	1	238	1337786	1337532	8.16e-99	361	1341811	-253				-
motif-2-3-1	emb|CACSLI010000032.1|	92.969	256	0	6	1	238	1338100	1337845	1.06e-97	357	1341811	-254				-
motif-2-3-1	emb|CACSLI010000032.1|	92.969	256	0	5	1	238	1338414	1338159	1.06e-97	357	1341811	-254				-
motif-2-3-1	emb|CACSLI010000032.1|	92.969	256	0	5	1	238	1338728	1338473	1.06e-97	357	1341811	-254				-
motif-2-3-1	emb|CACSLI010000032.1|	92.969	256	0	5	1	238	1339042	1338787	1.06e-97	357	1341811	-254				-
motif-2-3-1	emb|CACSLI010000032.1|	93.333	255	0	5	1	238	1339355	1339101	8.16e-99	361	1341811	-253				-
motif-2-3-1	emb|CACSLI010000032.1|	92.969	256	0	5	1	238	1339669	1339414	1.06e-97	357	1341811	-254				-
motif-2-3-1	emb|CACSLI010000032.1|	92.969	256	0	5	1	238	1339983	1339728	1.06e-97	357	1341811	-254				-
motif-2-3-1	emb|CACSLI010000032.1|	92.969	256	0	5	1	238	1340297	1340042	1.06e-97	357	1341811	-254				-
motif-2-3-1	emb|CACSLI010000032.1|	92.969	256	0	5	1	238	1340611	1340356	1.06e-97	357	1341811	-254				-
motif-2-3-1	emb|CACSLI010000032.1|	92.969	256	0	5	1	238	1340925	1340670	1.06e-97	357	1341811	-254				-
motif-2-3-1	emb|CACSLI010000032.1|	92.969	256	0	5	1	238	1341240	1340985	1.06e-97	357	1341811	-254				-
motif-2-3-1	emb|CACSLI010000032.1|	92.969	256	0	5	1	238	1341555	1341300	1.06e-97	357	1341811	-254				-
motif-2-3-1	emb|CACSLI010000032.1|	89.340	197	0	4	63	238	1341811	1341615	8.64e-59	228	1341811	-195				-
motif-2-3-1	emb|CACSLI010000247.1|	92.549	255	2	5	1	238	18	272	1.77e-95	350	1328450	255	Beg	17	7788	+
motif-2-3-1	emb|CACSLI010000247.1|	100.000	78	0	0	161	238	826	903	8.95e-34	145	1328450	78				+
motif-2-3-1	emb|CACSLI010000247.1|	92.549	255	2	6	1	238	952	1206	1.77e-95	350	1328450	255				+
motif-2-3-1	emb|CACSLI010000247.1|	100.000	78	0	0	161	238	1757	1834	8.95e-34	145	1328450	78				+
motif-2-3-1	emb|CACSLI010000247.1|	92.913	254	2	4	1	238	1889	2142	3.80e-97	355	1328450	254				+
motif-2-3-1	emb|CACSLI010000247.1|	100.000	78	0	0	161	238	2704	2781	8.95e-34	145	1328450	78				+
motif-2-3-1	emb|CACSLI010000247.1|	93.281	253	1	6	1	238	2840	3091	2.93e-98	359	1328450	252				+
motif-2-3-1	emb|CACSLI010000247.1|	100.000	78	0	0	161	238	3645	3722	8.95e-34	145	1328450	78				+
motif-2-3-1	emb|CACSLI010000247.1|	92.913	254	2	4	1	238	3777	4030	3.80e-97	355	1328450	254				+
motif-2-3-1	emb|CACSLI010000247.1|	100.000	78	0	0	161	238	4586	4663	8.95e-34	145	1328450	78				+
motif-2-3-1	emb|CACSLI010000247.1|	92.913	254	2	4	1	238	4720	4973	3.80e-97	355	1328450	254				+
motif-2-3-1	emb|CACSLI010000247.1|	100.000	78	0	0	161	238	5530	5607	8.95e-34	145	1328450	78				+
motif-2-3-1	emb|CACSLI010000247.1|	92.095	253	4	4	1	238	5661	5912	2.96e-93	342	1328450	252				+
motif-2-3-1	emb|CACSLI010000247.1|	100.000	78	0	0	161	238	6468	6545	8.95e-34	145	1328450	78				+
motif-2-3-1	emb|CACSLI010000247.1|	92.913	254	2	4	1	238	6608	6861	3.80e-97	355	1328450	254				+
motif-2-3-1	emb|CACSLI010000247.1|	100.000	78	0	0	161	238	7415	7492	8.95e-34	145	1328450	78				+
motif-2-3-1	emb|CACSLI010000247.1|	92.913	254	2	4	1	238	7552	7805	3.80e-97	355	1328450	254				+
motif-2-3-1	emb|CACSLI010000047.1|	98.718	78	1	0	161	238	1215913	1215836	4.16e-32	139	1317350	-76	End (101 kb from)	1	76	-
motif-2-3-1	emb|CACSLI010000056.1|	97.143	70	2	0	161	230	1249255	1249186	5.42e-26	119	1256527	-68	End	12	6940	-
motif-2-3-1	emb|CACSLI010000056.1|	98.718	78	1	0	161	238	1250984	1250907	4.16e-32	139	1256527	-76				-
motif-2-3-1	emb|CACSLI010000056.1|	100.000	78	0	0	161	238	1251508	1251431	8.95e-34	145	1256527	-76				-
motif-2-3-1	emb|CACSLI010000056.1|	100.000	78	0	0	161	238	1252031	1251954	8.95e-34	145	1256527	-76				-
motif-2-3-1	emb|CACSLI010000056.1|	100.000	78	0	0	161	238	1252554	1252477	8.95e-34	145	1256527	-76				-
motif-2-3-1	emb|CACSLI010000056.1|	100.000	78	0	0	161	238	1253030	1252953	8.95e-34	145	1256527	-76				-
motif-2-3-1	emb|CACSLI010000056.1|	100.000	78	0	0	161	238	1253553	1253476	8.95e-34	145	1256527	-76				-
motif-2-3-1	emb|CACSLI010000056.1|	100.000	78	0	0	161	238	1254079	1254002	8.95e-34	145	1256527	-76				-
motif-2-3-1	emb|CACSLI010000056.1|	100.000	78	0	0	161	238	1254602	1254525	8.95e-34	145	1256527	-76				-
motif-2-3-1	emb|CACSLI010000056.1|	100.000	78	0	0	161	238	1255077	1255000	8.95e-34	145	1256527	-76				-
motif-2-3-1	emb|CACSLI010000056.1|	100.000	78	0	0	161	238	1255600	1255523	8.95e-34	145	1256527	-76				-
motif-2-3-1	emb|CACSLI010000056.1|	100.000	78	0	0	161	238	1256125	1256048	8.95e-34	145	1256527	-76				-
motif-2-3-1	emb|CACSLI010000144.1|	100.000	78	0	0	161	238	36	113	8.95e-34	145	1172033	78	Beg	3	1960	+
motif-2-3-1	emb|CACSLI010000144.1|	92.913	254	2	4	1	238	171	424	3.80e-97	355	1172033	254				+
motif-2-3-1	emb|CACSLI010000144.1|	100.000	70	0	0	161	230	1926	1995	2.50e-29	130	1172033	70				+
motif-2-3-1	emb|CACSLI010000196.1|	94.737	95	2	1	147	238	11	105	8.95e-34	145	1132041	95	Beg	43	10415	+
motif-2-3-1	emb|CACSLI010000196.1|	94.068	118	2	5	1	115	164	279	1.14e-42	174	1132041	116				+
motif-2-3-1	emb|CACSLI010000196.1|	94.624	93	3	1	148	238	325	417	3.22e-33	143	1132041	93				+
motif-2-3-1	emb|CACSLI010000196.1|	93.277	119	3	4	1	115	477	594	1.48e-41	171	1132041	118				+
motif-2-3-1	emb|CACSLI010000196.1|	94.624	93	3	1	148	238	647	739	3.22e-33	143	1132041	93				+
motif-2-3-1	emb|CACSLI010000196.1|	93.277	119	3	4	1	115	799	916	1.48e-41	171	1132041	118				+
motif-2-3-1	emb|CACSLI010000196.1|	93.548	93	4	1	148	238	962	1054	1.50e-31	137	1132041	93				+
motif-2-3-1	emb|CACSLI010000196.1|	93.277	119	3	4	1	115	1114	1231	1.48e-41	171	1132041	118				+
motif-2-3-1	emb|CACSLI010000196.1|	93.548	93	4	1	148	238	1277	1369	1.50e-31	137	1132041	93				+
motif-2-3-1	emb|CACSLI010000196.1|	93.277	119	3	4	1	115	1431	1548	1.48e-41	171	1132041	118				+
motif-2-3-1	emb|CACSLI010000196.1|	93.548	93	4	1	148	238	1601	1693	1.50e-31	137	1132041	93				+
motif-2-3-1	emb|CACSLI010000196.1|	93.277	119	3	4	1	115	1753	1870	1.48e-41	171	1132041	118				+
motif-2-3-1	emb|CACSLI010000196.1|	94.624	93	3	1	148	238	1923	2015	3.22e-33	143	1132041	93				+
motif-2-3-1	emb|CACSLI010000196.1|	93.277	119	3	4	1	115	2075	2192	1.48e-41	171	1132041	118				+
motif-2-3-1	emb|CACSLI010000196.1|	94.624	93	3	1	148	238	2238	2330	3.22e-33	143	1132041	93				+
motif-2-3-1	emb|CACSLI010000196.1|	91.358	162	10	4	1	159	2389	2549	5.20e-56	219	1132041	161				+
motif-2-3-1	emb|CACSLI010000196.1|	95.699	93	2	1	148	238	2574	2666	6.92e-35	148	1132041	93				+
motif-2-3-1	emb|CACSLI010000196.1|	94.915	118	2	4	1	115	2726	2842	6.82e-45	182	1132041	117				+
motif-2-3-1	emb|CACSLI010000196.1|	94.624	93	3	1	148	238	2889	2981	3.22e-33	143	1132041	93				+
motif-2-3-1	emb|CACSLI010000196.1|	94.915	118	2	4	1	115	3041	3157	6.82e-45	182	1132041	117				+
motif-2-3-1	emb|CACSLI010000196.1|	94.624	93	3	1	148	238	3205	3297	3.22e-33	143	1132041	93				+
motif-2-3-1	emb|CACSLI010000196.1|	93.277	119	3	4	1	115	3359	3476	1.48e-41	171	1132041	118				+
motif-2-3-1	emb|CACSLI010000196.1|	94.624	93	3	1	148	238	3523	3615	3.22e-33	143	1132041	93				+
motif-2-3-1	emb|CACSLI010000196.1|	95.745	94	2	1	147	238	3855	3948	1.92e-35	150	1132041	94				+
motif-2-3-1	emb|CACSLI010000196.1|	93.277	119	3	4	1	115	4008	4125	1.48e-41	171	1132041	118				+
motif-2-3-1	emb|CACSLI010000196.1|	95.699	93	2	1	148	238	4171	4263	6.92e-35	148	1132041	93				+
motif-2-3-1	emb|CACSLI010000196.1|	90.184	163	10	6	1	159	4324	4484	1.12e-52	207	1132041	161				+
motif-2-3-1	emb|CACSLI010000196.1|	95.745	94	2	1	147	238	4505	4598	1.92e-35	150	1132041	94				+
motif-2-3-1	emb|CACSLI010000196.1|	93.277	119	3	4	1	115	4658	4775	1.48e-41	171	1132041	118				+
motif-2-3-1	emb|CACSLI010000196.1|	95.699	93	2	1	148	238	4827	4919	6.92e-35	148	1132041	93				+
motif-2-3-1	emb|CACSLI010000196.1|	91.358	162	10	4	1	159	4979	5139	5.20e-56	219	1132041	161				+
motif-2-3-1	emb|CACSLI010000196.1|	94.681	94	3	1	147	238	5160	5253	8.95e-34	145	1132041	94				+
motif-2-3-1	emb|CACSLI010000196.1|	93.277	119	3	4	1	115	5314	5431	1.48e-41	171	1132041	118				+
motif-2-3-1	emb|CACSLI010000196.1|	94.624	93	3	1	148	238	5484	5576	3.22e-33	143	1132041	93				+
motif-2-3-1	emb|CACSLI010000196.1|	91.358	162	10	4	1	159	5638	5798	5.20e-56	219	1132041	161				+
motif-2-3-1	emb|CACSLI010000196.1|	95.745	94	2	1	147	238	5819	5912	1.92e-35	150	1132041	94				+
motif-2-3-1	emb|CACSLI010000196.1|	91.358	162	10	4	1	159	5972	6132	5.20e-56	219	1132041	161				+
motif-2-3-1	emb|CACSLI010000196.1|	95.745	94	2	1	147	238	6153	6246	1.92e-35	150	1132041	94				+
motif-2-3-1	emb|CACSLI010000196.1|	97.436	78	2	0	161	238	7035	7112	1.94e-30	134	1132041	78				+
motif-2-3-1	emb|CACSLI010000196.1|	97.436	78	2	0	161	238	7817	7894	1.94e-30	134	1132041	78				+
motif-2-3-1	emb|CACSLI010000196.1|	97.436	78	2	0	161	238	8691	8768	1.94e-30	134	1132041	78				+
motif-2-3-1	emb|CACSLI010000196.1|	97.436	78	2	0	161	238	9474	9551	1.94e-30	134	1132041	78				+
motif-2-3-1	emb|CACSLI010000196.1|	97.436	78	2	0	161	238	10348	10425	1.94e-30	134	1132041	78				+
motif-2-3-1	emb|CACSLI010000187.1|	91.473	258	1	10	1	238	269	525	4.95e-91	335	1092743	257	Beg	39	17238	+
motif-2-3-1	emb|CACSLI010000187.1|	93.333	255	0	5	1	238	582	836	8.16e-99	361	1092743	255				+
motif-2-3-1	emb|CACSLI010000187.1|	93.333	255	0	5	1	238	892	1146	8.16e-99	361	1092743	255				+
motif-2-3-1	emb|CACSLI010000187.1|	93.333	255	0	5	1	238	1198	1452	8.16e-99	361	1092743	255				+
motif-2-3-1	emb|CACSLI010000187.1|	93.333	255	0	5	1	238	1508	1762	8.16e-99	361	1092743	255				+
motif-2-3-1	emb|CACSLI010000187.1|	93.701	254	0	4	1	238	1812	2065	1.75e-100	366	1092743	254				+
motif-2-3-1	emb|CACSLI010000187.1|	93.333	255	0	5	1	238	2122	2376	8.16e-99	361	1092743	255				+
motif-2-3-1	emb|CACSLI010000187.1|	93.333	255	0	5	1	238	2429	2683	8.16e-99	361	1092743	255				+
motif-2-3-1	emb|CACSLI010000187.1|	92.969	256	0	5	1	238	2743	2998	1.06e-97	357	1092743	256				+
motif-2-3-1	emb|CACSLI010000187.1|	92.941	255	1	5	1	238	3050	3304	3.80e-97	355	1092743	255				+
motif-2-3-1	emb|CACSLI010000187.1|	93.333	255	0	5	1	238	3363	3617	8.16e-99	361	1092743	255				+
motif-2-3-1	emb|CACSLI010000187.1|	93.333	255	0	5	1	238	3667	3921	8.16e-99	361	1092743	255				+
motif-2-3-1	emb|CACSLI010000187.1|	92.941	255	1	5	1	238	3979	4233	3.80e-97	355	1092743	255				+
motif-2-3-1	emb|CACSLI010000187.1|	93.333	255	0	5	1	238	4289	4543	8.16e-99	361	1092743	255				+
motif-2-3-1	emb|CACSLI010000187.1|	93.333	255	0	5	1	238	4603	4857	8.16e-99	361	1092743	255				+
motif-2-3-1	emb|CACSLI010000187.1|	93.333	255	0	5	1	238	4917	5171	8.16e-99	361	1092743	255				+
motif-2-3-1	emb|CACSLI010000187.1|	93.701	254	0	4	1	238	5220	5473	1.75e-100	366	1092743	254				+
motif-2-3-1	emb|CACSLI010000187.1|	93.333	255	0	5	1	238	5529	5783	8.16e-99	361	1092743	255				+
motif-2-3-1	emb|CACSLI010000187.1|	93.307	254	1	4	1	238	5832	6085	8.16e-99	361	1092743	254				+
motif-2-3-1	emb|CACSLI010000187.1|	93.333	255	0	5	1	238	6143	6397	8.16e-99	361	1092743	255				+
motif-2-3-1	emb|CACSLI010000187.1|	93.701	254	0	4	1	238	6453	6706	1.75e-100	366	1092743	254				+
motif-2-3-1	emb|CACSLI010000187.1|	93.307	254	1	4	1	238	6756	7009	8.16e-99	361	1092743	254				+
motif-2-3-1	emb|CACSLI010000187.1|	100.000	78	0	0	161	238	7594	7671	8.95e-34	145	1092743	78				+
motif-2-3-1	emb|CACSLI010000187.1|	93.333	255	0	5	1	238	7720	7974	8.16e-99	361	1092743	255				+
motif-2-3-1	emb|CACSLI010000187.1|	93.307	254	1	4	1	238	8023	8276	8.16e-99	361	1092743	254				+
motif-2-3-1	emb|CACSLI010000187.1|	100.000	78	0	0	161	238	8861	8938	8.95e-34	145	1092743	78				+
motif-2-3-1	emb|CACSLI010000187.1|	93.307	254	1	4	1	238	8987	9240	8.16e-99	361	1092743	254				+
motif-2-3-1	emb|CACSLI010000187.1|	98.718	78	1	0	161	238	9827	9904	4.16e-32	139	1092743	78				+
motif-2-3-1	emb|CACSLI010000187.1|	98.718	78	1	0	161	238	10558	10635	4.16e-32	139	1092743	78				+
motif-2-3-1	emb|CACSLI010000187.1|	98.718	78	1	0	161	238	11222	11299	4.16e-32	139	1092743	78				+
motif-2-3-1	emb|CACSLI010000187.1|	98.718	78	1	0	161	238	11953	12030	4.16e-32	139	1092743	78				+
motif-2-3-1	emb|CACSLI010000187.1|	98.718	78	1	0	161	238	12618	12695	4.16e-32	139	1092743	78				+
motif-2-3-1	emb|CACSLI010000187.1|	98.718	78	1	0	161	238	13351	13428	4.16e-32	139	1092743	78				+
motif-2-3-1	emb|CACSLI010000187.1|	98.718	78	1	0	161	238	13985	14062	4.16e-32	139	1092743	78				+
motif-2-3-1	emb|CACSLI010000187.1|	98.718	78	1	0	161	238	14714	14791	4.16e-32	139	1092743	78				+
motif-2-3-1	emb|CACSLI010000187.1|	98.718	78	1	0	161	238	15376	15453	4.16e-32	139	1092743	78				+
motif-2-3-1	emb|CACSLI010000187.1|	98.718	78	1	0	161	238	16038	16115	4.16e-32	139	1092743	78				+
motif-2-3-1	emb|CACSLI010000187.1|	98.718	78	1	0	161	238	16769	16846	4.16e-32	139	1092743	78				+
motif-2-3-1	emb|CACSLI010000187.1|	98.718	78	1	0	161	238	17429	17506	4.16e-32	139	1092743	78				+
motif-2-3-1	emb|CACSLI010000263.1|	96.000	75	3	0	161	235	4071	4145	4.19e-27	122	1047308	75	Beg (4 kb from)	1	75	+
motif-2-3-1	emb|CACSLI010000244.1|	100.000	75	0	0	161	235	1020997	1020923	4.16e-32	139	1027259	-73	End	9	6218	-
motif-2-3-1	emb|CACSLI010000244.1|	97.368	76	2	0	161	236	1021763	1021688	2.50e-29	130	1027259	-74				-
motif-2-3-1	emb|CACSLI010000244.1|	97.368	76	2	0	161	236	1022533	1022458	2.50e-29	130	1027259	-74				-
motif-2-3-1	emb|CACSLI010000244.1|	97.368	76	2	0	161	236	1023299	1023224	2.50e-29	130	1027259	-74				-
motif-2-3-1	emb|CACSLI010000244.1|	97.368	76	2	0	161	236	1024065	1023990	2.50e-29	130	1027259	-74				-
motif-2-3-1	emb|CACSLI010000244.1|	97.368	76	2	0	161	236	1024833	1024758	2.50e-29	130	1027259	-74				-
motif-2-3-1	emb|CACSLI010000244.1|	97.368	76	2	0	161	236	1025602	1025527	2.50e-29	130	1027259	-74				-
motif-2-3-1	emb|CACSLI010000244.1|	97.368	76	2	0	161	236	1026370	1026295	2.50e-29	130	1027259	-74				-
motif-2-3-1	emb|CACSLI010000244.1|	97.368	76	2	0	161	236	1027140	1027065	2.50e-29	130	1027259	-74				-
motif-2-3-1	emb|CACSLI010000198.1|	93.333	255	0	5	1	238	972595	972341	8.16e-99	361	987676	-253	End	52	15324	-
motif-2-3-1	emb|CACSLI010000198.1|	92.969	256	0	5	1	238	972905	972650	1.06e-97	357	987676	-254				-
motif-2-3-1	emb|CACSLI010000198.1|	93.333	255	0	5	1	238	973215	972961	8.16e-99	361	987676	-253				-
motif-2-3-1	emb|CACSLI010000198.1|	92.969	256	0	5	1	238	973525	973270	1.06e-97	357	987676	-254				-
motif-2-3-1	emb|CACSLI010000198.1|	92.969	256	0	5	1	238	973839	973584	1.06e-97	357	987676	-254				-
motif-2-3-1	emb|CACSLI010000198.1|	93.333	255	0	5	1	238	974147	973893	8.16e-99	361	987676	-253				-
motif-2-3-1	emb|CACSLI010000198.1|	93.333	255	0	5	1	238	974461	974207	8.16e-99	361	987676	-253				-
motif-2-3-1	emb|CACSLI010000198.1|	92.969	256	0	5	1	238	974777	974522	1.06e-97	357	987676	-254				-
motif-2-3-1	emb|CACSLI010000198.1|	92.969	256	0	5	1	238	975092	974837	1.06e-97	357	987676	-254				-
motif-2-3-1	emb|CACSLI010000198.1|	93.333	255	0	5	1	238	975403	975149	8.16e-99	361	987676	-253				-
motif-2-3-1	emb|CACSLI010000198.1|	91.892	259	0	5	1	238	975713	975455	2.96e-93	342	987676	-257				-
motif-2-3-1	emb|CACSLI010000198.1|	93.333	255	0	5	1	238	976022	975768	8.16e-99	361	987676	-253				-
motif-2-3-1	emb|CACSLI010000198.1|	93.333	255	0	5	1	238	976336	976082	8.16e-99	361	987676	-253				-
motif-2-3-1	emb|CACSLI010000198.1|	93.333	255	0	5	1	238	976648	976394	8.16e-99	361	987676	-253				-
motif-2-3-1	emb|CACSLI010000198.1|	93.333	255	0	5	1	238	976962	976708	8.16e-99	361	987676	-253				-
motif-2-3-1	emb|CACSLI010000198.1|	92.969	256	0	5	1	238	977272	977017	1.06e-97	357	987676	-254				-
motif-2-3-1	emb|CACSLI010000198.1|	93.333	255	0	5	1	238	977584	977330	8.16e-99	361	987676	-253				-
motif-2-3-1	emb|CACSLI010000198.1|	92.969	256	0	5	1	238	977900	977645	1.06e-97	357	987676	-254				-
motif-2-3-1	emb|CACSLI010000198.1|	93.333	255	0	5	1	238	978213	977959	8.16e-99	361	987676	-253				-
motif-2-3-1	emb|CACSLI010000198.1|	96.774	93	1	1	148	238	978359	978267	1.49e-36	154	987676	-91				-
motif-2-3-1	emb|CACSLI010000198.1|	94.872	117	2	4	1	115	978529	978415	2.45e-44	180	987676	-113				-
motif-2-3-1	emb|CACSLI010000198.1|	93.333	255	0	5	1	238	978841	978587	8.16e-99	361	987676	-253				-
motif-2-3-1	emb|CACSLI010000198.1|	93.333	255	0	5	1	238	979150	978896	8.16e-99	361	987676	-253				-
motif-2-3-1	emb|CACSLI010000198.1|	93.333	255	0	5	1	238	979462	979208	8.16e-99	361	987676	-253				-
motif-2-3-1	emb|CACSLI010000198.1|	92.969	256	0	5	1	238	979776	979521	1.06e-97	357	987676	-254				-
motif-2-3-1	emb|CACSLI010000198.1|	93.333	255	0	5	1	238	980090	979836	8.16e-99	361	987676	-253				-
motif-2-3-1	emb|CACSLI010000198.1|	92.969	256	0	5	1	238	980401	980146	1.06e-97	357	987676	-254				-
motif-2-3-1	emb|CACSLI010000198.1|	92.969	256	0	5	1	238	980712	980457	1.06e-97	357	987676	-254				-
motif-2-3-1	emb|CACSLI010000198.1|	92.969	256	0	5	1	238	981024	980769	1.06e-97	357	987676	-254				-
motif-2-3-1	emb|CACSLI010000198.1|	93.333	255	0	5	1	238	981335	981081	8.16e-99	361	987676	-253				-
motif-2-3-1	emb|CACSLI010000198.1|	93.333	255	0	5	1	238	981645	981391	8.16e-99	361	987676	-253				-
motif-2-3-1	emb|CACSLI010000198.1|	93.333	255	0	5	1	238	981956	981702	8.16e-99	361	987676	-253				-
motif-2-3-1	emb|CACSLI010000198.1|	93.333	255	0	5	1	238	982269	982015	8.16e-99	361	987676	-253				-
motif-2-3-1	emb|CACSLI010000198.1|	94.624	93	3	1	148	238	982414	982322	3.22e-33	143	987676	-91				-
motif-2-3-1	emb|CACSLI010000198.1|	96.581	117	2	2	1	115	982584	982468	3.15e-48	193	987676	-115				-
motif-2-3-1	emb|CACSLI010000198.1|	92.969	256	0	6	1	238	982896	982641	1.06e-97	357	987676	-254				-
motif-2-3-1	emb|CACSLI010000198.1|	93.333	255	0	5	1	238	983207	982953	8.16e-99	361	987676	-253				-
motif-2-3-1	emb|CACSLI010000198.1|	92.969	256	0	6	1	238	983518	983263	1.06e-97	357	987676	-254				-
motif-2-3-1	emb|CACSLI010000198.1|	86.885	244	20	8	1	238	983812	983575	2.37e-69	263	987676	-236				-
motif-2-3-1	emb|CACSLI010000198.1|	85.772	246	23	7	1	238	984108	983867	1.84e-65	250	987676	-240				-
motif-2-3-1	emb|CACSLI010000198.1|	93.333	255	0	5	1	238	984417	984163	8.16e-99	361	987676	-253				-
motif-2-3-1	emb|CACSLI010000198.1|	93.333	255	0	5	1	238	984727	984473	8.16e-99	361	987676	-253				-
motif-2-3-1	emb|CACSLI010000198.1|	93.333	255	0	5	1	238	985039	984785	8.16e-99	361	987676	-253				-
motif-2-3-1	emb|CACSLI010000198.1|	93.333	255	0	5	1	238	985351	985097	8.16e-99	361	987676	-253				-
motif-2-3-1	emb|CACSLI010000198.1|	93.333	255	0	5	1	238	985662	985408	8.16e-99	361	987676	-253				-
motif-2-3-1	emb|CACSLI010000198.1|	93.333	255	0	5	1	238	985974	985720	8.16e-99	361	987676	-253				-
motif-2-3-1	emb|CACSLI010000198.1|	85.081	248	20	10	3	238	986274	986032	1.43e-61	237	987676	-241				-
motif-2-3-1	emb|CACSLI010000198.1|	94.068	118	2	5	1	115	986574	986459	1.14e-42	174	987676	-114				-
motif-2-3-1	emb|CACSLI010000198.1|	92.969	256	0	6	1	238	986890	986635	1.06e-97	357	987676	-254				-
motif-2-3-1	emb|CACSLI010000198.1|	93.333	255	0	5	1	238	987203	986949	8.16e-99	361	987676	-253				-
motif-2-3-1	emb|CACSLI010000198.1|	93.333	255	0	5	1	238	987514	987260	8.16e-99	361	987676	-253				-
motif-2-3-1	emb|CACSLI010000198.1|	97.872	94	0	1	147	238	987664	987571	8.88e-39	161	987676	-92				-
motif-2-3-1	emb|CACSLI010000228.1|	91.860	258	1	6	1	238	8	265	2.96e-93	342	874536	258	Beg	9	2740	+
motif-2-3-1	emb|CACSLI010000228.1|	92.941	255	1	5	1	238	322	576	3.80e-97	355	874536	255				+
motif-2-3-1	emb|CACSLI010000228.1|	92.941	255	1	5	1	238	631	885	3.80e-97	355	874536	255				+
motif-2-3-1	emb|CACSLI010000228.1|	93.333	255	0	5	1	238	940	1194	8.16e-99	361	874536	255				+
motif-2-3-1	emb|CACSLI010000228.1|	92.248	258	0	5	1	238	1253	1510	6.35e-95	348	874536	258				+
motif-2-3-1	emb|CACSLI010000228.1|	93.333	255	0	5	1	238	1570	1824	8.16e-99	361	874536	255				+
motif-2-3-1	emb|CACSLI010000228.1|	92.941	255	1	5	1	238	1879	2133	3.80e-97	355	874536	255				+
motif-2-3-1	emb|CACSLI010000228.1|	93.307	254	1	4	1	238	2186	2439	8.16e-99	361	874536	254				+
motif-2-3-1	emb|CACSLI010000228.1|	90.514	253	5	6	1	234	2495	2747	1.79e-85	316	874536	253				+
motif-2-3-1	emb|CACSLI010000185.1|	89.020	255	3	16	1	238	18	264	3.02e-78	292	804339	247	Beg	17	7692	+
motif-2-3-1	emb|CACSLI010000185.1|	97.143	70	0	2	162	231	795	862	1.95e-25	117	804339	68				+
motif-2-3-1	emb|CACSLI010000185.1|	91.732	254	1	9	1	238	911	1160	4.95e-91	335	804339	250				+
motif-2-3-1	emb|CACSLI010000185.1|	100.000	78	0	0	161	238	1711	1788	8.95e-34	145	804339	78				+
motif-2-3-1	emb|CACSLI010000185.1|	91.732	254	1	9	1	238	1842	2091	4.95e-91	335	804339	250				+
motif-2-3-1	emb|CACSLI010000185.1|	97.436	78	0	2	161	238	2645	2720	6.96e-30	132	804339	76				+
motif-2-3-1	emb|CACSLI010000185.1|	92.126	254	2	6	1	238	2778	3029	2.96e-93	342	804339	252				+
motif-2-3-1	emb|CACSLI010000185.1|	97.436	78	0	2	161	238	3582	3657	6.96e-30	132	804339	76				+
motif-2-3-1	emb|CACSLI010000185.1|	91.339	254	4	5	1	238	3712	3963	6.40e-90	331	804339	252				+
motif-2-3-1	emb|CACSLI010000185.1|	97.436	78	0	2	161	238	4514	4589	6.96e-30	132	804339	76				+
motif-2-3-1	emb|CACSLI010000185.1|	92.126	254	2	6	1	238	4645	4896	2.96e-93	342	804339	252				+
motif-2-3-1	emb|CACSLI010000185.1|	100.000	78	0	0	161	238	5450	5527	8.95e-34	145	804339	78				+
motif-2-3-1	emb|CACSLI010000185.1|	92.885	253	2	6	1	238	5580	5831	1.37e-96	353	804339	252				+
motif-2-3-1	emb|CACSLI010000185.1|	100.000	78	0	0	161	238	6380	6457	8.95e-34	145	804339	78				+
motif-2-3-1	emb|CACSLI010000185.1|	92.520	254	2	5	1	238	6520	6772	6.35e-95	348	804339	253				+
motif-2-3-1	emb|CACSLI010000185.1|	100.000	78	0	0	161	238	7322	7399	8.95e-34	145	804339	78				+
motif-2-3-1	emb|CACSLI010000185.1|	92.095	253	3	5	1	238	7459	7709	1.06e-92	340	804339	251				+
motif-2-3-1	emb|CACSLI010000108.1|	100.000	78	0	0	161	238	180	257	8.95e-34	145	795537	78	Beg	22	11633	+
motif-2-3-1	emb|CACSLI010000108.1|	92.969	256	0	5	1	238	316	571	1.06e-97	357	795537	256				+
motif-2-3-1	emb|CACSLI010000108.1|	100.000	78	0	0	161	238	1100	1177	8.95e-34	145	795537	78				+
motif-2-3-1	emb|CACSLI010000108.1|	92.607	257	0	5	1	238	1231	1487	4.91e-96	351	795537	257				+
motif-2-3-1	emb|CACSLI010000108.1|	100.000	78	0	0	161	238	2014	2091	8.95e-34	145	795537	78				+
motif-2-3-1	emb|CACSLI010000108.1|	92.248	258	0	5	1	238	2149	2406	6.35e-95	348	795537	258				+
motif-2-3-1	emb|CACSLI010000108.1|	100.000	78	0	0	161	238	2935	3012	8.95e-34	145	795537	78				+
motif-2-3-1	emb|CACSLI010000108.1|	92.248	258	0	5	1	238	3072	3329	6.35e-95	348	795537	258				+
motif-2-3-1	emb|CACSLI010000108.1|	100.000	78	0	0	161	238	3859	3936	8.95e-34	145	795537	78				+
motif-2-3-1	emb|CACSLI010000108.1|	100.000	78	0	0	161	238	4465	4542	8.95e-34	145	795537	78				+
motif-2-3-1	emb|CACSLI010000108.1|	100.000	78	0	0	161	238	5070	5147	8.95e-34	145	795537	78				+
motif-2-3-1	emb|CACSLI010000108.1|	100.000	78	0	0	161	238	5674	5751	8.95e-34	145	795537	78				+
motif-2-3-1	emb|CACSLI010000108.1|	100.000	78	0	0	161	238	6277	6354	8.95e-34	145	795537	78				+
motif-2-3-1	emb|CACSLI010000108.1|	100.000	78	0	0	161	238	6882	6959	8.95e-34	145	795537	78				+
motif-2-3-1	emb|CACSLI010000108.1|	100.000	78	0	0	161	238	7487	7564	8.95e-34	145	795537	78				+
motif-2-3-1	emb|CACSLI010000108.1|	100.000	78	0	0	161	238	8095	8172	8.95e-34	145	795537	78				+
motif-2-3-1	emb|CACSLI010000108.1|	100.000	78	0	0	161	238	8703	8780	8.95e-34	145	795537	78				+
motif-2-3-1	emb|CACSLI010000108.1|	100.000	78	0	0	161	238	9311	9388	8.95e-34	145	795537	78				+
motif-2-3-1	emb|CACSLI010000108.1|	100.000	78	0	0	161	238	9920	9997	8.95e-34	145	795537	78				+
motif-2-3-1	emb|CACSLI010000108.1|	100.000	78	0	0	161	238	10527	10604	8.95e-34	145	795537	78				+
motif-2-3-1	emb|CACSLI010000108.1|	100.000	78	0	0	161	238	11134	11211	8.95e-34	145	795537	78				+
motif-2-3-1	emb|CACSLI010000108.1|	100.000	75	0	0	161	235	11738	11812	4.16e-32	139	795537	75				+
motif-2-3-1	emb|CACSLI010000310.1|	89.655	261	1	12	1	238	145	402	3.00e-83	309	780058	258	Beg	12	6371	+
motif-2-3-1	emb|CACSLI010000310.1|	92.218	257	1	6	1	238	462	718	2.28e-94	346	780058	257				+
motif-2-3-1	emb|CACSLI010000310.1|	92.578	256	1	5	1	238	778	1033	4.91e-96	351	780058	256				+
motif-2-3-1	emb|CACSLI010000310.1|	92.969	256	0	5	1	238	1091	1346	1.06e-97	357	780058	256				+
motif-2-3-1	emb|CACSLI010000310.1|	92.607	257	0	6	1	238	1401	1657	4.91e-96	351	780058	257				+
motif-2-3-1	emb|CACSLI010000310.1|	92.578	256	1	5	1	238	1719	1974	4.91e-96	351	780058	256				+
motif-2-3-1	emb|CACSLI010000310.1|	98.684	76	1	0	163	238	2657	2732	5.38e-31	135	780058	76				+
motif-2-3-1	emb|CACSLI010000310.1|	98.684	76	1	0	163	238	3412	3487	5.38e-31	135	780058	76				+
motif-2-3-1	emb|CACSLI010000310.1|	98.684	76	1	0	163	238	4170	4245	5.38e-31	135	780058	76				+
motif-2-3-1	emb|CACSLI010000310.1|	98.684	76	1	0	163	238	4932	5007	5.38e-31	135	780058	76				+
motif-2-3-1	emb|CACSLI010000310.1|	98.684	76	1	0	163	238	5688	5763	5.38e-31	135	780058	76				+
motif-2-3-1	emb|CACSLI010000310.1|	97.260	73	2	0	163	235	6443	6515	1.17e-27	124	780058	73				+
motif-2-3-1	emb|CACSLI010000213.1|	92.549	255	2	5	1	238	746006	745752	1.77e-95	350	749057	-253	End	11	3306	-
motif-2-3-1	emb|CACSLI010000213.1|	93.333	255	0	5	1	238	746319	746065	8.16e-99	361	749057	-253				-
motif-2-3-1	emb|CACSLI010000213.1|	93.333	255	0	5	1	238	746632	746378	8.16e-99	361	749057	-253				-
motif-2-3-1	emb|CACSLI010000213.1|	93.333	255	0	5	1	238	746945	746691	8.16e-99	361	749057	-253				-
motif-2-3-1	emb|CACSLI010000213.1|	93.333	255	0	5	1	238	747259	747005	8.16e-99	361	749057	-253				-
motif-2-3-1	emb|CACSLI010000213.1|	93.333	255	0	5	1	238	747572	747318	8.16e-99	361	749057	-253				-
motif-2-3-1	emb|CACSLI010000213.1|	93.333	255	0	5	1	238	747884	747630	8.16e-99	361	749057	-253				-
motif-2-3-1	emb|CACSLI010000213.1|	93.333	255	0	5	1	238	748196	747942	8.16e-99	361	749057	-253				-
motif-2-3-1	emb|CACSLI010000213.1|	93.333	255	0	5	1	238	748511	748257	8.16e-99	361	749057	-253				-
motif-2-3-1	emb|CACSLI010000213.1|	93.333	255	0	5	1	238	748824	748570	8.16e-99	361	749057	-253				-
motif-2-3-1	emb|CACSLI010000213.1|	90.286	175	1	2	80	238	749057	748883	6.72e-55	215	749057	-173				-
motif-2-3-1	emb|CACSLI010000209.1|	98.718	78	1	0	161	238	136	213	4.16e-32	139	739610	78	Beg	11	7257	+
motif-2-3-1	emb|CACSLI010000209.1|	98.718	78	1	0	161	238	854	931	4.16e-32	139	739610	78				+
motif-2-3-1	emb|CACSLI010000209.1|	98.718	78	1	0	161	238	1576	1653	4.16e-32	139	739610	78				+
motif-2-3-1	emb|CACSLI010000209.1|	98.718	78	1	0	161	238	2261	2338	4.16e-32	139	739610	78				+
motif-2-3-1	emb|CACSLI010000209.1|	98.718	78	1	0	161	238	2980	3057	4.16e-32	139	739610	78				+
motif-2-3-1	emb|CACSLI010000209.1|	98.718	78	1	0	161	238	3698	3775	4.16e-32	139	739610	78				+
motif-2-3-1	emb|CACSLI010000209.1|	98.718	78	1	0	161	238	4415	4492	4.16e-32	139	739610	78				+
motif-2-3-1	emb|CACSLI010000209.1|	98.718	78	1	0	161	238	5142	5219	4.16e-32	139	739610	78				+
motif-2-3-1	emb|CACSLI010000209.1|	98.718	78	1	0	161	238	5869	5946	4.16e-32	139	739610	78				+
motif-2-3-1	emb|CACSLI010000209.1|	98.718	78	1	0	161	238	6592	6669	4.16e-32	139	739610	78				+
motif-2-3-1	emb|CACSLI010000209.1|	98.718	78	1	0	161	238	7315	7392	4.16e-32	139	739610	78				+
motif-2-3-1	emb|CACSLI010000054.1|	100.000	74	0	0	161	234	659059	658986	1.50e-31	137	672297	-72	End	37	13312	-
motif-2-3-1	emb|CACSLI010000054.1|	100.000	78	0	0	161	238	659677	659600	8.95e-34	145	672297	-76				-
motif-2-3-1	emb|CACSLI010000054.1|	100.000	78	0	0	161	238	660300	660223	8.95e-34	145	672297	-76				-
motif-2-3-1	emb|CACSLI010000054.1|	100.000	78	0	0	161	238	660919	660842	8.95e-34	145	672297	-76				-
motif-2-3-1	emb|CACSLI010000054.1|	100.000	78	0	0	161	238	661539	661462	8.95e-34	145	672297	-76				-
motif-2-3-1	emb|CACSLI010000054.1|	100.000	77	0	0	161	237	662171	662095	3.22e-33	143	672297	-75				-
motif-2-3-1	emb|CACSLI010000054.1|	100.000	78	0	0	161	238	662810	662733	8.95e-34	145	672297	-76				-
motif-2-3-1	emb|CACSLI010000054.1|	93.333	255	0	5	1	238	663606	663352	8.16e-99	361	672297	-253				-
motif-2-3-1	emb|CACSLI010000054.1|	93.701	254	0	4	1	238	663919	663666	1.75e-100	366	672297	-252				-
motif-2-3-1	emb|CACSLI010000054.1|	93.333	255	0	5	1	238	664233	663979	8.16e-99	361	672297	-253				-
motif-2-3-1	emb|CACSLI010000054.1|	92.969	256	0	5	1	238	664547	664292	1.06e-97	357	672297	-254				-
motif-2-3-1	emb|CACSLI010000054.1|	93.333	255	0	5	1	238	664859	664605	8.16e-99	361	672297	-253				-
motif-2-3-1	emb|CACSLI010000054.1|	93.333	255	0	5	1	238	665172	664918	8.16e-99	361	672297	-253				-
motif-2-3-1	emb|CACSLI010000054.1|	93.333	255	0	5	1	238	665485	665231	8.16e-99	361	672297	-253				-
motif-2-3-1	emb|CACSLI010000054.1|	93.701	254	0	4	1	238	665791	665538	1.75e-100	366	672297	-252				-
motif-2-3-1	emb|CACSLI010000054.1|	93.333	255	0	5	1	238	666103	665849	8.16e-99	361	672297	-253				-
motif-2-3-1	emb|CACSLI010000054.1|	93.333	255	0	5	1	238	666416	666162	8.16e-99	361	672297	-253				-
motif-2-3-1	emb|CACSLI010000054.1|	93.333	255	0	5	1	238	666728	666474	8.16e-99	361	672297	-253				-
motif-2-3-1	emb|CACSLI010000054.1|	93.701	254	0	4	1	238	667041	666788	1.75e-100	366	672297	-252				-
motif-2-3-1	emb|CACSLI010000054.1|	93.333	255	0	5	1	238	667353	667099	8.16e-99	361	672297	-253				-
motif-2-3-1	emb|CACSLI010000054.1|	93.333	255	0	5	1	238	667666	667412	8.16e-99	361	672297	-253				-
motif-2-3-1	emb|CACSLI010000054.1|	93.333	255	0	5	1	238	667980	667726	8.16e-99	361	672297	-253				-
motif-2-3-1	emb|CACSLI010000054.1|	93.333	255	0	5	1	238	668292	668038	8.16e-99	361	672297	-253				-
motif-2-3-1	emb|CACSLI010000054.1|	92.941	255	1	5	1	238	668603	668349	3.80e-97	355	672297	-253				-
motif-2-3-1	emb|CACSLI010000054.1|	91.016	256	5	6	1	238	668914	668659	2.30e-89	329	672297	-254				-
motif-2-3-1	emb|CACSLI010000054.1|	95.699	93	2	1	148	238	669064	668972	6.92e-35	148	672297	-91				-
motif-2-3-1	emb|CACSLI010000054.1|	95.726	117	3	2	1	115	669238	669122	1.47e-46	187	672297	-115				-
motif-2-3-1	emb|CACSLI010000054.1|	93.333	255	0	5	1	238	669550	669296	8.16e-99	361	672297	-253				-
motif-2-3-1	emb|CACSLI010000054.1|	92.969	256	0	5	1	238	669863	669608	1.06e-97	357	672297	-254				-
motif-2-3-1	emb|CACSLI010000054.1|	93.333	255	0	5	1	238	670175	669921	8.16e-99	361	672297	-253				-
motif-2-3-1	emb|CACSLI010000054.1|	92.607	257	0	6	1	238	670488	670232	4.91e-96	351	672297	-255				-
motif-2-3-1	emb|CACSLI010000054.1|	92.969	256	0	5	1	238	670798	670543	1.06e-97	357	672297	-254				-
motif-2-3-1	emb|CACSLI010000054.1|	95.699	93	1	2	148	238	670946	670855	2.49e-34	147	672297	-90				-
motif-2-3-1	emb|CACSLI010000054.1|	86.154	260	0	13	1	238	671392	671147	6.63e-65	248	672297	-244				-
motif-2-3-1	emb|CACSLI010000054.1|	92.969	256	0	5	1	238	671704	671449	1.06e-97	357	672297	-254				-
motif-2-3-1	emb|CACSLI010000054.1|	92.969	256	0	5	1	238	672014	671759	1.06e-97	357	672297	-254				-
motif-2-3-1	emb|CACSLI010000054.1|	91.228	228	1	6	29	238	672297	672071	3.02e-78	292	672297	-225				-
motif-2-3-1	emb|CACSLI010000231.1|	91.327	196	0	5	60	238	1	196	5.12e-66	252	662090	196	Beg	17	9671	+
motif-2-3-1	emb|CACSLI010000231.1|	93.333	255	0	5	1	238	248	502	8.16e-99	361	662090	255				+
motif-2-3-1	emb|CACSLI010000231.1|	93.333	255	0	5	1	238	558	812	8.16e-99	361	662090	255				+
motif-2-3-1	emb|CACSLI010000231.1|	92.969	256	0	5	1	238	866	1121	1.06e-97	357	662090	256				+
motif-2-3-1	emb|CACSLI010000231.1|	93.333	255	0	5	1	238	1177	1431	8.16e-99	361	662090	255				+
motif-2-3-1	emb|CACSLI010000231.1|	93.333	255	0	5	1	238	1486	1740	8.16e-99	361	662090	255				+
motif-2-3-1	emb|CACSLI010000231.1|	100.000	78	0	0	161	238	3294	3371	8.95e-34	145	662090	78				+
motif-2-3-1	emb|CACSLI010000231.1|	93.333	255	0	5	1	238	3427	3681	8.16e-99	361	662090	255				+
motif-2-3-1	emb|CACSLI010000231.1|	93.333	255	0	5	1	238	3736	3990	8.16e-99	361	662090	255				+
motif-2-3-1	emb|CACSLI010000231.1|	100.000	78	0	0	161	238	4602	4679	8.95e-34	145	662090	78				+
motif-2-3-1	emb|CACSLI010000231.1|	100.000	78	0	0	161	238	5320	5397	8.95e-34	145	662090	78				+
motif-2-3-1	emb|CACSLI010000231.1|	100.000	78	0	0	161	238	6037	6114	8.95e-34	145	662090	78				+
motif-2-3-1	emb|CACSLI010000231.1|	100.000	78	0	0	161	238	6753	6830	8.95e-34	145	662090	78				+
motif-2-3-1	emb|CACSLI010000231.1|	100.000	78	0	0	161	238	7443	7520	8.95e-34	145	662090	78				+
motif-2-3-1	emb|CACSLI010000231.1|	100.000	78	0	0	161	238	8162	8239	8.95e-34	145	662090	78				+
motif-2-3-1	emb|CACSLI010000231.1|	100.000	78	0	0	161	238	8882	8959	8.95e-34	145	662090	78				+
motif-2-3-1	emb|CACSLI010000231.1|	98.649	74	1	0	161	234	9598	9671	6.96e-30	132	662090	74				+
motif-2-3-1	emb|CACSLI010000120.1|	95.699	93	2	1	148	238	472	564	6.92e-35	148	600639	93	Beg	19	10378	+
motif-2-3-1	emb|CACSLI010000120.1|	95.699	93	2	1	148	238	885	977	6.92e-35	148	600639	93				+
motif-2-3-1	emb|CACSLI010000120.1|	95.699	93	2	1	148	238	1298	1390	6.92e-35	148	600639	93				+
motif-2-3-1	emb|CACSLI010000120.1|	95.699	93	2	1	148	238	1713	1805	6.92e-35	148	600639	93				+
motif-2-3-1	emb|CACSLI010000120.1|	95.699	93	2	1	148	238	2126	2218	6.92e-35	148	600639	93				+
motif-2-3-1	emb|CACSLI010000120.1|	95.699	93	2	1	148	238	2541	2633	6.92e-35	148	600639	93				+
motif-2-3-1	emb|CACSLI010000120.1|	95.699	93	2	1	148	238	2954	3046	6.92e-35	148	600639	93				+
motif-2-3-1	emb|CACSLI010000120.1|	95.699	93	2	1	148	238	3368	3460	6.92e-35	148	600639	93				+
motif-2-3-1	emb|CACSLI010000120.1|	95.699	93	2	1	148	238	3779	3871	6.92e-35	148	600639	93				+
motif-2-3-1	emb|CACSLI010000120.1|	95.699	93	2	1	148	238	4193	4285	6.92e-35	148	600639	93				+
motif-2-3-1	emb|CACSLI010000120.1|	95.699	93	2	1	148	238	4599	4691	6.92e-35	148	600639	93				+
motif-2-3-1	emb|CACSLI010000120.1|	97.368	76	2	0	163	238	5434	5509	2.50e-29	130	600639	76				+
motif-2-3-1	emb|CACSLI010000120.1|	97.368	76	2	0	163	238	6248	6323	2.50e-29	130	600639	76				+
motif-2-3-1	emb|CACSLI010000120.1|	97.368	76	2	0	163	238	7066	7141	2.50e-29	130	600639	76				+
motif-2-3-1	emb|CACSLI010000120.1|	97.436	78	2	0	161	238	7877	7954	1.94e-30	134	600639	78				+
motif-2-3-1	emb|CACSLI010000120.1|	97.368	76	2	0	163	238	8693	8768	2.50e-29	130	600639	76				+
motif-2-3-1	emb|CACSLI010000120.1|	97.368	76	2	0	163	238	9508	9583	2.50e-29	130	600639	76				+
motif-2-3-1	emb|CACSLI010000120.1|	97.368	76	2	0	163	238	10323	10398	2.50e-29	130	600639	76				+
motif-2-3-1	emb|CACSLI010000120.1|	97.260	73	2	0	163	235	11137	11209	1.17e-27	124	600639	73				+
motif-2-3-1	emb|CACSLI010000044.1|	91.429	245	1	7	12	238	1	243	4.98e-86	318	560161	243	Beg	27	7913	+
motif-2-3-1	emb|CACSLI010000044.1|	92.913	254	2	4	1	238	298	551	3.80e-97	355	560161	254				+
motif-2-3-1	emb|CACSLI010000044.1|	99.048	105	0	1	1	104	608	712	1.47e-46	187	560161	105				+
motif-2-3-1	emb|CACSLI010000044.1|	97.872	94	0	1	147	238	720	813	8.88e-39	161	560161	94				+
motif-2-3-1	emb|CACSLI010000044.1|	92.941	255	1	5	1	238	866	1120	3.80e-97	355	560161	255				+
motif-2-3-1	emb|CACSLI010000044.1|	93.333	255	0	5	1	238	1177	1431	8.16e-99	361	560161	255				+
motif-2-3-1	emb|CACSLI010000044.1|	92.913	254	2	4	1	238	1489	1742	3.80e-97	355	560161	254				+
motif-2-3-1	emb|CACSLI010000044.1|	93.307	254	1	4	1	238	1790	2043	8.16e-99	361	560161	254				+
motif-2-3-1	emb|CACSLI010000044.1|	92.941	255	1	5	1	238	2106	2360	3.80e-97	355	560161	255				+
motif-2-3-1	emb|CACSLI010000044.1|	92.913	254	2	4	1	238	2412	2665	3.80e-97	355	560161	254				+
motif-2-3-1	emb|CACSLI010000044.1|	93.333	255	0	5	1	238	2721	2975	8.16e-99	361	560161	255				+
motif-2-3-1	emb|CACSLI010000044.1|	92.549	255	2	5	1	238	3034	3288	1.77e-95	350	560161	255				+
motif-2-3-1	emb|CACSLI010000044.1|	92.913	254	2	4	1	238	3348	3601	3.80e-97	355	560161	254				+
motif-2-3-1	emb|CACSLI010000044.1|	93.333	255	0	5	1	238	3649	3903	8.16e-99	361	560161	255				+
motif-2-3-1	emb|CACSLI010000044.1|	93.333	255	0	5	1	238	3958	4212	8.16e-99	361	560161	255				+
motif-2-3-1	emb|CACSLI010000044.1|	92.913	254	2	4	1	238	4270	4523	3.80e-97	355	560161	254				+
motif-2-3-1	emb|CACSLI010000044.1|	92.969	256	0	5	1	238	4576	4831	1.06e-97	357	560161	256				+
motif-2-3-1	emb|CACSLI010000044.1|	92.549	255	2	5	1	238	4888	5142	1.77e-95	350	560161	255				+
motif-2-3-1	emb|CACSLI010000044.1|	92.969	256	0	5	1	238	5198	5453	1.06e-97	357	560161	256				+
motif-2-3-1	emb|CACSLI010000044.1|	92.913	254	2	4	1	238	5507	5760	3.80e-97	355	560161	254				+
motif-2-3-1	emb|CACSLI010000044.1|	93.333	255	0	5	1	238	5814	6068	8.16e-99	361	560161	255				+
motif-2-3-1	emb|CACSLI010000044.1|	92.913	254	2	4	1	238	6127	6380	3.80e-97	355	560161	254				+
motif-2-3-1	emb|CACSLI010000044.1|	93.333	255	0	5	1	238	6428	6682	8.16e-99	361	560161	255				+
motif-2-3-1	emb|CACSLI010000044.1|	92.913	254	2	4	1	238	6734	6987	3.80e-97	355	560161	254				+
motif-2-3-1	emb|CACSLI010000044.1|	93.333	255	0	5	1	238	7042	7296	8.16e-99	361	560161	255				+
motif-2-3-1	emb|CACSLI010000044.1|	92.913	254	2	4	1	238	7356	7609	3.80e-97	355	560161	254				+
motif-2-3-1	emb|CACSLI010000044.1|	92.857	252	1	5	1	235	7662	7913	1.77e-95	350	560161	252				+
motif-2-3-1	emb|CACSLI010000246.1|	92.549	255	1	6	1	238	85	338	1.77e-95	350	494251	254	Beg	22	58584	+
motif-2-3-1	emb|CACSLI010000246.1|	92.941	255	1	5	1	238	391	645	3.80e-97	355	494251	255				+
motif-2-3-1	emb|CACSLI010000246.1|	92.941	255	1	5	1	238	698	952	3.80e-97	355	494251	255				+
motif-2-3-1	emb|CACSLI010000246.1|	92.941	255	1	5	1	238	1005	1259	3.80e-97	355	494251	255				+
motif-2-3-1	emb|CACSLI010000246.1|	92.941	255	1	5	1	238	1312	1566	3.80e-97	355	494251	255				+
motif-2-3-1	emb|CACSLI010000246.1|	98.718	78	1	0	161	238	2121	2198	4.16e-32	139	494251	78				+
motif-2-3-1	emb|CACSLI010000246.1|	92.941	255	1	5	1	238	2251	2505	3.80e-97	355	494251	255				+
motif-2-3-1	emb|CACSLI010000246.1|	92.941	255	1	5	1	238	2558	2812	3.80e-97	355	494251	255				+
motif-2-3-1	emb|CACSLI010000246.1|	98.718	78	1	0	161	238	3367	3444	4.16e-32	139	494251	78				+
motif-2-3-1	emb|CACSLI010000246.1|	92.941	255	1	5	1	238	3497	3751	3.80e-97	355	494251	255				+
motif-2-3-1	emb|CACSLI010000246.1|	92.941	255	1	5	1	238	3804	4058	3.80e-97	355	494251	255				+
motif-2-3-1	emb|CACSLI010000246.1|	92.941	255	1	5	1	238	4110	4364	3.80e-97	355	494251	255				+
motif-2-3-1	emb|CACSLI010000246.1|	98.718	78	1	0	161	238	4919	4996	4.16e-32	139	494251	78				+
motif-2-3-1	emb|CACSLI010000246.1|	92.941	255	1	5	1	238	5048	5302	3.80e-97	355	494251	255				+
motif-2-3-1	emb|CACSLI010000246.1|	92.941	255	1	5	1	238	5355	5609	3.80e-97	355	494251	255				+
motif-2-3-1	emb|CACSLI010000246.1|	98.718	78	1	0	161	238	6165	6242	4.16e-32	139	494251	78				+
motif-2-3-1	emb|CACSLI010000246.1|	92.941	255	1	5	1	238	6296	6550	3.80e-97	355	494251	255				+
motif-2-3-1	emb|CACSLI010000246.1|	97.333	75	2	0	161	235	7108	7182	9.01e-29	128	494251	75				+
motif-2-3-1	emb|CACSLI010000246.1|	98.718	78	1	0	161	238	57020	57097	4.16e-32	139	494251	78				+
motif-2-3-1	emb|CACSLI010000246.1|	92.578	256	1	5	1	238	57149	57404	4.91e-96	351	494251	256				+
motif-2-3-1	emb|CACSLI010000246.1|	98.718	78	1	0	161	238	57962	58039	4.16e-32	139	494251	78				+
motif-2-3-1	emb|CACSLI010000246.1|	97.333	75	2	0	161	235	58594	58668	9.01e-29	128	494251	75				+
motif-2-3-1	emb|CACSLI010000148.1|	96.774	93	1	1	148	238	43	135	1.49e-36	154	428223	93	Beg	28	13158	+
motif-2-3-1	emb|CACSLI010000148.1|	84.400	250	19	10	1	238	204	445	8.64e-59	228	428223	242				+
motif-2-3-1	emb|CACSLI010000148.1|	96.774	93	1	1	148	238	675	767	1.49e-36	154	428223	93				+
motif-2-3-1	emb|CACSLI010000148.1|	84.400	250	19	10	1	238	836	1077	8.64e-59	228	428223	242				+
motif-2-3-1	emb|CACSLI010000148.1|	96.774	93	1	1	148	238	1307	1399	1.49e-36	154	428223	93				+
motif-2-3-1	emb|CACSLI010000148.1|	84.400	250	19	10	1	238	1468	1709	8.64e-59	228	428223	242				+
motif-2-3-1	emb|CACSLI010000148.1|	96.774	93	1	1	148	238	1939	2031	1.49e-36	154	428223	93				+
motif-2-3-1	emb|CACSLI010000148.1|	93.333	255	0	5	1	238	2084	2338	8.16e-99	361	428223	255				+
motif-2-3-1	emb|CACSLI010000148.1|	100.000	78	0	0	161	238	2964	3041	8.95e-34	145	428223	78				+
motif-2-3-1	emb|CACSLI010000148.1|	96.774	93	1	1	148	238	3271	3363	1.49e-36	154	428223	93				+
motif-2-3-1	emb|CACSLI010000148.1|	83.137	255	24	10	1	238	3432	3684	6.72e-55	215	428223	253				+
motif-2-3-1	emb|CACSLI010000148.1|	96.774	93	1	1	148	238	3914	4006	1.49e-36	154	428223	93				+
motif-2-3-1	emb|CACSLI010000148.1|	93.701	254	0	4	1	238	4070	4323	1.75e-100	366	428223	254				+
motif-2-3-1	emb|CACSLI010000148.1|	100.000	78	0	0	161	238	4951	5028	8.95e-34	145	428223	78				+
motif-2-3-1	emb|CACSLI010000148.1|	96.774	93	1	1	148	238	5258	5350	1.49e-36	154	428223	93				+
motif-2-3-1	emb|CACSLI010000148.1|	93.701	254	0	4	1	238	5407	5660	1.75e-100	366	428223	254				+
motif-2-3-1	emb|CACSLI010000148.1|	100.000	78	0	0	161	238	6288	6365	8.95e-34	145	428223	78				+
motif-2-3-1	emb|CACSLI010000148.1|	84.400	250	19	10	1	238	6434	6675	8.64e-59	228	428223	242				+
motif-2-3-1	emb|CACSLI010000148.1|	93.701	254	0	4	1	238	6732	6985	1.75e-100	366	428223	254				+
motif-2-3-1	emb|CACSLI010000148.1|	100.000	78	0	0	161	238	7611	7688	8.95e-34	145	428223	78				+
motif-2-3-1	emb|CACSLI010000148.1|	100.000	78	0	0	161	238	8314	8391	8.95e-34	145	428223	78				+
motif-2-3-1	emb|CACSLI010000148.1|	100.000	78	0	0	161	238	9020	9097	8.95e-34	145	428223	78				+
motif-2-3-1	emb|CACSLI010000148.1|	100.000	78	0	0	161	238	9723	9800	8.95e-34	145	428223	78				+
motif-2-3-1	emb|CACSLI010000148.1|	100.000	78	0	0	161	238	10426	10503	8.95e-34	145	428223	78				+
motif-2-3-1	emb|CACSLI010000148.1|	100.000	78	0	0	161	238	11131	11208	8.95e-34	145	428223	78				+
motif-2-3-1	emb|CACSLI010000148.1|	100.000	78	0	0	161	238	11842	11919	8.95e-34	145	428223	78				+
motif-2-3-1	emb|CACSLI010000148.1|	100.000	78	0	0	161	238	12546	12623	8.95e-34	145	428223	78				+
motif-2-3-1	emb|CACSLI010000148.1|	100.000	75	0	0	161	235	13126	13200	4.16e-32	139	428223	75				+
motif-2-3-1	emb|CACSLI010000268.1|	98.667	75	1	0	161	235	410777	410703	1.94e-30	134	416286	-73	End	10	5075	-
motif-2-3-1	emb|CACSLI010000268.1|	100.000	78	0	0	161	238	411367	411290	8.95e-34	145	416286	-76				-
motif-2-3-1	emb|CACSLI010000268.1|	100.000	78	0	0	161	238	411912	411835	8.95e-34	145	416286	-76				-
motif-2-3-1	emb|CACSLI010000268.1|	100.000	78	0	0	161	238	412513	412436	8.95e-34	145	416286	-76				-
motif-2-3-1	emb|CACSLI010000268.1|	100.000	78	0	0	161	238	413063	412986	8.95e-34	145	416286	-76				-
motif-2-3-1	emb|CACSLI010000268.1|	100.000	78	0	0	161	238	413610	413533	8.95e-34	145	416286	-76				-
motif-2-3-1	emb|CACSLI010000268.1|	100.000	78	0	0	161	238	414211	414134	8.95e-34	145	416286	-76				-
motif-2-3-1	emb|CACSLI010000268.1|	100.000	78	0	0	161	238	414757	414680	8.95e-34	145	416286	-76				-
motif-2-3-1	emb|CACSLI010000268.1|	100.000	78	0	0	161	238	415306	415229	8.95e-34	145	416286	-76				-
motif-2-3-1	emb|CACSLI010000268.1|	100.000	78	0	0	161	238	415854	415777	8.95e-34	145	416286	-76				-
motif-2-3-1	emb|CACSLI010000210.1|	92.941	255	1	5	1	238	44	298	3.80e-97	355	339338	255	Beg	5	1970	+
motif-2-3-1	emb|CACSLI010000210.1|	92.578	256	1	5	1	238	353	608	4.91e-96	351	339338	256				+
motif-2-3-1	emb|CACSLI010000210.1|	92.941	255	1	5	1	238	661	915	3.80e-97	355	339338	255				+
motif-2-3-1	emb|CACSLI010000210.1|	92.549	255	2	5	1	238	975	1229	1.77e-95	350	339338	255				+
motif-2-3-1	emb|CACSLI010000210.1|	97.436	78	2	0	161	238	1936	2013	1.94e-30	134	339338	78				+
motif-2-3-1	emb|CACSLI010000233.1|	96.774	93	1	1	148	238	59	151	1.49e-36	154	333628	93	Beg	28	15940	+
motif-2-3-1	emb|CACSLI010000233.1|	94.872	117	2	4	1	115	208	322	2.45e-44	180	333628	115				+
motif-2-3-1	emb|CACSLI010000233.1|	96.774	93	1	1	148	238	383	475	1.49e-36	154	333628	93				+
motif-2-3-1	emb|CACSLI010000233.1|	94.872	117	2	4	1	115	532	646	2.45e-44	180	333628	115				+
motif-2-3-1	emb|CACSLI010000233.1|	96.774	93	1	1	148	238	709	801	1.49e-36	154	333628	93				+
motif-2-3-1	emb|CACSLI010000233.1|	94.017	117	3	4	1	115	858	972	1.14e-42	174	333628	115				+
motif-2-3-1	emb|CACSLI010000233.1|	96.774	93	1	1	148	238	1029	1121	1.49e-36	154	333628	93				+
motif-2-3-1	emb|CACSLI010000233.1|	94.872	117	2	4	1	115	1178	1292	2.45e-44	180	333628	115				+
motif-2-3-1	emb|CACSLI010000233.1|	96.774	93	1	1	148	238	1353	1445	1.49e-36	154	333628	93				+
motif-2-3-1	emb|CACSLI010000233.1|	94.872	117	2	4	1	115	1502	1616	2.45e-44	180	333628	115				+
motif-2-3-1	emb|CACSLI010000233.1|	96.774	93	1	1	148	238	1679	1771	1.49e-36	154	333628	93				+
motif-2-3-1	emb|CACSLI010000233.1|	94.017	117	3	4	1	115	1828	1942	1.14e-42	174	333628	115				+
motif-2-3-1	emb|CACSLI010000233.1|	96.774	93	1	1	148	238	2000	2092	1.49e-36	154	333628	93				+
motif-2-3-1	emb|CACSLI010000233.1|	94.872	117	2	4	1	115	2149	2263	2.45e-44	180	333628	115				+
motif-2-3-1	emb|CACSLI010000233.1|	96.774	93	1	1	148	238	2320	2412	1.49e-36	154	333628	93				+
motif-2-3-1	emb|CACSLI010000233.1|	94.872	117	2	4	1	115	2469	2583	2.45e-44	180	333628	115				+
motif-2-3-1	emb|CACSLI010000233.1|	94.624	93	3	1	148	238	2636	2728	3.22e-33	143	333628	93				+
motif-2-3-1	emb|CACSLI010000233.1|	94.872	78	4	0	161	238	3348	3425	4.19e-27	122	333628	78				+
motif-2-3-1	emb|CACSLI010000233.1|	94.872	78	4	0	161	238	4041	4118	4.19e-27	122	333628	78				+
motif-2-3-1	emb|CACSLI010000233.1|	94.872	78	4	0	161	238	4734	4811	4.19e-27	122	333628	78				+
motif-2-3-1	emb|CACSLI010000233.1|	94.872	78	4	0	161	238	5428	5505	4.19e-27	122	333628	78				+
motif-2-3-1	emb|CACSLI010000233.1|	94.872	78	4	0	161	238	6122	6199	4.19e-27	122	333628	78				+
motif-2-3-1	emb|CACSLI010000233.1|	94.872	78	4	0	161	238	6816	6893	4.19e-27	122	333628	78				+
motif-2-3-1	emb|CACSLI010000233.1|	94.872	78	4	0	161	238	13090	13167	4.19e-27	122	333628	78				+
motif-2-3-1	emb|CACSLI010000233.1|	94.872	78	4	0	161	238	13783	13860	4.19e-27	122	333628	78				+
motif-2-3-1	emb|CACSLI010000233.1|	94.872	78	4	0	161	238	14480	14557	4.19e-27	122	333628	78				+
motif-2-3-1	emb|CACSLI010000233.1|	96.154	78	3	0	161	238	15174	15251	9.01e-29	128	333628	78				+
motif-2-3-1	emb|CACSLI010000233.1|	100.000	74	0	0	161	234	15925	15998	1.50e-31	137	333628	74				+
motif-2-3-1	emb|CACSLI010000067.1|	100.000	78	0	0	161	238	321056	320979	8.95e-34	145	332938	-76	End	23	11910	-
motif-2-3-1	emb|CACSLI010000067.1|	100.000	78	0	0	161	238	321800	321723	8.95e-34	145	332938	-76				-
motif-2-3-1	emb|CACSLI010000067.1|	100.000	78	0	0	161	238	322547	322470	8.95e-34	145	332938	-76				-
motif-2-3-1	emb|CACSLI010000067.1|	100.000	78	0	0	161	238	323264	323187	8.95e-34	145	332938	-76				-
motif-2-3-1	emb|CACSLI010000067.1|	100.000	78	0	0	161	238	324011	323934	8.95e-34	145	332938	-76				-
motif-2-3-1	emb|CACSLI010000067.1|	100.000	78	0	0	161	238	324758	324681	8.95e-34	145	332938	-76				-
motif-2-3-1	emb|CACSLI010000067.1|	100.000	78	0	0	161	238	325505	325428	8.95e-34	145	332938	-76				-
motif-2-3-1	emb|CACSLI010000067.1|	97.436	78	2	0	161	238	326253	326176	1.94e-30	134	332938	-76				-
motif-2-3-1	emb|CACSLI010000067.1|	100.000	78	0	0	161	238	327000	326923	8.95e-34	145	332938	-76				-
motif-2-3-1	emb|CACSLI010000067.1|	100.000	78	0	0	161	238	327748	327671	8.95e-34	145	332938	-76				-
motif-2-3-1	emb|CACSLI010000067.1|	100.000	78	0	0	161	238	328496	328419	8.95e-34	145	332938	-76				-
motif-2-3-1	emb|CACSLI010000067.1|	100.000	78	0	0	161	238	329244	329167	8.95e-34	145	332938	-76				-
motif-2-3-1	emb|CACSLI010000067.1|	96.774	93	1	1	148	238	330006	329914	1.49e-36	154	332938	-91				-
motif-2-3-1	emb|CACSLI010000067.1|	96.774	93	1	1	148	238	330329	330237	1.49e-36	154	332938	-91				-
motif-2-3-1	emb|CACSLI010000067.1|	94.017	117	3	4	1	115	330494	330380	1.14e-42	174	332938	-113				-
motif-2-3-1	emb|CACSLI010000067.1|	96.774	93	1	1	148	238	330655	330563	1.49e-36	154	332938	-91				-
motif-2-3-1	emb|CACSLI010000067.1|	84.400	250	19	10	1	238	331126	330885	8.64e-59	228	332938	-240				-
motif-2-3-1	emb|CACSLI010000067.1|	84.211	247	26	9	1	238	331437	331195	8.64e-59	228	332938	-241				-
motif-2-3-1	emb|CACSLI010000067.1|	96.774	93	1	1	148	238	331598	331506	1.49e-36	154	332938	-91				-
motif-2-3-1	emb|CACSLI010000067.1|	96.774	93	1	1	148	238	331920	331828	1.49e-36	154	332938	-91				-
motif-2-3-1	emb|CACSLI010000067.1|	96.774	93	1	1	148	238	332242	332150	1.49e-36	154	332938	-91				-
motif-2-3-1	emb|CACSLI010000067.1|	96.774	93	1	1	148	238	332566	332474	1.49e-36	154	332938	-91				-
motif-2-3-1	emb|CACSLI010000067.1|	96.774	93	1	1	148	238	332888	332796	1.49e-36	154	332938	-91				-
motif-2-3-1	emb|CACSLI010000076.1|	100.000	75	0	0	161	235	320283	320209	4.16e-32	139	326924	-73	End	12	6715	-
motif-2-3-1	emb|CACSLI010000076.1|	100.000	78	0	0	161	238	320985	320908	8.95e-34	145	326924	-76				-
motif-2-3-1	emb|CACSLI010000076.1|	100.000	78	0	0	161	238	321682	321605	8.95e-34	145	326924	-76				-
motif-2-3-1	emb|CACSLI010000076.1|	100.000	78	0	0	161	238	322382	322305	8.95e-34	145	326924	-76				-
motif-2-3-1	emb|CACSLI010000076.1|	100.000	78	0	0	161	238	323087	323010	8.95e-34	145	326924	-76				-
motif-2-3-1	emb|CACSLI010000076.1|	100.000	78	0	0	161	238	323787	323710	8.95e-34	145	326924	-76				-
motif-2-3-1	emb|CACSLI010000076.1|	100.000	78	0	0	161	238	324487	324410	8.95e-34	145	326924	-76				-
motif-2-3-1	emb|CACSLI010000076.1|	100.000	78	0	0	161	238	325184	325107	8.95e-34	145	326924	-76				-
motif-2-3-1	emb|CACSLI010000076.1|	93.333	255	0	5	1	238	326058	325804	8.16e-99	361	326924	-253				-
motif-2-3-1	emb|CACSLI010000076.1|	93.333	255	0	5	1	238	326369	326115	8.16e-99	361	326924	-253				-
motif-2-3-1	emb|CACSLI010000076.1|	90.114	263	1	5	1	238	326690	326428	4.98e-86	318	326924	-261				-
motif-2-3-1	emb|CACSLI010000076.1|	86.813	182	0	2	81	238	326923	326742	6.82e-45	182	326924	-180				-
motif-2-3-1	emb|CACSLI010000086.1|	92.000	225	1	5	31	238	1	225	1.80e-80	300	316549	225	Beg	20	10641	+
motif-2-3-1	emb|CACSLI010000086.1|	92.941	255	1	5	1	238	281	535	3.80e-97	355	316549	255				+
motif-2-3-1	emb|CACSLI010000086.1|	92.941	255	1	5	1	238	589	843	3.80e-97	355	316549	255				+
motif-2-3-1	emb|CACSLI010000086.1|	92.941	255	1	5	1	238	894	1148	3.80e-97	355	316549	255				+
motif-2-3-1	emb|CACSLI010000086.1|	92.941	255	1	5	1	238	1203	1457	3.80e-97	355	316549	255				+
motif-2-3-1	emb|CACSLI010000086.1|	92.941	255	1	5	1	238	1502	1756	3.80e-97	355	316549	255				+
motif-2-3-1	emb|CACSLI010000086.1|	92.941	255	1	5	1	238	1809	2063	3.80e-97	355	316549	255				+
motif-2-3-1	emb|CACSLI010000086.1|	92.941	255	1	5	1	238	2116	2370	3.80e-97	355	316549	255				+
motif-2-3-1	emb|CACSLI010000086.1|	92.941	255	1	5	1	238	2424	2678	3.80e-97	355	316549	255				+
motif-2-3-1	emb|CACSLI010000086.1|	92.941	255	1	5	1	238	2732	2986	3.80e-97	355	316549	255				+
motif-2-3-1	emb|CACSLI010000086.1|	92.941	255	1	5	1	238	3041	3295	3.80e-97	355	316549	255				+
motif-2-3-1	emb|CACSLI010000086.1|	92.941	255	1	5	1	238	3342	3596	3.80e-97	355	316549	255				+
motif-2-3-1	emb|CACSLI010000086.1|	92.941	255	1	5	1	238	3649	3903	3.80e-97	355	316549	255				+
motif-2-3-1	emb|CACSLI010000086.1|	92.941	255	1	5	1	238	3956	4210	3.80e-97	355	316549	255				+
motif-2-3-1	emb|CACSLI010000086.1|	92.857	252	1	5	1	235	4256	4507	1.77e-95	350	316549	252				+
motif-2-3-1	emb|CACSLI010000086.1|	96.809	94	1	1	147	238	9342	9435	4.13e-37	156	316549	94				+
motif-2-3-1	emb|CACSLI010000086.1|	92.941	255	1	5	1	238	9479	9733	3.80e-97	355	316549	255				+
motif-2-3-1	emb|CACSLI010000086.1|	92.941	255	1	5	1	238	9788	10042	3.80e-97	355	316549	255				+
motif-2-3-1	emb|CACSLI010000086.1|	92.578	256	1	5	1	238	10094	10349	4.91e-96	351	316549	256				+
motif-2-3-1	emb|CACSLI010000086.1|	92.857	252	1	5	1	235	10390	10641	1.77e-95	350	316549	252				+
motif-2-3-1	emb|CACSLI010000031.1|	91.628	215	1	5	41	238	1	215	6.54e-75	281	274398	215	Beg	22	8735	+
motif-2-3-1	emb|CACSLI010000031.1|	92.578	256	1	6	1	238	266	521	4.91e-96	351	274398	256				+
motif-2-3-1	emb|CACSLI010000031.1|	92.549	255	2	5	1	238	574	828	1.77e-95	350	274398	255				+
motif-2-3-1	emb|CACSLI010000031.1|	92.578	256	1	5	1	238	887	1142	4.91e-96	351	274398	256				+
motif-2-3-1	emb|CACSLI010000031.1|	92.941	255	1	5	1	238	1194	1448	3.80e-97	355	274398	255				+
motif-2-3-1	emb|CACSLI010000031.1|	92.218	257	1	5	1	238	1504	1760	2.28e-94	346	274398	257				+
motif-2-3-1	emb|CACSLI010000031.1|	92.549	255	2	5	1	238	1810	2064	1.77e-95	350	274398	255				+
motif-2-3-1	emb|CACSLI010000031.1|	92.941	255	1	5	1	238	2116	2370	3.80e-97	355	274398	255				+
motif-2-3-1	emb|CACSLI010000031.1|	92.549	255	2	5	1	238	2421	2675	1.77e-95	350	274398	255				+
motif-2-3-1	emb|CACSLI010000031.1|	92.578	256	1	5	1	238	2727	2982	4.91e-96	351	274398	256				+
motif-2-3-1	emb|CACSLI010000031.1|	92.941	255	1	5	1	238	3033	3287	3.80e-97	355	274398	255				+
motif-2-3-1	emb|CACSLI010000031.1|	92.126	254	1	5	1	235	3344	3597	1.06e-92	340	274398	254				+
motif-2-3-1	emb|CACSLI010000031.1|	92.941	255	1	5	1	238	3659	3913	3.80e-97	355	274398	255				+
motif-2-3-1	emb|CACSLI010000031.1|	92.941	255	1	5	1	238	3967	4221	3.80e-97	355	274398	255				+
motif-2-3-1	emb|CACSLI010000031.1|	92.941	255	1	5	1	238	4279	4533	3.80e-97	355	274398	255				+
motif-2-3-1	emb|CACSLI010000031.1|	92.549	255	2	5	1	238	4593	4847	1.77e-95	350	274398	255				+
motif-2-3-1	emb|CACSLI010000031.1|	91.473	258	2	5	1	238	4898	5155	1.38e-91	337	274398	258				+
motif-2-3-1	emb|CACSLI010000031.1|	98.718	78	1	0	161	238	5895	5972	4.16e-32	139	274398	78				+
motif-2-3-1	emb|CACSLI010000031.1|	92.913	254	2	4	1	238	6024	6277	3.80e-97	355	274398	254				+
motif-2-3-1	emb|CACSLI010000031.1|	98.718	78	1	0	161	238	7024	7101	4.16e-32	139	274398	78				+
motif-2-3-1	emb|CACSLI010000031.1|	98.718	78	1	0	161	238	7848	7925	4.16e-32	139	274398	78				+
motif-2-3-1	emb|CACSLI010000031.1|	98.592	71	1	0	161	231	8665	8735	3.24e-28	126	274398	71				+
motif-2-3-1	emb|CACSLI010000193.1|	89.474	190	0	4	68	238	1	189	4.02e-57	222	214437	189	Beg	15	6086	+
motif-2-3-1	emb|CACSLI010000193.1|	91.473	258	0	9	1	238	244	499	4.95e-91	335	214437	256				+
motif-2-3-1	emb|CACSLI010000193.1|	93.333	255	0	5	1	238	557	811	8.16e-99	361	214437	255				+
motif-2-3-1	emb|CACSLI010000193.1|	92.969	256	0	5	1	238	868	1123	1.06e-97	357	214437	256				+
motif-2-3-1	emb|CACSLI010000193.1|	96.774	93	1	1	148	238	1324	1416	1.49e-36	154	214437	93				+
motif-2-3-1	emb|CACSLI010000193.1|	92.969	256	0	5	1	238	1477	1732	1.06e-97	357	214437	256				+
motif-2-3-1	emb|CACSLI010000193.1|	92.969	256	0	5	1	238	1788	2043	1.06e-97	357	214437	256				+
motif-2-3-1	emb|CACSLI010000193.1|	92.969	256	0	5	1	238	2105	2360	1.06e-97	357	214437	256				+
motif-2-3-1	emb|CACSLI010000193.1|	92.607	257	0	6	1	238	2420	2676	4.91e-96	351	214437	257				+
motif-2-3-1	emb|CACSLI010000193.1|	95.699	93	2	1	148	238	2876	2968	6.92e-35	148	214437	93				+
motif-2-3-1	emb|CACSLI010000193.1|	100.000	78	0	0	161	238	3751	3828	8.95e-34	145	214437	78				+
motif-2-3-1	emb|CACSLI010000193.1|	91.188	261	0	5	1	238	3886	4146	1.78e-90	333	214437	261				+
motif-2-3-1	emb|CACSLI010000193.1|	96.774	93	1	1	148	238	4347	4439	1.49e-36	154	214437	93				+
motif-2-3-1	emb|CACSLI010000193.1|	100.000	78	0	0	161	238	5225	5302	8.95e-34	145	214437	78				+
motif-2-3-1	emb|CACSLI010000193.1|	100.000	69	0	0	161	229	6086	6154	9.01e-29	128	214437	69				+
motif-2-3-1	emb|CACSLI010000322.1|	100.000	74	0	0	161	234	178143	178070	1.50e-31	137	183626	-72	End	8	5557	-
motif-2-3-1	emb|CACSLI010000322.1|	100.000	78	0	0	161	238	178947	178870	8.95e-34	145	183626	-76				-
motif-2-3-1	emb|CACSLI010000322.1|	100.000	78	0	0	161	238	179758	179681	8.95e-34	145	183626	-76				-
motif-2-3-1	emb|CACSLI010000322.1|	100.000	78	0	0	161	238	180474	180397	8.95e-34	145	183626	-76				-
motif-2-3-1	emb|CACSLI010000322.1|	97.436	78	2	0	161	238	181283	181206	1.94e-30	134	183626	-76				-
motif-2-3-1	emb|CACSLI010000322.1|	100.000	80	0	0	159	238	182085	182006	6.92e-35	148	183626	-78				-
motif-2-3-1	emb|CACSLI010000322.1|	100.000	78	0	0	161	238	182804	182727	8.95e-34	145	183626	-76				-
motif-2-3-1	emb|CACSLI010000322.1|	96.774	93	1	2	148	238	183626	183534	1.49e-36	154	183626	-91				-
motif-2-3-1	emb|CACSLI010000100.1|	100.000	68	0	0	161	228	169741	169674	3.24e-28	126	172747	-66	End	7	3026	- and 3 +
motif-2-3-1	emb|CACSLI010000100.1|	100.000	78	0	0	161	238	170289	170212	8.95e-34	145	172747	-76				-
motif-2-3-1	emb|CACSLI010000100.1|	100.000	78	0	0	161	238	170834	170757	8.95e-34	145	172747	-76				-
motif-2-3-1	emb|CACSLI010000100.1|	96.774	93	1	1	148	238	171448	171356	1.49e-36	154	172747	-91				-
motif-2-3-1	emb|CACSLI010000100.1|	100.000	78	0	0	161	238	171476	171553	8.95e-34	145	172747	78				+
motif-2-3-1	emb|CACSLI010000100.1|	100.000	78	0	0	161	238	172077	172154	8.95e-34	145	172747	78				+
motif-2-3-1	emb|CACSLI010000100.1|	100.000	78	0	0	161	238	172622	172699	8.95e-34	145	172747	78				+
motif-2-3-1	emb|CACSLI010000312.1|	100.000	71	0	0	161	231	128266	128196	6.96e-30	132	133764	-69	End (3 kb from)	5	2449	-
motif-2-3-1	emb|CACSLI010000312.1|	96.591	88	2	1	152	238	128880	128793	8.95e-34	145	133764	-86				-
motif-2-3-1	emb|CACSLI010000312.1|	96.591	88	2	1	152	238	129460	129373	8.95e-34	145	133764	-86				-
motif-2-3-1	emb|CACSLI010000312.1|	96.591	88	2	1	152	238	130039	129952	8.95e-34	145	133764	-86				-
motif-2-3-1	emb|CACSLI010000312.1|	96.591	88	2	1	152	238	130644	130557	8.95e-34	145	133764	-86				-
motif-2-3-1	emb|CACSLI010000083.1|	89.020	255	0	4	1	238	50	293	1.09e-77	291	95147	244	Beg	15	5444	+
motif-2-3-1	emb|CACSLI010000083.1|	89.811	265	0	7	1	238	354	618	6.44e-85	315	95147	265				+
motif-2-3-1	emb|CACSLI010000083.1|	84.000	250	24	8	1	238	752	997	3.11e-58	226	95147	246				+
motif-2-3-1	emb|CACSLI010000083.1|	93.333	255	0	5	1	238	1131	1385	8.16e-99	361	95147	255				+
motif-2-3-1	emb|CACSLI010000083.1|	93.333	255	0	5	1	238	1436	1690	8.16e-99	361	95147	255				+
motif-2-3-1	emb|CACSLI010000083.1|	92.607	257	0	6	1	238	1750	2006	4.91e-96	351	95147	257				+
motif-2-3-1	emb|CACSLI010000083.1|	93.333	255	0	5	1	238	2057	2311	8.16e-99	361	95147	255				+
motif-2-3-1	emb|CACSLI010000083.1|	93.333	255	0	5	1	238	2370	2624	8.16e-99	361	95147	255				+
motif-2-3-1	emb|CACSLI010000083.1|	96.774	93	1	1	148	238	2928	3020	1.49e-36	154	95147	93				+
motif-2-3-1	emb|CACSLI010000083.1|	93.333	255	0	5	1	238	3154	3408	8.16e-99	361	95147	255				+
motif-2-3-1	emb|CACSLI010000083.1|	93.333	255	0	5	1	238	3458	3712	8.16e-99	361	95147	255				+
motif-2-3-1	emb|CACSLI010000083.1|	93.333	255	0	5	1	238	3772	4026	8.16e-99	361	95147	255				+
motif-2-3-1	emb|CACSLI010000083.1|	100.000	78	0	0	161	238	4630	4707	8.95e-34	145	95147	78				+
motif-2-3-1	emb|CACSLI010000083.1|	93.701	254	0	4	1	238	4766	5019	1.75e-100	366	95147	254				+
motif-2-3-1	emb|CACSLI010000083.1|	100.000	74	0	0	161	234	5420	5493	1.50e-31	137	95147	74				+
motif-2-3-1	emb|CACSLI010000252.1|	93.333	255	0	5	1	238	114	368	8.16e-99	361	46683	255	Beg	2	878	+
motif-2-3-1	emb|CACSLI010000252.1|	96.591	88	2	1	152	238	904	991	8.95e-34	145	46683	88				+
motif-2-3-1	emb|CACSLI010000172.1|	87.413	143	4	4	110	238	1	143	5.35e-36	152	29929	143	Beg	50	19451	+
motif-2-3-1	emb|CACSLI010000172.1|	100.000	78	0	0	161	238	700	777	8.95e-34	145	29929	78				+
motif-2-3-1	emb|CACSLI010000172.1|	93.307	254	1	4	1	238	826	1079	8.16e-99	361	29929	254				+
motif-2-3-1	emb|CACSLI010000172.1|	92.520	254	3	4	1	238	1135	1388	1.77e-95	350	29929	254				+
motif-2-3-1	emb|CACSLI010000172.1|	93.307	254	1	4	1	238	1437	1690	8.16e-99	361	29929	254				+
motif-2-3-1	emb|CACSLI010000172.1|	93.307	254	1	4	1	238	1744	1997	8.16e-99	361	29929	254				+
motif-2-3-1	emb|CACSLI010000172.1|	92.520	254	3	4	1	238	2055	2308	1.77e-95	350	29929	254				+
motif-2-3-1	emb|CACSLI010000172.1|	93.307	254	1	4	1	238	2357	2610	8.16e-99	361	29929	254				+
motif-2-3-1	emb|CACSLI010000172.1|	92.549	255	2	5	1	238	2668	2922	1.77e-95	350	29929	255				+
motif-2-3-1	emb|CACSLI010000172.1|	100.000	78	0	0	161	238	3477	3554	8.95e-34	145	29929	78				+
motif-2-3-1	emb|CACSLI010000172.1|	93.307	254	1	4	1	238	3603	3856	8.16e-99	361	29929	254				+
motif-2-3-1	emb|CACSLI010000172.1|	93.307	254	1	4	1	238	3910	4163	8.16e-99	361	29929	254				+
motif-2-3-1	emb|CACSLI010000172.1|	92.520	254	3	4	1	238	4221	4474	1.77e-95	350	29929	254				+
motif-2-3-1	emb|CACSLI010000172.1|	93.307	254	1	4	1	238	4524	4777	8.16e-99	361	29929	254				+
motif-2-3-1	emb|CACSLI010000172.1|	93.307	254	1	4	1	238	4829	5082	8.16e-99	361	29929	254				+
motif-2-3-1	emb|CACSLI010000172.1|	93.307	254	1	4	1	238	5134	5387	8.16e-99	361	29929	254				+
motif-2-3-1	emb|CACSLI010000172.1|	93.307	254	1	4	1	238	5439	5692	8.16e-99	361	29929	254				+
motif-2-3-1	emb|CACSLI010000172.1|	93.307	254	1	4	1	238	5745	5998	8.16e-99	361	29929	254				+
motif-2-3-1	emb|CACSLI010000172.1|	92.941	255	1	5	1	238	6056	6310	3.80e-97	355	29929	255				+
motif-2-3-1	emb|CACSLI010000172.1|	93.307	254	1	4	1	238	6361	6614	8.16e-99	361	29929	254				+
motif-2-3-1	emb|CACSLI010000172.1|	93.307	254	1	4	1	238	6667	6920	8.16e-99	361	29929	254				+
motif-2-3-1	emb|CACSLI010000172.1|	93.307	254	1	4	1	238	6970	7223	8.16e-99	361	29929	254				+
motif-2-3-1	emb|CACSLI010000172.1|	92.969	256	0	6	1	238	7275	7530	1.06e-97	357	29929	256				+
motif-2-3-1	emb|CACSLI010000172.1|	92.549	255	2	5	1	238	7583	7837	1.77e-95	350	29929	255				+
motif-2-3-1	emb|CACSLI010000172.1|	100.000	78	0	0	161	238	8391	8468	8.95e-34	145	29929	78				+
motif-2-3-1	emb|CACSLI010000172.1|	92.549	255	2	5	1	238	8526	8780	1.77e-95	350	29929	255				+
motif-2-3-1	emb|CACSLI010000172.1|	100.000	78	0	0	161	238	9337	9414	8.95e-34	145	29929	78				+
motif-2-3-1	emb|CACSLI010000172.1|	93.701	254	0	4	1	238	9473	9726	1.75e-100	366	29929	254				+
motif-2-3-1	emb|CACSLI010000172.1|	93.307	254	1	4	1	238	9775	10028	8.16e-99	361	29929	254				+
motif-2-3-1	emb|CACSLI010000172.1|	92.520	254	3	4	1	238	10086	10339	1.77e-95	350	29929	254				+
motif-2-3-1	emb|CACSLI010000172.1|	92.549	255	2	5	1	238	10394	10648	1.77e-95	350	29929	255				+
motif-2-3-1	emb|CACSLI010000172.1|	100.000	78	0	0	161	238	11204	11281	8.95e-34	145	29929	78				+
motif-2-3-1	emb|CACSLI010000172.1|	93.333	255	0	5	1	238	11343	11597	8.16e-99	361	29929	255				+
motif-2-3-1	emb|CACSLI010000172.1|	92.549	255	2	5	1	238	11647	11901	1.77e-95	350	29929	255				+
motif-2-3-1	emb|CACSLI010000172.1|	100.000	78	0	0	161	238	12457	12534	8.95e-34	145	29929	78				+
motif-2-3-1	emb|CACSLI010000172.1|	92.549	255	2	5	1	238	12583	12837	1.77e-95	350	29929	255				+
motif-2-3-1	emb|CACSLI010000172.1|	100.000	78	0	0	161	238	13393	13470	8.95e-34	145	29929	78				+
motif-2-3-1	emb|CACSLI010000172.1|	92.913	254	2	4	1	238	13525	13778	3.80e-97	355	29929	254				+
motif-2-3-1	emb|CACSLI010000172.1|	100.000	78	0	0	161	238	14336	14413	8.95e-34	145	29929	78				+
motif-2-3-1	emb|CACSLI010000172.1|	92.913	254	2	4	1	238	14470	14723	3.80e-97	355	29929	254				+
motif-2-3-1	emb|CACSLI010000172.1|	100.000	78	0	0	161	238	15279	15356	8.95e-34	145	29929	78				+
motif-2-3-1	emb|CACSLI010000172.1|	92.549	255	2	5	1	238	15414	15668	1.77e-95	350	29929	255				+
motif-2-3-1	emb|CACSLI010000172.1|	100.000	78	0	0	161	238	16224	16301	8.95e-34	145	29929	78				+
motif-2-3-1	emb|CACSLI010000172.1|	92.549	255	2	5	1	238	16360	16614	1.77e-95	350	29929	255				+
motif-2-3-1	emb|CACSLI010000172.1|	100.000	78	0	0	161	238	17172	17249	8.95e-34	145	29929	78				+
motif-2-3-1	emb|CACSLI010000172.1|	92.913	254	2	4	1	238	17303	17556	3.80e-97	355	29929	254				+
motif-2-3-1	emb|CACSLI010000172.1|	100.000	78	0	0	161	238	18113	18190	8.95e-34	145	29929	78				+
motif-2-3-1	emb|CACSLI010000172.1|	92.549	255	2	5	1	238	18250	18504	1.77e-95	350	29929	255				+
motif-2-3-1	emb|CACSLI010000172.1|	100.000	78	0	0	161	238	19060	19137	8.95e-34	145	29929	78				+
motif-2-3-1	emb|CACSLI010000172.1|	92.549	255	2	5	1	238	19197	19451	1.77e-95	350	29929	255				+
motif-2-3-1	emb|CACSLI010000075.1|	92.913	254	2	4	1	238	89	342	3.80e-97	355	22018	254	Beg-End (full)	57	21930	+
motif-2-3-1	emb|CACSLI010000075.1|	92.913	254	2	4	1	238	476	729	3.80e-97	355	22018	254				+
motif-2-3-1	emb|CACSLI010000075.1|	92.913	254	2	4	1	238	863	1116	3.80e-97	355	22018	254				+
motif-2-3-1	emb|CACSLI010000075.1|	92.913	254	2	4	1	238	1250	1503	3.80e-97	355	22018	254				+
motif-2-3-1	emb|CACSLI010000075.1|	92.913	254	2	4	1	238	1637	1890	3.80e-97	355	22018	254				+
motif-2-3-1	emb|CACSLI010000075.1|	92.913	254	2	4	1	238	2024	2277	3.80e-97	355	22018	254				+
motif-2-3-1	emb|CACSLI010000075.1|	92.913	254	2	4	1	238	2411	2664	3.80e-97	355	22018	254				+
motif-2-3-1	emb|CACSLI010000075.1|	92.913	254	2	4	1	238	2798	3051	3.80e-97	355	22018	254				+
motif-2-3-1	emb|CACSLI010000075.1|	92.913	254	2	4	1	238	3185	3438	3.80e-97	355	22018	254				+
motif-2-3-1	emb|CACSLI010000075.1|	92.913	254	2	4	1	238	3572	3825	3.80e-97	355	22018	254				+
motif-2-3-1	emb|CACSLI010000075.1|	92.913	254	2	4	1	238	3959	4212	3.80e-97	355	22018	254				+
motif-2-3-1	emb|CACSLI010000075.1|	92.913	254	2	4	1	238	4346	4599	3.80e-97	355	22018	254				+
motif-2-3-1	emb|CACSLI010000075.1|	92.913	254	2	4	1	238	4733	4986	3.80e-97	355	22018	254				+
motif-2-3-1	emb|CACSLI010000075.1|	92.913	254	2	4	1	238	5120	5373	3.80e-97	355	22018	254				+
motif-2-3-1	emb|CACSLI010000075.1|	92.549	255	2	5	1	238	5507	5761	1.77e-95	350	22018	255				+
motif-2-3-1	emb|CACSLI010000075.1|	92.913	254	2	4	1	238	5895	6148	3.80e-97	355	22018	254				+
motif-2-3-1	emb|CACSLI010000075.1|	92.913	254	2	4	1	238	6282	6535	3.80e-97	355	22018	254				+
motif-2-3-1	emb|CACSLI010000075.1|	92.549	255	2	5	1	238	6669	6923	1.77e-95	350	22018	255				+
motif-2-3-1	emb|CACSLI010000075.1|	92.549	255	2	5	1	238	7057	7311	1.77e-95	350	22018	255				+
motif-2-3-1	emb|CACSLI010000075.1|	92.913	254	2	4	1	238	7445	7698	3.80e-97	355	22018	254				+
motif-2-3-1	emb|CACSLI010000075.1|	92.913	254	2	4	1	238	7832	8085	3.80e-97	355	22018	254				+
motif-2-3-1	emb|CACSLI010000075.1|	92.549	255	2	5	1	238	8219	8473	1.77e-95	350	22018	255				+
motif-2-3-1	emb|CACSLI010000075.1|	92.913	254	2	4	1	238	8607	8860	3.80e-97	355	22018	254				+
motif-2-3-1	emb|CACSLI010000075.1|	92.913	254	2	4	1	238	8994	9247	3.80e-97	355	22018	254				+
motif-2-3-1	emb|CACSLI010000075.1|	92.913	254	2	4	1	238	9381	9634	3.80e-97	355	22018	254				+
motif-2-3-1	emb|CACSLI010000075.1|	92.913	254	2	4	1	238	9768	10021	3.80e-97	355	22018	254				+
motif-2-3-1	emb|CACSLI010000075.1|	92.913	254	2	4	1	238	10155	10408	3.80e-97	355	22018	254				+
motif-2-3-1	emb|CACSLI010000075.1|	92.913	254	2	4	1	238	10542	10795	3.80e-97	355	22018	254				+
motif-2-3-1	emb|CACSLI010000075.1|	92.913	254	2	4	1	238	10929	11182	3.80e-97	355	22018	254				+
motif-2-3-1	emb|CACSLI010000075.1|	92.913	254	2	4	1	238	11316	11569	3.80e-97	355	22018	254				+
motif-2-3-1	emb|CACSLI010000075.1|	92.913	254	2	4	1	238	11703	11956	3.80e-97	355	22018	254				+
motif-2-3-1	emb|CACSLI010000075.1|	92.913	254	2	4	1	238	12090	12343	3.80e-97	355	22018	254				+
motif-2-3-1	emb|CACSLI010000075.1|	92.913	254	2	4	1	238	12477	12730	3.80e-97	355	22018	254				+
motif-2-3-1	emb|CACSLI010000075.1|	92.913	254	2	4	1	238	12864	13117	3.80e-97	355	22018	254				+
motif-2-3-1	emb|CACSLI010000075.1|	92.913	254	2	4	1	238	13251	13504	3.80e-97	355	22018	254				+
motif-2-3-1	emb|CACSLI010000075.1|	92.913	254	2	4	1	238	13638	13891	3.80e-97	355	22018	254				+
motif-2-3-1	emb|CACSLI010000075.1|	92.913	254	2	4	1	238	14025	14278	3.80e-97	355	22018	254				+
motif-2-3-1	emb|CACSLI010000075.1|	92.913	254	2	4	1	238	14412	14665	3.80e-97	355	22018	254				+
motif-2-3-1	emb|CACSLI010000075.1|	90.196	255	8	7	1	238	14799	15053	1.79e-85	316	22018	255				+
motif-2-3-1	emb|CACSLI010000075.1|	92.913	254	2	4	1	238	15187	15440	3.80e-97	355	22018	254				+
motif-2-3-1	emb|CACSLI010000075.1|	92.913	254	2	4	1	238	15574	15827	3.80e-97	355	22018	254				+
motif-2-3-1	emb|CACSLI010000075.1|	92.913	254	2	4	1	238	15961	16214	3.80e-97	355	22018	254				+
motif-2-3-1	emb|CACSLI010000075.1|	92.913	254	2	4	1	238	16348	16601	3.80e-97	355	22018	254				+
motif-2-3-1	emb|CACSLI010000075.1|	92.913	254	2	4	1	238	16735	16988	3.80e-97	355	22018	254				+
motif-2-3-1	emb|CACSLI010000075.1|	92.913	254	2	4	1	238	17122	17375	3.80e-97	355	22018	254				+
motif-2-3-1	emb|CACSLI010000075.1|	92.913	254	2	4	1	238	17509	17762	3.80e-97	355	22018	254				+
motif-2-3-1	emb|CACSLI010000075.1|	92.913	254	2	4	1	238	17896	18149	3.80e-97	355	22018	254				+
motif-2-3-1	emb|CACSLI010000075.1|	92.913	254	2	4	1	238	18283	18536	3.80e-97	355	22018	254				+
motif-2-3-1	emb|CACSLI010000075.1|	92.913	254	2	4	1	238	18670	18923	3.80e-97	355	22018	254				+
motif-2-3-1	emb|CACSLI010000075.1|	92.913	254	2	4	1	238	19057	19310	3.80e-97	355	22018	254				+
motif-2-3-1	emb|CACSLI010000075.1|	92.913	254	2	4	1	238	19444	19697	3.80e-97	355	22018	254				+
motif-2-3-1	emb|CACSLI010000075.1|	92.913	254	2	4	1	238	19831	20084	3.80e-97	355	22018	254				+
motif-2-3-1	emb|CACSLI010000075.1|	92.913	254	2	4	1	238	20218	20471	3.80e-97	355	22018	254				+
motif-2-3-1	emb|CACSLI010000075.1|	92.913	254	2	4	1	238	20605	20858	3.80e-97	355	22018	254				+
motif-2-3-1	emb|CACSLI010000075.1|	92.913	254	2	4	1	238	20992	21245	3.80e-97	355	22018	254				+
motif-2-3-1	emb|CACSLI010000075.1|	92.913	254	2	4	1	238	21379	21632	3.80e-97	355	22018	254				+
motif-2-3-1	emb|CACSLI010000075.1|	92.885	253	2	4	1	237	21766	22018	1.37e-96	353	22018	253				+
motif-2-3-1	emb|CACSLI010000004.1|	96.154	78	2	1	161	238	382	306	3.24e-28	126	10689	-75	Beg-End (full)	22	10384	-
motif-2-3-1	emb|CACSLI010000004.1|	97.436	78	2	0	161	238	1176	1099	1.94e-30	134	10689	-76				-
motif-2-3-1	emb|CACSLI010000004.1|	97.436	78	2	0	161	238	1963	1886	1.94e-30	134	10689	-76				-
motif-2-3-1	emb|CACSLI010000004.1|	97.436	78	2	0	161	238	2750	2673	1.94e-30	134	10689	-76				-
motif-2-3-1	emb|CACSLI010000004.1|	100.000	78	0	0	161	238	3537	3460	8.95e-34	145	10689	-76				-
motif-2-3-1	emb|CACSLI010000004.1|	97.436	78	2	0	161	238	4326	4249	1.94e-30	134	10689	-76				-
motif-2-3-1	emb|CACSLI010000004.1|	97.436	78	2	0	161	238	5115	5038	1.94e-30	134	10689	-76				-
motif-2-3-1	emb|CACSLI010000004.1|	92.549	255	2	5	1	238	6082	5828	1.77e-95	350	10689	-253				-
motif-2-3-1	emb|CACSLI010000004.1|	92.941	255	1	5	1	238	6390	6136	3.80e-97	355	10689	-253				-
motif-2-3-1	emb|CACSLI010000004.1|	92.941	255	1	5	1	238	6697	6443	3.80e-97	355	10689	-253				-
motif-2-3-1	emb|CACSLI010000004.1|	92.941	255	1	5	1	238	7005	6751	3.80e-97	355	10689	-253				-
motif-2-3-1	emb|CACSLI010000004.1|	92.941	255	1	5	1	238	7313	7059	3.80e-97	355	10689	-253				-
motif-2-3-1	emb|CACSLI010000004.1|	92.941	255	1	5	1	238	7621	7367	3.80e-97	355	10689	-253				-
motif-2-3-1	emb|CACSLI010000004.1|	92.941	255	1	5	1	238	7928	7674	3.80e-97	355	10689	-253				-
motif-2-3-1	emb|CACSLI010000004.1|	92.941	255	1	5	1	238	8235	7981	3.80e-97	355	10689	-253				-
motif-2-3-1	emb|CACSLI010000004.1|	92.941	255	1	5	1	238	8542	8288	3.80e-97	355	10689	-253				-
motif-2-3-1	emb|CACSLI010000004.1|	92.941	255	1	5	1	238	8849	8595	3.80e-97	355	10689	-253				-
motif-2-3-1	emb|CACSLI010000004.1|	92.941	255	1	5	1	238	9158	8904	3.80e-97	355	10689	-253				-
motif-2-3-1	emb|CACSLI010000004.1|	92.578	256	1	5	1	238	9467	9212	4.91e-96	351	10689	-254				-
motif-2-3-1	emb|CACSLI010000004.1|	92.941	255	1	5	1	238	9775	9521	3.80e-97	355	10689	-253				-
motif-2-3-1	emb|CACSLI010000004.1|	92.941	255	1	5	1	238	10083	9829	3.80e-97	355	10689	-253				-
motif-2-3-1	emb|CACSLI010000004.1|	84.091	220	3	12	45	238	10689	10476	1.90e-45	183	10689	-212				-
