# Supplementary material for: Unzipped genome assemblies of polyploid root-knot nematodes reveal unusual and clade-specific telomeric repeats
Source: Nat Commun. 2024 Feb 5;15:773. doi: 10.1038/s41467-024-44914-y (PMC10844300; doi:10.1038/s41467-024-44914-y)
Supplement: Supplementary file 11 — Supplementary Data 8 [file 41467_2024_44914_MOESM11_ESM.xlsx]

## Sheet: Summary
Transcript	Isoform	Stage	Motif	Match	Length	Coverage (%)	Id (%)	No. exons	Intron length	Loc
TRINITY_DN14126_c7_g1	TRINITY_DN14126_c7_g1_i2	J3	2	N	N/A	N/A	N/A	N/A	N/A	N/A
	TRINITY_DN14126_c7_g1_i4	J3	2	N	N/A	N/A	N/A	N/A	N/A	N/A
TRINITY_DN14210	TRINITY_DN14210_c1_g1_i7	J3	1	Y	227	55.9	98.4	1		Minc_v4_shac_contig_46:615,437..615,309 (-129 bp)
TRINITY_DN15520_c4_g1	TRINITY_DN15520_c4_g1_i1	J3	3	Y	252	100	97.6	1		Minc_v4_shac_contig_32:1,114..1,363 (250 bp)
TRINITY_DN15520_c9_g1	TRINITY_DN15520_c9_g1_i1	J3	3	Y	214	95.3	96.1	1		Minc_v4_shac_contig_24:23..226 (204 bp)
TRINITY_DN17505_c7_g2	TRINITY_DN17505_c7_g2_i1	W	2,3	Y	397	100	99.7	3	7,658|1221	Minc_v4_shac_contig_281:9,968..693 (-9276 bp)
	TRINITY_DN17505_c7_g2_i10	W	2	Y	329	91.5	99.3	2	838	Minc_v4_shac_contig_270:33,724..34,862 (1139 bp)
	TRINITY_DN17505_c7_g2_i11	W	2	Y	250	86.8	94.2	1		Minc_v4_shac_contig_54:7,860..8,084 (225 bp)
	TRINITY_DN17505_c7_g2_i12	W	2	Y	219	87.2	92.6	1		Minc_v4_shac_contig_20:2,422,389..2,422,188 (-202 bp)
	TRINITY_DN17505_c7_g2_i13	W	2	Y	240	95.4	93.8	1		Minc_v4_shac_contig_74:916,614..916,375 (-240 bp)
	TRINITY_DN17505_c7_g2_i14	W	2	Y	319	93.4	88.5	1		Minc_v4_shac_contig_197:91,931..91,601 (-331 bp)
	TRINITY_DN17505_c7_g2_i15	W	2,3	Y	311	100	94.4	3	330|330	Minc_v4_shac_contig_20:2,422,719..2,421,738 (-982 bp)
	TRINITY_DN17505_c7_g2_i16	W	2	Y	228	88.6	93	1		Minc_v4_shac_contig_74:916,945..916,733 (-213 bp)
	TRINITY_DN17505_c7_g2_i3	W	2	Y	764	48.3	99.1	7	1,244|1,452,864|492|788|3,159|784	Minc_v4_shac_contig_48:1,574,040..114,378 (-1459663 bp)
	TRINITY_DN17505_c7_g2_i4	W	2	Y	219	92.7	91.2	1		Minc_v4_shac_contig_20:2,422,389..2,422,175 (-215 bp)
	TRINITY_DN17505_c7_g2_i6	W	1	Y	210	85.2	99.4	1		Minc_v4_shac_contig_48:1,567,605..1,567,427 (-179 bp)
	TRINITY_DN17505_c7_g2_i9	W	2	Y	261	55.6	100	1		Minc_v4_shac_contig_49:1,562,679..1,562,535 (-145 bp)
TRINITY_DN18544_c2_g2	TRINITY_DN18544_c2_g2_i1	J3	2	Y	203	87.7	99.4	1		Minc_v4_shac_contig_54:9,228..9,405 (178 bp)
	TRINITY_DN18544_c2_g2_i3	J3	2	Y	229	66.4	100	1		Minc_v4_shac_contig_54:9,254..9,405 (152 bp)
TRINITY_DN19962_c4_g3	TRINITY_DN19962_c4_g3_i1	F	1	Y	204	100	98	2	16168	Minc_v4_shac_contig_20:2,416,360..2,432,731 (16372 bp)
	TRINITY_DN19962_c4_g3_i2	F	1	Y	254	86.6	91.9	1		Minc_v4_shac_contig_132:288,404..288,618 (215 bp)
	TRINITY_DN19962_c4_g3_i3	F	1	Y	286	100	94.4	1		Minc_v4_shac_contig_6:3,370,780..3,371,060 (281 bp)
TRINITY_DN21214_c4_g1	TRINITY_DN21214_c4_g1_i2	W	1	Y	219	100	95.5	2	1040	Minc_v4_shac_contig_46:11,413..12,674 (1262 bp)
	TRINITY_DN21214_c4_g1_i5	W	1	Y	209	93.3	98.5	1		Minc_v4_shac_contig_115:350,022..349,828 (-195 bp)
	TRINITY_DN21214_c4_g1_i8	W	1	Y	222	100	97.8	1		Minc_v4_shac_contig_46:12,450..12,674 (225 bp)
TRINITY_DN23222_c6_g3	TRINITY_DN23222_c6_g3_i6	W	3	Y	339	80.2	94.3	1		Minc_v4_shac_contig_53:122,615..122,344 (-272 bp)
TRINITY_DN23714_c4_g4	TRINITY_DN23714_c4_g4_i1	W	3	N	N/A	N/A	N/A	N/A	N/A	N/A
TRINITY_DN27757_c5_g1	TRINITY_DN27757_c5_g1_i1	J2	1	Y	213	95.8	99	1		Minc_v4_shac_contig_57:23,521..23,724 (204 bp)
	TRINITY_DN27757_c5_g1_i4	J2	1	Y	226	95.6	98.1	1		Minc_v4_shac_contig_39:1,798,128..1,797,913 (-216 bp)
TRINITY_DN28567_c4_g1	TRINITY_DN28567_c4_g1_i2	J2	1	Y	430	21.2	96.7	1		Minc_v4_shac_contig_288:7,878..7,788 (-91 bp)
TRINITY_DN31310_c1_g6	TRINITY_DN31310_c1_g6_i1	J2	3	Y	772	100	98.8	2	308398	Minc_v4_shac_contig_32:5,644..314,813 (309170 bp)
	TRINITY_DN31310_c1_g6_i3	J2	3	Y	894	70.8	99.7	2	308399	Minc_v4_shac_contig_32:5,644..314,675 (309032 bp)
TRINITY_DN35395_c10_g2	TRINITY_DN35395_c10_g2_i2	J2	2	Y	262	51.1	99.3	2	286	Minc_v4_shac_contig_32:402..821 (420 bp)
	TRINITY_DN35395_c10_g2_i3	J2	2	Y	231	46.8	100	1		Minc_v4_shac_contig_43:112,741..112,634 (-108 bp)
	TRINITY_DN35395_c10_g2_i4	J2	1,2	Y	255	89	99.1	5	1829|274|2160|1333	Minc_v4_shac_contig_152:51,422..57,244 (5823 bp)
	TRINITY_DN35395_c10_g2_i5	J2	2	Y	222	83.3	97.8	3	297|755	Minc_v4_shac_contig_106:1,310..2,546 (1237 bp)
	TRINITY_DN35395_c10_g2_i7	J2	1,2	Y	230	99.6	96.5	2	2911	Minc_v4_shac_contig_59:476..3,614 (3139 bp)
TRINITY_DN38346_c0_g1	TRINITY_DN38346_c0_g1_i1	J2	3	Y	1759	93.3	95.3	1		Minc_v4_shac_contig_114:60,095..58,395 (-1701 bp)
	TRINITY_DN38346_c0_g1_i10	J2	3	Y	1438	94.2	93.4	3	53|372	Minc_v4_shac_contig_114:60,095..58,226 (-1870 bp)
	TRINITY_DN38346_c0_g1_i13	J2	3	Y	1938	91.8	92.4	1		Minc_v4_shac_contig_23:408,261..410,091 (1831 bp)
	TRINITY_DN38346_c0_g1_i15	J2	3	Y	2436	96.7	92.1	3	186|246	Minc_v4_shac_contig_23:408,186..411,113 (2928 bp)
	TRINITY_DN38346_c0_g1_i18	J2	3	Y	2163	96.3	93.2	4	57|186|43	Minc_v4_shac_contig_23:408,186..410,644 (2459 bp)
	TRINITY_DN38346_c0_g1_i19	J2	3	Y	2439	96.6	91.9	3	185|255	Minc_v4_shac_contig_114:60,095..57,197 (-2899 bp)
	TRINITY_DN38346_c0_g1_i2	J2	3	Y	2650	84	87.6	5	13|53|185|6528	Minc_v4_shac_contig_114:60,095..51,042 (-9054 bp)
	TRINITY_DN38346_c0_g1_i20	J2	3	Y	2693	96.2	92.8	2	185	Minc_v4_shac_contig_114:60,095..57,264 (-2832 bp)
	TRINITY_DN38346_c0_g1_i23	J2	3	Y	1425	92.9	88.6	1		Minc_v4_shac_contig_23:408,186..409,644 (1459 bp)
	TRINITY_DN38346_c0_g1_i24	J2	3	Y	2751	97	92.9	2	185	Minc_v4_shac_contig_114:60,095..57,189 (-2907 bp)
	TRINITY_DN38346_c0_g1_i25	J2	3	Y	1540	89.2	92.6	1		Minc_v4_shac_contig_23:408,261..409,722 (1462 bp)
	TRINITY_DN38346_c0_g1_i26	J2	3	Y	896	91	87.4	2	270	Minc_v4_shac_contig_23:408,186..409,358 (1173 bp)
	TRINITY_DN38346_c0_g1_i28	J2	3	Y	1834	95.6	89.3	2	57	Minc_v4_shac_contig_23:408,186..410,091 (1906 bp)
	TRINITY_DN38346_c0_g1_i32	J2	3	Y	2691	97	93.8	3	57|186	Minc_v4_shac_contig_23:408,186..411,121 (2936 bp)
	TRINITY_DN38346_c0_g1_i33	J2	3	Y	1891	91.6	89.9	1		Minc_v4_shac_contig_23:408,261..410,091 (1831 bp)
	TRINITY_DN38346_c0_g1_i34	J2	3	Y	2220	96.4	93.4	3	186|43	Minc_v4_shac_contig_23:408,186..410,644 (2459 bp)
	TRINITY_DN38346_c0_g1_i35	J2	3	Y	2223	96.3	91.8	2	185	Minc_v4_shac_contig_114:60,095..57,674 (-2422 bp)
	TRINITY_DN38346_c0_g1_i38	J2	3	Y	2710	84.4	93.7	3	185|6528	Minc_v4_shac_contig_114:60,095..51,042 (-9054 bp)
	TRINITY_DN38346_c0_g1_i39	J2	3	Y	2795	97.1	95.6	2	186	Minc_v4_shac_contig_23:408,186..411,121 (2936 bp)
	TRINITY_DN38346_c0_g1_i4	J2	3	Y	1894	95.6	95.8	1		Minc_v4_shac_contig_114:60,095..58,226 (-1870 bp)
	TRINITY_DN38346_c0_g1_i40	J2	3	Y	1436	93.2	88.7	2	57	Minc_v4_shac_contig_23:408,186..409,715 (1530 bp)
	TRINITY_DN38346_c0_g1_i43	J2	3	Y	2748	97.1	93.9	2	186	Minc_v4_shac_contig_23:408,186..411,121 (2936 bp)
	TRINITY_DN38346_c0_g1_i44	J2	3	Y	1493	88.3	89.4	1		Minc_v4_shac_contig_23:408,261..409,715 (1455 bp)
	TRINITY_DN38346_c0_g1_i45	J2	3	Y	647	99.4	85.6	4	336,849|43|230	Minc_v4_shac_contig_114:397,023..59,171 (-337853 bp)
	TRINITY_DN38346_c0_g1_i46	J2	3	Y	1957	95.8	91.2	2	53	Minc_v4_shac_contig_114:60,095..58,070 (-2026 bp)
	TRINITY_DN38346_c0_g1_i5	J2	3	Y	2690	97	92.1	2	186	Minc_v4_shac_contig_23:408,186..411,113 (2928 bp)
	TRINITY_DN38346_c0_g1_i6	J2	3	Y	2633	96.9	91.9	3	57|186	Minc_v4_shac_contig_23:408,186..411,113 (2928 bp)
	TRINITY_DN38346_c0_g1_i7	J2	3	Y	2379	96.6	91.9	4	57|186|246	Minc_v4_shac_contig_23:408,186..411,113 (2928 bp)

## Sheet: Motif1
Name	Stage	Found	Length	Coverage (%)	Id (%)	No. exons	Intron length	Loc	Repetitive element	Before	After
TRINITY_DN28567_c4_g1_i2	J2	Y	430	21.2	96.7	1		Minc_v4_shac_contig_288:7,878..7,788 (-91 bp)
TRINITY_DN27757_c5_g1_i1	J2	Y	213	95.8	99	1		Minc_v4_shac_contig_57:23,521..23,724 (204 bp)	TE00000823	Minc_v4_shac_contig_57g0376631	Minc_v4_shac_contig_57g0376641 c1190b2e3568b5a8763d24f47247d83f 539 PANTHER PTHR46276 E3 UBIQUITIN-PROTEIN LIGASE UBR5 303 465 2.2E-29 T 13/01/2023
TRINITY_DN27757_c5_g1_i4	J2	Y	226	95.6	98.1	1		Minc_v4_shac_contig_39:1,798,128..1,797,913 (-216 bp)	TE00000823
TRINITY_DN35395_c10_g2_i4	J2	Y	255	89	99.1	5	1829|274|2160|1333	Minc_v4_shac_contig_152:51,422..57,244 (5823 bp)
TRINITY_DN35395_c10_g2_i7	J2	Y	230	99.6	96.5	2	2911	Minc_v4_shac_contig_59:476..3,614 (3139 bp)
TRINITY_DN14210_c1_g1_i7	J3	Y	227	55.9	98.4	1		Minc_v4_shac_contig_46:615,437..615,309 (-129 bp)
TRINITY_DN19962_c4_g3_i1	F	Y	204	100	98	2	16168	Minc_v4_shac_contig_20:2,416,360..2,432,731 (16372 bp)
TRINITY_DN19962_c4_g3_i2	F	Y	254	86.6	91.9	1		Minc_v4_shac_contig_132:288,404..288,618 (215 bp)
TRINITY_DN19962_c4_g3_i3	F	Y	286	100	94.4	1		Minc_v4_shac_contig_6:3,370,780..3,371,060 (281 bp)
TRINITY_DN17505_c7_g2_i6	W	Y	210	85.2	99.4	1		Minc_v4_shac_contig_48:1,567,605..1,567,427 (-179 bp)
TRINITY_DN21214_c4_g1_i2	W	Y	219	100	95.5	2	1040	Minc_v4_shac_contig_46:11,413..12,674 (1262 bp)
TRINITY_DN21214_c4_g1_i5	W	Y	209	93.3	98.5	1		Minc_v4_shac_contig_115:350,022..349,828 (-195 bp)
TRINITY_DN21214_c4_g1_i8	W	Y	222	100	97.8	1		Minc_v4_shac_contig_46:12,450..12,674 (225 bp)

## Sheet: Motif2
Name	Stage	Found	Length	Coverage (%)	Id (%)	No. exons	Intron length	Loc
TRINITY_DN35395_c10_g2_i5	J2	Y	222	83.3	97.8	3	297|755	Minc_v4_shac_contig_106:1,310..2,546 (1237 bp)
TRINITY_DN35395_c10_g2_i2	J2	Y	262	51.1	99.3	2	286	Minc_v4_shac_contig_32:402..821 (420 bp)
TRINITY_DN35395_c10_g2_i3	J2	Y	231	46.8	100	1		Minc_v4_shac_contig_43:112,741..112,634 (-108 bp)
TRINITY_DN35395_c10_g2_i4	J2	Y	255	89	99.1	5	1829|274|2160|1333	Minc_v4_shac_contig_152:51,422..57,244 (5823 bp)
TRINITY_DN35395_c10_g2_i7	J2	Y	230	99.6	96.5	2	2911	Minc_v4_shac_contig_59:476..3,614 (3139 bp)
TRINITY_DN14126_c7_g1_i2	J3	N
TRINITY_DN14126_c7_g1_i4	J3	N
TRINITY_DN18544_c2_g2_i1	J3	Y	203	87.7	99.4	1		Minc_v4_shac_contig_54:9,228..9,405 (178 bp)
TRINITY_DN18544_c2_g2_i3	J3	Y	229	66.4	100	1		Minc_v4_shac_contig_54:9,254..9,405 (152 bp)
TRINITY_DN17505_c7_g2_i9	W	Y	261	55.6	100	1		Minc_v4_shac_contig_49:1,562,679..1,562,535 (-145 bp)
TRINITY_DN17505_c7_g2_i1	W	Y	397	100	99.7	3	7658|1221	Minc_v4_shac_contig_281:9,968..693 (-9276 bp)
TRINITY_DN17505_c7_g2_i10	W	Y	329	91.5	99.3	2	838	Minc_v4_shac_contig_270:33,724..34,862 (1139 bp)
TRINITY_DN17505_c7_g2_i11	W	Y	250	86.8	94.2	1		Minc_v4_shac_contig_54:7,860..8,084 (225 bp)
TRINITY_DN17505_c7_g2_i12	W	Y	219	87.2	92.6	1		Minc_v4_shac_contig_20:2,422,389..2,422,188 (-202 bp)
TRINITY_DN17505_c7_g2_i13	W	Y	240	95.4	93.8	1		Minc_v4_shac_contig_74:916,614..916,375 (-240 bp)
TRINITY_DN17505_c7_g2_i14	W	Y	319	93.4	88.5	1		Minc_v4_shac_contig_197:91,931..91,601 (-331 bp)
TRINITY_DN17505_c7_g2_i15	W	Y	311	100	94.4	3	330|330	Minc_v4_shac_contig_20:2,422,719..2,421,738 (-982 bp)
TRINITY_DN17505_c7_g2_i16	W	Y	228	88.6	93	1		Minc_v4_shac_contig_74:916,945..916,733 (-213 bp)
TRINITY_DN17505_c7_g2_i3	W	Y	764	48.3	99.1	7	1244|1452864|492|788|3159|784	Minc_v4_shac_contig_48:1,574,040..114,378 (-1459663 bp)
TRINITY_DN17505_c7_g2_i4	W	Y	219	92.7	91.2	1		Minc_v4_shac_contig_20:2,422,389..2,422,175 (-215 bp)

## Sheet: Motif3
Name	Stage	Found	Length	Coverage (%)	Id (%)	No. exons	Intron length	Loc
TRINITY_DN31310_c1_g6_i1	J2	Y	772	100	98.8	2	308398	Minc_v4_shac_contig_32:5,644..314,813 (309170 bp)
TRINITY_DN31310_c1_g6_i3	J2	Y	894	70.8	99.7	2	308399	Minc_v4_shac_contig_32:5,644..314,675 (309032 bp)
TRINITY_DN38346_c0_g1_i1	J2	Y	1759	93.3	95.3	1		Minc_v4_shac_contig_114:60,095..58,395 (-1701 bp)
TRINITY_DN38346_c0_g1_i10	J2	Y	1438	94.2	93.4	3	53|372	Minc_v4_shac_contig_114:60,095..58,226 (-1870 bp)
TRINITY_DN38346_c0_g1_i13	J2	Y	1938	91.8	92.4	1		Minc_v4_shac_contig_23:408,261..410,091 (1831 bp)
TRINITY_DN38346_c0_g1_i15	J2	Y	2436	96.7	92.1	3	186|246	Minc_v4_shac_contig_23:408,186..411,113 (2928 bp)
TRINITY_DN38346_c0_g1_i18	J2	Y	2163	96.3	93.2	4	57|186|43	Minc_v4_shac_contig_23:408,186..410,644 (2459 bp)
TRINITY_DN38346_c0_g1_i19	J2	Y	2439	96.6	91.9	3	185|255	Minc_v4_shac_contig_114:60,095..57,197 (-2899 bp)
TRINITY_DN38346_c0_g1_i2	J2	Y	2650	84	87.6	5	13|53|185|6528	Minc_v4_shac_contig_114:60,095..51,042 (-9054 bp)
TRINITY_DN38346_c0_g1_i20	J2	Y	2693	96.2	92.8	2	185	Minc_v4_shac_contig_114:60,095..57,264 (-2832 bp)
TRINITY_DN38346_c0_g1_i23	J2	Y	1425	92.9	88.6	1		Minc_v4_shac_contig_23:408,186..409,644 (1459 bp)
TRINITY_DN38346_c0_g1_i24	J2	Y	2751	97	92.9	2	185	Minc_v4_shac_contig_114:60,095..57,189 (-2907 bp)
TRINITY_DN38346_c0_g1_i25	J2	Y	1540	89.2	92.6	1		Minc_v4_shac_contig_23:408,261..409,722 (1462 bp)
TRINITY_DN38346_c0_g1_i26	J2	Y	896	91	87.4	2	270	Minc_v4_shac_contig_23:408,186..409,358 (1173 bp)
TRINITY_DN38346_c0_g1_i28	J2	Y	1834	95.6	89.3	2	57	Minc_v4_shac_contig_23:408,186..410,091 (1906 bp)
TRINITY_DN38346_c0_g1_i32	J2	Y	2691	97	93.8	3	57|186	Minc_v4_shac_contig_23:408,186..411,121 (2936 bp)
TRINITY_DN38346_c0_g1_i33	J2	Y	1891	91.6	89.9	1		Minc_v4_shac_contig_23:408,261..410,091 (1831 bp)
TRINITY_DN38346_c0_g1_i34	J2	Y	2220	96.4	93.4	3	186|43	Minc_v4_shac_contig_23:408,186..410,644 (2459 bp)
TRINITY_DN38346_c0_g1_i35	J2	Y	2223	96.3	91.8	2	185	Minc_v4_shac_contig_114:60,095..57,674 (-2422 bp)
TRINITY_DN38346_c0_g1_i38	J2	Y	2710	84.4	93.7	3	185|6528	Minc_v4_shac_contig_114:60,095..51,042 (-9054 bp)
TRINITY_DN38346_c0_g1_i39	J2	Y	2795	97.1	95.6	2	186	Minc_v4_shac_contig_23:408,186..411,121 (2936 bp)
TRINITY_DN38346_c0_g1_i4	J2	Y	1894	95.6	95.8	1		Minc_v4_shac_contig_114:60,095..58,226 (-1870 bp)
TRINITY_DN38346_c0_g1_i40	J2	Y	1436	93.2	88.7	2	57	Minc_v4_shac_contig_23:408,186..409,715 (1530 bp)
TRINITY_DN38346_c0_g1_i43	J2	Y	2748	97.1	93.9	2	186	Minc_v4_shac_contig_23:408,186..411,121 (2936 bp)
TRINITY_DN38346_c0_g1_i44	J2	Y	1493	88.3	89.4	1		Minc_v4_shac_contig_23:408,261..409,715 (1455 bp)
TRINITY_DN38346_c0_g1_i45	J2	Y	647	99.4	85.6	4	336849|43|230	Minc_v4_shac_contig_114:397,023..59,171 (-337853 bp)
TRINITY_DN38346_c0_g1_i46	J2	Y	1957	95.8	91.2	2	53	Minc_v4_shac_contig_114:60,095..58,070 (-2026 bp)
TRINITY_DN38346_c0_g1_i5	J2	Y	2690	97	92.1	2	186	Minc_v4_shac_contig_23:408,186..411,113 (2928 bp)
TRINITY_DN38346_c0_g1_i6	J2	Y	2633	96.9	91.9	3	57|186	Minc_v4_shac_contig_23:408,186..411,113 (2928 bp)
TRINITY_DN38346_c0_g1_i7	J2	Y	2379	96.6	91.9	4	57|186|246	Minc_v4_shac_contig_23:408,186..411,113 (2928 bp)
TRINITY_DN15520_c4_g1_i1	J3	Y	252	100	97.6	1		Minc_v4_shac_contig_32:1,114..1,363 (250 bp)
TRINITY_DN15520_c9_g1_i1	J3	Y	214	95.3	96.1	1		Minc_v4_shac_contig_24:23..226 (204 bp)
TRINITY_DN23714_c4_g4_i1	W	N
TRINITY_DN17505_c7_g2_i1	W	Y	397	100	99.7	3	7658|1221	Minc_v4_shac_contig_281:9,968..693 (-9276 bp)
TRINITY_DN17505_c7_g2_i15	W	Y	311	100	94.4	3	330|330	Minc_v4_shac_contig_20:2,422,719..2,421,738 (-982 bp)
TRINITY_DN23222_c6_g3_i6	W	Y	339	80.2	94.3	1		Minc_v4_shac_contig_53:122,615..122,344 (-272 bp)
