# Supplementary material for: Unzipped genome assemblies of polyploid root-knot nematodes reveal unusual and clade-specific telomeric repeats
Source: Nat Commun. 2024 Feb 5;15:773. doi: 10.1038/s41467-024-44914-y (PMC10844300; doi:10.1038/s41467-024-44914-y)
Supplement: Supplementary file 12 — Supplementary Data 9 [file 41467_2024_44914_MOESM12_ESM.xlsx]

## Sheet: Sheet1
IsoSeq Transcript	Motif 1	Motif 2	Motif 3	Transcript length	Coverage	Identiy	Localisation on Minc genome	Number of exons	Regions on the read
SRR17191357.308890.1	Yes	Yes	Yes	2045	98.9	96.9	Minc_v4_shac_contig_24:10,511..7,494	6	1-165/166-261/262-507/508-608/609-780/781-1406/1424-2022
SRR17191357.680043.1	No	No	No	2710	87.6	84.9	Minc_v4_shac_contig_12:45,494..42,033	13	311-422/423-676/677-707/708-765/766-992/993-1069/1070-1208/1209-1395/1396-1502/1503-1637/1638-2244/2245-2592/2593-2685
	No	No	No		87.6	84.3	Minc_v4_shac_contig_197:51,963..55,440	13	311-422/423-676/677-707/708-765/766-992/993-1069/1070-1208/1209-1395/1396-1502/1503-1637/1638-2244/2245-2592/2593-2685
SRR17191357.904288.1	Yes	No	Yes	231	94.8	97.7	Minc_v4_shac_contig_126:314,187..304,354	3	1-194/195-199/200-219
	Yes	No	Yes		84.0	99.0	Minc_v4_shac_contig_59:16,324..16,519	1	1-194
	Yes	No	Yes		83.5	99.0	Minc_v4_shac_contig_126:314,814..314,620	1	1-193
	Yes	No	Yes		84.8	98.5	Minc_v4_shac_contig_24:1,353..1,550	1	1-196
	Yes	No	Yes		84.8	98.5	Minc_v4_shac_contig_24:6,053..6,250	1	1-196
SRR17191357.347728.1	Yes	YEs	Yes	194	80.9	96.8	Minc_v4_shac_contig_1:4,657,790..4,657,947	1	1-157
	Yes	YEs	Yes		80.9	96.8	Minc_v4_shac_contig_79:869,371..869,528	1	1-157
	Yes	YEs	Yes		80.4	96.8	Minc_v4_shac_contig_47:1,576,380..1,576,536	1	1-156
	Yes	YEs	Yes		82.5	96.2	Minc_v4_shac_contig_157:1,088..311	2	1-117/118-160
SRR17191357.591602.1	No	No	No	1233	79.7	99.7	Minc_v4_shac_contig_126:258,962..270,809	3	223-231/232-235/236-1205
SRR17191357.615830.1	No	No	No	283	13.4	100	Minc_v4_shac_contig_7:2,732,748..2,732,785	1	1 - 38
	Yes	No	Yes		76.0	99.1	Minc_v4_shac_contig_224:60,917..61,132	1	39-253
SRR17191357.369495.1				316	57.3	93.6	Minc_v4_shac_contig_199:10,874..10,692	1	1-181
					30.4	88.1	Minc_v4_shac_contig_30:619,359..619,458	1	182-277
SRR17191357.799219.1				651	65.9	88.8	Minc_v4_shac_contig_101:192,002..192,573	3	97-156/157-240/241-525
SRR17191357.747865.1	Yes	No	No	348	94.0	91.4	Minc_v4_shac_contig_126:310,715..310,379	1	1-327
	Yes	No	No		94.0	91.1	Minc_v4_shac_contig_39:1,797,055..1,796,720	1	1-327
	Yes	No	No		85.1	89.5	Minc_v4_shac_contig_197:78,547..78,247	1	1-296
SRR17191357.621379.1	Yes	No	No	1500	97.2	99.6	Minc_v4_shac_contig_114:384,548..386,412	4	1-956/957-1104/1105-1301/1302-1458
SRR17191357.506056.1	No	No	No	482	62.0	76.3	Minc_v4_shac_contig_9:315,885..316,276	1	86-384
	No	No	No		62.0	76.3	Minc_v4_shac_contig_82:182,496..182,105	1	86-384
SRR17191357.2443.1	Yes	No	No	1455	91.6	98.2	Minc_v4_shac_contig_114:384,657..386,413	4	97-928/929-1075/1076-1271/1272-1429
SRR17191357.888234.1	Yes	No	No	2081	86.5	89.6	Minc_v4_shac_contig_197:75,566..78,554	7	1-109/110-130/131-487/488-603/604-917/918-1037/1038-1800
SRR17191357.427225.1				164	65.9	93.7	Minc_v4_shac_contig_106:7,439..7,330	1	2-109
SRR17191357.545636.1	No	No	No	214	28.0	98.4	Minc_v4_shac_contig_164:170,646..170,706	1	1 - 60
	No	No	No		58.4	100.0	Minc_v4_shac_contig_38:1,630,589..1,630,465	1	61-185
SRR17191357.340721.1	NA	NA	NA	NA	NA	NA
SRR17191357.77769.1	NA	NA	NA	157	NA	NA
SRR17191357.436967.1	No	Yes	Yes	178	25.8	97.9	Minc_v4_shac_contig_199:12,619..12,573		1 - 46
					55.6	100.0	Minc_v4_shac_contig_2:584,172..584,270		47-145
SRR17191357.423121.1				174	51.7	64.5	Minc_v4_shac_contig_46:1,359,512..1,359,376		1 - 90
	No	No	Yes		28.2	100.0	Minc_v4_shac_contig_106:50..98		91-139
SRR17191357.801936.1				183	27.3	82.0	Minc_v4_shac_contig_106:105..56		1 - 50
					54.6	100.0	Minc_v4_shac_contig_48:449,369..449,468		51-150
SRR17191357.730592.1				771	78.6	84.6	Minc_v4_shac_contig_114:385,233..385,945	1	1-606
SRR17191357.313118.1				811	96.3	99.7	Minc_v4_shac_contig_114:385,233..386,414	4	1-277/278-425/426-621/622-781
