# Supplementary material for: Unzipped genome assemblies of polyploid root-knot nematodes reveal unusual and clade-specific telomeric repeats
Source: Nat Commun. 2024 Feb 5;15:773. doi: 10.1038/s41467-024-44914-y (PMC10844300; doi:10.1038/s41467-024-44914-y)
Supplement: Supplementary file 13 — Supplementary Data 10 [file 41467_2024_44914_MOESM13_ESM.xlsx]

## Sheet: Sheet1
motif	e-value	score	hit biais	sequence	start-	end-	size	len	description
motif2	1.1e-12	54.5	4.2	TRINITY_DN10297_c0_g1_i1	261	209	52	261	path=[1:0-33 5:34-67 7:68-91 10:92-120 11:1
motif2	6.3e-15	61.6	5.8	TRINITY_DN10297_c0_g1_i1	219	151	68	261	path=[1:0-33 5:34-67 7:68-91 10:92-120 11:1
motif2	1.7e-15	63.4	6.8	TRINITY_DN10297_c0_g1_i1	103	33	70	261	path=[1:0-33 5:34-67 7:68-91 10:92-120 11:1
motif2	1.2e-16	67.1	6.0	TRINITY_DN10297_c0_g1_i1	165	93	72	261	path=[1:0-33 5:34-67 7:68-91 10:92-120 11:1
motif2	3e-15	62.6	6.5	TRINITY_DN10297_c0_g1_i10	114	48	66	243	path=[9:0-11 10:12-40 11:41-42 12:43-45 21:
motif2	9.9e-16	64.2	12.7	TRINITY_DN10297_c0_g1_i10	182	102	80	243	path=[9:0-11 10:12-40 11:41-42 12:43-45 21:
motif2	5e-11	49.1	4.1	TRINITY_DN10297_c0_g1_i2	126	70	56	283	path=[1:0-33 5:34-67 8:68-68 10:69-97 28:98
motif2	2.8e-11	49.9	3.9	TRINITY_DN10297_c0_g1_i2	171	121	50	283	path=[1:0-33 5:34-67 8:68-68 10:69-97 28:98
motif2	1.8e-15	63.4	12.9	TRINITY_DN10297_c0_g1_i2	222	143	79	283	path=[1:0-33 5:34-67 8:68-68 10:69-97 28:98
motif2	4.8e-10	46.0	7.1	TRINITY_DN10297_c0_g1_i2	93	33	60	283	path=[1:0-33 5:34-67 8:68-68 10:69-97 28:98
motif2	9.6e-13	54.6	13.1	TRINITY_DN10297_c0_g1_i3	203	124	79	264	path=[1:0-33 5:34-67 13:68-86 14:87-98 17:9
motif2	6e-19	74.5	9.8	TRINITY_DN10297_c0_g1_i3	118	33	85	264	path=[1:0-33 5:34-67 13:68-86 14:87-98 17:9
motif2	3.1e-09	43.4	5.0	TRINITY_DN10297_c0_g1_i4	267	217	50	267	path=[0:0-134 3:135-165 6:166-205 9:206-217
motif2	1.2e-16	67.1	7.2	TRINITY_DN10297_c0_g1_i4	244	159	85	267	path=[0:0-134 3:135-165 6:166-205 9:206-217
motif2	3.2e-11	49.7	7.8	TRINITY_DN10297_c0_g1_i6	236	159	77	356	path=[0:0-134 3:135-165 6:166-205 12:206-20
motif2	8.6e-16	64.4	9.1	TRINITY_DN10297_c0_g1_i6	299	221	78	356	path=[0:0-134 3:135-165 6:166-205 12:206-20
motif2	3.4e-11	49.6	5.4	TRINITY_DN10297_c0_g1_i7	275	218	57	275	path=[0:0-134 3:135-165 6:166-205 9:206-217
motif2	2.5e-11	50.1	5.7	TRINITY_DN10297_c0_g1_i7	253	198	55	275	path=[0:0-134 3:135-165 6:166-205 9:206-217
motif2	5.1e-12	52.3	6.8	TRINITY_DN10297_c0_g1_i7	231	159	72	275	path=[0:0-134 3:135-165 6:166-205 9:206-217
motif2	8.4e-10	45.2	7.2	TRINITY_DN10297_c0_g1_i8	168	113	55	234	path=[1:0-33 4:34-39 6:40-79 10:80-108 12:1
motif2	8.8e-13	54.7	10.6	TRINITY_DN10297_c0_g1_i8	228	153	75	234	path=[1:0-33 4:34-39 6:40-79 10:80-108 12:1
motif2	1e-10	48.1	2.7	TRINITY_DN10297_c0_g1_i9	267	216	51	319	path=[0:0-134 2:135-188 11:189-190 12:191-1
motif2	1.8e-12	53.7	11.0	TRINITY_DN10297_c0_g1_i9	313	238	75	319	path=[0:0-134 2:135-188 11:189-190 12:191-1
motif2	3.7e-13	55.9	7.0	TRINITY_DN10297_c0_g1_i9	224	160	64	319	path=[0:0-134 2:135-188 11:189-190 12:191-1
motif2	2.1e-11	50.3	7.1	TRINITY_DN1125_c0_g1_i1	471	413	58	582	path=[3:0-82 11:83-85 14:86-119 16:120-142
motif2	6.8e-12	51.9	12.2	TRINITY_DN1125_c0_g1_i1	522	450	72	582	path=[3:0-82 11:83-85 14:86-119 16:120-142
motif2	3.8e-11	49.5	6.5	TRINITY_DN1125_c0_g1_i10	409	359	50	515	path=[2:0-56 26:57-60 29:61-85 30:86-86 31:
motif2	4.6e-17	68.5	9.7	TRINITY_DN1125_c0_g1_i10	374	300	74	515	path=[2:0-56 26:57-60 29:61-85 30:86-86 31:
motif2	3.8e-11	49.5	6.5	TRINITY_DN1125_c0_g1_i11	377	327	50	483	path=[2:0-56 29:57-81 30:82-82 32:83-116 35
motif2	4.6e-17	68.5	9.7	TRINITY_DN1125_c0_g1_i11	342	268	74	483	path=[2:0-56 29:57-81 30:82-82 32:83-116 35
motif2	3.8e-11	49.5	6.5	TRINITY_DN1125_c0_g1_i12	522	472	50	628	path=[3:0-82 11:83-85 14:86-119 16:120-142
motif2	4.6e-17	68.5	9.7	TRINITY_DN1125_c0_g1_i12	487	413	74	628	path=[3:0-82 11:83-85 14:86-119 16:120-142
motif2	3.5e-10	46.4	6.1	TRINITY_DN1125_c0_g1_i14	291	244	47	397	path=[23:0-53 30:54-54 31:55-56 34:57-70 36
motif2	2.6e-15	62.8	6.1	TRINITY_DN1125_c0_g1_i14	243	181	62	397	path=[23:0-53 30:54-54 31:55-56 34:57-70 36
motif2	7e-15	61.5	10.4	TRINITY_DN1125_c0_g1_i15	244	161	83	310	path=[0:0-31 45:32-40 46:41-43 48:44-49 52:
motif2	1.7e-15	63.4	8.5	TRINITY_DN1125_c0_g1_i15	175	102	73	310	path=[0:0-31 45:32-40 46:41-43 48:44-49 52:
motif2	2.7e-12	53.1	11.0	TRINITY_DN1125_c0_g1_i16	410	344	66	470	path=[6:0-133 10:134-162 12:163-193 15:194-
motif2	3.3e-13	56.1	5.0	TRINITY_DN1125_c0_g1_i16	368	303	65	470	path=[6:0-133 10:134-162 12:163-193 15:194-
motif2	4.2e-13	55.7	4.6	TRINITY_DN1125_c0_g1_i17	301	245	56	301	path=[23:0-53 30:54-54 31:55-56 34:57-70 42
motif2	3.9e-19	75.1	6.5	TRINITY_DN1125_c0_g1_i17	255	181	74	301	path=[23:0-53 30:54-54 31:55-56 34:57-70 42
motif2	2e-11	50.4	4.1	TRINITY_DN1125_c0_g1_i18	361	303	58	582	path=[6:0-133 10:134-162 12:163-193 15:194-
motif2	1.1e-15	64.0	13.7	TRINITY_DN1125_c0_g1_i18	522	445	77	582	path=[6:0-133 10:134-162 12:163-193 15:194-
motif2	4.5e-17	68.5	8.7	TRINITY_DN1125_c0_g1_i18	461	388	73	582	path=[6:0-133 10:134-162 12:163-193 15:194-
motif2	4.9e-20	78.0	7.9	TRINITY_DN1125_c0_g1_i18	442	360	82	582	path=[6:0-133 10:134-162 12:163-193 15:194-
motif2	2.3e-10	47.0	6.1	TRINITY_DN1125_c0_g1_i19	268	215	53	448	path=[5:0-38 9:39-42 15:43-111 18:112-115 2
motif2	2e-13	56.8	6.6	TRINITY_DN1125_c0_g1_i19	215	152	63	448	path=[5:0-38 9:39-42 15:43-111 18:112-115 2
motif2	1.1e-15	64.0	13.7	TRINITY_DN1125_c0_g1_i19	388	311	77	448	path=[5:0-38 9:39-42 15:43-111 18:112-115 2
motif2	3.3e-17	68.9	8.6	TRINITY_DN1125_c0_g1_i19	327	253	74	448	path=[5:0-38 9:39-42 15:43-111 18:112-115 2
motif2	6.6e-19	74.4	8.5	TRINITY_DN1125_c0_g1_i2	291	215	76	305	path=[5:0-38 9:39-42 15:43-111 17:112-112 2
motif2	9.9e-20	77.0	8.0	TRINITY_DN1125_c0_g1_i2	235	152	83	305	path=[5:0-38 9:39-42 15:43-111 17:112-112 2
motif2	1.1e-14	60.8	2.9	TRINITY_DN1125_c0_g1_i20	266	205	61	286	path=[4:0-27 9:28-31 15:32-100 17:101-101 2
motif2	3.7e-17	68.8	7.4	TRINITY_DN1125_c0_g1_i20	216	141	75	286	path=[4:0-27 9:28-31 15:32-100 17:101-101 2
motif3	1.3e-16	66.9	9.9	TRINITY_DN1125_c0_g1_i3	90	18	72	290	path=[1:0-55 6:56-189 12:190-220 15:221-289
motif2	1.1e-15	64.0	13.7	TRINITY_DN1125_c0_g1_i4	422	345	77	482	path=[4:0-27 9:28-31 15:32-100 17:101-101 2
motif2	2.4e-17	69.3	8.5	TRINITY_DN1125_c0_g1_i4	361	287	74	482	path=[4:0-27 9:28-31 15:32-100 17:101-101 2
motif2	6.5e-18	71.2	8.3	TRINITY_DN1125_c0_g1_i4	303	229	74	482	path=[4:0-27 9:28-31 15:32-100 17:101-101 2
motif2	1.4e-20	79.8	7.5	TRINITY_DN1125_c0_g1_i4	226	141	85	482	path=[4:0-27 9:28-31 15:32-100 17:101-101 2
motif2	3.5e-21	81.7	7.0	TRINITY_DN1125_c0_g1_i4	284	201	83	482	path=[4:0-27 9:28-31 15:32-100 17:101-101 2
motif2	1.1e-17	70.4	8.9	TRINITY_DN1125_c0_g1_i5	256	181	75	334	path=[23:0-53 30:54-54 31:55-56 34:57-70 36
motif2	6.6e-19	74.4	8.5	TRINITY_DN1125_c0_g1_i5	320	244	76	334	path=[23:0-53 30:54-54 31:55-56 34:57-70 36
motif3	4e-14	59.0	11.7	TRINITY_DN1125_c0_g1_i8	90	18	72	461	path=[1:0-55 7:56-123 39:124-143 43:144-145
motif2	3.8e-11	49.5	6.5	TRINITY_DN1125_c0_g1_i8	355	305	50	461	path=[1:0-55 7:56-123 39:124-143 43:144-145
motif2	4.6e-17	68.5	9.7	TRINITY_DN1125_c0_g1_i8	320	246	74	461	path=[1:0-55 7:56-123 39:124-143 43:144-145
motif2	1.1e-17	70.4	8.9	TRINITY_DN1125_c0_g1_i9	177	102	75	255	path=[0:0-31 45:32-40 46:41-43 48:44-49 52:
motif2	6.6e-19	74.4	8.5	TRINITY_DN1125_c0_g1_i9	241	165	76	255	path=[0:0-31 45:32-40 46:41-43 48:44-49 52:
motif1	2.7e-24	92.1	2.8	TRINITY_DN1192_c1_g1_i1	173	267	-94	352	path=[1:0-56 2:57-252 3:253-300 5:301-351]
motif1	1.7e-19	76.8	3.6	TRINITY_DN1192_c1_g1_i2	172	259	-87	473	path=[1:0-56 2:57-252 4:253-356 5:357-407 6
motif1	1.7e-19	76.8	3.6	TRINITY_DN1192_c1_g1_i3	172	259	-87	467	path=[1:0-56 2:57-252 4:253-356 5:357-407 6
motif1	1.7e-19	76.8	3.6	TRINITY_DN1192_c1_g1_i5	160	247	-87	458	path=[0:0-44 2:45-240 4:241-344 6:345-355 7
motif3	1.7e-13	57.0	7.0	TRINITY_DN1192_c1_g2_i1	56	125	-69	292	path=[0:0-30 3:31-54 5:55-80 8:81-92 9:93-1
motif1	1.9e-31	115.1	0.9	TRINITY_DN1192_c1_g2_i1	130	226	-96	292	path=[0:0-30 3:31-54 5:55-80 8:81-92 9:93-1
motif3	1.7e-13	57.0	7.0	TRINITY_DN1192_c1_g2_i3	71	140	-69	308	path=[2:0-45 3:46-69 5:70-95 8:96-107 9:108
motif1	7e-31	113.3	0.9	TRINITY_DN1192_c1_g2_i3	145	240	-95	308	path=[2:0-45 3:46-69 5:70-95 8:96-107 9:108
motif1	1.4e-29	109.1	1.4	TRINITY_DN1192_c1_g2_i4	178	269	-91	269	path=[1:0-91 6:92-138 9:139-153 11:154-179
motif3	8.3e-17	67.6	6.8	TRINITY_DN1192_c1_g2_i4	104	171	-67	269	path=[1:0-91 6:92-138 9:139-153 11:154-179
motif3	2e-14	60.0	8.7	TRINITY_DN1192_c1_g2_i5	70	141	-71	309	path=[0:0-30 3:31-54 5:55-80 7:81-96 8:97-1
motif1	4.4e-31	114.0	1.3	TRINITY_DN1192_c1_g2_i5	148	243	-95	309	path=[0:0-30 3:31-54 5:55-80 7:81-96 8:97-1
motif3	1.7e-13	57.0	7.0	TRINITY_DN1192_c1_g2_i6	56	125	-69	293	path=[0:0-30 3:31-54 5:55-80 8:81-92 9:93-1
motif1	7e-31	113.3	0.9	TRINITY_DN1192_c1_g2_i6	130	225	-95	293	path=[0:0-30 3:31-54 5:55-80 8:81-92 9:93-1
motif3	6.9e-17	67.8	7.1	TRINITY_DN1192_c1_g2_i7	88	155	-67	253	path=[2:0-45 3:46-69 4:70-75 6:76-122 9:123
motif1	1.4e-29	109.1	1.4	TRINITY_DN1192_c1_g2_i7	162	253	-91	253	path=[2:0-45 3:46-69 4:70-75 6:76-122 9:123
motif3	3.5e-17	68.8	9.3	TRINITY_DN1250_c0_g1_i1	107	179	-72	241	path=[2:0-45 3:46-46 4:47-69 6:70-70 8:71-8
motif3	1.6e-16	66.7	8.0	TRINITY_DN1250_c0_g1_i2	201	269	-68	331	path=[1:0-35 8:36-50 9:51-143 10:144-155 13
motif3	1.6e-16	66.7	7.5	TRINITY_DN1250_c0_g1_i3	121	192	-71	254	path=[1:0-35 8:36-50 10:51-62 12:63-97 14:9
motif3	7.4e-17	67.8	11.2	TRINITY_DN1250_c0_g1_i5	146	218	-72	280	path=[1:0-35 8:36-50 9:51-143 11:144-171 20
motif3	4.9e-17	68.3	7.9	TRINITY_DN1250_c0_g1_i6	92	164	-72	226	path=[2:0-45 3:46-46 4:47-69 7:70-84 15:85-
motif3	3.9e-17	68.7	7.7	TRINITY_DN1250_c0_g1_i8	163	236	-73	298	path=[0:0-86 3:87-87 5:88-142 14:143-156 15
motif3	2.4e-16	66.1	7.6	TRINITY_DN1250_c0_g1_i9	186	252	-66	314	path=[0:0-86 3:87-87 4:88-110 6:111-111 8:1
motif3	9.3e-09	41.8	6.0	TRINITY_DN12585_c0_g1_i1	58	1	57	313	path=[0:0-312]
motif2	1.8e-21	82.6	6.0	TRINITY_DN12866_c0_g1_i1	281	196	85	286	path=[0:0-101 2:102-285]
motif2	1.8e-21	82.6	6.0	TRINITY_DN12866_c0_g1_i2	233	148	85	238	path=[1:0-53 2:54-237]
motif2	2.5e-17	69.3	6.6	TRINITY_DN14210_c0_g1_i1	2	71	-69	201	path=[0:0-200]
motif3	3.1e-15	62.5	8.9	TRINITY_DN147_c0_g1_i1	205	274	-69	401	path=[0:0-41 6:42-57 12:58-133 13:134-162 1
motif3	3.1e-15	62.5	8.9	TRINITY_DN147_c0_g1_i11	71	140	-69	261	path=[13:0-28 14:29-58 15:59-130 16:131-157
motif3	3.1e-15	62.5	8.9	TRINITY_DN147_c0_g1_i17	264	333	-69	460	path=[0:0-41 6:42-57 7:58-63 8:64-68 10:69-
motif3	3.1e-15	62.5	8.9	TRINITY_DN147_c0_g1_i2	41	110	-69	231	path=[13:0-28 15:29-100 16:101-127 18:128-1
motif3	3.1e-15	62.5	8.9	TRINITY_DN147_c0_g1_i9	205	274	-69	439	path=[0:0-41 6:42-57 12:58-133 13:134-162 1
motif1	2e-17	70.0	3.2	TRINITY_DN16030_c0_g2_i1	241	311	-70	311	path=[0:0-133 6:134-139 7:140-145 9:146-182
motif1	2e-17	70.0	3.2	TRINITY_DN16030_c0_g2_i2	259	329	-70	329	path=[0:0-133 1:134-140 3:141-148 4:149-151
motif1	2e-17	70.0	3.2	TRINITY_DN16030_c0_g2_i5	259	329	-70	329	path=[0:0-133 1:134-140 3:141-148 4:149-151
motif1	1.8e-09	44.5	1.4	TRINITY_DN17461_c0_g1_i2	204	160	44	205	path=[0:0-128 1:129-204]
motif2	2.9e-19	75.5	6.4	TRINITY_DN203_c0_g1_i1	333	248	85	350	path=[0:0-64 2:65-87 4:88-349]
motif2	2.9e-19	75.5	6.4	TRINITY_DN203_c0_g1_i2	325	240	85	342	path=[1:0-27 2:28-50 3:51-79 4:80-341]
motif2	2.9e-19	75.5	6.4	TRINITY_DN203_c0_g1_i3	362	277	85	379	path=[0:0-64 2:65-87 3:88-116 4:117-378]
motif3	1e-14	60.9	11.7	TRINITY_DN28745_c0_g1_i10	142	210	-68	240	path=[1:0-28 5:29-87 8:88-136 11:137-189 13
motif3	5.9e-12	52.1	8.8	TRINITY_DN28745_c0_g1_i8	222	282	-60	312	path=[1:0-28 5:29-87 8:88-136 11:137-189 13
motif3	1e-14	60.9	11.8	TRINITY_DN28745_c0_g1_i8	142	210	-68	312	path=[1:0-28 5:29-87 8:88-136 11:137-189 13
motif3	2.3e-16	66.2	8.9	TRINITY_DN30879_c0_g1_i1	142	208	-66	225	path=[0:0-103 2:104-114 4:115-171 5:172-224
motif3	1.2e-17	70.3	8.0	TRINITY_DN30879_c0_g1_i2	182	254	-72	271	path=[0:0-103 1:104-151 2:152-162 3:163-217
motif1	2e-12	54.0	2.7	TRINITY_DN32978_c0_g1_i1	357	295	62	359	path=[0:0-215 2:216-216 3:217-274 5:275-277
motif2	1.2e-12	54.3	3.8	TRINITY_DN32978_c0_g1_i1	218	165	53	359	path=[0:0-215 2:216-216 3:217-274 5:275-277
motif2	2.4e-14	59.7	3.7	TRINITY_DN32978_c0_g1_i1	138	78	60	359	path=[0:0-215 2:216-216 3:217-274 5:275-277
motif2	5.8e-17	68.1	5.7	TRINITY_DN32978_c0_g1_i1	123	50	73	359	path=[0:0-215 2:216-216 3:217-274 5:275-277
motif2	9.5e-18	70.7	14.0	TRINITY_DN32978_c0_g1_i1	273	194	79	359	path=[0:0-215 2:216-216 3:217-274 5:275-277
motif2	1.6e-18	73.1	6.5	TRINITY_DN32978_c0_g1_i1	101	25	76	359	path=[0:0-215 2:216-216 3:217-274 5:275-277
motif2	2.5e-21	82.1	5.8	TRINITY_DN32978_c0_g1_i1	191	107	84	359	path=[0:0-215 2:216-216 3:217-274 5:275-277
motif2	2.5e-18	72.5	7.4	TRINITY_DN32978_c0_g1_i1	75	2	73	359	path=[0:0-215 2:216-216 3:217-274 5:275-277
motif2	6.5e-17	68.0	6.1	TRINITY_DN32978_c0_g1_i2	122	49	73	362	path=[0:0-215 1:216-244 2:245-245 3:246-303
motif2	3.1e-17	69.0	5.1	TRINITY_DN32978_c0_g1_i2	179	107	72	362	path=[0:0-215 1:216-244 2:245-245 3:246-303
motif2	6.7e-18	71.1	4.6	TRINITY_DN32978_c0_g1_i2	237	165	72	362	path=[0:0-215 1:216-244 2:245-245 3:246-303
motif2	6.9e-18	71.1	11.4	TRINITY_DN32978_c0_g1_i2	302	222	80	362	path=[0:0-215 1:216-244 2:245-245 3:246-303
motif2	2.9e-15	62.7	6.8	TRINITY_DN32978_c0_g1_i2	65	2	63	362	path=[0:0-215 1:216-244 2:245-245 3:246-303
motif2	1.5e-12	54.0	3.9	TRINITY_DN32978_c0_g1_i4	218	165	53	381	path=[0:0-215 2:216-216 4:217-380]
motif2	9.5e-13	54.6	4.2	TRINITY_DN32978_c0_g1_i4	322	380	-58	381	path=[0:0-215 2:216-216 4:217-380]
motif2	3e-17	69.0	6.1	TRINITY_DN32978_c0_g1_i4	123	49	74	381	path=[0:0-215 2:216-216 4:217-380]
motif2	6.1e-18	71.3	5.5	TRINITY_DN32978_c0_g1_i4	181	107	74	381	path=[0:0-215 2:216-216 4:217-380]
motif2	3.2e-18	72.2	11.9	TRINITY_DN32978_c0_g1_i4	251	333	-82	381	path=[0:0-215 2:216-216 4:217-380]
motif2	2.8e-14	59.5	6.3	TRINITY_DN32978_c0_g1_i4	63	2	61	381	path=[0:0-215 2:216-216 4:217-380]
motif2	9.5e-13	54.6	4.2	TRINITY_DN32978_c0_g1_i5	351	409	-58	410	path=[0:0-215 1:216-244 2:245-245 4:246-409
motif2	6.5e-17	68.0	6.1	TRINITY_DN32978_c0_g1_i5	122	49	73	410	path=[0:0-215 1:216-244 2:245-245 4:246-409
motif2	3.1e-17	69.0	5.1	TRINITY_DN32978_c0_g1_i5	179	107	72	410	path=[0:0-215 1:216-244 2:245-245 4:246-409
motif2	3.2e-18	72.2	11.9	TRINITY_DN32978_c0_g1_i5	280	362	-82	410	path=[0:0-215 1:216-244 2:245-245 4:246-409
motif2	3.9e-21	81.5	5.4	TRINITY_DN32978_c0_g1_i5	246	165	81	410	path=[0:0-215 1:216-244 2:245-245 4:246-409
motif2	4.5e-18	71.7	7.5	TRINITY_DN32978_c0_g1_i5	74	2	72	410	path=[0:0-215 1:216-244 2:245-245 4:246-409
motif1	2.1e-16	66.8	0.3	TRINITY_DN3766_c0_g1_i1	38	132	-94	469	path=[4:0-194 8:195-203 10:204-215 12:216-2
motif1	8e-13	55.3	0.3	TRINITY_DN3766_c0_g1_i10	304	211	93	695	path=[1:0-116 11:117-127 13:128-128 15:129-
motif1	2.1e-16	66.8	0.3	TRINITY_DN3766_c0_g1_i11	438	344	94	483	path=[1:0-116 7:117-123 9:124-147 11:148-15
motif1	7.9e-09	42.5	0.7	TRINITY_DN3766_c0_g1_i12	726	807	-81	850	path=[4:0-194 8:195-203 10:204-215 12:216-2
motif1	8e-13	55.3	0.3	TRINITY_DN3766_c0_g1_i12	369	462	-93	850	path=[4:0-194 8:195-203 10:204-215 12:216-2
motif1	2.1e-16	66.8	0.3	TRINITY_DN3766_c0_g1_i12	38	132	-94	850	path=[4:0-194 8:195-203 10:204-215 12:216-2
motif1	8e-13	55.3	0.3	TRINITY_DN3766_c0_g1_i13	304	211	93	817	path=[1:0-116 11:117-127 13:128-128 15:129-
motif3	2.7e-12	53.1	4.6	TRINITY_DN3766_c0_g1_i15	125	51	74	249	path=[6:0-63 7:64-70 22:71-91 23:92-92 24:9
motif1	8e-13	55.3	0.3	TRINITY_DN3766_c0_g1_i17	355	448	-93	928	path=[2:0-93 13:94-94 15:95-119 17:120-123
motif1	8e-13	55.3	0.3	TRINITY_DN3766_c0_g1_i17	270	177	93	928	path=[2:0-93 13:94-94 15:95-119 17:120-123
motif1	7.7e-13	55.3	0.5	TRINITY_DN3766_c0_g1_i19	650	556	94	816	path=[1:0-116 7:117-123 9:124-147 11:148-15
motif1	8e-13	55.3	0.3	TRINITY_DN3766_c0_g1_i19	335	242	93	816	path=[1:0-116 7:117-123 9:124-147 11:148-15
motif1	2.1e-16	66.8	0.3	TRINITY_DN3766_c0_g1_i20	402	308	94	454	path=[1:0-116 7:117-123 15:124-148 17:149-1
motif1	2.1e-16	66.8	0.3	TRINITY_DN3766_c0_g1_i22	38	132	-94	405	path=[4:0-194 8:195-203 10:204-215 32:216-2
motif1	2.1e-16	66.8	0.3	TRINITY_DN3766_c0_g1_i23	287	193	94	332	path=[1:0-116 5:117-157 48:158-211 53:212-2
motif1	7.9e-09	42.5	0.7	TRINITY_DN3766_c0_g1_i24	696	777	-81	820	path=[4:0-194 8:195-203 10:204-215 12:216-2
motif1	8e-13	55.3	0.3	TRINITY_DN3766_c0_g1_i24	369	462	-93	820	path=[4:0-194 8:195-203 10:204-215 12:216-2
motif1	2.1e-16	66.8	0.3	TRINITY_DN3766_c0_g1_i24	38	132	-94	820	path=[4:0-194 8:195-203 10:204-215 12:216-2
motif1	8.9e-15	61.6	0.2	TRINITY_DN3766_c0_g1_i3	335	241	94	380	path=[0:0-25 1:26-142 15:143-167 17:168-171
motif1	2.1e-16	66.8	0.3	TRINITY_DN3766_c0_g1_i4	38	132	-94	387	path=[4:0-194 8:195-203 14:204-222 34:223-2
motif1	2.1e-16	66.8	0.3	TRINITY_DN3766_c0_g1_i7	407	313	94	459	path=[1:0-116 7:117-123 9:124-147 15:148-17
motif1	2.1e-16	66.8	0.3	TRINITY_DN3766_c0_g1_i9	38	132	-94	378	path=[4:0-194 8:195-203 14:204-222 34:223-2
motif2	1.1e-12	54.4	6.6	TRINITY_DN4086_c0_g1_i1	47	113	-66	203	path=[0:0-202]
motif2	5.2e-19	74.7	6.7	TRINITY_DN4086_c0_g1_i1	1	75	-74	203	path=[0:0-202]
motif3	2.1e-18	72.7	8.8	TRINITY_DN4099_c0_g1_i1	102	177	-75	208	path=[0:0-53 7:54-54 8:55-83 9:84-207]
motif3	2.1e-18	72.7	8.8	TRINITY_DN4099_c0_g1_i2	186	261	-75	292	path=[6:0-166 7:167-167 9:168-291]
motif2	1.3e-09	44.5	6.6	TRINITY_DN4099_c0_g1_i3	69	129	-60	357	path=[1:0-80 3:81-174 5:175-188 6:189-355 7
motif2	1.1e-13	57.6	9.5	TRINITY_DN4099_c0_g1_i3	22	94	-72	357	path=[1:0-80 3:81-174 5:175-188 6:189-355 7
motif3	2.1e-18	72.7	8.8	TRINITY_DN4099_c0_g1_i5	215	290	-75	321	path=[6:0-166 7:167-167 8:168-196 9:197-320
motif2	5.5e-16	65.0	10.5	TRINITY_DN4099_c0_g1_i6	22	106	-84	328	path=[1:0-80 4:81-145 5:146-159 6:160-326 7
motif1	1.6e-30	112.1	0.6	TRINITY_DN4803_c0_g1_i10	201	296	-95	364	path=[0:0-43 4:44-77 5:78-82 7:83-105 8:106
motif3	4.4e-18	71.7	9.6	TRINITY_DN4803_c0_g1_i10	122	196	-74	364	path=[0:0-43 4:44-77 5:78-82 7:83-105 8:106
motif1	1.6e-30	112.1	0.6	TRINITY_DN4803_c0_g1_i11	161	256	-95	324	path=[0:0-43 4:44-77 5:78-82 6:83-87 11:88-
motif3	3e-15	62.6	7.1	TRINITY_DN4803_c0_g1_i11	103	156	-53	324	path=[0:0-43 4:44-77 5:78-82 6:83-87 11:88-
motif1	1.6e-30	112.1	0.6	TRINITY_DN4803_c0_g1_i12	118	213	-95	281	path=[3:0-39 10:40-48 14:49-59 15:60-60 17:
motif3	6.9e-18	71.0	10.1	TRINITY_DN4803_c0_g1_i12	41	113	-72	281	path=[3:0-39 10:40-48 14:49-59 15:60-60 17:
motif3	3.3e-17	68.9	7.5	TRINITY_DN4803_c0_g1_i3	96	169	-73	338	path=[1:0-42 8:43-59 9:60-82 11:83-98 13:99
motif1	1.6e-29	109.0	0.8	TRINITY_DN4803_c0_g1_i3	176	270	-94	338	path=[1:0-42 8:43-59 9:60-82 11:83-98 13:99
motif3	8.7e-16	64.3	7.8	TRINITY_DN4803_c0_g1_i4	96	169	-73	338	path=[0:0-43 4:44-77 6:78-82 11:83-98 12:99
motif1	1.6e-29	109.0	0.8	TRINITY_DN4803_c0_g1_i4	176	270	-94	338	path=[0:0-43 4:44-77 6:78-82 11:83-98 12:99
motif1	1.1e-27	103.1	1.3	TRINITY_DN4803_c0_g1_i5	174	263	-89	331	path=[2:0-176 23:177-191 24:192-330]
motif1	1.6e-29	109.0	0.8	TRINITY_DN4803_c0_g1_i7	239	333	-94	401	path=[0:0-43 4:44-77 5:78-82 7:83-105 8:106
motif3	3.2e-17	68.9	7.5	TRINITY_DN4803_c0_g1_i7	159	232	-73	401	path=[0:0-43 4:44-77 5:78-82 7:83-105 8:106
motif1	1.6e-30	112.1	0.6	TRINITY_DN4803_c0_g1_i8	231	326	-95	394	path=[0:0-43 4:44-77 5:78-82 7:83-105 8:106
motif3	1.2e-15	63.9	7.4	TRINITY_DN4803_c0_g1_i8	153	227	-74	394	path=[0:0-43 4:44-77 5:78-82 7:83-105 8:106
motif1	1.6e-30	112.1	0.6	TRINITY_DN4803_c0_g1_i9	96	191	-95	259	path=[6:0-4 11:5-20 12:21-21 14:22-32 16:33
motif3	2.1e-16	66.3	8.7	TRINITY_DN4803_c0_g1_i9	19	91	-72	259	path=[6:0-4 11:5-20 12:21-21 14:22-32 16:33
motif1	6.8e-11	49.1	0.9	TRINITY_DN5469_c0_g1_i1	231	283	-52	293	path=[0:0-77 3:78-106 7:107-127 8:128-150 9
motif1	6.8e-11	49.1	0.9	TRINITY_DN5469_c0_g1_i5	210	262	-52	272	path=[1:0-32 5:33-106 8:107-129 9:130-132 1
motif2	5.9e-16	64.9	6.9	TRINITY_DN718_c0_g1_i10	41	112	-71	344	path=[8:0-22 11:23-23 18:24-26 23:27-55 25:
motif2	1.8e-10	47.3	5.2	TRINITY_DN718_c0_g1_i10	2	55	-53	344	path=[8:0-22 11:23-23 18:24-26 23:27-55 25:
motif2	4.3e-21	81.3	6.1	TRINITY_DN718_c0_g1_i13	59	143	-84	356	path=[8:0-22 11:23-23 18:24-26 23:27-55 25:
motif2	7.2e-19	74.2	7.6	TRINITY_DN718_c0_g1_i13	2	84	-82	356	path=[8:0-22 11:23-23 18:24-26 23:27-55 25:
motif2	5.9e-13	55.3	7.3	TRINITY_DN718_c0_g1_i15	35	104	-69	407	path=[3:0-51 8:52-74 11:75-75 13:76-132 28:
motif2	1.2e-11	51.1	5.0	TRINITY_DN718_c0_g1_i15	135	190	-55	407	path=[3:0-51 8:52-74 11:75-75 13:76-132 28:
motif2	6.1e-18	71.3	6.3	TRINITY_DN718_c0_g1_i16	41	114	-73	471	path=[8:0-22 11:23-23 16:24-53 18:54-56 25:
motif2	8.5e-19	74.0	6.3	TRINITY_DN718_c0_g1_i16	98	172	-74	471	path=[8:0-22 11:23-23 16:24-53 18:54-56 25:
motif2	9.3e-11	48.2	4.6	TRINITY_DN718_c0_g1_i16	2	57	-55	471	path=[8:0-22 11:23-23 16:24-53 18:54-56 25:
motif2	3.2e-19	75.4	6.3	TRINITY_DN718_c0_g1_i16	156	231	-75	471	path=[8:0-22 11:23-23 16:24-53 18:54-56 25:
motif1	3.4e-09	43.6	1.2	TRINITY_DN718_c0_g1_i18	3	47	-44	605	path=[2:0-109 5:110-219 8:220-242 11:243-24
motif1	1.4e-09	44.8	0.5	TRINITY_DN718_c0_g1_i18	113	157	-44	605	path=[2:0-109 5:110-219 8:220-242 11:243-24
motif2	4.2e-10	46.1	14.1	TRINITY_DN718_c0_g1_i18	175	247	-72	605	path=[2:0-109 5:110-219 8:220-242 11:243-24
motif2	3.9e-17	68.7	5.3	TRINITY_DN718_c0_g1_i18	319	392	-73	605	path=[2:0-109 5:110-219 8:220-242 11:243-24
motif2	3.5e-22	84.9	6.7	TRINITY_DN718_c0_g1_i18	249	333	-84	605	path=[2:0-109 5:110-219 8:220-242 11:243-24
motif2	6.1e-18	71.3	6.3	TRINITY_DN718_c0_g1_i21	41	114	-73	354	path=[8:0-22 11:23-23 16:24-53 18:54-56 25:
motif2	8.5e-19	74.0	6.3	TRINITY_DN718_c0_g1_i21	98	172	-74	354	path=[8:0-22 11:23-23 16:24-53 18:54-56 25:
motif2	9.3e-11	48.2	4.6	TRINITY_DN718_c0_g1_i21	2	57	-55	354	path=[8:0-22 11:23-23 16:24-53 18:54-56 25:
motif2	3.2e-19	75.4	6.3	TRINITY_DN718_c0_g1_i21	156	231	-75	354	path=[8:0-22 11:23-23 16:24-53 18:54-56 25:
motif2	5.9e-16	64.9	6.9	TRINITY_DN718_c0_g1_i22	41	112	-71	341	path=[8:0-22 11:23-23 18:24-26 23:27-55 25:
motif2	1.8e-10	47.3	5.2	TRINITY_DN718_c0_g1_i22	2	55	-53	341	path=[8:0-22 11:23-23 18:24-26 23:27-55 25:
motif2	1.6e-17	69.9	5.7	TRINITY_DN718_c0_g1_i3	266	340	-74	553	path=[3:0-51 8:52-74 11:75-75 13:76-132 16:
motif2	1.4e-17	70.1	5.8	TRINITY_DN718_c0_g1_i3	151	223	-72	553	path=[3:0-51 8:52-74 11:75-75 13:76-132 16:
motif2	1.9e-18	72.9	6.3	TRINITY_DN718_c0_g1_i3	208	281	-73	553	path=[3:0-51 8:52-74 11:75-75 13:76-132 16:
motif2	3e-13	56.2	7.7	TRINITY_DN718_c0_g1_i3	34	104	-70	553	path=[3:0-51 8:52-74 11:75-75 13:76-132 16:
motif2	6.6e-15	61.5	6.6	TRINITY_DN718_c0_g1_i3	93	166	-73	553	path=[3:0-51 8:52-74 11:75-75 13:76-132 16:
motif1	3.4e-09	43.6	1.2	TRINITY_DN718_c0_g1_i4	3	47	-44	388	path=[2:0-109 5:110-219 8:220-242 11:243-24
motif1	1.4e-09	44.8	0.5	TRINITY_DN718_c0_g1_i4	113	157	-44	388	path=[2:0-109 5:110-219 8:220-242 11:243-24
motif2	4.2e-10	46.1	14.1	TRINITY_DN718_c0_g1_i4	175	247	-72	388	path=[2:0-109 5:110-219 8:220-242 11:243-24
motif2	2.9e-14	59.5	5.2	TRINITY_DN718_c0_g1_i4	233	305	-72	388	path=[2:0-109 5:110-219 8:220-242 11:243-24
motif2	1.3e-18	73.4	6.3	TRINITY_DN718_c0_g1_i4	307	387	-80	388	path=[2:0-109 5:110-219 8:220-242 11:243-24
motif2	4e-19	75.1	6.0	TRINITY_DN718_c0_g1_i4	249	334	-85	388	path=[2:0-109 5:110-219 8:220-242 11:243-24
motif2	7.2e-19	74.2	7.6	TRINITY_DN718_c0_g1_i5	2	84	-82	330	path=[8:0-22 11:23-23 18:24-26 23:27-55 25:
motif2	2e-22	85.6	6.9	TRINITY_DN718_c0_g1_i5	59	143	-84	330	path=[8:0-22 11:23-23 18:24-26 23:27-55 25:
motif2	7.2e-19	74.2	7.6	TRINITY_DN718_c0_g1_i9	2	84	-82	361	path=[8:0-22 11:23-23 18:24-26 23:27-55 25:
motif2	2e-22	85.6	6.9	TRINITY_DN718_c0_g1_i9	59	143	-84	361	path=[8:0-22 11:23-23 18:24-26 23:27-55 25:
motif2	1e-12	54.5	4.4	TRINITY_DN718_c1_g1_i1	209	147	62	221	path=[0:0-176 2:177-220]
motif2	3e-14	59.4	4.2	TRINITY_DN718_c1_g1_i2	208	147	61	209	path=[0:0-176 1:177-208]
motif1	4.4e-18	72.2	2.2	TRINITY_DN8349_c0_g1_i1	153	240	-87	822	path=[0:0-821]
motif1	4.4e-18	72.2	2.2	TRINITY_DN8349_c0_g1_i1	598	685	-87	822	path=[0:0-821]
motif2	3.8e-14	59.1	3.9	TRINITY_DN8771_c0_g1_i1	190	247	-57	415	path=[0:0-414]
motif2	2.3e-09	43.8	4.1	TRINITY_DN9660_c0_g1_i1	98	165	-67	342	path=[0:0-341]
motif2	1.5e-12	53.9	5.5	TRINITY_DN9660_c0_g1_i1	54	108	-54	342	path=[0:0-341]

## Sheet: Sheet2
Transcript	Isoform name	Number of exons	Coverage	% identity	Name contig
TRINITY_DN10297	>TRINITY_DN10297_c0_g1_i1	4	98.1 (query length: 261 bp)	98.0 (251 matches, 5 mismatches, 0 indels, 0 unknowns)	Mjav_v4_contig_212:172,168..169,968 (-2201 bp)	4
	>TRINITY_DN10297_c0_g1_i10	1	87.7 (query length: 243 bp)	95.8 (207 matches, 2 mismatches, 7 indels, 0 unknowns)	Mjav_v4_contig_197:8,310..8,521 (212 bp)
	>TRINITY_DN10297_c0_g1_i2	3	93.3 (query length: 283 bp)	83.7 (251 matches, 13 mismatches, 36 indels, 0 unknowns)	Mjav_v4_contig_147:382,526..381,071 (-1456 bp)
	>TRINITY_DN10297_c0_g1_i3	3	92.8 (query length: 264 bp)	85.0 (233 matches, 10 mismatches, 31 indels, 0 unknowns)	Mjav_v4_contig_128:177..8,207 (8031 bp)
	>TRINITY_DN10297_c0_g1_i4	2	99.3 (query length: 267 bp)	98.5 (265 matches, 0 mismatches, 4 indels, 0 unknowns)	Mjav_v4_contig_215:12,889..13,743 (855 bp)
	>TRINITY_DN10297_c0_g1_i6	1	91.6 (query length: 356 bp)	95.2 (314 matches, 9 mismatches, 7 indels, 0 unknowns)	Mjav_v4_contig_215:1,151..1,477 (327 bp)
	>TRINITY_DN10297_c0_g1_i7	2	100.0 (query length: 275 bp)	98.2 (270 matches, 1 mismatches, 4 indels, 0 unknowns)	Mjav_v4_contig_215:7,408..8,263 (856 bp)
	>TRINITY_DN10297_c0_g1_i8	3	98.7 (query length: 234 bp)	94.8 (219 matches, 12 mismatches, 0 indels, 0 unknowns)	Mjav_v4_contig_68:804,526..801,171 (-3356 bp)
	>TRINITY_DN10297_c0_g1_i9	2	88.1 (query length: 319 bp)	98.6 (277 matches, 4 mismatches, 0 indels, 0 unknowns)	Mjav_v4_contig_154:422..1,443 (1022 bp)
TRINITY_DN1125	>TRINITY_DN1125_c0_g1_i1	3	96.6 (query length: 582 bp)	87.1 (542 matches, 13 mismatches, 67 indels, 0 unknowns)	Mjav_v4_contig_54:1,729..3,786 (2058 bp)	5
	>TRINITY_DN1125_c0_g1_i10	6	94.4 (query length: 515 bp)	85.2 (443 matches, 26 mismatches, 51 indels, 0 unknowns)	Mjav_v4_contig_24:1,692..6,315 (4624 bp)
	>TRINITY_DN1125_c0_g1_i11	3	97.3 (query length: 483 bp)	90.0 (431 matches, 35 mismatches, 13 indels, 0 unknowns)	Mjav_v4_contig_201:1,476..7,939 (6464 bp)
	>TRINITY_DN1125_c0_g1_i12	3	96.8 (query length: 628 bp)	83.7 (590 matches, 13 mismatches, 102 indels, 0 unknowns)	Mjav_v4_contig_54:1,729..3,786 (2058 bp)
	>TRINITY_DN1125_c0_g1_i14	3	96.0 (query length: 397 bp)	88.1 (363 matches, 17 mismatches, 32 indels, 0 unknowns)	Mjav_v4_contig_54:1,123..3,786 (2664 bp)
	>TRINITY_DN1125_c0_g1_i15	2	94.8 (query length: 310 bp)	92.0 (286 matches, 8 mismatches, 17 indels, 0 unknowns)	Mjav_v4_contig_201:3,204..7,936 (4733 bp)
	>TRINITY_DN1125_c0_g1_i16	3	88.1 (query length: 470 bp)	91.3 (386 matches, 28 mismatches, 9 indels, 0 unknowns)	Mjav_v4_contig_238:109,990..108,096 (-1895 bp)
	>TRINITY_DN1125_c0_g1_i17	1	99.3 (query length: 301 bp)	95.7 (287 matches, 12 mismatches, 1 indels, 0 unknowns)	Mjav_v4_contig_231:118,693..118,394 (-300 bp)
	>TRINITY_DN1125_c0_g1_i18	4	97.3 (query length: 582 bp)	76.5 (509 matches, 55 mismatches, 101 indels, 0 unknowns)	Mjav_v4_contig_231:122,688..116,746 (-5943 bp)
	>TRINITY_DN1125_c0_g1_i19	4	91.7 (query length: 448 bp)	89.0 (396 matches, 15 mismatches, 34 indels, 0 unknowns)	Mjav_v4_contig_40:2,326,876..2,322,296 (-4581 bp)
	>TRINITY_DN1125_c0_g1_i2	1	99.0 (query length: 305 bp)	92.9 (288 matches, 14 mismatches, 8 indels, 0 unknowns)	Mjav_v4_contig_109:939,493..939,184 (-310 bp)
	>TRINITY_DN1125_c0_g1_i20	1	89.2 (query length: 286 bp)	99.6 (254 matches, 1 mismatches, 0 indels, 0 unknowns)	Mjav_v4_contig_64:682..936 (255 bp)
	>TRINITY_DN1125_c0_g1_i3	3	99.0 (query length: 290 bp)	94.1 (273 matches, 12 mismatches, 5 indels, 0 unknowns)	Mjav_v4_contig_238:109,359..107,681 (-1679 bp)
	>TRINITY_DN1125_c0_g1_i4	4	92.3 (query length: 482 bp)	92.6 (439 matches, 6 mismatches, 29 indels, 0 unknowns)	Mjav_v4_contig_40:2,326,860..2,321,474 (-5387 bp)
	>TRINITY_DN1125_c0_g1_i5	1	94.3 (query length: 334 bp)	96.2 (304 matches, 11 mismatches, 1 indels, 0 unknowns)	Mjav_v4_contig_231:118,693..118,378 (-316 bp)
	>TRINITY_DN1125_c0_g1_i8	6	96.3 (query length: 461 bp)	79.5 (419 matches, 13 mismatches, 95 indels, 0 unknowns)	Mjav_v4_contig_54:60..3,786 (3727 bp)
	>TRINITY_DN1125_c0_g1_i9	1	94.5 (query length: 255 bp)	97.5 (235 matches, 6 mismatches, 0 indels, 0 unknowns)	Mjav_v4_contig_88:1,285,871..1,285,631 (-241 bp)
TRINITY_DN1192	>TRINITY_DN1192_c1_g1_i1	2	100.0 (query length: 352 bp)	99.7 (303 matches, 1 mismatches, 0 indels, 0 unknowns)	Mjav_v4_contig_25:5,965..5,382 (-584 bp)	9
	>TRINITY_DN1192_c1_g1_i2	1	100.0 (query length: 473 bp)	96.0 (454 matches, 16 mismatches, 3 indels, 0 unknowns)	Mjav_v4_contig_25:5,965..5,496 (-470 bp)
	>TRINITY_DN1192_c1_g1_i3	1	97.6 (query length: 467 bp)	95.2 (434 matches, 19 mismatches, 3 indels, 0 unknowns)	Mjav_v4_contig_25:5,965..5,513 (-453 bp)
	>TRINITY_DN1192_c1_g1_i5	1	89.3 (query length: 458 bp)	95.8 (392 matches, 17 mismatches, 0 indels, 0 unknowns)	Mjav_v4_contig_25:7,101..6,693 (-409 bp)
	>TRINITY_DN1192_c1_g2_i1	1	100.0 (query length: 292 bp)	93.7 (281 matches, 11 mismatches, 8 indels, 0 unknowns)	Mjav_v4_contig_231:114,224..114,523 (300 bp)
	>TRINITY_DN1192_c1_g2_i3	1	85.1 (query length: 308 bp)	98.1 (258 matches, 3 mismatches, 2 indels, 0 unknowns)	Mjav_v4_contig_11:3,679,675..3,679,936 (262 bp)
	>TRINITY_DN1192_c1_g2_i4	1	100.0 (query length: 269 bp)	97.4 (262 matches, 5 mismatches, 2 indels, 0 unknowns)	Mjav_v4_contig_6:1,027..761 (-267 bp)
	>TRINITY_DN1192_c1_g2_i5	1	99.4 (query length: 309 bp)	97.4 (299 matches, 7 mismatches, 1 indels, 0 unknowns)	Mjav_v4_contig_201:3,729..3,424 (-306 bp)
	>TRINITY_DN1192_c1_g2_i6	1	99.3 (query length: 293 bp)	96.6 (284 matches, 6 mismatches, 4 indels, 0 unknowns)	Mjav_v4_contig_11:3,679,644..3,679,936 (293 bp)
	>TRINITY_DN1192_c1_g2_i7	1	89.3 (query length: 253 bp)	98.2 (222 matches, 3 mismatches, 1 indels, 0 unknowns)	Mjav_v4_contig_187:244,645..244,869 (225 bp)
TRINITY_DN1250	>TRINITY_DN1250_c0_g1_i1	2	88.8 (query length: 241 bp)	87.8 (180 matches, 21 mismatches, 4 indels, 0 unknowns)	Mjav_v4_contig_250:9,505..8,536 (-970 bp)	5
	>TRINITY_DN1250_c0_g1_i2	7	81.6 (query length: 331 bp)	95.6 (258 matches, 10 mismatches, 2 indels, 0 unknowns)	Mjav_v4_contig_143:12,804..8,675 (-4130 bp)
	>TRINITY_DN1250_c0_g1_i3	1	80.3 (query length: 254 bp)	96.6 (199 matches, 4 mismatches, 3 indels, 0 unknowns)	Mjav_v4_contig_54:9,365..9,161 (-205 bp)
	>TRINITY_DN1250_c0_g1_i5	2	84.3 (query length: 280 bp)	93.9 (214 matches, 11 mismatches, 3 indels, 0 unknowns)	Mjav_v4_contig_221:5,132..4,196 (-937 bp)
	>TRINITY_DN1250_c0_g1_i6	3	88.1 (query length: 226 bp)	97.8 (174 matches, 2 mismatches, 2 indels, 0 unknowns)	Mjav_v4_contig_132:571,615..580,222 (8608 bp)
	>TRINITY_DN1250_c0_g1_i8	3	83.9 (query length: 298 bp)	97.2 (245 matches, 5 mismatches, 2 indels, 0 unknowns)	Mjav_v4_contig_143:14,519..13,390 (-1130 bp)
	>TRINITY_DN1250_c0_g1_i9	3	80.6 (query length: 314 bp)	96.0 (243 matches, 10 mismatches, 0 indels, 0 unknowns)	Mjav_v4_contig_199:4,405..1,714 (-2692 bp)
TRINITY_DN12585	>TRINITY_DN12585_c0_g1_i1	1	89.5 (query length: 313 bp)	99.6 (279 matches, 1 mismatches, 0 indels, 0 unknowns)	Mjav_v4_contig_107:752,990..752,711 (-280 bp)	1
TRINITY_DN12866	>TRINITY_DN12866_c0_g1_i1	1	100.0 (query length: 286 bp)	98.3 (282 matches, 4 mismatches, 1 indels, 0 unknowns)	Mjav_v4_contig_76:824,645..824,931 (287 bp)	1
	>TRINITY_DN12866_c0_g1_i2	1	77.3 (query length: 238 bp)	98.4 (181 matches, 3 mismatches, 0 indels, 0 unknowns)	Mjav_v4_contig_76:814,685..814,502 (-184 bp)
TRINITY_DN14210	>TRINITY_DN14210_c0_g1_i1	1	79.6 (query length: 201 bp)	95.6 (153 matches, 7 mismatches, 0 indels, 0 unknowns)	Mjav_v4_contig_107:967,619..967,778 (160 bp)	0
TRINITY_DN147	>TRINITY_DN147_c0_g1_i1	4	99.5 (query length: 401 bp)	90.3 (373 matches, 7 mismatches, 33 indels, 0 unknowns)	Mjav_v4_contig_212:165,399..166,794 (1396 bp)	2
	>TRINITY_DN147_c0_g1_i11	5	92.7 (query length: 261 bp)	68.5 (220 matches, 22 mismatches, 79 indels, 0 unknowns)	Mjav_v4_contig_73:9,583..5,190 (-4394 bp)
	>TRINITY_DN147_c0_g1_i17	4	90.2 (query length: 460 bp)	90.7 (388 matches, 8 mismatches, 32 indels, 0 unknowns)	Mjav_v4_contig_212:164,687..166,096 (1410 bp)
	>TRINITY_DN147_c0_g1_i2	8	91.8 (query length: 231 bp)	97.6 (206 matches, 5 mismatches, 0 indels, 0 unknowns)	Mjav_v4_contig_189:8,815..1,709 (-7107 bp)
	>TRINITY_DN147_c0_g1_i9	4	84.1 (query length: 439 bp)	90.8 (337 matches, 31 mismatches, 3 indels, 0 unknowns)	Mjav_v4_contig_250:7,105..5,298 (-1808 bp)
TRINITY_DN16030	>TRINITY_DN16030_c0_g2_i1	1	99.7 (query length: 311 bp)	98.7 (306 matches, 4 mismatches, 0 indels, 0 unknowns)	Mjav_v4_contig_98:1,189,042..1,189,351 (310 bp)	3
	>TRINITY_DN16030_c0_g2_i2	1	99.7 (query length: 329 bp)	99.1 (325 matches, 3 mismatches, 0 indels, 0 unknowns)	Mjav_v4_contig_76:813,116..813,443 (328 bp)
	>TRINITY_DN16030_c0_g2_i5	1	99.4 (query length: 329 bp)	99.1 (324 matches, 3 mismatches, 0 indels, 0 unknowns)	Mjav_v4_contig_143:15,234..14,908 (-327 bp)
TRINITY_DN17461	>TRINITY_DN17461_c0_g1_i2	1	99.5 (query length: 205 bp)	100.0 (204 matches, 0 mismatches, 0 indels, 0 unknowns)	Mjav_v4_contig_193:140,861..140,658 (-204 bp)	1
TRINITY_DN203	>TRINITY_DN203_c0_g1_i1	1	95.4 (query length: 350 bp)	97.0 (324 matches, 8 mismatches, 2 indels, 0 unknowns)	Mjav_v4_contig_50:1,917..2,248 (332 bp)	3
	>TRINITY_DN203_c0_g1_i2	1	95.3 (query length: 342 bp)	100.0 (326 matches, 0 mismatches, 0 indels, 0 unknowns)	Mjav_v4_contig_50:390..715 (326 bp)
	>TRINITY_DN203_c0_g1_i3	1	95.8 (query length: 379 bp)	97.2 (353 matches, 8 mismatches, 2 indels, 0 unknowns)	Mjav_v4_contig_50:1,888..2,248 (361 bp)
TRINITY_DN28745	>TRINITY_DN28745_c0_g1_i10	2	36.2 (query length: 240 bp)	98.9 (86 matches, 1 mismatches, 0 indels, 0 unknowns)	Mjav_v4_contig_27:80..913 (834 bp)	0
	>TRINITY_DN28745_c0_g1_i8	2	27.9 (query length: 312 bp)	98.9 (86 matches, 1 mismatches, 0 indels, 0 unknowns)	Mjav_v4_contig_27:80..913 (834 bp)
TRINITY_DN30879	>TRINITY_DN30879_c0_g1_i1	1	100.0 (query length: 225 bp)	98.2 (222 matches, 3 mismatches, 1 indels, 0 unknowns)	Mjav_v4_contig_154:8,434..8,209 (-226 bp)	2
	>TRINITY_DN30879_c0_g1_i2	1	100.0 (query length: 271 bp)	97.0 (263 matches, 7 mismatches, 1 indels, 0 unknowns)	Mjav_v4_contig_40:2,322,768..2,323,037 (270 bp)
TRINITY_DN32978	>TRINITY_DN32978_c0_g1_i1	3	95.3 (query length: 359 bp)	96.8 (331 matches, 8 mismatches, 3 indels, 0 unknowns)	Mjav_v4_contig_40:2,326,705..2,324,777 (-1929 bp)	2
	>TRINITY_DN32978_c0_g1_i2	4	86.7 (query length: 362 bp)	95.5 (300 matches, 12 mismatches, 2 indels, 0 unknowns)	Mjav_v4_contig_201:2,543..8,478 (5936 bp)
	>TRINITY_DN32978_c0_g1_i4	4	49.3 (query length: 381 bp)	97.4 (187 matches, 1 mismatches, 4 indels, 0 unknowns)	Mjav_v4_contig_48:2,045,526..2,069,585 (24060 bp)
	>TRINITY_DN32978_c0_g1_i5	1	40.5 (query length: 410 bp)	97.6 (166 matches, 0 mismatches, 4 indels, 0 unknowns)	Mjav_v4_contig_48:2,069,416..2,069,585 (170 bp)
TRINITY_DN3766	>TRINITY_DN3766_c0_g1_i1	4	95.9 (query length: 469 bp)	82.8 (437 matches, 6 mismatches, 85 indels, 0 unknowns)	Mjav_v4_contig_99:1,187,326..1,189,479 (2154 bp)	7
	>TRINITY_DN3766_c0_g1_i10	4	100.0 (query length: 695 bp)	97.1 (672 matches, 19 mismatches, 1 indels, 0 unknowns)	Mjav_v4_contig_7:22..2,054 (2033 bp)
	>TRINITY_DN3766_c0_g1_i11	1	100.0 (query length: 483 bp)	98.8 (479 matches, 4 mismatches, 2 indels, 0 unknowns)	Mjav_v4_contig_99:1,187,069..1,186,585 (-485 bp)
	>TRINITY_DN3766_c0_g1_i12	4	83.5 (query length: 850 bp)	81.3 (653 matches, 38 mismatches, 112 indels, 0 unknowns)	Mjav_v4_contig_99:1,187,326..1,189,424 (2099 bp)
	>TRINITY_DN3766_c0_g1_i13	7	100.0 (query length: 817 bp)	94.9 (731 matches, 26 mismatches, 13 indels, 0 unknowns)	Mjav_v4_contig_7:22..3,012 (2991 bp)
	>TRINITY_DN3766_c0_g1_i15	1	77.5 (query length: 249 bp)	96.4 (186 matches, 0 mismatches, 7 indels, 0 unknowns)	Mjav_v4_contig_241:764..949 (186 bp)
	>TRINITY_DN3766_c0_g1_i17	2	57.3 (query length: 928 bp)	99.1 (339 matches, 1 mismatches, 2 indels, 0 unknowns)	Mjav_v4_contig_15:6,450..6,833 (384 bp)
	>TRINITY_DN3766_c0_g1_i19	7	100.0 (query length: 816 bp)	75.0 (697 matches, 43 mismatches, 189 indels, 0 unknowns)	Mjav_v4_contig_234:344..2,687 (2344 bp)
	>TRINITY_DN3766_c0_g1_i20	2	100.0 (query length: 454 bp)	97.8 (452 matches, 2 mismatches, 8 indels, 0 unknowns)	Mjav_v4_contig_86:1,313,839..1,313,002 (-838 bp)
	>TRINITY_DN3766_c0_g1_i22	2	100.0 (query length: 405 bp)	86.9 (353 matches, 3 mismatches, 50 indels, 0 unknowns)	Mjav_v4_contig_86:1,314,468..1,315,283 (816 bp)
	>TRINITY_DN3766_c0_g1_i23	3	100.0 (query length: 332 bp)	97.9 (325 matches, 5 mismatches, 2 indels, 0 unknowns)	Mjav_v4_contig_86:1,316,623..1,312,644 (-3980 bp)
	>TRINITY_DN3766_c0_g1_i24	7	82.9 (query length: 820 bp)	74.6 (600 matches, 26 mismatches, 178 indels, 0 unknowns)	Mjav_v4_contig_99:1,187,326..1,189,424 (2099 bp)
	>TRINITY_DN3766_c0_g1_i3	3	100.0 (query length: 380 bp)	96.4 (372 matches, 4 mismatches, 10 indels, 0 unknowns)	Mjav_v4_contig_234:199..815 (617 bp)
	>TRINITY_DN3766_c0_g1_i4	4	100.0 (query length: 387 bp)	99.0 (384 matches, 3 mismatches, 1 indels, 0 unknowns)	Mjav_v4_contig_86:1,312,652..1,314,576 (1925 bp)
	>TRINITY_DN3766_c0_g1_i7	2	100.0 (query length: 459 bp)	82.6 (457 matches, 2 mismatches, 94 indels, 0 unknowns)	Mjav_v4_contig_86:1,314,937..1,313,002 (-1936 bp)
	>TRINITY_DN3766_c0_g1_i9	3	100.0 (query length: 378 bp)	83.6 (373 matches, 5 mismatches, 68 indels, 0 unknowns)	Mjav_v4_contig_99:1,187,326..1,189,153 (1828 bp)
TRINITY_DN4086	>TRINITY_DN4086_c0_g1_i1	1	100.0 (query length: 203 bp)	99.0 (201 matches, 2 mismatches, 0 indels, 0 unknowns)	Mjav_v4_contig_11:3,677,614..3,677,816 (203 bp)	1
TRINITY_DN4099	>TRINITY_DN4099_c0_g1_i1	1	100.0 (query length: 208 bp)	97.6 (203 matches, 5 mismatches, 0 indels, 0 unknowns)	Mjav_v4_contig_165:343,160..343,367 (208 bp)	2
	>TRINITY_DN4099_c0_g1_i2	3	100.0 (query length: 292 bp)	89.2 (263 matches, 26 mismatches, 6 indels, 0 unknowns)	Mjav_v4_contig_109:929,855..932,090 (2236 bp)
	>TRINITY_DN4099_c0_g1_i3	2	100.0 (query length: 357 bp)	100.0 (357 matches, 0 mismatches, 0 indels, 0 unknowns)	Mjav_v4_contig_165:349,173..350,092 (920 bp)
	>TRINITY_DN4099_c0_g1_i5	1	100.0 (query length: 321 bp)	77.3 (316 matches, 5 mismatches, 88 indels, 0 unknowns)	Mjav_v4_contig_165:342,959..343,367 (409 bp)
	>TRINITY_DN4099_c0_g1_i6	1	93.6 (query length: 328 bp)	90.2 (277 matches, 30 mismatches, 0 indels, 0 unknowns)	Mjav_v4_contig_165:343,527..343,833 (307 bp)
TRINITY_DN4803	>TRINITY_DN4803_c0_g1_i10	5	100.0 (query length: 364 bp)	91.8 (337 matches, 19 mismatches, 11 indels, 0 unknowns)	Mjav_v4_contig_231:114,971..119,062 (4092 bp)	5
	>TRINITY_DN4803_c0_g1_i11	2	91.4 (query length: 324 bp)	90.1 (274 matches, 16 mismatches, 14 indels, 0 unknowns)	Mjav_v4_contig_231:118,038..119,062 (1025 bp)
	>TRINITY_DN4803_c0_g1_i12	1	98.9 (query length: 281 bp)	96.0 (267 matches, 8 mismatches, 3 indels, 0 unknowns)	Mjav_v4_contig_116:292..18 (-275 bp)
	>TRINITY_DN4803_c0_g1_i3	1	95.3 (query length: 338 bp)	96.9 (313 matches, 8 mismatches, 2 indels, 0 unknowns)	Mjav_v4_contig_231:122,576..122,897 (322 bp)
	>TRINITY_DN4803_c0_g1_i4	1	100.0 (query length: 338 bp)	95.3 (325 matches, 11 mismatches, 5 indels, 0 unknowns)	Mjav_v4_contig_189:8,118..7,780 (-339 bp)
	>TRINITY_DN4803_c0_g1_i5	2	97.9 (query length: 331 bp)	96.0 (311 matches, 11 mismatches, 2 indels, 0 unknowns)	Mjav_v4_contig_250:11,200..717 (-10484 bp)
	>TRINITY_DN4803_c0_g1_i7	1	100.0 (query length: 401 bp)	97.0 (389 matches, 11 mismatches, 1 indels, 0 unknowns)	Mjav_v4_contig_231:121,219..121,618 (400 bp)
	>TRINITY_DN4803_c0_g1_i8	3	89.6 (query length: 394 bp)	89.7 (322 matches, 30 mismatches, 7 indels, 0 unknowns)	Mjav_v4_contig_189:9,024..4,675 (-4350 bp)
	>TRINITY_DN4803_c0_g1_i9	3	99.6 (query length: 259 bp)	75.5 (246 matches, 11 mismatches, 69 indels, 0 unknowns)	Mjav_v4_contig_231:114,963..119,062 (4100 bp)
TRINITY_DN5469	>TRINITY_DN5469_c0_g1_i1	1	90.8 (query length: 293 bp)	93.5 (257 matches, 9 mismatches, 9 indels, 0 unknowns)	Mjav_v4_contig_201:8,767..8,493 (-275 bp)	1
	>TRINITY_DN5469_c0_g1_i5	1	91.2 (query length: 272 bp)	94.0 (233 matches, 11 mismatches, 4 indels, 0 unknowns)	Mjav_v4_contig_197:12,105..11,862 (-244 bp)
TRINITY_DN718	>TRINITY_DN718_c0_g1_i10	2	32.0 (query length: 344 bp)	93.6 (103 matches, 7 mismatches, 0 indels, 0 unknowns)	Mjav_v4_contig_68:800,394..801,278 (885 bp)	1
	>TRINITY_DN718_c0_g1_i13	2	100.0 (query length: 356 bp)	82.9 (343 matches, 13 mismatches, 58 indels, 0 unknowns)	Mjav_v4_contig_9:9,093..7,977 (-1117 bp)
	>TRINITY_DN718_c0_g1_i15	2	94.1 (query length: 407 bp)	88.2 (344 matches, 36 mismatches, 10 indels, 0 unknowns)	Mjav_v4_contig_273:52,597..54,435 (1839 bp)
	>TRINITY_DN718_c0_g1_i16	3	94.7 (query length: 471 bp)	74.5 (412 matches, 29 mismatches, 112 indels, 0 unknowns)	Mjav_v4_contig_32:4,958..3,341 (-1618 bp)
	>TRINITY_DN718_c0_g1_i18	3	99.7 (query length: 605 bp)	83.9 (584 matches, 19 mismatches, 93 indels, 0 unknowns)	Mjav_v4_contig_9:9,181..6,445 (-2737 bp)
	>TRINITY_DN718_c0_g1_i21	5	100.0 (query length: 354 bp)	70.0 (329 matches, 24 mismatches, 117 indels, 0 unknowns)	Mjav_v4_contig_189:8,554..4,384 (-4171 bp)
	>TRINITY_DN718_c0_g1_i22	2	92.7 (query length: 341 bp)	93.0 (294 matches, 12 mismatches, 10 indels, 0 unknowns)	Mjav_v4_contig_34:1,856,786..1,857,727 (942 bp)
	>TRINITY_DN718_c0_g1_i3	4	40.9 (query length: 553 bp)	82.0 (209 matches, 16 mismatches, 30 indels, 0 unknowns)	Mjav_v4_contig_197:4,231..1,338 (-2894 bp)
	>TRINITY_DN718_c0_g1_i4	6	99.5 (query length: 388 bp)	82.1 (363 matches, 23 mismatches, 56 indels, 0 unknowns)	Mjav_v4_contig_88:1,281,689..1,288,222 (6534 bp)
	>TRINITY_DN718_c0_g1_i5	4	92.4 (query length: 330 bp)	89.2 (280 matches, 25 mismatches, 9 indels, 0 unknowns)	Mjav_v4_contig_109:929,717..939,500 (9784 bp)
	>TRINITY_DN718_c0_g1_i9	2	99.2 (query length: 361 bp)	76.9 (342 matches, 15 mismatches, 88 indels, 0 unknowns)	Mjav_v4_contig_273:52,650..53,704 (1055 bp)
	>TRINITY_DN718_c1_g1_i1	1	94.6 (query length: 221 bp)	100.0 (209 matches, 0 mismatches, 0 indels, 0 unknowns)	Mjav_v4_contig_142:294..502 (209 bp)
	>TRINITY_DN718_c1_g1_i2	1	100.0 (query length: 209 bp)	93.4 (197 matches, 12 mismatches, 2 indels, 0 unknowns)	Mjav_v4_contig_142:7,947..8,157 (211 bp)
TRINITY_DN8349	>TRINITY_DN8349_c0_g1_i1	3	61.6 (query length: 822 bp)	89.0 (454 matches, 52 mismatches, 4 indels, 0 unknowns)	Mjav_v4_contig_25:2,945..8 (-2938 bp)	0
TRINITY_DN8771	>TRINITY_DN8771_c0_g1_i1	2	78.1 (query length: 415 bp)	85.8 (307 matches, 16 mismatches, 35 indels, 0 unknowns)	Mjav_v4_contig_68:798,610..800,691 (2082 bp)	0
TRINITY_DN9660	>TRINITY_DN9660_c0_g1_i1	1	98.0 (query length: 342 bp)	100.0 (335 matches, 0 mismatches, 0 indels, 0 unknowns)	Mjav_v4_contig_154:8,846..8,512 (-335 bp)	1
