# Supplementary material for: Unzipped genome assemblies of polyploid root-knot nematodes reveal unusual and clade-specific telomeric repeats
Source: Nat Commun. 2024 Feb 5;15:773. doi: 10.1038/s41467-024-44914-y (PMC10844300; doi:10.1038/s41467-024-44914-y)
Supplement: Supplementary file 14 — Supplementary Data 11 [file 41467_2024_44914_MOESM14_ESM.xlsx]

## Sheet: Sheet1
motif	e-value	score	hit biais	sequence	start-	end-	size	len	description
motif3	5e-14	58.8	11.4	TRINITY_DN1096_c0_g1_i10	377	301	76	434	path=[5:0-78 7:79-93 8:94-108 9:109-110 10:
motif2	9.5e-17	67.9	6.8	TRINITY_DN1096_c0_g1_i10	238	333	-95	434	path=[5:0-78 7:79-93 8:94-108 9:109-110 10:
motif3	1.7e-09	44.3	3.0	TRINITY_DN1096_c0_g1_i11	292	243	49	292	path=[5:0-78 7:79-93 14:94-113 17:114-127 1
motif2	2.6e-17	69.7	5.9	TRINITY_DN1096_c0_g1_i11	180	276	-96	292	path=[5:0-78 7:79-93 14:94-113 17:114-127 1				1	2	3
motif3	5e-14	58.8	11.4	TRINITY_DN1096_c0_g1_i12	319	243	76	376	path=[5:0-78 7:79-93 14:94-113 17:114-127 1
motif2	9.5e-17	67.9	6.8	TRINITY_DN1096_c0_g1_i12	180	275	-95	376	path=[5:0-78 7:79-93 14:94-113 17:114-127 1
motif3	5e-14	58.8	11.4	TRINITY_DN1096_c0_g1_i14	235	159	76	292	path=[1:0-50 19:51-80 21:81-165 25:166-232
motif2	9.5e-17	67.9	6.8	TRINITY_DN1096_c0_g1_i14	96	191	-95	292	path=[1:0-50 19:51-80 21:81-165 25:166-232
motif3	7.6e-14	58.2	9.6	TRINITY_DN1096_c0_g1_i15	374	301	73	436	path=[5:0-78 7:79-93 8:94-108 9:109-110 10:
motif2	9.5e-17	67.9	6.8	TRINITY_DN1096_c0_g1_i15	238	333	-95	436	path=[5:0-78 7:79-93 8:94-108 9:109-110 10:
motif3	2.7e-13	56.4	6.5	TRINITY_DN1096_c0_g1_i16	333	272	61	470	path=[0:0-49 6:50-55 7:56-70 8:71-85 9:86-8
motif3	5.9e-14	58.6	6.8		281	217	64	470	path=[0:0-49 6:50-55 7:56-70 8:71-85 9:86-8
motif3	1.3e-15	63.8	11.3	TRINITY_DN1096_c0_g1_i16	412	334	78	470	path=[0:0-49 6:50-55 7:56-70 8:71-85 9:86-8
motif2	2.6e-26	98.6	7.7	TRINITY_DN1096_c0_g1_i16	156	252	-96	470	path=[0:0-49 6:50-55 7:56-70 8:71-85 9:86-8
motif3	4.7e-13	55.7	7.0	TRINITY_DN1096_c0_g1_i18	276	216	60	329	path=[2:0-48 6:49-54 7:55-69 8:70-84 9:85-8
motif3	3.3e-13	56.2	4.8	TRINITY_DN1096_c0_g1_i18	328	271	57	329	path=[2:0-48 6:49-54 7:55-69 8:70-84 9:85-8
motif2	2.6e-26	98.6	7.7	TRINITY_DN1096_c0_g1_i18	155	251	-96	329	path=[2:0-48 6:49-54 7:55-69 8:70-84 9:85-8
motif3	4.7e-13	55.7	7.0	TRINITY_DN1096_c0_g1_i19	184	124	60	275	path=[4:0-72 31:73-112 32:113-123 33:124-18
motif3	2e-15	63.3	13.5	TRINITY_DN1096_c0_g1_i19	258	179	79	275	path=[4:0-72 31:73-112 32:113-123 33:124-18
motif2	6.9e-26	97.3	5.5	TRINITY_DN1096_c0_g1_i19	66	159	-93	275	path=[4:0-72 31:73-112 32:113-123 33:124-18
motif3	5e-14	58.8	11.4	TRINITY_DN1096_c0_g1_i2	405	329	76	462	path=[5:0-78 7:79-93 8:94-108 9:109-110 10:
motif2	9.5e-17	67.9	6.8	TRINITY_DN1096_c0_g1_i2	266	361	-95	462	path=[5:0-78 7:79-93 8:94-108 9:109-110 10:
motif3	9.9e-11	48.2	4.1	TRINITY_DN1096_c0_g1_i20	388	329	59	525	path=[5:0-78 7:79-93 8:94-108 9:109-110 10:
motif3	6.9e-18	71.2	10.7	TRINITY_DN1096_c0_g1_i20	464	382	82	525	path=[5:0-78 7:79-93 8:94-108 9:109-110 10:
motif2	4.2e-24	91.5	6.0	TRINITY_DN1096_c0_g1_i20	266	361	-95	525	path=[5:0-78 7:79-93 8:94-108 9:109-110 10:
motif3	4.7e-13	55.7	7.0	TRINITY_DN1096_c0_g1_i21	226	166	60	279	path=[16:0-38 17:39-52 18:53-59 19:60-89 20
motif3	3.3e-13	56.2	4.8	TRINITY_DN1096_c0_g1_i21	278	221	57	279	path=[16:0-38 17:39-52 18:53-59 19:60-89 20
motif2	1.5e-26	99.4	5.9	TRINITY_DN1096_c0_g1_i21	105	201	-96	279	path=[16:0-38 17:39-52 18:53-59 19:60-89 20
motif3	9.6e-12	51.5	10.3	TRINITY_DN1096_c0_g1_i24	308	244	64	316	path=[1:0-50 19:51-80 20:81-100 23:101-102
motif3	1.9e-14	60.1	4.4	TRINITY_DN1096_c0_g1_i24	251	190	61	316	path=[1:0-50 19:51-80 20:81-100 23:101-102
motif2	2.9e-20	79.2	4.3	TRINITY_DN1096_c0_g1_i24	95	193	-98	316	path=[1:0-50 19:51-80 20:81-100 23:101-102
motif3	2.7e-13	56.4	6.5	TRINITY_DN1096_c0_g1_i25	443	382	61	580	path=[5:0-78 7:79-93 8:94-108 9:109-110 10:
motif3	5.9e-14	58.6	6.8	TRINITY_DN1096_c0_g1_i25	391	327	64	580	path=[5:0-78 7:79-93 8:94-108 9:109-110 10:
motif3	1.3e-15	63.8	11.3	TRINITY_DN1096_c0_g1_i25	522	444	78	580	path=[5:0-78 7:79-93 8:94-108 9:109-110 10:
motif2	2.6e-26	98.6	7.7	TRINITY_DN1096_c0_g1_i25	266	362	-96	580	path=[5:0-78 7:79-93 8:94-108 9:109-110 10:
motif3	9.9e-11	48.2	4.1	TRINITY_DN1096_c0_g1_i27	359	300	59	496	path=[5:0-78 7:79-93 8:94-108 9:109-110 10:
motif3	6.9e-18	71.2	10.7	TRINITY_DN1096_c0_g1_i27	435	353	82	496	path=[5:0-78 7:79-93 8:94-108 9:109-110 10:
motif2	4.2e-24	91.5	6.0	TRINITY_DN1096_c0_g1_i27	237	332	-95	496	path=[5:0-78 7:79-93 8:94-108 9:109-110 10:
motif2	1.6e-26	99.3	6.0	TRINITY_DN1096_c0_g1_i3	96	192	-96	410	path=[1:0-50 19:51-80 20:81-100 23:101-102
motif3	2.7e-13	56.4	6.5	TRINITY_DN1096_c0_g1_i3	273	212	61	410	path=[1:0-50 19:51-80 20:81-100 23:101-102
motif3	5.9e-14	58.6	6.8	TRINITY_DN1096_c0_g1_i3	221	157	64	410	path=[1:0-50 19:51-80 20:81-100 23:101-102
motif3	1.3e-15	63.8	11.3	TRINITY_DN1096_c0_g1_i3	352	274	78	410	path=[1:0-50 19:51-80 20:81-100 23:101-102
motif3	9.9e-11	48.2	4.1	TRINITY_DN1096_c0_g1_i30	218	159	59	355	path=[1:0-50 19:51-80 20:81-100 23:101-102
motif3	6.9e-18	71.2	10.7	TRINITY_DN1096_c0_g1_i30	294	212	82	355	path=[1:0-50 19:51-80 20:81-100 23:101-102
motif2	3.1e-24	91.9	4.5	TRINITY_DN1096_c0_g1_i30	96	191	-95	355	path=[1:0-50 19:51-80 20:81-100 23:101-102
motif3	1.2e-13	57.6	6.6	TRINITY_DN1096_c0_g1_i32	275	212	63	395	path=[1:0-50 19:51-80 20:81-100 23:101-102
motif3	8.1e-14	58.1	5.8	TRINITY_DN1096_c0_g1_i32	309	241	68	395	path=[1:0-50 19:51-80 20:81-100 23:101-102
motif3	8.1e-14	58.1	6.9	TRINITY_DN1096_c0_g1_i32	220	157	63	395	path=[1:0-50 19:51-80 20:81-100 23:101-102
motif3	7.2e-14	58.3	5.9	TRINITY_DN1096_c0_g1_i32	335	271	64	395	path=[1:0-50 19:51-80 20:81-100 23:101-102
motif3	4.5e-17	68.5	11.8	TRINITY_DN1096_c0_g1_i32	381	300	81	395	path=[1:0-50 19:51-80 20:81-100 23:101-102
motif2	1.6e-26	99.3	6.0	TRINITY_DN1096_c0_g1_i32	96	192	-96	395	path=[1:0-50 19:51-80 20:81-100 23:101-102
motif2	1.6e-26	99.3	6.0	TRINITY_DN1096_c0_g1_i4	96	192	-96	390	path=[1:0-50 19:51-80 20:81-100 23:101-102
motif3	2.3e-11	50.2	5.4	TRINITY_DN1096_c0_g1_i4	324	271	53	390	path=[1:0-50 19:51-80 20:81-100 23:101-102
motif3	1.1e-13	57.7	6.8	TRINITY_DN1096_c0_g1_i4	219	157	62	390	path=[1:0-50 19:51-80 20:81-100 23:101-102
motif3	3.9e-14	59.1	6.4	TRINITY_DN1096_c0_g1_i4	277	212	65	390	path=[1:0-50 19:51-80 20:81-100 23:101-102
motif3	7.6e-14	58.2	9.6	TRINITY_DN1096_c0_g1_i5	402	329	73	464	path=[5:0-78 7:79-93 8:94-108 9:109-110 10:
motif2	9.5e-17	67.9	6.8	TRINITY_DN1096_c0_g1_i5	266	361	-95	464	path=[5:0-78 7:79-93 8:94-108 9:109-110 10:
motif3	1.4e-14	60.5	4.7	TRINITY_DN1096_c0_g1_i6	259	198	61	348	path=[16:0-38 17:39-52 18:53-59 19:60-89 20
motif3	4.5e-17	68.5	11.8	TRINITY_DN1096_c0_g1_i6	334	253	81	348	path=[16:0-38 17:39-52 18:53-59 19:60-89 20
motif2	2.9e-20	79.2	4.3	TRINITY_DN1096_c0_g1_i6	104	202	-98	348	path=[16:0-38 17:39-52 18:53-59 19:60-89 20
motif3	5e-14	58.8	11.4	TRINITY_DN1096_c0_g1_i7	322	246	76	379	path=[3:0-25 9:26-27 10:28-33 13:34-48 15:4
motif2	9.5e-17	67.9	6.8	TRINITY_DN1096_c0_g1_i7	183	278	-95	379	path=[3:0-25 9:26-27 10:28-33 13:34-48 15:4
motif3	5e-14	58.8	11.4	TRINITY_DN1096_c0_g1_i9	376	300	76	433	path=[5:0-78 7:79-93 8:94-108 9:109-110 10:
motif2	9.5e-17	67.9	6.8	TRINITY_DN1096_c0_g1_i9	237	332	-95	433	path=[5:0-78 7:79-93 8:94-108 9:109-110 10:
motif1	7.9e-12	51.6	2.1	TRINITY_DN1449_c0_g1_i3	1	63	-62	220	path=[1:0-50 2:51-93 4:94-180 5:181-219]
motif1	7.9e-12	51.6	2.1	TRINITY_DN1449_c0_g1_i4	1	63	-62	240	path=[1:0-50 2:51-93 4:94-180 6:181-192 8:1
motif1	7.9e-16	64.4	1.6	TRINITY_DN1449_c0_g1_i5	146	223	-77	404	path=[0:0-210 2:211-253 4:254-340 6:341-352
motif1	7.9e-16	64.4	1.6	TRINITY_DN1449_c0_g1_i6	146	223	-77	337	path=[0:0-210 2:211-253 3:254-336]
motif1	1.9e-12	53.5	0.5	TRINITY_DN15000_c0_g1_i1	4	55	-51	209	path=[0:0-133 1:134-208]
motif1	1.9e-12	53.5	0.5	TRINITY_DN15000_c0_g1_i2	4	55	-51	309	path=[0:0-133 2:134-215 4:216-249 5:250-308
motif1	1.9e-12	53.5	0.5	TRINITY_DN15000_c0_g1_i3	4	55	-51	305	path=[0:0-133 2:134-215 3:216-245 5:246-304
motif3	4.5e-11	49.3	7.3	TRINITY_DN17009_c0_g1_i1	85	23	62	375	path=[0:0-77 2:78-108 3:109-137 4:138-144 5
motif2	4.1e-12	53.0	7.6	TRINITY_DN17009_c0_g1_i1	2	58	-56	375	path=[0:0-77 2:78-108 3:109-137 4:138-144 5
motif3	5.3e-16	65.1	5.6	TRINITY_DN17009_c0_g1_i1	142	78	64	375	path=[0:0-77 2:78-108 3:109-137 4:138-144 5
motif3	3.5e-19	75.3	13.4	TRINITY_DN17009_c0_g1_i1	221	136	85	375	path=[0:0-77 2:78-108 3:109-137 4:138-144 5
motif3	1.3e-09	44.6	3.6	TRINITY_DN17009_c0_g1_i2	141	187	-46	207	path=[1:0-26 2:27-57 4:58-64 6:65-79 8:80-1
motif3	1.9e-11	50.5	4.4	TRINITY_DN17009_c0_g1_i2	51	1	50	207	path=[1:0-26 2:27-57 4:58-64 6:65-79 8:80-1
motif3	3e-18	72.3	11.8	TRINITY_DN17009_c0_g1_i2	108	28	80	207	path=[1:0-26 2:27-57 4:58-64 6:65-79 8:80-1
motif2	5.7e-11	49.3	5.0	TRINITY_DN17009_c0_g2_i1	315	261	54	315	path=[0:0-182 2:183-214 3:215-243 4:244-259
motif3	9.6e-13	54.7	4.9	TRINITY_DN17009_c0_g2_i1	235	294	-59	315	path=[0:0-182 2:183-214 3:215-243 4:244-259
motif3	2.8e-19	75.6	14.1	TRINITY_DN17009_c0_g2_i1	156	241	-85	315	path=[0:0-182 2:183-214 3:215-243 4:244-259
motif2	5.7e-11	49.3	5.0	TRINITY_DN17009_c0_g2_i2	208	154	54	208	path=[1:0-75 2:76-107 4:108-123 5:124-152 6
motif3	2.4e-13	56.6	4.6	TRINITY_DN17009_c0_g2_i2	126	187	-61	208	path=[1:0-75 2:76-107 4:108-123 5:124-152 6
motif3	4.3e-18	71.8	10.6	TRINITY_DN17009_c0_g2_i2	55	134	-79	208	path=[1:0-75 2:76-107 4:108-123 5:124-152 6
motif2	4.2e-09	43.3	4.8	TRINITY_DN17009_c0_g2_i3	260	204	56	260	path=[0:0-182 2:183-214 7:215-259]
motif3	2.8e-14	59.6	12.3	TRINITY_DN17009_c0_g2_i3	156	239	-83	260	path=[0:0-182 2:183-214 7:215-259]
motif1	3.6e-16	65.5	0.5	TRINITY_DN17298_c0_g1_i1	224	144	80	555	path=[0:0-554]
motif1	2.6e-17	69.1	2.6	TRINITY_DN1990_c0_g1_i1	159	236	-77	246	path=[0:0-245]
motif1	1.8e-11	50.4	0.0	TRINITY_DN1990_c1_g1_i11	620	573	47	728	path=[3:0-40 28:41-57 29:58-70 31:71-149 32
motif1	7.3e-23	87.0	1.1	TRINITY_DN1990_c1_g1_i11	152	75	77	728	path=[3:0-40 28:41-57 29:58-70 31:71-149 32
motif1	1.8e-11	50.4	0.0	TRINITY_DN1990_c1_g1_i15	447	400	47	555	path=[3:0-40 28:41-57 29:58-70 31:71-149 32
motif1	7.3e-23	87.0	1.1	TRINITY_DN1990_c1_g1_i15	152	75	77	555	path=[3:0-40 28:41-57 29:58-70 31:71-149 32
motif1	7.3e-23	87.0	1.1	TRINITY_DN1990_c1_g1_i16	135	58	77	459	path=[22:0-0 24:1-23 28:24-40 29:41-53 31:5
motif1	2.4e-28	104.5	1.5	TRINITY_DN1990_c1_g1_i19	247	155	92	406	path=[0:0-68 20:69-92 21:93-96 22:97-97 24:
motif1	3.6e-23	87.9	0.0	TRINITY_DN1990_c1_g1_i2	392	309	83	497	path=[1:0-50 6:51-52 7:53-55 8:56-108 10:10
motif1	3.6e-23	87.9	0.0	TRINITY_DN1990_c1_g1_i21	385	302	83	490	path=[1:0-50 5:51-108 6:109-110 7:111-113 9
motif1	2.4e-28	104.5	1.5	TRINITY_DN1990_c1_g1_i22	262	170	92	408	path=[0:0-68 20:69-92 21:93-96 22:97-97 25:
motif1	5.1e-12	52.2	0.5	TRINITY_DN1990_c1_g1_i4	531	480	51	627	path=[0:0-68 20:69-92 21:93-96 22:97-97 24:
motif1	7.3e-23	87.0	1.1	TRINITY_DN1990_c1_g1_i4	232	155	77	627	path=[0:0-68 20:69-92 21:93-96 22:97-97 24:
motif1	3.6e-23	87.9	0.0	TRINITY_DN1990_c1_g1_i5	298	215	83	403	path=[1:0-50 6:51-52 11:53-79 14:80-89 15:9
motif1	2.7e-11	49.9	0.0	TRINITY_DN1990_c1_g1_i7	602	556	46	675	path=[3:0-40 29:41-53 31:54-132 32:133-176
motif1	7.3e-23	87.0	1.1	TRINITY_DN1990_c1_g1_i7	135	58	77	675	path=[3:0-40 29:41-53 31:54-132 32:133-176
motif1	3.9e-12	52.6	0.0	TRINITY_DN1990_c1_g1_i8	591	544	47	655	path=[4:0-85 31:86-164 34:165-193 35:194-36
motif1	1.8e-22	85.7	1.0	TRINITY_DN1990_c1_g1_i8	165	90	75	655	path=[4:0-85 31:86-164 34:165-193 35:194-36
motif3	1.4e-12	54.1	5.4	TRINITY_DN2019_c1_g1_i1	321	271	50	321	path=[0:0-73 4:74-76 5:77-78 7:79-89 8:90-9
motif2	3.4e-23	88.6	7.8	TRINITY_DN2019_c1_g1_i1	181	278	-97	321	path=[0:0-73 4:74-76 5:77-78 7:79-89 8:90-9
motif2	6.6e-10	45.9	6.4	TRINITY_DN2019_c1_g1_i10	1	54	-53	326	path=[3:0-53 31:54-54 34:55-153 35:154-157
motif3	4.4e-19	75.0	12.8	TRINITY_DN2019_c1_g1_i10	255	176	79	326	path=[3:0-53 31:54-54 34:55-153 35:154-157
motif2	2.1e-16	66.7	8.3	TRINITY_DN2019_c1_g1_i12	201	275	-74	275	path=[0:0-73 4:74-76 5:77-78 7:79-89 8:90-9
motif3	1.4e-12	54.1	5.4	TRINITY_DN2019_c1_g1_i16	203	153	50	203	path=[2:0-73 20:74-83 25:84-123 32:124-146
motif2	3.2e-23	88.7	7.9	TRINITY_DN2019_c1_g1_i16	62	160	-98	203	path=[2:0-73 20:74-83 25:84-123 32:124-146
motif3	2.1e-10	47.2	3.4	TRINITY_DN2019_c1_g1_i18	273	221	52	497	path=[0:0-73 4:74-76 5:77-78 7:79-89 8:90-9
motif3	4.5e-17	68.5	11.4	TRINITY_DN2019_c1_g1_i18	327	253	74	497	path=[0:0-73 4:74-76 5:77-78 7:79-89 8:90-9
motif2	2.5e-23	89.0	6.2	TRINITY_DN2019_c1_g1_i18	159	256	-97	497	path=[0:0-73 4:74-76 5:77-78 7:79-89 8:90-9
motif2	4e-21	81.9	6.2	TRINITY_DN2019_c1_g1_i2	153	242	-89	242	path=[1:0-67 4:68-70 5:71-72 13:73-81 14:82
motif2	1.8e-20	79.8	5.2	TRINITY_DN2019_c1_g1_i4	189	282	-93	325	path=[0:0-73 4:74-76 5:77-78 7:79-89 8:90-9
motif3	1.7e-09	44.3	5.0	TRINITY_DN2019_c1_g1_i5	287	229	58	288	path=[0:0-73 4:74-76 5:77-78 7:79-89 8:90-9
motif2	2.2e-22	86.0	7.2	TRINITY_DN2019_c1_g1_i5	168	265	-97	288	path=[0:0-73 4:74-76 5:77-78 7:79-89 8:90-9
motif3	6.7e-11	48.8	3.3	TRINITY_DN2019_c1_g1_i6	277	221	56	454	path=[0:0-73 4:74-76 5:77-78 7:79-89 8:90-9
motif3	2.8e-13	56.4	6.0	TRINITY_DN2019_c1_g1_i6	333	277	56	454	path=[0:0-73 4:74-76 5:77-78 7:79-89 8:90-9
motif3	6.5e-14	58.4	7.3	TRINITY_DN2019_c1_g1_i6	372	306	66	454	path=[0:0-73 4:74-76 5:77-78 7:79-89 8:90-9
motif3	1.9e-14	60.1	5.4	TRINITY_DN2019_c1_g1_i6	314	252	62	454	path=[0:0-73 4:74-76 5:77-78 7:79-89 8:90-9
motif3	3.1e-16	65.9	10.3	TRINITY_DN2019_c1_g1_i6	444	373	71	454	path=[0:0-73 4:74-76 5:77-78 7:79-89 8:90-9
motif2	2.5e-23	89.0	6.2	TRINITY_DN2019_c1_g1_i6	159	256	-97	454	path=[0:0-73 4:74-76 5:77-78 7:79-89 8:90-9
motif3	2.8e-11	50.0	3.5	TRINITY_DN2019_c1_g1_i7	279	221	58	449	path=[0:0-73 4:74-76 5:77-78 7:79-89 8:90-9
motif3	6.8e-13	55.2	5.2	TRINITY_DN2019_c1_g1_i7	314	256	58	449	path=[0:0-73 4:74-76 5:77-78 7:79-89 8:90-9
motif3	5.3e-14	58.7	6.5	TRINITY_DN2019_c1_g1_i7	338	277	61	449	path=[0:0-73 4:74-76 5:77-78 7:79-89 8:90-9
motif3	7.2e-16	64.7	7.7	TRINITY_DN2019_c1_g1_i7	371	306	65	449	path=[0:0-73 4:74-76 5:77-78 7:79-89 8:90-9
motif3	4.4e-17	68.6	11.9	TRINITY_DN2019_c1_g1_i7	439	364	75	449	path=[0:0-73 4:74-76 5:77-78 7:79-89 8:90-9
motif2	2.5e-23	89.0	6.2	TRINITY_DN2019_c1_g1_i7	159	256	-97	449	path=[0:0-73 4:74-76 5:77-78 7:79-89 8:90-9
motif3	1.4e-12	54.1	5.4	TRINITY_DN2019_c1_g1_i8	326	276	50	326	path=[0:0-73 4:74-76 6:77-88 8:89-90 10:91-
motif2	3.4e-23	88.6	7.8	TRINITY_DN2019_c1_g1_i8	186	283	-97	326	path=[0:0-73 4:74-76 6:77-88 8:89-90 10:91-
motif3	1.7e-11	50.7	5.4	TRINITY_DN2019_c1_g1_i9	331	278	53	357	path=[0:0-73 4:74-76 5:77-78 7:79-89 8:90-9
motif3	2.1e-12	53.6	5.5	TRINITY_DN2019_c1_g1_i9	357	307	50	357	path=[0:0-73 4:74-76 5:77-78 7:79-89 8:90-9
motif2	1.1e-24	93.4	7.3	TRINITY_DN2019_c1_g1_i9	217	315	-98	357	path=[0:0-73 4:74-76 5:77-78 7:79-89 8:90-9
motif3	9.9e-17	67.5	7.4	TRINITY_DN38026_c0_g1_i1	2	74	-72	316	path=[0:0-315]
motif2	6e-26	97.4	5.6	TRINITY_DN38026_c0_g1_i1	136	39	97	316	path=[0:0-315]
motif2	1.3e-12	54.6	6.1	TRINITY_DN4548_c0_g1_i13	147	213	-66	214	path=[2:0-53 5:54-79 6:80-134 8:135-168 10:
motif2	8.7e-13	55.1	5.6	TRINITY_DN4548_c0_g1_i6	241	307	-66	308	path=[3:0-75 4:76-91 5:92-117 7:118-228 8:2
motif2	1.3e-12	54.6	6.1	TRINITY_DN4548_c0_g1_i9	181	247	-66	248	path=[1:0-113 6:114-168 8:169-202 10:203-24
motif3	1.7e-13	57.1	3.7	TRINITY_DN4548_c1_g1_i1	32	87	-55	243	path=[4:0-35 13:36-37 14:38-45 15:46-60 16:
motif3	2.6e-12	53.3	4.5	TRINITY_DN4548_c1_g1_i1	2	59	-57	243	path=[4:0-35 13:36-37 14:38-45 15:46-60 16:
motif2	1.1e-24	93.3	6.6	TRINITY_DN4548_c1_g1_i1	150	52	98	243	path=[4:0-35 13:36-37 14:38-45 15:46-60 16:
motif3	4.9e-12	52.4	4.1	TRINITY_DN4548_c1_g1_i11	136	201	-65	413	path=[4:0-35 13:36-37 14:38-45 15:46-60 16:
motif2	5.8e-12	52.5	7.9	TRINITY_DN4548_c1_g1_i11	264	202	62	413	path=[4:0-35 13:36-37 14:38-45 15:46-60 16:
motif3	1.2e-12	54.3	4.3	TRINITY_DN4548_c1_g1_i11	83	141	-58	413	path=[4:0-35 13:36-37 14:38-45 15:46-60 16:
motif3	3e-13	56.3	4.1	TRINITY_DN4548_c1_g1_i11	2	61	-59	413	path=[4:0-35 13:36-37 14:38-45 15:46-60 16:
motif3	9e-14	58.0	4.3	TRINITY_DN4548_c1_g1_i11	36	90	-54	413	path=[4:0-35 13:36-37 14:38-45 15:46-60 16:
motif3	9.6e-15	61.1	6.6	TRINITY_DN4548_c1_g1_i11	54	118	-64	413	path=[4:0-35 13:36-37 14:38-45 15:46-60 16:
motif2	6e-23	87.8	4.8	TRINITY_DN4548_c1_g1_i11	377	280	97	413	path=[4:0-35 13:36-37 14:38-45 15:46-60 16:
motif3	1.4e-09	44.5	4.8	TRINITY_DN4548_c1_g1_i12	100	162	-62	343	path=[4:0-35 13:36-37 14:38-45 15:46-60 16:
motif3	1.5e-11	50.8	4.0	TRINITY_DN4548_c1_g1_i12	2	57	-55	343	path=[4:0-35 13:36-37 14:38-45 15:46-60 16:
motif2	5.8e-12	52.5	7.9	TRINITY_DN4548_c1_g1_i12	194	132	62	343	path=[4:0-35 13:36-37 14:38-45 15:46-60 16:
motif3	1.7e-13	57.1	4.7	TRINITY_DN4548_c1_g1_i12	31	86	-55	343	path=[4:0-35 13:36-37 14:38-45 15:46-60 16:
motif2	6e-23	87.8	4.8	TRINITY_DN4548_c1_g1_i12	307	210	97	343	path=[4:0-35 13:36-37 14:38-45 15:46-60 16:
motif2	9.9e-09	42.1	3.4	TRINITY_DN4548_c1_g1_i16	2	57	-55	222	path=[3:0-52 15:53-67 36:68-149 37:150-221]
motif3	5.8e-10	45.8	5.8	TRINITY_DN4548_c1_g1_i16	54	125	-71	222	path=[3:0-52 15:53-67 36:68-149 37:150-221]
motif2	6e-23	87.8	4.8	TRINITY_DN4548_c1_g1_i16	186	89	97	222	path=[3:0-52 15:53-67 36:68-149 37:150-221]
motif3	1.6e-11	50.7	5.0	TRINITY_DN4548_c1_g1_i17	113	174	-61	355	path=[4:0-35 13:36-37 14:38-45 15:46-60 16:
motif3	3e-13	56.3	4.1	TRINITY_DN4548_c1_g1_i17	2	61	-59	355	path=[4:0-35 13:36-37 14:38-45 15:46-60 16:
motif2	9.6e-14	58.2	8.1	TRINITY_DN4548_c1_g1_i17	206	139	67	355	path=[4:0-35 13:36-37 14:38-45 15:46-60 16:
motif3	2e-14	60.1	4.8	TRINITY_DN4548_c1_g1_i17	55	119	-64	355	path=[4:0-35 13:36-37 14:38-45 15:46-60 16:
motif2	6e-23	87.8	4.8	TRINITY_DN4548_c1_g1_i17	319	222	97	355	path=[4:0-35 13:36-37 14:38-45 15:46-60 16:
motif3	5.8e-15	61.8	10.6	TRINITY_DN4548_c1_g1_i18	8	78	-70	227	path=[5:0-33 14:34-41 15:42-56 16:57-59 18:
motif2	6e-23	87.8	4.8	TRINITY_DN4548_c1_g1_i18	191	94	97	227	path=[5:0-33 14:34-41 15:42-56 16:57-59 18:
motif3	4.7e-12	52.5	4.2	TRINITY_DN4548_c1_g1_i2	226	276	-50	576	path=[0:0-65 6:66-93 7:94-128 9:129-135 10:
motif3	1.2e-16	67.2	9.4	TRINITY_DN4548_c1_g1_i2	171	246	-75	576	path=[0:0-65 6:66-93 7:94-128 9:129-135 10:
motif2	1.1e-22	87.0	6.8	TRINITY_DN4548_c1_g1_i2	340	242	98	576	path=[0:0-65 6:66-93 7:94-128 9:129-135 10:
motif2	6e-23	87.8	4.8	TRINITY_DN4548_c1_g1_i2	540	443	97	576	path=[0:0-65 6:66-93 7:94-128 9:129-135 10:
motif3	2.1e-12	53.6	7.6	TRINITY_DN4548_c1_g1_i3	54	115	-61	264	path=[4:0-35 13:36-37 14:38-45 15:46-60 16:
motif3	3e-13	56.3	4.1	TRINITY_DN4548_c1_g1_i3	2	61	-59	264	path=[4:0-35 13:36-37 14:38-45 15:46-60 16:
motif2	8.6e-20	77.7	6.6	TRINITY_DN4548_c1_g1_i3	181	84	97	264	path=[4:0-35 13:36-37 14:38-45 15:46-60 16:
motif3	2e-11	50.5	5.8	TRINITY_DN4548_c1_g1_i4	88	148	-60	247	path=[15:0-14 16:15-17 18:18-30 19:31-34 21
motif3	7e-12	51.9	5.1	TRINITY_DN4548_c1_g1_i4	38	95	-57	247	path=[15:0-14 16:15-17 18:18-30 19:31-34 21
motif2	3.3e-23	88.6	7.0	TRINITY_DN4548_c1_g1_i4	211	113	98	247	path=[15:0-14 16:15-17 18:18-30 19:31-34 21
motif3	4.8e-12	52.4	5.6	TRINITY_DN4548_c1_g1_i5	79	137	-58	347	path=[5:0-33 14:34-41 15:42-56 16:57-59 18:
motif3	4.2e-14	59.0	4.5	TRINITY_DN4548_c1_g1_i5	130	193	-63	347	path=[5:0-33 14:34-41 15:42-56 16:57-59 18:
motif3	1.2e-16	67.2	14.0	TRINITY_DN4548_c1_g1_i5	9	86	-77	347	path=[5:0-33 14:34-41 15:42-56 16:57-59 18:
motif2	6e-23	87.8	4.8	TRINITY_DN4548_c1_g1_i5	311	214	97	347	path=[5:0-33 14:34-41 15:42-56 16:57-59 18:
motif3	1.2e-16	67.2	9.4	TRINITY_DN4548_c1_g1_i6	68	143	-75	473	path=[1:0-32 10:33-49 12:50-122 13:123-124
motif3	4.7e-12	52.5	4.2	TRINITY_DN4548_c1_g1_i6	123	173	-50	473	path=[1:0-32 10:33-49 12:50-122 13:123-124
motif2	1.1e-22	87.0	6.8	TRINITY_DN4548_c1_g1_i6	237	139	98	473	path=[1:0-32 10:33-49 12:50-122 13:123-124
motif2	6e-23	87.8	4.8	TRINITY_DN4548_c1_g1_i6	437	340	97	473	path=[1:0-32 10:33-49 12:50-122 13:123-124
motif3	4.7e-12	52.5	4.2	TRINITY_DN4548_c1_g1_i7	237	287	-50	587	path=[0:0-65 2:66-102 6:103-130 8:131-139 9
motif3	1.2e-16	67.2	9.4	TRINITY_DN4548_c1_g1_i7	182	257	-75	587	path=[0:0-65 2:66-102 6:103-130 8:131-139 9
motif2	1.1e-22	87.0	6.8	TRINITY_DN4548_c1_g1_i7	351	253	98	587	path=[0:0-65 2:66-102 6:103-130 8:131-139 9
motif2	6e-23	87.8	4.8	TRINITY_DN4548_c1_g1_i7	551	454	97	587	path=[0:0-65 2:66-102 6:103-130 8:131-139 9
motif1	2.5e-19	75.7	0.7	TRINITY_DN5327_c0_g1_i1	1	68	-67	513	path=[0:0-67 5:68-80 8:81-111 10:112-138 12
motif1	2.5e-19	75.7	0.7	TRINITY_DN5327_c0_g1_i15	1	68	-67	254	path=[0:0-67 5:68-80 9:81-111 10:112-138 11
motif1	2.5e-19	75.7	0.7	TRINITY_DN5327_c0_g1_i17	1	68	-67	488	path=[0:0-67 6:68-203 14:204-207 15:208-209
motif1	2.5e-19	75.7	0.7	TRINITY_DN5327_c0_g1_i21	1	68	-67	403	path=[0:0-67 5:68-80 8:81-111 10:112-138 12
motif1	2.5e-19	75.6	0.7	TRINITY_DN5327_c0_g1_i23	1	68	-67	524	path=[0:0-67 3:68-209 6:210-345 7:346-409 1
motif1	2.1e-19	75.9	0.8	TRINITY_DN5327_c0_g1_i23	69	136	-67	524	path=[0:0-67 3:68-209 6:210-345 7:346-409 1
motif1	2.5e-19	75.7	0.7	TRINITY_DN5327_c0_g1_i28	1	68	-67	415	path=[0:0-67 6:68-203 14:204-207 15:208-209
motif1	2.5e-19	75.7	0.7	TRINITY_DN5327_c0_g1_i6	1	68	-67	519	path=[0:0-67 6:68-203 14:204-207 15:208-209
motif1	2.5e-19	75.7	0.7	TRINITY_DN5327_c0_g1_i7	1	68	-67	366	path=[0:0-67 6:68-203 14:204-207 15:208-209
motif1	2.3e-11	50.1	1.7	TRINITY_DN5491_c0_g1_i11	57	137	-80	514	path=[7:0-115 14:116-185 15:186-186 16:187-
motif1	1.9e-16	66.4	0.3	TRINITY_DN5491_c0_g1_i11	388	481	-93	514	path=[7:0-115 14:116-185 15:186-186 16:187-
motif1	2.3e-11	50.1	1.7	TRINITY_DN5491_c0_g1_i12	144	224	-80	450	path=[1:0-58 3:59-83 5:84-86 7:87-202 14:20
motif1	2.8e-13	56.2	0.2	TRINITY_DN5491_c0_g1_i13	172	265	-93	627	path=[7:0-115 13:116-243 14:244-313 15:314-
motif1	1.9e-16	66.4	0.3	TRINITY_DN5491_c0_g1_i13	501	594	-93	627	path=[7:0-115 13:116-243 14:244-313 15:314-
motif1	2.8e-13	56.2	0.2	TRINITY_DN5491_c0_g1_i14	193	286	-93	593	path=[0:0-49 2:50-69 4:70-78 6:79-92 8:93-1
motif1	1.9e-16	66.4	0.3	TRINITY_DN5491_c0_g1_i14	498	591	-93	593	path=[0:0-49 2:50-69 4:70-78 6:79-92 8:93-1
motif1	2.8e-13	56.2	0.2	TRINITY_DN5491_c0_g1_i15	163	256	-93	334	path=[0:0-49 2:50-69 6:70-83 12:84-106 13:1
motif1	2.8e-13	56.2	0.2	TRINITY_DN5491_c0_g1_i2	115	208	-93	515	path=[9:0-29 10:30-58 13:59-186 14:187-256
motif1	1.9e-16	66.4	0.3	TRINITY_DN5491_c0_g1_i2	420	513	-93	515	path=[9:0-29 10:30-58 13:59-186 14:187-256
motif1	2.3e-11	50.1	1.7	TRINITY_DN5491_c0_g1_i3	144	224	-80	498	path=[1:0-58 3:59-83 5:84-86 7:87-202 14:20
motif1	2.8e-13	56.2	0.2	TRINITY_DN5491_c0_g1_i7	85	178	-93	443	path=[10:0-28 13:29-156 14:157-226 29:227-4
motif1	1.9e-16	66.4	0.3	TRINITY_DN5491_c0_g1_i7	317	410	-93	443	path=[10:0-28 13:29-156 14:157-226 29:227-4
motif1	2.8e-13	56.2	0.2	TRINITY_DN5491_c0_g1_i8	244	337	-93	653	path=[0:0-49 2:50-69 6:70-83 9:84-113 10:11
motif1	1.9e-16	66.4	0.3	TRINITY_DN5491_c0_g1_i8	558	651	-93	653	path=[0:0-49 2:50-69 6:70-83 9:84-113 10:11
motif1	2.8e-13	56.2	0.2	TRINITY_DN5491_c0_g1_i9	193	286	-93	617	path=[0:0-49 2:50-69 4:70-78 6:79-92 8:93-1
motif1	1.9e-16	66.4	0.3	TRINITY_DN5491_c0_g1_i9	522	615	-93	617	path=[0:0-49 2:50-69 4:70-78 6:79-92 8:93-1
motif1	2.4e-14	59.7	0.0	TRINITY_DN5491_c0_g3_i1	313	220	93	461	path=[1:0-79 5:80-109 8:110-124 10:125-139
motif1	1.9e-16	66.4	0.3	TRINITY_DN5491_c0_g3_i10	120	27	93	300	path=[18:0-19 20:20-46 22:47-49 23:50-108 2
motif1	2.4e-14	59.7	0.0	TRINITY_DN5491_c0_g3_i12	283	190	93	431	path=[1:0-79 8:80-94 10:95-109 12:110-129 1
motif1	2.3e-11	50.1	1.7	TRINITY_DN5491_c0_g3_i13	300	220	80	443	path=[2:0-38 6:39-47 9:48-68 11:69-91 13:92
motif1	1.9e-16	66.4	0.3	TRINITY_DN5491_c0_g3_i14	120	27	93	343	path=[18:0-19 20:20-46 22:47-49 23:50-108 2
motif1	2.4e-14	59.7	0.0	TRINITY_DN5491_c0_g3_i2	312	219	93	383	path=[1:0-79 5:80-109 8:110-124 10:125-139
motif1	2.4e-14	59.7	0.0	TRINITY_DN5491_c0_g3_i4	298	205	93	446	path=[1:0-79 5:80-109 8:110-124 12:125-144
motif1	2.3e-11	50.1	1.7	TRINITY_DN5491_c0_g3_i6	327	247	80	470	path=[0:0-89 4:90-95 11:96-118 13:119-186 1
motif1	2.3e-11	50.1	1.7	TRINITY_DN5491_c0_g3_i9	352	272	80	524	path=[0:0-89 3:90-90 6:91-99 9:100-120 11:1
motif1	3.8e-11	49.4	0.1	TRINITY_DN5884_c0_g1_i1	3	48	-45	348	path=[0:0-175 4:176-207 6:208-347]
motif1	3.8e-11	49.4	0.1	TRINITY_DN5884_c0_g1_i2	3	48	-45	376	path=[0:0-175 4:176-207 5:208-235 6:236-375
motif1	3.8e-11	49.4	0.1	TRINITY_DN5884_c0_g1_i5	3	48	-45	319	path=[1:0-138 3:139-146 4:147-178 6:179-318
motif1	3.8e-11	49.4	0.1	TRINITY_DN5884_c0_g1_i6	3	48	-45	350	path=[1:0-138 2:139-169 3:170-177 4:178-209
motif3	3.3e-10	46.6	6.5	TRINITY_DN7074_c0_g1_i1	4	60	-56	206	path=[2:0-36 3:37-57 4:58-83 5:84-205]
motif2	7.6e-21	81.0	7.7	TRINITY_DN7074_c0_g1_i1	121	31	90	206	path=[2:0-36 3:37-57 4:58-83 5:84-205]
motif3	2.1e-12	53.6	8.4	TRINITY_DN7074_c0_g1_i2	1	71	-70	273	path=[1:0-66 4:67-92 6:93-272]
motif2	8.3e-21	80.9	6.7	TRINITY_DN7074_c0_g1_i2	129	36	93	273	path=[1:0-66 4:67-92 6:93-272]
motif3	4.4e-12	52.6	4.0	TRINITY_DN7074_c0_g1_i3	53	2	51	214	path=[0:0-44 3:45-65 4:66-91 5:92-213]
motif2	4.3e-18	72.2	5.8	TRINITY_DN7074_c0_g1_i3	129	46	83	214	path=[0:0-44 3:45-65 4:66-91 5:92-213]
motif3	3.5e-10	46.5	6.6	TRINITY_DN7074_c0_g1_i4	4	60	-56	264	path=[2:0-36 3:37-57 4:58-83 6:84-263]
motif2	7.3e-20	77.9	7.0	TRINITY_DN7074_c0_g1_i4	120	31	89	264	path=[2:0-36 3:37-57 4:58-83 6:84-263]
motif3	2.3e-11	50.2	5.3	TRINITY_DN9344_c0_g1_i11	382	332	50	382	path=[0:0-49 2:50-54 4:55-55 26:56-69 27:70
motif3	5.9e-13	55.4	6.2	TRINITY_DN9344_c0_g1_i11	339	277	62	382	path=[0:0-49 2:50-54 4:55-55 26:56-69 27:70
motif2	3.5e-24	91.8	7.3	TRINITY_DN9344_c0_g1_i11	214	311	-97	382	path=[0:0-49 2:50-54 4:55-55 26:56-69 27:70
motif1	1.1e-25	96.1	1.1	TRINITY_DN9344_c0_g1_i2	226	144	82	364	path=[9:0-28 10:29-33 11:34-38 12:39-39 14:
motif3	2.3e-11	50.2	5.3	TRINITY_DN9344_c0_g1_i4	739	689	50	739	path=[0:0-49 2:50-54 3:55-77 5:78-82 8:83-1
motif3	5.9e-13	55.4	6.2	TRINITY_DN9344_c0_g1_i4	696	634	62	739	path=[0:0-49 2:50-54 3:55-77 5:78-82 8:83-1
motif2	3.5e-24	91.8	7.3	TRINITY_DN9344_c0_g1_i4	571	668	-97	739	path=[0:0-49 2:50-54 3:55-77 5:78-82 8:83-1
motif1	1.1e-25	96.1	1.1	TRINITY_DN9344_c0_g1_i4	245	327	-82	739	path=[0:0-49 2:50-54 3:55-77 5:78-82 8:83-1
motif3	2.3e-11	50.2	5.3	TRINITY_DN9344_c0_g1_i6	353	303	50	353	path=[0:0-49 2:50-54 4:55-55 26:56-69 28:70
motif3	5.9e-13	55.4	6.2	TRINITY_DN9344_c0_g1_i6	310	248	62	353	path=[0:0-49 2:50-54 4:55-55 26:56-69 28:70
motif2	3.5e-24	91.8	7.3	TRINITY_DN9344_c0_g1_i6	185	282	-97	353	path=[0:0-49 2:50-54 4:55-55 26:56-69 28:70
motif3	2.3e-11	50.2	5.3	TRINITY_DN9344_c0_g1_i8	809	759	50	809	path=[0:0-49 2:50-54 3:55-77 5:78-82 7:83-1
motif3	5.9e-13	55.4	6.2	TRINITY_DN9344_c0_g1_i8	766	704	62	809	path=[0:0-49 2:50-54 3:55-77 5:78-82 7:83-1
motif2	3.5e-24	91.8	7.3	TRINITY_DN9344_c0_g1_i8	641	738	-97	809	path=[0:0-49 2:50-54 3:55-77 5:78-82 7:83-1
motif1	1.1e-25	96.1	1.1	TRINITY_DN9344_c0_g1_i8	315	397	-82	809	path=[0:0-49 2:50-54 3:55-77 5:78-82 7:83-1
motif3	2.3e-11	50.2	5.3	TRINITY_DN9344_c0_g1_i9	344	294	50	344	path=[0:0-49 2:50-54 4:55-55 26:56-69 31:70
motif3	5.9e-13	55.4	6.2	TRINITY_DN9344_c0_g1_i9	301	239	62	344	path=[0:0-49 2:50-54 4:55-55 26:56-69 31:70
motif2	3.5e-24	91.8	7.3	TRINITY_DN9344_c0_g1_i9	176	273	-97	344	path=[0:0-49 2:50-54 4:55-55 26:56-69 31:70
motif3	5.9e-13	55.4	6.2	TRINITY_DN9344_c0_g2_i1	44	106	-62	350	path=[0:0-349]
motif3	2.3e-11	50.2	5.3	TRINITY_DN9344_c0_g2_i1	1	51	-50	350	path=[0:0-349]
motif2	3.5e-24	91.8	7.3	TRINITY_DN9344_c0_g2_i1	169	72	97	350	path=[0:0-349]

## Sheet: Sheet2
Transcrip	Isoform	Number of exons	Coverage	% identity	Name contig
TRINITY_DN1096	>TRINITY_DN1096_c0_g1_i10	1	22.6 (query length: 434 bp)	92.9 (91 matches, 5 mismatches, 2 indels, 0 unknowns)	Mare_v4_contig_55:1,824,191..1,824,096 (-96 bp)	9
	>TRINITY_DN1096_c0_g1_i11	1	88.4 (query length: 292 bp)	98.4 (254 matches, 3 mismatches, 1 indels, 0 unknowns)	Mare_v4_contig_20:50,983..50,727 (-257 bp)
	>TRINITY_DN1096_c0_g1_i12	2	86.4 (query length: 376 bp)	93.1 (310 matches, 14 mismatches, 9 indels, 0 unknowns)	Mare_v4_contig_48:33,610..35,340 (1731 bp)
	>TRINITY_DN1096_c0_g1_i14	1	83.9 (query length: 292 bp)	98.4 (241 matches, 4 mismatches, 0 indels, 0 unknowns)	Mare_v4_contig_25:44,415..44,659 (245 bp)
	>TRINITY_DN1096_c0_g1_i15	3	86.0 (query length: 436 bp)	95.0 (358 matches, 15 mismatches, 4 indels, 0 unknowns)	Mare_v4_contig_48:26,625..30,688 (4064 bp)
	>TRINITY_DN1096_c0_g1_i16	4	81.7 (query length: 470 bp)	82.4 (366 matches, 17 mismatches, 61 indels, 0 unknowns)	Mare_v4_contig_55:1,834,516..1,827,943 (-6574 bp)
	>TRINITY_DN1096_c0_g1_i18	1	98.8 (query length: 329 bp)	94.8 (309 matches, 16 mismatches, 1 indels, 0 unknowns)	Mare_v4_contig_55:1,833,679..1,833,354 (-326 bp)
	>TRINITY_DN1096_c0_g1_i19	1	66.2 (query length: 275 bp)	95.6 (174 matches, 8 mismatches, 0 indels, 0 unknowns)	Mare_v4_contig_99:431..612 (182 bp)
	>TRINITY_DN1096_c0_g1_i2	1	89.2 (query length: 462 bp)	98.1 (404 matches, 6 mismatches, 2 indels, 0 unknowns)	Mare_v4_contig_25:46,067..46,476 (410 bp)
	>TRINITY_DN1096_c0_g1_i20	2	90.5 (query length: 525 bp)	88.8 (429 matches, 42 mismatches, 12 indels, 0 unknowns)	Mare_v4_contig_219:150,327..149,187 (-1141 bp)
	>TRINITY_DN1096_c0_g1_i21	1	98.2 (query length: 279 bp)	92.0 (252 matches, 22 mismatches, 0 indels, 0 unknowns)	Mare_v4_contig_52:1,925,045..1,924,772 (-274 bp)
	>TRINITY_DN1096_c0_g1_i24	3	89.2 (query length: 316 bp)	96.8 (273 matches, 8 mismatches, 1 indels, 0 unknowns)	Mare_v4_contig_199:2,555..4,214 (1660 bp)
	>TRINITY_DN1096_c0_g1_i25	7	90.0 (query length: 580 bp)	90.8 (476 matches, 40 mismatches, 8 indels, 0 unknowns)	Mare_v4_contig_55:1,825,639..1,821,538 (-4102 bp)
	>TRINITY_DN1096_c0_g1_i27	4	83.7 (query length: 496 bp)	89.9 (382 matches, 32 mismatches, 11 indels, 0 unknowns)	Mare_v4_contig_55:1,824,862..1,822,256 (-2607 bp)
	>TRINITY_DN1096_c0_g1_i3	3	96.8 (query length: 410 bp)	89.2 (379 matches, 15 mismatches, 31 indels, 0 unknowns)	Mare_v4_contig_170:14,415..27,987 (13573 bp)
	>TRINITY_DN1096_c0_g1_i30	2	95.5 (query length: 355 bp)	86.0 (325 matches, 14 mismatches, 39 indels, 0 unknowns)	Mare_v4_contig_158:1,275..2,461 (1187 bp)
	>TRINITY_DN1096_c0_g1_i32	4	95.9 (query length: 395 bp)	88.2 (360 matches, 19 mismatches, 29 indels, 0 unknowns)	Mare_v4_contig_170:14,415..27,944 (13530 bp)
	>TRINITY_DN1096_c0_g1_i4	4	100.0 (query length: 390 bp)	89.4 (380 matches, 10 mismatches, 35 indels, 0 unknowns)	Mare_v4_contig_233:235..5,350 (5116 bp)
	>TRINITY_DN1096_c0_g1_i5	1	81.9 (query length: 464 bp)	97.1 (369 matches, 8 mismatches, 3 indels, 0 unknowns)	Mare_v4_contig_25:44,250..44,626 (377 bp)
	>TRINITY_DN1096_c0_g1_i6	1	20.4 (query length: 348 bp)	100.0 (71 matches, 0 mismatches, 0 indels, 0 unknowns)	Mare_v4_contig_25:46,192..46,262 (71 bp)
	>TRINITY_DN1096_c0_g1_i7	1	95.8 (query length: 379 bp)	98.9 (359 matches, 4 mismatches, 0 indels, 0 unknowns)	Mare_v4_contig_25:44,297..44,659 (363 bp)
	>TRINITY_DN1096_c0_g1_i9	1	88.5 (query length: 433 bp)	96.6 (370 matches, 11 mismatches, 2 indels, 0 unknowns)	Mare_v4_contig_25:44,279..44,659 (381 bp)
TRINITY_DN1449	>TRINITY_DN1449_c0_g1_i3	2	100.0 (query length: 220 bp)	83.7 (211 matches, 9 mismatches, 32 indels, 0 unknowns)	Mare_v4_contig_86:34..509 (476 bp)	3
	>TRINITY_DN1449_c0_g1_i4	1	100.0 (query length: 240 bp)	97.5 (234 matches, 6 mismatches, 0 indels, 0 unknowns)	Mare_v4_contig_86:34..273 (240 bp)
	>TRINITY_DN1449_c0_g1_i5	2	100.0 (query length: 404 bp)	94.1 (366 matches, 23 mismatches, 0 indels, 0 unknowns)	Mare_v4_contig_86:750..1,425 (676 bp)
	>TRINITY_DN1449_c0_g1_i6	1	100.0 (query length: 337 bp)	100.0 (337 matches, 0 mismatches, 0 indels, 0 unknowns)	Mare_v4_contig_157:40,226..40,562 (337 bp)
TRINITY_DN15000	>TRINITY_DN15000_c0_g1_i1	1	96.2 (query length: 209 bp)	100.0 (201 matches, 0 mismatches, 0 indels, 0 unknowns)	Mare_v4_contig_35:1,794,269..1,794,469 (201 bp)	3
	>TRINITY_DN15000_c0_g1_i2	1	86.4 (query length: 309 bp)	94.4 (253 matches, 10 mismatches, 5 indels, 0 unknowns)	Mare_v4_contig_35:1,809,216..1,809,479 (264 bp)
	>TRINITY_DN15000_c0_g1_i3	1	86.2 (query length: 305 bp)	98.5 (260 matches, 3 mismatches, 1 indels, 0 unknowns)	Mare_v4_contig_35:1,809,216..1,809,479 (264 bp)
TRINITY_DN17009	>TRINITY_DN17009_c0_g1_i1	1	35.2 (query length: 375 bp)	98.5 (130 matches, 2 mismatches, 0 indels, 0 unknowns)	Mare_v4_contig_269:6,355..6,486 (132 bp)	2
	>TRINITY_DN17009_c0_g1_i2	1	72.0 (query length: 207 bp)	89.0 (145 matches, 4 mismatches, 14 indels, 0 unknowns)	Mare_v4_contig_269:7,255..7,417 (163 bp)
	>TRINITY_DN17009_c0_g2_i1	1	55.2 (query length: 315 bp)	98.9 (172 matches, 2 mismatches, 0 indels, 0 unknowns)	Mare_v4_contig_127:219,971..219,798 (-174 bp)
	>TRINITY_DN17009_c0_g2_i2	1	100.0 (query length: 208 bp)	97.2 (206 matches, 2 mismatches, 4 indels, 0 unknowns)	Mare_v4_contig_89:1,247,589..1,247,800 (212 bp)
	>TRINITY_DN17009_c0_g2_i3	1	82.3 (query length: 260 bp)	94.9 (203 matches, 5 mismatches, 6 indels, 0 unknowns)	Mare_v4_contig_127:219,971..219,764 (-208 bp)
TRINITY_DN17298	>TRINITY_DN17298_c0_g1_i1	1	83.2 (query length: 555 bp)	98.9 (462 matches, 0 mismatches, 5 indels, 0 unknowns)	Mare_v4_contig_124:7,337..6,871 (-467 bp)	1
TRINITY_DN1990	>TRINITY_DN1990_c0_g1_i1	1	100.0 (query length: 246 bp)	99.2 (244 matches, 2 mismatches, 0 indels, 0 unknowns)	Mare_v4_contig_86:435..680 (246 bp)	5
	>TRINITY_DN1990_c1_g1_i11	5	84.9 (query length: 728 bp)	99.2 (613 matches, 4 mismatches, 1 indels, 0 unknowns)	Mare_v4_contig_228:34,580..8,089 (-26492 bp)
	>TRINITY_DN1990_c1_g1_i15	4	80.2 (query length: 555 bp)	98.4 (438 matches, 5 mismatches, 2 indels, 0 unknowns)	Mare_v4_contig_228:54,500..48,921 (-5580 bp)
	>TRINITY_DN1990_c1_g1_i16	1	65.1 (query length: 459 bp)	99.0 (296 matches, 3 mismatches, 0 indels, 0 unknowns)	Mare_v4_contig_8:3,811,511..3,811,809 (299 bp)
	>TRINITY_DN1990_c1_g1_i19	2	73.2 (query length: 406 bp)	96.0 (286 matches, 9 mismatches, 3 indels, 0 unknowns)	Mare_v4_contig_1:72,292..71,266 (-1027 bp)
	>TRINITY_DN1990_c1_g1_i2	4	79.3 (query length: 497 bp)	91.0 (345 matches, 19 mismatches, 15 indels, 0 unknowns)	Mare_v4_contig_109:791,863..794,444 (2582 bp)
	>TRINITY_DN1990_c1_g1_i21	2	82.9 (query length: 490 bp)	87.2 (383 matches, 23 mismatches, 33 indels, 0 unknowns)	Mare_v4_contig_34:2,689,109..2,690,216 (1108 bp)
	>TRINITY_DN1990_c1_g1_i22	2	71.6 (query length: 408 bp)	94.9 (277 matches, 13 mismatches, 2 indels, 0 unknowns)	Mare_v4_contig_170:31,469..34,285 (2817 bp)
	>TRINITY_DN1990_c1_g1_i4	4	69.2 (query length: 627 bp)	97.3 (426 matches, 7 mismatches, 5 indels, 0 unknowns)	Mare_v4_contig_228:78,407..49,419 (-28989 bp)
	>TRINITY_DN1990_c1_g1_i5	7	100.0 (query length: 403 bp)	96.8 (358 matches, 10 mismatches, 2 indels, 0 unknowns)	Mare_v4_contig_170:34,723..57,799 (23077 bp)
	>TRINITY_DN1990_c1_g1_i7	3	89.3 (query length: 675 bp)	99.2 (598 matches, 4 mismatches, 1 indels, 0 unknowns)	Mare_v4_contig_228:48,524..47,425 (-1100 bp)
TRINITY_DN2019	>TRINITY_DN2019_c1_g1_i1	1	100.0 (query length: 321 bp)	92.9 (303 matches, 17 mismatches, 6 indels, 0 unknowns)	Mare_v4_contig_1:79,669..79,993 (325 bp)	8
	>TRINITY_DN2019_c1_g1_i10	6	88.3 (query length: 326 bp)	92.9 (248 matches, 5 mismatches, 14 indels, 0 unknowns)	Mare_v4_contig_63:1,685,647..1,678,790 (-6858 bp)
	>TRINITY_DN2019_c1_g1_i12	1	34.2 (query length: 275 bp)	85.1 (80 matches, 13 mismatches, 1 indels, 0 unknowns)	Mare_v4_contig_2:6,483,759..6,483,667 (-93 bp)
	>TRINITY_DN2019_c1_g1_i16	1	100.0 (query length: 203 bp)	93.6 (190 matches, 10 mismatches, 3 indels, 0 unknowns)	Mare_v4_contig_222:139,481..139,680 (200 bp)
	>TRINITY_DN2019_c1_g1_i18	4	93.2 (query length: 497 bp)	94.1 (402 matches, 9 mismatches, 16 indels, 0 unknowns)	Mare_v4_contig_176:1,001..12,941 (11941 bp)
	>TRINITY_DN2019_c1_g1_i2	1	88.8 (query length: 242 bp)	99.5 (214 matches, 1 mismatches, 0 indels, 0 unknowns)	Mare_v4_contig_246:76,673..76,459 (-215 bp)
	>TRINITY_DN2019_c1_g1_i4	1	96.3 (query length: 325 bp)	98.4 (308 matches, 4 mismatches, 1 indels, 0 unknowns)	Mare_v4_contig_33:2,708,835..2,708,524 (-312 bp)
	>TRINITY_DN2019_c1_g1_i5	3	100.0 (query length: 288 bp)	97.2 (280 matches, 8 mismatches, 0 indels, 0 unknowns)	Mare_v4_contig_40:36,379..41,234 (4856 bp)
	>TRINITY_DN2019_c1_g1_i6	2	99.6 (query length: 454 bp)	97.6 (443 matches, 5 mismatches, 6 indels, 0 unknowns)	Mare_v4_contig_17:3,302,738..3,301,622 (-1117 bp)
	>TRINITY_DN2019_c1_g1_i7	3	98.4 (query length: 449 bp)	99.1 (438 matches, 4 mismatches, 0 indels, 0 unknowns)	Mare_v4_contig_1:44,048..47,298 (3251 bp)
	>TRINITY_DN2019_c1_g1_i8	1	100.0 (query length: 326 bp)	97.6 (319 matches, 6 mismatches, 2 indels, 0 unknowns)	Mare_v4_contig_88:88..413 (326 bp)
	>TRINITY_DN2019_c1_g1_i9	5	100.0 (query length: 357 bp)	97.5 (348 matches, 9 mismatches, 0 indels, 0 unknowns)	Mare_v4_contig_1:7,460,888..7,465,805 (4918 bp)
TRINITY_DN38026	>TRINITY_DN38026_c0_g1_i1	2	100.0 (query length: 316 bp)	100.0 (316 matches, 0 mismatches, 0 indels, 0 unknowns)	Mare_v4_contig_59:1,753,083..1,754,043 (961 bp)	1
TRINITY_DN4548	>TRINITY_DN4548_c0_g1_i13	1	100.0 (query length: 214 bp)	100.0 (214 matches, 0 mismatches, 0 indels, 0 unknowns)	Mare_v4_contig_7:3,841,056..3,840,843 (-214 bp)	7
	>TRINITY_DN4548_c0_g1_i6	2	100.0 (query length: 308 bp)	98.4 (304 matches, 4 mismatches, 1 indels, 0 unknowns)	Mare_v4_contig_199:1,626..3,379 (1754 bp)
	>TRINITY_DN4548_c0_g1_i9	3	100.0 (query length: 248 bp)	98.0 (243 matches, 5 mismatches, 0 indels, 0 unknowns)	Mare_v4_contig_269:978..6,383 (5406 bp)
	>TRINITY_DN4548_c1_g1_i1	2	97.5 (query length: 243 bp)	94.6 (212 matches, 12 mismatches, 0 indels, 0 unknowns)	Mare_v4_contig_196:209,341..209,947 (607 bp)
	>TRINITY_DN4548_c1_g1_i11	5	90.8 (query length: 413 bp)	93.1 (350 matches, 24 mismatches, 2 indels, 0 unknowns)	Mare_v4_contig_315:25,197..4,007 (-21191 bp)
	>TRINITY_DN4548_c1_g1_i12	3	100.0 (query length: 343 bp)	85.8 (315 matches, 16 mismatches, 36 indels, 0 unknowns)	Mare_v4_contig_315:5,259..6,853 (1595 bp)
	>TRINITY_DN4548_c1_g1_i16	2	100.0 (query length: 222 bp)	100.0 (222 matches, 0 mismatches, 0 indels, 0 unknowns)	Mare_v4_contig_315:616..5,473 (4858 bp)
	>TRINITY_DN4548_c1_g1_i17	3	100.0 (query length: 355 bp)	96.9 (344 matches, 11 mismatches, 0 indels, 0 unknowns)	Mare_v4_contig_315:25,906..4,007 (-21900 bp)
	>TRINITY_DN4548_c1_g1_i18	1	20.3 (query length: 227 bp)	100.0 (46 matches, 0 mismatches, 0 indels, 0 unknowns)	Mare_v4_contig_55:1,820,138..1,820,183 (46 bp)
	>TRINITY_DN4548_c1_g1_i2	4	97.4 (query length: 576 bp)	83.2 (510 matches, 42 mismatches, 61 indels, 0 unknowns)	Mare_v4_contig_219:147,501..150,127 (2627 bp)
	>TRINITY_DN4548_c1_g1_i3	1	17.8 (query length: 264 bp)	100.0 (47 matches, 0 mismatches, 0 indels, 0 unknowns)	Mare_v4_contig_315:18,926..18,880 (-47 bp)
	>TRINITY_DN4548_c1_g1_i4	1	100.0 (query length: 247 bp)	98.0 (242 matches, 5 mismatches, 0 indels, 0 unknowns)	Mare_v4_contig_158:8,103..7,857 (-247 bp)
	>TRINITY_DN4548_c1_g1_i5	4	98.8 (query length: 347 bp)	85.3 (325 matches, 18 mismatches, 38 indels, 0 unknowns)	Mare_v4_contig_55:1,820,138..1,828,150 (8013 bp)
	>TRINITY_DN4548_c1_g1_i6	4	98.7 (query length: 473 bp)	93.6 (437 matches, 30 mismatches, 0 indels, 0 unknowns)	Mare_v4_contig_219:147,647..150,127 (2481 bp)
	>TRINITY_DN4548_c1_g1_i7	6	93.7 (query length: 587 bp)	75.6 (455 matches, 46 mismatches, 101 indels, 0 unknowns)	Mare_v4_contig_170:19,674..44,164 (24491 bp)
TRINITY_DN5327	>TRINITY_DN5327_c0_g1_i1	1	100.0 (query length: 513 bp)	93.8 (483 matches, 20 mismatches, 12 indels, 0 unknowns)	Mare_v4_contig_15:3,212,562..3,212,058 (-505 bp)	2
	>TRINITY_DN5327_c0_g1_i15	1	99.6 (query length: 254 bp)	99.6 (253 matches, 0 mismatches, 1 indels, 0 unknowns)	Mare_v4_contig_170:3,656..3,403 (-254 bp)
	>TRINITY_DN5327_c0_g1_i17	5	77.3 (query length: 488 bp)	88.9 (337 matches, 34 mismatches, 8 indels, 0 unknowns)	Mare_v4_contig_109:793,365..815,117 (21753 bp)
	>TRINITY_DN5327_c0_g1_i21	1	61.3 (query length: 403 bp)	96.0 (237 matches, 8 mismatches, 2 indels, 0 unknowns)	Mare_v4_contig_15:3,224,670..3,224,914 (245 bp)
	>TRINITY_DN5327_c0_g1_i23	3	96.8 (query length: 524 bp)	83.6 (424 matches, 19 mismatches, 64 indels, 0 unknowns)	Mare_v4_contig_109:792,544..795,930 (3387 bp)
	>TRINITY_DN5327_c0_g1_i28	1	67.5 (query length: 415 bp)	99.3 (278 matches, 2 mismatches, 0 indels, 0 unknowns)	Mare_v4_contig_315:26,678..26,957 (280 bp)
	>TRINITY_DN5327_c0_g1_i6	1	88.6 (query length: 519 bp)	95.7 (442 matches, 15 mismatches, 5 indels, 0 unknowns)	Mare_v4_contig_315:26,678..27,136 (459 bp)
	>TRINITY_DN5327_c0_g1_i7	1	63.9 (query length: 366 bp)	99.1 (232 matches, 2 mismatches, 0 indels, 0 unknowns)	Mare_v4_contig_315:26,678..26,911 (234 bp)
TRINITY_DN5491	>TRINITY_DN5491_c0_g1_i11	2	86.0 (query length: 514 bp)	93.1 (421 matches, 21 mismatches, 10 indels, 0 unknowns)	Mare_v4_contig_68:1,595,592..1,586,969 (-8624 bp)	6
	>TRINITY_DN5491_c0_g1_i12	1	77.6 (query length: 450 bp)	98.6 (344 matches, 5 mismatches, 0 indels, 0 unknowns)	Mare_v4_contig_164:39,831..40,179 (349 bp)
	>TRINITY_DN5491_c0_g1_i13	2	46.7 (query length: 627 bp)	99.4 (161 matches, 1 mismatches, 0 indels, 0 unknowns)	Mare_v4_contig_164:39,919..40,083 (165 bp)
	>TRINITY_DN5491_c0_g1_i14	4	97.1 (query length: 593 bp)	96.0 (557 matches, 16 mismatches, 7 indels, 0 unknowns)	Mare_v4_contig_68:1,596,946..1,589,010 (-7937 bp)
	>TRINITY_DN5491_c0_g1_i15	1	94.9 (query length: 334 bp)	92.2 (294 matches, 21 mismatches, 4 indels, 0 unknowns)	Mare_v4_contig_68:1,596,916..1,596,600 (-317 bp)
	>TRINITY_DN5491_c0_g1_i2	3	99.8 (query length: 515 bp)	96.5 (499 matches, 15 mismatches, 3 indels, 0 unknowns)	Mare_v4_contig_68:1,598,217..1,589,010 (-9208 bp)
	>TRINITY_DN5491_c0_g1_i3	1	69.9 (query length: 498 bp)	98.6 (343 matches, 5 mismatches, 0 indels, 0 unknowns)	Mare_v4_contig_164:39,831..40,178 (348 bp)
	>TRINITY_DN5491_c0_g1_i7	2	90.5 (query length: 443 bp)	96.8 (391 matches, 9 mismatches, 4 indels, 0 unknowns)	Mare_v4_contig_68:1,596,018..1,588,979 (-7040 bp)
	>TRINITY_DN5491_c0_g1_i8	5	97.4 (query length: 653 bp)	90.2 (599 matches, 29 mismatches, 36 indels, 0 unknowns)	Mare_v4_contig_68:1,596,916..1,587,319 (-9598 bp)
	>TRINITY_DN5491_c0_g1_i9	3	95.5 (query length: 617 bp)	86.6 (557 matches, 11 mismatches, 75 indels, 0 unknowns)	Mare_v4_contig_68:1,596,935..1,588,673 (-8263 bp)
	>TRINITY_DN5491_c0_g3_i1	1	83.9 (query length: 461 bp)	93.3 (361 matches, 26 mismatches, 0 indels, 0 unknowns)	Mare_v4_contig_68:1,607,900..1,608,286 (387 bp)
	>TRINITY_DN5491_c0_g3_i10	1	99.3 (query length: 300 bp)	97.3 (293 matches, 4 mismatches, 4 indels, 0 unknowns)	Mare_v4_contig_79:1,374,381..1,374,680 (300 bp)
	>TRINITY_DN5491_c0_g3_i12	2	82.8 (query length: 431 bp)	95.8 (342 matches, 15 mismatches, 0 indels, 0 unknowns)	Mare_v4_contig_68:1,607,045..1,607,836 (792 bp)
	>TRINITY_DN5491_c0_g3_i13	1	50.1 (query length: 443 bp)	75.7 (218 matches, 4 mismatches, 66 indels, 0 unknowns)	Mare_v4_contig_164:39,877..39,590 (-288 bp)
	>TRINITY_DN5491_c0_g3_i14	3	100.0 (query length: 343 bp)	90.9 (339 matches, 3 mismatches, 31 indels, 0 unknowns)	Mare_v4_contig_155:14,138..9,070 (-5069 bp)
	>TRINITY_DN5491_c0_g3_i2	2	99.2 (query length: 383 bp)	94.5 (360 matches, 20 mismatches, 1 indels, 0 unknowns)	Mare_v4_contig_68:1,607,465..1,608,280 (816 bp)
	>TRINITY_DN5491_c0_g3_i4	1	83.4 (query length: 446 bp)	93.8 (349 matches, 23 mismatches, 0 indels, 0 unknowns)	Mare_v4_contig_68:1,607,465..1,607,836 (372 bp)
	>TRINITY_DN5491_c0_g3_i6	1	48.1 (query length: 470 bp)	64.9 (187 matches, 5 mismatches, 96 indels, 0 unknowns)	Mare_v4_contig_164:39,828..39,575 (-254 bp)
	>TRINITY_DN5491_c0_g3_i9	1	47.9 (query length: 524 bp)	81.5 (211 matches, 6 mismatches, 42 indels, 0 unknowns)	Mare_v4_contig_164:39,799..39,575 (-225 bp)
TRINITY_DN5884	>TRINITY_DN5884_c0_g1_i1	2	69.0 (query length: 348 bp)	95.4 (229 matches, 11 mismatches, 0 indels, 0 unknowns)	Mare_v4_contig_52:1,924,649..1,922,999 (-1651 bp)	2
	>TRINITY_DN5884_c0_g1_i2	2	51.9 (query length: 376 bp)	96.4 (188 matches, 7 mismatches, 0 indels, 0 unknowns)	Mare_v4_contig_52:1,924,649..1,923,131 (-1519 bp)
	>TRINITY_DN5884_c0_g1_i5	5	99.4 (query length: 319 bp)	94.4 (304 matches, 13 mismatches, 5 indels, 0 unknowns)	Mare_v4_contig_15:3,217,813..3,270,785 (52973 bp)
	>TRINITY_DN5884_c0_g1_i6	6	99.4 (query length: 350 bp)	94.8 (330 matches, 18 mismatches, 0 indels, 0 unknowns)	Mare_v4_contig_15:3,217,813..3,270,785 (52973 bp)
TRINITY_DN7074	>TRINITY_DN7074_c0_g1_i1	1	87.9 (query length: 206 bp)	100.0 (181 matches, 0 mismatches, 0 indels, 0 unknowns)	Mare_v4_contig_19:828..648 (-181 bp)	3
	>TRINITY_DN7074_c0_g1_i2	1	100.0 (query length: 273 bp)	99.6 (272 matches, 1 mismatches, 0 indels, 0 unknowns)	Mare_v4_contig_235:43,855..43,583 (-273 bp)
	>TRINITY_DN7074_c0_g1_i3	1	68.2 (query length: 214 bp)	100.0 (146 matches, 0 mismatches, 0 indels, 0 unknowns)	Mare_v4_contig_19:793..648 (-146 bp)
	>TRINITY_DN7074_c0_g1_i4	1	99.2 (query length: 264 bp)	96.6 (253 matches, 9 mismatches, 0 indels, 0 unknowns)	Mare_v4_contig_235:30,628..30,367 (-262 bp)
TRINITY_DN9344	>TRINITY_DN9344_c0_g1_i11	1	100.0 (query length: 382 bp)	98.4 (376 matches, 6 mismatches, 0 indels, 0 unknowns)	Mare_v4_contig_54:1,868,568..1,868,187 (-382 bp)	4
	>TRINITY_DN9344_c0_g1_i2	1	61.8 (query length: 364 bp)	97.8 (220 matches, 5 mismatches, 0 indels, 0 unknowns)	Mare_v4_contig_59:1,753,466..1,753,690 (225 bp)
	>TRINITY_DN9344_c0_g1_i4	1	22.1 (query length: 739 bp)	100.0 (163 matches, 0 mismatches, 0 indels, 0 unknowns)	Mare_v4_contig_25:10,758..10,596 (-163 bp)
	>TRINITY_DN9344_c0_g1_i6	1	100.0 (query length: 353 bp)	98.6 (348 matches, 5 mismatches, 0 indels, 0 unknowns)	Mare_v4_contig_54:1,868,539..1,868,187 (-353 bp)
	>TRINITY_DN9344_c0_g1_i8	1	21.1 (query length: 809 bp)	100.0 (171 matches, 0 mismatches, 0 indels, 0 unknowns)	Mare_v4_contig_25:22,782..22,612 (-171 bp)
	>TRINITY_DN9344_c0_g1_i9	1	100.0 (query length: 344 bp)	96.0 (339 matches, 5 mismatches, 9 indels, 0 unknowns)	Mare_v4_contig_54:1,868,539..1,868,187 (-353 bp)
	>TRINITY_DN9344_c0_g2_i1	1	100.0 (query length: 350 bp)	99.4 (348 matches, 2 mismatches, 0 indels, 0 unknowns)	Mare_v4_contig_54:1,868,187..1,868,536 (350 bp)
