# Supplementary material for: Unzipped genome assemblies of polyploid root-knot nematodes reveal unusual and clade-specific telomeric repeats
Source: Nat Commun. 2024 Feb 5;15:773. doi: 10.1038/s41467-024-44914-y (PMC10844300; doi:10.1038/s41467-024-44914-y)
Supplement: Supplementary file 15 — Supplementary Data 12 [file 41467_2024_44914_MOESM15_ESM.xlsx]

## Sheet: Feuil1
Species	Raw sequencing library	Platform	Accession numbers
M. incognita	BZU_AD_ONT_1_FAK08876_A	Minion	ERX10638972
M. incognita	BZU_AA_ONT_1_FAH89151_A	Minion	ERX10638973
M. incognita	BZU_AA_ONT_1_FAF18555_A	Minion	ERX10638974
M. incognita	BZU_AA_ONT_1_FAH58676_A	Minion	ERX10638975
M. incognita	BZU_AA_ONT_1_FAH54346_A	Minion	ERX10638976
M. incognita	BZU_AA_ONT_1_FAH43582_A	Minion	ERX10638977
M. incognita	BZU_AA_ONT_1_FAH54287_A	Minion	ERX10638978
M. incognita	BZU_AA_ONT_1_FAH63986_A	Minion	ERX10638979
M. incognita	BZU_AA_ONT_1_FAH60611_A	Minion	ERX10638980
M. incognita	BZU_AA_ONT_1_PAD23691_A	Promethion	ERX10638981
M. incognita	BZU_AA_ONT_1_PAC22366_A	Promethion	ERX10638982
M. javanica	BZU_AH_ONT_1_FAK26065_A	Minion	ERX10638983
M. javanica	BZU_AC_ONT_1_FAH59483_A	Minion	ERX10638984
M. javanica	BZU_AC_ONT_1_FAH54228_A	Minion	ERX10638985
M. javanica	BZU_AC_ONT_1_FAH43433_A	Minion	ERX10638986
M. javanica	BZU_AC_ONT_1_FAH58655_A	Minion	ERX10638987
M. javanica	BZU_AC_ONT_1_FAH54419_A	Minion	ERX10638988
M. javanica	BZU_AG_ONT_1_PAD26893_A	Promethion	ERX10638989
M. javanica	BZU_AC_ONT_1_PAC15472_A	Promethion	ERX10638990
M. arenaria	BZU_AH_ONT_1_PAD26768_A	PromethION	ERX10639152
M. arenaria	BZU_AG_ONT_1_FAK26121_A	Minion	ERX10638991
M. arenaria	BZU_AB_ONT_1_FAH54179_A	Minion	ERX10638992
M. arenaria	BZU_AB_ONT_1_FAH58521_A	Minion	ERX10638993
M. arenaria	BZU_AB_ONT_1_FAH58614_A	Minion	ERX10638994
M. arenaria	BZU_AB_ONT_1_FAH54190_A	Minion	ERX10638995
M. arenaria	BZU_AB_ONT_1_FAH43612_A	Minion	ERX10638996
M. arenaria	BZU_AB_ONT_1_FAH59474_A	Minion	ERX10638997
