# Supplementary material for: Unzipped genome assemblies of polyploid root-knot nematodes reveal unusual and clade-specific telomeric repeats
Source: Nat Commun. 2024 Feb 5;15:773. doi: 10.1038/s41467-024-44914-y (PMC10844300; doi:10.1038/s41467-024-44914-y)
Supplement: Supplementary file 17 — Source Data [file 41467_2024_44914_MOESM17_ESM.zip]

Archive with 7 entries (6 files):
- SourceData/
- SourceData/Figure_3_Supplemetary_Figure_14.txt
- __MACOSX/SourceData/._Figure_3_Supplemetary_Figure_14.txt
- SourceData/Figure_1_3_SF_15_SF_16.xlsx
- __MACOSX/SourceData/._Figure_1_3_SF_15_SF_16.xlsx
- SourceData/Supplementary_Figure_16.txt
- SourceData/Supplementary_Figure_15.txt
