# Supplementary material for: Unzipped genome assemblies of polyploid root-knot nematodes reveal unusual and clade-specific telomeric repeats
Source: Nat Commun. 2024 Feb 5;15:773. doi: 10.1038/s41467-024-44914-y (PMC10844300; doi:10.1038/s41467-024-44914-y)
Supplement: Supplementary file 17 — Source Data [file 41467_2024_44914_MOESM17_ESM.zip › SourceData/Figure_3_Supplemetary_Figure_14.txt]

chromosome	position
Minc_v4_shac_contig_1	250
Minc_v4_shac_contig_1	251
Minc_v4_shac_contig_1	252
Minc_v4_shac_contig_1	253
Minc_v4_shac_contig_1	254
Minc_v4_shac_contig_1	255
Minc_v4_shac_contig_1	256
Minc_v4_shac_contig_1	257
Minc_v4_shac_contig_1	258
Minc_v4_shac_contig_1	259
Minc_v4_shac_contig_1	260
Minc_v4_shac_contig_1	261
Minc_v4_shac_contig_1	262
Minc_v4_shac_contig_1	263
Minc_v4_shac_contig_1	264
Minc_v4_shac_contig_1	265
Minc_v4_shac_contig_1	266
Minc_v4_shac_contig_1	267
Minc_v4_shac_contig_1	268
Minc_v4_shac_contig_1	269
Minc_v4_shac_contig_1	270
Minc_v4_shac_contig_1	271
Minc_v4_shac_contig_1	272
Minc_v4_shac_contig_1	273
Minc_v4_shac_contig_1	274
Minc_v4_shac_contig_1	275
Minc_v4_shac_contig_1	276
Minc_v4_shac_contig_1	277
Minc_v4_shac_contig_1	623
Minc_v4_shac_contig_1	624
Minc_v4_shac_contig_1	625
Minc_v4_shac_contig_1	626
Minc_v4_shac_contig_1	627
Minc_v4_shac_contig_1	628
Minc_v4_shac_contig_1	629
Minc_v4_shac_contig_1	630
Minc_v4_shac_contig_1	631
Minc_v4_shac_contig_1	632
Minc_v4_shac_contig_1	633
Minc_v4_shac_contig_1	634
Minc_v4_shac_contig_1	635
Minc_v4_shac_contig_1	636
Minc_v4_shac_contig_1	637
Minc_v4_shac_contig_1	638
Minc_v4_shac_contig_1	639
Minc_v4_shac_contig_1	640
Minc_v4_shac_contig_1	641
Minc_v4_shac_contig_1	642
Minc_v4_shac_contig_1	643
Minc_v4_shac_contig_1	644
Minc_v4_shac_contig_1	645
Minc_v4_shac_contig_1	646
Minc_v4_shac_contig_1	1011
Minc_v4_shac_contig_1	1012
Minc_v4_shac_contig_1	1013
Minc_v4_shac_contig_1	1014
Minc_v4_shac_contig_1	1015
Minc_v4_shac_contig_1	1016
Minc_v4_shac_contig_1	1017
Minc_v4_shac_contig_1	1018
Minc_v4_shac_contig_1	1019
Minc_v4_shac_contig_1	1020
Minc_v4_shac_contig_1	1021
Minc_v4_shac_contig_1	1022
Minc_v4_shac_contig_1	1023
Minc_v4_shac_contig_1	1024
Minc_v4_shac_contig_1	1025
Minc_v4_shac_contig_1	1026
Minc_v4_shac_contig_1	1027
Minc_v4_shac_contig_1	1028
Minc_v4_shac_contig_1	1029
Minc_v4_shac_contig_1	1030
Minc_v4_shac_contig_1	1031
Minc_v4_shac_contig_1	1032
Minc_v4_shac_contig_1	1033
Minc_v4_shac_contig_1	1034
Minc_v4_shac_contig_1	1035
Minc_v4_shac_contig_1	1036
Minc_v4_shac_contig_1	1037
Minc_v4_shac_contig_1	1038
Minc_v4_shac_contig_1	1039
Minc_v4_shac_contig_1	1040
Minc_v4_shac_contig_1	1041
Minc_v4_shac_contig_1	1385
Minc_v4_shac_contig_1	1386
Minc_v4_shac_contig_1	1387
Minc_v4_shac_contig_1	1388
Minc_v4_shac_contig_1	1389
Minc_v4_shac_contig_1	1390
Minc_v4_shac_contig_1	1391
Minc_v4_shac_contig_1	1392
Minc_v4_shac_contig_1	1393
Minc_v4_shac_contig_1	1394
Minc_v4_shac_contig_1	1395
Minc_v4_shac_contig_1	1396
Minc_v4_shac_contig_1	1397
Minc_v4_shac_contig_1	1398
Minc_v4_shac_contig_1	1399
Minc_v4_shac_contig_1	1400
Minc_v4_shac_contig_1	1401
Minc_v4_shac_contig_1	1402
Minc_v4_shac_contig_1	1403
Minc_v4_shac_contig_1	1404
Minc_v4_shac_contig_1	1405
Minc_v4_shac_contig_1	1406
Minc_v4_shac_contig_1	1407
Minc_v4_shac_contig_1	1408
Minc_v4_shac_contig_1	1409
Minc_v4_shac_contig_1	1410
Minc_v4_shac_contig_1	1411
Minc_v4_shac_contig_1	1412
Minc_v4_shac_contig_1	1413
Minc_v4_shac_contig_1	1414
Minc_v4_shac_contig_1	1415
Minc_v4_shac_contig_1	1416
Minc_v4_shac_contig_1	1770
Minc_v4_shac_contig_1	1771
Minc_v4_shac_contig_1	1772
Minc_v4_shac_contig_1	1773
Minc_v4_shac_contig_1	1774
Minc_v4_shac_contig_1	1775
Minc_v4_shac_contig_1	1776
Minc_v4_shac_contig_1	1777
Minc_v4_shac_contig_1	1778
Minc_v4_shac_contig_1	1779
Minc_v4_shac_contig_1	1780
Minc_v4_shac_contig_1	1781
Minc_v4_shac_contig_1	1782
Minc_v4_shac_contig_1	1783
Minc_v4_shac_contig_1	1784
Minc_v4_shac_contig_1	1785
Minc_v4_shac_contig_1	1786
Minc_v4_shac_contig_1	1787
Minc_v4_shac_contig_1	1788
Minc_v4_shac_contig_1	1789
Minc_v4_shac_contig_1	1790
Minc_v4_shac_contig_1	1791
Minc_v4_shac_contig_1	1792
Minc_v4_shac_contig_1	1793
Minc_v4_shac_contig_1	1794
Minc_v4_shac_contig_1	1795
Minc_v4_shac_contig_1	1796
Minc_v4_shac_contig_1	1797
Minc_v4_shac_contig_1	1798
Minc_v4_shac_contig_1	1799
Minc_v4_shac_contig_1	1800
Minc_v4_shac_contig_1	2141
Minc_v4_shac_contig_1	2142
Minc_v4_shac_contig_1	2143
Minc_v4_shac_contig_1	2144
Minc_v4_shac_contig_1	2145
Minc_v4_shac_contig_1	2146
Minc_v4_shac_contig_1	2147
Minc_v4_shac_contig_1	2148
Minc_v4_shac_contig_1	2149
Minc_v4_shac_contig_1	2150
Minc_v4_shac_contig_1	2151
Minc_v4_shac_contig_1	2152
Minc_v4_shac_contig_1	2153
Minc_v4_shac_contig_1	2154
Minc_v4_shac_contig_1	2155
Minc_v4_shac_contig_1	2156
Minc_v4_shac_contig_1	2157
Minc_v4_shac_contig_1	2158
Minc_v4_shac_contig_1	2159
Minc_v4_shac_contig_1	2160
Minc_v4_shac_contig_1	2161
Minc_v4_shac_contig_1	2162
Minc_v4_shac_contig_1	2163
Minc_v4_shac_contig_1	2164
Minc_v4_shac_contig_1	2165
Minc_v4_shac_contig_1	2166
Minc_v4_shac_contig_1	2167
Minc_v4_shac_contig_1	2168
Minc_v4_shac_contig_1	2169
Minc_v4_shac_contig_1	2170
Minc_v4_shac_contig_1	2171
Minc_v4_shac_contig_1	2172
Minc_v4_shac_contig_1	2515
Minc_v4_shac_contig_1	2516
Minc_v4_shac_contig_1	2517
Minc_v4_shac_contig_1	2518
Minc_v4_shac_contig_1	2519
Minc_v4_shac_contig_1	2520
Minc_v4_shac_contig_1	2521
Minc_v4_shac_contig_1	2522
Minc_v4_shac_contig_1	2523
Minc_v4_shac_contig_1	2524
Minc_v4_shac_contig_1	2525
Minc_v4_shac_contig_1	2526
Minc_v4_shac_contig_1	2527
Minc_v4_shac_contig_1	2528
Minc_v4_shac_contig_1	2529
Minc_v4_shac_contig_1	2530
Minc_v4_shac_contig_1	2531
Minc_v4_shac_contig_1	2532
Minc_v4_shac_contig_1	2533
Minc_v4_shac_contig_1	2534
Minc_v4_shac_contig_1	2535
Minc_v4_shac_contig_1	2536
Minc_v4_shac_contig_1	2537
Minc_v4_shac_contig_1	2538
Minc_v4_shac_contig_1	2539
Minc_v4_shac_contig_1	2540
Minc_v4_shac_contig_1	2541
Minc_v4_shac_contig_1	2542
Minc_v4_shac_contig_1	2543
Minc_v4_shac_contig_1	2544
Minc_v4_shac_contig_1	2545
Minc_v4_shac_contig_1	2546
Minc_v4_shac_contig_1	2887
Minc_v4_shac_contig_1	2888
Minc_v4_shac_contig_1	2889
Minc_v4_shac_contig_1	2890
Minc_v4_shac_contig_1	2891
Minc_v4_shac_contig_1	2892
Minc_v4_shac_contig_1	2893
Minc_v4_shac_contig_1	2894
Minc_v4_shac_contig_1	2895
Minc_v4_shac_contig_1	2896
Minc_v4_shac_contig_1	2897
Minc_v4_shac_contig_1	2898
Minc_v4_shac_contig_1	2899
Minc_v4_shac_contig_1	2900
Minc_v4_shac_contig_1	2901
Minc_v4_shac_contig_1	2902
Minc_v4_shac_contig_1	2903
Minc_v4_shac_contig_1	2904
Minc_v4_shac_contig_1	2905
Minc_v4_shac_contig_1	2906
Minc_v4_shac_contig_1	2907
Minc_v4_shac_contig_1	2908
Minc_v4_shac_contig_1	2909
Minc_v4_shac_contig_1	2910
Minc_v4_shac_contig_1	2911
Minc_v4_shac_contig_1	2912
Minc_v4_shac_contig_1	2913
Minc_v4_shac_contig_1	2914
Minc_v4_shac_contig_1	2915
Minc_v4_shac_contig_1	2916
Minc_v4_shac_contig_1	2917
Minc_v4_shac_contig_1	3257
Minc_v4_shac_contig_1	3258
Minc_v4_shac_contig_1	3259
Minc_v4_shac_contig_1	3260
Minc_v4_shac_contig_1	3261
Minc_v4_shac_contig_1	3262
Minc_v4_shac_contig_1	3263
Minc_v4_shac_contig_1	3264
Minc_v4_shac_contig_1	3265
Minc_v4_shac_contig_1	3266
Minc_v4_shac_contig_1	3267
Minc_v4_shac_contig_1	3268
Minc_v4_shac_contig_1	3269
Minc_v4_shac_contig_1	3270
Minc_v4_shac_contig_1	3271
Minc_v4_shac_contig_1	3272
Minc_v4_shac_contig_1	3273
Minc_v4_shac_contig_1	3274
Minc_v4_shac_contig_1	3275
Minc_v4_shac_contig_1	3276
Minc_v4_shac_contig_1	3277
Minc_v4_shac_contig_1	3278
Minc_v4_shac_contig_1	3279
Minc_v4_shac_contig_1	3280
Minc_v4_shac_contig_1	3281
Minc_v4_shac_contig_1	3282
Minc_v4_shac_contig_1	3283
Minc_v4_shac_contig_1	3284
Minc_v4_shac_contig_1	3285
Minc_v4_shac_contig_1	3286
Minc_v4_shac_contig_1	3287
Minc_v4_shac_contig_1	3627
Minc_v4_shac_contig_1	3628
Minc_v4_shac_contig_1	3629
Minc_v4_shac_contig_1	3630
Minc_v4_shac_contig_1	3631
Minc_v4_shac_contig_1	3632
Minc_v4_shac_contig_1	3633
Minc_v4_shac_contig_1	3634
Minc_v4_shac_contig_1	3635
Minc_v4_shac_contig_1	3636
Minc_v4_shac_contig_1	3637
Minc_v4_shac_contig_1	3638
Minc_v4_shac_contig_1	3639
Minc_v4_shac_contig_1	3640
Minc_v4_shac_contig_1	3641
Minc_v4_shac_contig_1	3642
Minc_v4_shac_contig_1	3643
Minc_v4_shac_contig_1	3644
Minc_v4_shac_contig_1	3645
Minc_v4_shac_contig_1	3646
Minc_v4_shac_contig_1	3647
Minc_v4_shac_contig_1	3648
Minc_v4_shac_contig_1	3649
Minc_v4_shac_contig_1	3650
Minc_v4_shac_contig_1	3651
Minc_v4_shac_contig_1	3652
Minc_v4_shac_contig_1	3653
Minc_v4_shac_contig_1	3654
Minc_v4_shac_contig_1	3655
Minc_v4_shac_contig_1	3656
Minc_v4_shac_contig_1	3657
Minc_v4_shac_contig_1	3658
Minc_v4_shac_contig_1	3659
Minc_v4_shac_contig_1	3660
Minc_v4_shac_contig_1	3661
Minc_v4_shac_contig_1	4001
Minc_v4_shac_contig_1	4002
Minc_v4_shac_contig_1	4003
Minc_v4_shac_contig_1	4004
Minc_v4_shac_contig_1	4005
Minc_v4_shac_contig_1	4006
Minc_v4_shac_contig_1	4007
Minc_v4_shac_contig_1	4008
Minc_v4_shac_contig_1	4009
Minc_v4_shac_contig_1	4010
Minc_v4_shac_contig_1	4011
Minc_v4_shac_contig_1	4012
Minc_v4_shac_contig_1	4013
Minc_v4_shac_contig_1	4014
Minc_v4_shac_contig_1	4015
Minc_v4_shac_contig_1	4016
Minc_v4_shac_contig_1	4017
Minc_v4_shac_contig_1	4018
Minc_v4_shac_contig_1	4019
Minc_v4_shac_contig_1	4020
Minc_v4_shac_contig_1	4021
Minc_v4_shac_contig_1	4022
Minc_v4_shac_contig_1	4023
Minc_v4_shac_contig_1	4024
Minc_v4_shac_contig_1	4025
Minc_v4_shac_contig_1	4026
Minc_v4_shac_contig_1	4027
Minc_v4_shac_contig_1	4028
Minc_v4_shac_contig_1	4029
Minc_v4_shac_contig_1	4030
Minc_v4_shac_contig_1	4031
Minc_v4_shac_contig_1	4032
Minc_v4_shac_contig_1	4033
Minc_v4_shac_contig_1	4373
Minc_v4_shac_contig_1	4374
Minc_v4_shac_contig_1	4375
Minc_v4_shac_contig_1	4376
Minc_v4_shac_contig_1	4377
Minc_v4_shac_contig_1	4378
Minc_v4_shac_contig_1	4379
Minc_v4_shac_contig_1	4380
Minc_v4_shac_contig_1	4381
Minc_v4_shac_contig_1	4382
Minc_v4_shac_contig_1	4383
Minc_v4_shac_contig_1	4384
Minc_v4_shac_contig_1	4385
Minc_v4_shac_contig_1	4386
Minc_v4_shac_contig_1	4387
Minc_v4_shac_contig_1	4388
Minc_v4_shac_contig_1	4389
Minc_v4_shac_contig_1	4390
Minc_v4_shac_contig_1	4391
Minc_v4_shac_contig_1	4392
Minc_v4_shac_contig_1	4393
Minc_v4_shac_contig_1	4394
Minc_v4_shac_contig_1	4395
Minc_v4_shac_contig_1	4396
Minc_v4_shac_contig_1	4397
Minc_v4_shac_contig_1	4398
Minc_v4_shac_contig_1	4399
Minc_v4_shac_contig_1	4400
Minc_v4_shac_contig_1	4401
Minc_v4_shac_contig_1	4402
Minc_v4_shac_contig_1	4739
Minc_v4_shac_contig_1	4740
Minc_v4_shac_contig_1	4741
Minc_v4_shac_contig_1	4742
Minc_v4_shac_contig_1	4743
Minc_v4_shac_contig_1	4744
Minc_v4_shac_contig_1	4745
Minc_v4_shac_contig_1	4746
Minc_v4_shac_contig_1	4747
Minc_v4_shac_contig_1	4748
Minc_v4_shac_contig_1	4749
Minc_v4_shac_contig_1	4750
Minc_v4_shac_contig_1	4751
Minc_v4_shac_contig_1	4752
Minc_v4_shac_contig_1	4753
Minc_v4_shac_contig_1	4754
Minc_v4_shac_contig_1	4755
Minc_v4_shac_contig_1	4756
Minc_v4_shac_contig_1	4757
Minc_v4_shac_contig_1	4758
Minc_v4_shac_contig_1	4759
Minc_v4_shac_contig_1	4760
Minc_v4_shac_contig_1	4761
Minc_v4_shac_contig_1	4762
Minc_v4_shac_contig_1	4763
Minc_v4_shac_contig_1	4764
Minc_v4_shac_contig_1	4765
Minc_v4_shac_contig_1	4766
Minc_v4_shac_contig_1	4767
Minc_v4_shac_contig_1	4768
Minc_v4_shac_contig_1	4769
Minc_v4_shac_contig_1	4770
Minc_v4_shac_contig_1	4771
Minc_v4_shac_contig_1	5111
Minc_v4_shac_contig_1	5112
Minc_v4_shac_contig_1	5113
Minc_v4_shac_contig_1	5114
Minc_v4_shac_contig_1	5115
Minc_v4_shac_contig_1	5116
Minc_v4_shac_contig_1	5117
Minc_v4_shac_contig_1	5118
Minc_v4_shac_contig_1	5119
Minc_v4_shac_contig_1	5120
Minc_v4_shac_contig_1	5121
Minc_v4_shac_contig_1	5122
Minc_v4_shac_contig_1	5123
Minc_v4_shac_contig_1	5124
Minc_v4_shac_contig_1	5125
Minc_v4_shac_contig_1	5126
Minc_v4_shac_contig_1	5127
Minc_v4_shac_contig_1	5128
Minc_v4_shac_contig_1	5129
Minc_v4_shac_contig_1	5130
Minc_v4_shac_contig_1	5131
Minc_v4_shac_contig_1	5132
Minc_v4_shac_contig_1	5133
Minc_v4_shac_contig_1	5134
Minc_v4_shac_contig_1	5135
Minc_v4_shac_contig_1	5136
Minc_v4_shac_contig_1	5481
Minc_v4_shac_contig_1	5482
Minc_v4_shac_contig_1	5483
Minc_v4_shac_contig_1	5484
Minc_v4_shac_contig_1	5485
Minc_v4_shac_contig_1	5486
Minc_v4_shac_contig_1	5487
Minc_v4_shac_contig_1	5488
Minc_v4_shac_contig_1	5489
Minc_v4_shac_contig_1	5490
Minc_v4_shac_contig_1	5491
Minc_v4_shac_contig_1	5492
Minc_v4_shac_contig_1	5493
Minc_v4_shac_contig_1	5494
Minc_v4_shac_contig_1	5495
Minc_v4_shac_contig_1	5496
Minc_v4_shac_contig_1	5497
Minc_v4_shac_contig_1	5498
Minc_v4_shac_contig_1	5499
Minc_v4_shac_contig_1	5500
Minc_v4_shac_contig_1	5501
Minc_v4_shac_contig_1	5502
Minc_v4_shac_contig_1	5503
Minc_v4_shac_contig_1	5504
Minc_v4_shac_contig_1	5505
Minc_v4_shac_contig_1	5506
Minc_v4_shac_contig_1	5507
Minc_v4_shac_contig_1	5508
Minc_v4_shac_contig_1	5509
Minc_v4_shac_contig_1	5510
Minc_v4_shac_contig_1	5511
Minc_v4_shac_contig_1	5512
Minc_v4_shac_contig_1	5513
Minc_v4_shac_contig_1	5853
Minc_v4_shac_contig_1	5854
Minc_v4_shac_contig_1	5855
Minc_v4_shac_contig_1	5856
Minc_v4_shac_contig_1	5857
Minc_v4_shac_contig_1	5858
Minc_v4_shac_contig_1	5859
Minc_v4_shac_contig_1	5860
Minc_v4_shac_contig_1	5861
Minc_v4_shac_contig_1	5862
Minc_v4_shac_contig_1	5863
Minc_v4_shac_contig_1	5864
Minc_v4_shac_contig_1	5865
Minc_v4_shac_contig_1	5866
Minc_v4_shac_contig_1	5867
Minc_v4_shac_contig_1	5868
Minc_v4_shac_contig_1	5869
Minc_v4_shac_contig_1	5870
Minc_v4_shac_contig_1	5871
Minc_v4_shac_contig_1	5872
Minc_v4_shac_contig_1	5873
Minc_v4_shac_contig_1	5874
Minc_v4_shac_contig_1	5875
Minc_v4_shac_contig_1	5876
Minc_v4_shac_contig_1	5877
Minc_v4_shac_contig_1	5878
Minc_v4_shac_contig_1	5879
Minc_v4_shac_contig_1	5880
Minc_v4_shac_contig_1	5881
Minc_v4_shac_contig_1	5882
Minc_v4_shac_contig_1	5883
Minc_v4_shac_contig_1	5884
Minc_v4_shac_contig_1	5885
Minc_v4_shac_contig_1	6240
Minc_v4_shac_contig_1	6241
Minc_v4_shac_contig_1	6242
Minc_v4_shac_contig_1	6243
Minc_v4_shac_contig_1	6244
Minc_v4_shac_contig_1	6245
Minc_v4_shac_contig_1	6246
Minc_v4_shac_contig_1	6247
Minc_v4_shac_contig_1	6248
Minc_v4_shac_contig_1	6249
Minc_v4_shac_contig_1	6250
Minc_v4_shac_contig_1	6251
Minc_v4_shac_contig_1	6252
Minc_v4_shac_contig_1	6253
Minc_v4_shac_contig_1	6254
Minc_v4_shac_contig_1	6255
Minc_v4_shac_contig_1	6256
Minc_v4_shac_contig_1	6257
Minc_v4_shac_contig_1	6258
Minc_v4_shac_contig_1	6259
Minc_v4_shac_contig_1	6260
Minc_v4_shac_contig_1	6261
Minc_v4_shac_contig_1	6262
Minc_v4_shac_contig_1	6263
Minc_v4_shac_contig_1	6264
Minc_v4_shac_contig_1	6265
Minc_v4_shac_contig_1	6266
Minc_v4_shac_contig_1	6267
Minc_v4_shac_contig_1	6268
Minc_v4_shac_contig_1	6269
Minc_v4_shac_contig_1	6270
Minc_v4_shac_contig_1	6610
Minc_v4_shac_contig_1	6611
Minc_v4_shac_contig_1	6612
Minc_v4_shac_contig_1	6613
Minc_v4_shac_contig_1	6614
Minc_v4_shac_contig_1	6615
Minc_v4_shac_contig_1	6616
Minc_v4_shac_contig_1	6617
Minc_v4_shac_contig_1	6618
Minc_v4_shac_contig_1	6619
Minc_v4_shac_contig_1	6620
Minc_v4_shac_contig_1	6621
Minc_v4_shac_contig_1	6622
Minc_v4_shac_contig_1	6623
Minc_v4_shac_contig_1	6624
Minc_v4_shac_contig_1	6625
Minc_v4_shac_contig_1	6626
Minc_v4_shac_contig_1	6627
Minc_v4_shac_contig_1	6628
Minc_v4_shac_contig_1	6629
Minc_v4_shac_contig_1	6630
Minc_v4_shac_contig_1	6631
Minc_v4_shac_contig_1	6632
Minc_v4_shac_contig_1	6633
Minc_v4_shac_contig_1	6634
Minc_v4_shac_contig_1	6635
Minc_v4_shac_contig_1	6636
Minc_v4_shac_contig_1	6637
Minc_v4_shac_contig_1	6638
Minc_v4_shac_contig_1	6639
Minc_v4_shac_contig_1	6640
Minc_v4_shac_contig_1	6641
Minc_v4_shac_contig_1	6642
Minc_v4_shac_contig_1	6643
Minc_v4_shac_contig_1	6983
Minc_v4_shac_contig_1	6984
Minc_v4_shac_contig_1	6985
Minc_v4_shac_contig_1	6986
Minc_v4_shac_contig_1	6987
Minc_v4_shac_contig_1	6988
Minc_v4_shac_contig_1	6989
Minc_v4_shac_contig_1	6990
Minc_v4_shac_contig_1	6991
Minc_v4_shac_contig_1	6992
Minc_v4_shac_contig_1	6993
Minc_v4_shac_contig_1	6994
Minc_v4_shac_contig_1	6995
Minc_v4_shac_contig_1	6996
Minc_v4_shac_contig_1	6997
Minc_v4_shac_contig_1	6998
Minc_v4_shac_contig_1	6999
Minc_v4_shac_contig_1	7000
Minc_v4_shac_contig_1	7001
Minc_v4_shac_contig_1	7002
Minc_v4_shac_contig_1	7003
Minc_v4_shac_contig_1	7004
Minc_v4_shac_contig_1	7005
Minc_v4_shac_contig_1	7006
Minc_v4_shac_contig_1	7007
Minc_v4_shac_contig_1	7008
Minc_v4_shac_contig_1	7009
Minc_v4_shac_contig_1	7010
Minc_v4_shac_contig_1	7011
Minc_v4_shac_contig_1	7012
Minc_v4_shac_contig_1	7352
Minc_v4_shac_contig_1	7353
Minc_v4_shac_contig_1	7354
Minc_v4_shac_contig_1	7355
Minc_v4_shac_contig_1	7356
Minc_v4_shac_contig_1	7357
Minc_v4_shac_contig_1	7358
Minc_v4_shac_contig_1	7359
Minc_v4_shac_contig_1	7360
Minc_v4_shac_contig_1	7361
Minc_v4_shac_contig_1	7362
Minc_v4_shac_contig_1	7363
Minc_v4_shac_contig_1	7364
Minc_v4_shac_contig_1	7365
Minc_v4_shac_contig_1	7366
Minc_v4_shac_contig_1	7367
Minc_v4_shac_contig_1	7368
Minc_v4_shac_contig_1	7369
Minc_v4_shac_contig_1	7370
Minc_v4_shac_contig_1	7371
Minc_v4_shac_contig_1	7372
Minc_v4_shac_contig_1	7373
Minc_v4_shac_contig_1	7374
Minc_v4_shac_contig_1	7375
Minc_v4_shac_contig_1	7376
Minc_v4_shac_contig_1	7377
Minc_v4_shac_contig_1	7378
Minc_v4_shac_contig_1	7379
Minc_v4_shac_contig_1	7380
Minc_v4_shac_contig_1	7381
Minc_v4_shac_contig_1	7382
Minc_v4_shac_contig_1	7383
Minc_v4_shac_contig_1	14772
Minc_v4_shac_contig_1	14773
Minc_v4_shac_contig_1	14774
Minc_v4_shac_contig_1	14775
Minc_v4_shac_contig_1	14776
Minc_v4_shac_contig_1	14777
Minc_v4_shac_contig_1	19704
Minc_v4_shac_contig_1	19705
Minc_v4_shac_contig_1	19706
Minc_v4_shac_contig_1	19707
Minc_v4_shac_contig_1	19708
Minc_v4_shac_contig_1	19709
Minc_v4_shac_contig_1	19710
Minc_v4_shac_contig_1	19711
Minc_v4_shac_contig_1	19712
Minc_v4_shac_contig_1	19713
Minc_v4_shac_contig_1	19714
Minc_v4_shac_contig_1	19715
Minc_v4_shac_contig_1	19716
Minc_v4_shac_contig_1	19717
Minc_v4_shac_contig_1	19718
Minc_v4_shac_contig_1	19719
Minc_v4_shac_contig_1	19720
Minc_v4_shac_contig_1	19721
Minc_v4_shac_contig_1	19722
Minc_v4_shac_contig_1	22047
Minc_v4_shac_contig_1	24528
Minc_v4_shac_contig_1	24529
Minc_v4_shac_contig_1	24530
Minc_v4_shac_contig_1	24531
Minc_v4_shac_contig_1	24532
Minc_v4_shac_contig_1	24533
Minc_v4_shac_contig_1	24534
Minc_v4_shac_contig_1	24535
Minc_v4_shac_contig_1	24540
Minc_v4_shac_contig_1	24541
Minc_v4_shac_contig_1	24542
Minc_v4_shac_contig_1	24543
Minc_v4_shac_contig_1	24544
Minc_v4_shac_contig_1	24545
Minc_v4_shac_contig_1	24546
Minc_v4_shac_contig_1	24547
Minc_v4_shac_contig_1	24548
Minc_v4_shac_contig_1	24549
Minc_v4_shac_contig_1	38783
Minc_v4_shac_contig_1	38785
Minc_v4_shac_contig_1	38786
Minc_v4_shac_contig_1	38789
Minc_v4_shac_contig_1	38790
Minc_v4_shac_contig_1	38791
Minc_v4_shac_contig_1	38792
Minc_v4_shac_contig_1	38794
Minc_v4_shac_contig_1	38795
Minc_v4_shac_contig_1	38796
Minc_v4_shac_contig_1	38797
Minc_v4_shac_contig_1	38798
Minc_v4_shac_contig_1	38799
Minc_v4_shac_contig_1	38800
Minc_v4_shac_contig_1	40388
Minc_v4_shac_contig_1	47201
Minc_v4_shac_contig_1	47202
Minc_v4_shac_contig_1	47203
Minc_v4_shac_contig_1	47204
Minc_v4_shac_contig_1	47205
Minc_v4_shac_contig_1	47206
Minc_v4_shac_contig_1	47207
Minc_v4_shac_contig_1	47208
Minc_v4_shac_contig_1	47209
Minc_v4_shac_contig_1	47210
Minc_v4_shac_contig_1	47211
Minc_v4_shac_contig_1	47212
Minc_v4_shac_contig_1	47213
Minc_v4_shac_contig_1	47214
Minc_v4_shac_contig_1	47363
Minc_v4_shac_contig_1	47364
Minc_v4_shac_contig_1	47365
Minc_v4_shac_contig_1	47366
Minc_v4_shac_contig_1	47367
Minc_v4_shac_contig_1	47368
Minc_v4_shac_contig_1	47369
Minc_v4_shac_contig_1	47370
Minc_v4_shac_contig_1	47371
Minc_v4_shac_contig_1	47372
Minc_v4_shac_contig_1	47373
Minc_v4_shac_contig_1	47374
Minc_v4_shac_contig_1	47375
Minc_v4_shac_contig_1	57521
Minc_v4_shac_contig_1	57522
Minc_v4_shac_contig_1	58757
Minc_v4_shac_contig_1	58758
Minc_v4_shac_contig_1	58760
Minc_v4_shac_contig_1	58761
Minc_v4_shac_contig_1	58762
Minc_v4_shac_contig_1	58763
Minc_v4_shac_contig_1	58764
Minc_v4_shac_contig_1	58765
Minc_v4_shac_contig_1	58766
Minc_v4_shac_contig_1	58767
Minc_v4_shac_contig_1	58768
Minc_v4_shac_contig_1	58769
Minc_v4_shac_contig_1	59640
Minc_v4_shac_contig_1	59641
Minc_v4_shac_contig_1	59642
Minc_v4_shac_contig_1	59643
Minc_v4_shac_contig_1	59644
Minc_v4_shac_contig_1	59645
Minc_v4_shac_contig_1	59646
Minc_v4_shac_contig_1	59647
Minc_v4_shac_contig_1	59648
Minc_v4_shac_contig_1	59649
Minc_v4_shac_contig_1	59650
Minc_v4_shac_contig_1	59651
Minc_v4_shac_contig_1	59652
Minc_v4_shac_contig_1	59653
Minc_v4_shac_contig_1	59654
Minc_v4_shac_contig_1	59656
Minc_v4_shac_contig_1	59657
Minc_v4_shac_contig_1	59658
Minc_v4_shac_contig_1	59659
Minc_v4_shac_contig_1	59660
Minc_v4_shac_contig_1	59661
Minc_v4_shac_contig_1	59662
Minc_v4_shac_contig_1	59823
Minc_v4_shac_contig_1	59824
Minc_v4_shac_contig_1	59825
Minc_v4_shac_contig_1	62599
Minc_v4_shac_contig_1	62600
Minc_v4_shac_contig_1	62601
Minc_v4_shac_contig_1	62602
Minc_v4_shac_contig_1	62603
Minc_v4_shac_contig_1	62604
Minc_v4_shac_contig_1	62605
Minc_v4_shac_contig_1	62606
Minc_v4_shac_contig_1	62607
Minc_v4_shac_contig_1	62684
Minc_v4_shac_contig_1	62685
Minc_v4_shac_contig_1	62686
Minc_v4_shac_contig_1	62687
Minc_v4_shac_contig_1	62688
Minc_v4_shac_contig_1	62689
Minc_v4_shac_contig_1	62690
Minc_v4_shac_contig_1	62691
Minc_v4_shac_contig_1	62692
Minc_v4_shac_contig_1	62693
Minc_v4_shac_contig_1	62694
Minc_v4_shac_contig_1	62695
Minc_v4_shac_contig_1	62696
Minc_v4_shac_contig_1	62697
Minc_v4_shac_contig_1	62698
Minc_v4_shac_contig_1	62699
Minc_v4_shac_contig_1	62700
Minc_v4_shac_contig_1	62701
Minc_v4_shac_contig_1	62702
Minc_v4_shac_contig_1	62703
Minc_v4_shac_contig_1	62704
Minc_v4_shac_contig_1	62705
Minc_v4_shac_contig_1	62706
Minc_v4_shac_contig_1	62707
Minc_v4_shac_contig_1	62708
Minc_v4_shac_contig_1	62709
Minc_v4_shac_contig_1	62733
Minc_v4_shac_contig_1	62734
Minc_v4_shac_contig_1	62736
Minc_v4_shac_contig_1	62737
Minc_v4_shac_contig_1	62738
Minc_v4_shac_contig_1	62739
Minc_v4_shac_contig_1	62740
Minc_v4_shac_contig_1	62741
Minc_v4_shac_contig_1	69765
Minc_v4_shac_contig_1	69766
Minc_v4_shac_contig_1	69768
Minc_v4_shac_contig_1	69769
Minc_v4_shac_contig_1	69770
Minc_v4_shac_contig_1	69771
Minc_v4_shac_contig_1	69772
Minc_v4_shac_contig_1	69773
Minc_v4_shac_contig_1	69774
Minc_v4_shac_contig_1	69775
Minc_v4_shac_contig_1	69776
Minc_v4_shac_contig_1	69777
Minc_v4_shac_contig_1	69778
Minc_v4_shac_contig_1	69779
Minc_v4_shac_contig_1	69780
Minc_v4_shac_contig_1	69781
Minc_v4_shac_contig_1	69782
Minc_v4_shac_contig_1	69783
Minc_v4_shac_contig_1	69784
Minc_v4_shac_contig_1	70100
Minc_v4_shac_contig_1	70101
Minc_v4_shac_contig_1	70102
Minc_v4_shac_contig_1	71179
Minc_v4_shac_contig_1	71687
Minc_v4_shac_contig_1	71688
Minc_v4_shac_contig_1	71689
Minc_v4_shac_contig_1	71690
Minc_v4_shac_contig_1	71691
Minc_v4_shac_contig_1	71692
Minc_v4_shac_contig_1	71693
Minc_v4_shac_contig_1	71694
Minc_v4_shac_contig_1	71891
Minc_v4_shac_contig_1	71892
Minc_v4_shac_contig_1	71893
Minc_v4_shac_contig_1	71894
Minc_v4_shac_contig_1	71895
Minc_v4_shac_contig_1	71896
Minc_v4_shac_contig_1	71897
Minc_v4_shac_contig_1	71898
Minc_v4_shac_contig_1	71899
Minc_v4_shac_contig_1	71900
Minc_v4_shac_contig_1	71901
Minc_v4_shac_contig_1	71902
Minc_v4_shac_contig_1	71903
Minc_v4_shac_contig_1	71904
Minc_v4_shac_contig_1	71905
Minc_v4_shac_contig_1	71906
Minc_v4_shac_contig_1	71907
Minc_v4_shac_contig_1	71908
Minc_v4_shac_contig_1	71911
Minc_v4_shac_contig_1	71912
Minc_v4_shac_contig_1	74484
Minc_v4_shac_contig_1	74485
Minc_v4_shac_contig_1	74486
Minc_v4_shac_contig_1	74487
Minc_v4_shac_contig_1	74488
Minc_v4_shac_contig_1	74489
Minc_v4_shac_contig_1	74490
Minc_v4_shac_contig_1	74491
Minc_v4_shac_contig_1	74492
Minc_v4_shac_contig_1	74493
Minc_v4_shac_contig_1	74494
Minc_v4_shac_contig_1	74495
Minc_v4_shac_contig_1	74496
Minc_v4_shac_contig_1	74497
Minc_v4_shac_contig_1	74498
Minc_v4_shac_contig_1	74499
Minc_v4_shac_contig_1	74500
Minc_v4_shac_contig_1	74501
Minc_v4_shac_contig_1	77787
Minc_v4_shac_contig_1	83865
Minc_v4_shac_contig_1	83866
Minc_v4_shac_contig_1	83867
Minc_v4_shac_contig_1	83868
Minc_v4_shac_contig_1	83869
Minc_v4_shac_contig_1	83870
Minc_v4_shac_contig_1	83871
Minc_v4_shac_contig_1	83872
Minc_v4_shac_contig_1	83873
Minc_v4_shac_contig_1	83874
Minc_v4_shac_contig_1	83875
Minc_v4_shac_contig_1	83876
Minc_v4_shac_contig_1	83877
Minc_v4_shac_contig_1	83878
Minc_v4_shac_contig_1	83879
Minc_v4_shac_contig_1	83880
Minc_v4_shac_contig_1	83881
Minc_v4_shac_contig_1	83882
Minc_v4_shac_contig_1	83883
Minc_v4_shac_contig_1	83884
Minc_v4_shac_contig_1	83885
Minc_v4_shac_contig_1	83886
Minc_v4_shac_contig_1	83887
Minc_v4_shac_contig_1	84757
Minc_v4_shac_contig_1	84758
Minc_v4_shac_contig_1	84759
Minc_v4_shac_contig_1	84760
Minc_v4_shac_contig_1	84761
Minc_v4_shac_contig_1	84762
Minc_v4_shac_contig_1	84763
Minc_v4_shac_contig_1	84764
Minc_v4_shac_contig_1	84765
Minc_v4_shac_contig_1	84766
Minc_v4_shac_contig_1	84767
Minc_v4_shac_contig_1	84768
Minc_v4_shac_contig_1	84769
Minc_v4_shac_contig_1	84770
Minc_v4_shac_contig_1	84771
Minc_v4_shac_contig_1	84772
Minc_v4_shac_contig_1	84773
Minc_v4_shac_contig_1	84774
Minc_v4_shac_contig_1	84775
Minc_v4_shac_contig_1	84776
Minc_v4_shac_contig_1	84777
Minc_v4_shac_contig_1	84778
Minc_v4_shac_contig_1	84779
Minc_v4_shac_contig_1	84780
Minc_v4_shac_contig_1	88891
Minc_v4_shac_contig_1	88892
Minc_v4_shac_contig_1	88893
Minc_v4_shac_contig_1	88894
Minc_v4_shac_contig_1	88895
Minc_v4_shac_contig_1	88896
Minc_v4_shac_contig_1	88897
Minc_v4_shac_contig_1	88898
Minc_v4_shac_contig_1	88899
Minc_v4_shac_contig_1	88900
Minc_v4_shac_contig_1	88901
Minc_v4_shac_contig_1	88902
Minc_v4_shac_contig_1	88903
Minc_v4_shac_contig_1	88904
Minc_v4_shac_contig_1	88905
Minc_v4_shac_contig_1	88906
Minc_v4_shac_contig_1	88907
Minc_v4_shac_contig_1	88908
Minc_v4_shac_contig_1	88909
Minc_v4_shac_contig_1	88910
Minc_v4_shac_contig_1	88911
Minc_v4_shac_contig_1	88912
Minc_v4_shac_contig_1	88913
Minc_v4_shac_contig_1	88914
Minc_v4_shac_contig_1	88915
Minc_v4_shac_contig_1	89514
Minc_v4_shac_contig_1	89732
Minc_v4_shac_contig_1	89733
Minc_v4_shac_contig_1	89734
Minc_v4_shac_contig_1	89735
Minc_v4_shac_contig_1	89736
Minc_v4_shac_contig_1	89737
Minc_v4_shac_contig_1	89738
Minc_v4_shac_contig_1	89739
Minc_v4_shac_contig_1	89740
Minc_v4_shac_contig_1	89741
Minc_v4_shac_contig_1	89742
Minc_v4_shac_contig_1	89743
Minc_v4_shac_contig_1	89744
Minc_v4_shac_contig_1	89745
Minc_v4_shac_contig_1	89746
Minc_v4_shac_contig_1	89747
Minc_v4_shac_contig_1	89748
Minc_v4_shac_contig_1	89749
Minc_v4_shac_contig_1	91435
Minc_v4_shac_contig_1	91436
Minc_v4_shac_contig_1	91437
Minc_v4_shac_contig_1	91438
Minc_v4_shac_contig_1	91767
Minc_v4_shac_contig_1	91768
Minc_v4_shac_contig_1	91769
Minc_v4_shac_contig_1	91770
Minc_v4_shac_contig_1	95235
Minc_v4_shac_contig_1	95236
Minc_v4_shac_contig_1	95237
Minc_v4_shac_contig_1	95238
Minc_v4_shac_contig_1	95239
Minc_v4_shac_contig_1	95240
Minc_v4_shac_contig_1	95241
Minc_v4_shac_contig_1	95242
Minc_v4_shac_contig_1	95243
Minc_v4_shac_contig_1	95244
Minc_v4_shac_contig_1	97670
Minc_v4_shac_contig_1	97671
Minc_v4_shac_contig_1	97672
Minc_v4_shac_contig_1	100932
Minc_v4_shac_contig_1	100933
Minc_v4_shac_contig_1	100936
Minc_v4_shac_contig_1	100946
Minc_v4_shac_contig_1	100947
Minc_v4_shac_contig_1	100948
Minc_v4_shac_contig_1	101347
Minc_v4_shac_contig_1	101348
Minc_v4_shac_contig_1	101349
Minc_v4_shac_contig_1	101350
Minc_v4_shac_contig_1	101351
Minc_v4_shac_contig_1	101352
Minc_v4_shac_contig_1	101353
Minc_v4_shac_contig_1	101354
Minc_v4_shac_contig_1	101355
Minc_v4_shac_contig_1	101356
Minc_v4_shac_contig_1	101357
Minc_v4_shac_contig_1	101358
Minc_v4_shac_contig_1	101359
Minc_v4_shac_contig_1	101360
Minc_v4_shac_contig_1	101361
Minc_v4_shac_contig_1	101362
Minc_v4_shac_contig_1	101363
Minc_v4_shac_contig_1	101364
Minc_v4_shac_contig_1	101365
Minc_v4_shac_contig_1	101366
Minc_v4_shac_contig_1	101367
Minc_v4_shac_contig_1	101368
Minc_v4_shac_contig_1	101369
Minc_v4_shac_contig_1	101370
Minc_v4_shac_contig_1	101371
Minc_v4_shac_contig_1	101372
Minc_v4_shac_contig_1	101373
Minc_v4_shac_contig_1	101471
Minc_v4_shac_contig_1	101472
Minc_v4_shac_contig_1	101473
Minc_v4_shac_contig_1	101474
Minc_v4_shac_contig_1	101475
Minc_v4_shac_contig_1	101476
Minc_v4_shac_contig_1	101479
Minc_v4_shac_contig_1	101480
Minc_v4_shac_contig_1	101489
Minc_v4_shac_contig_1	101888
Minc_v4_shac_contig_1	101889
Minc_v4_shac_contig_1	101890
Minc_v4_shac_contig_1	101891
Minc_v4_shac_contig_1	101892
Minc_v4_shac_contig_1	101893
Minc_v4_shac_contig_1	101894
Minc_v4_shac_contig_1	101895
Minc_v4_shac_contig_1	101896
Minc_v4_shac_contig_1	101897
Minc_v4_shac_contig_1	101898
Minc_v4_shac_contig_1	101899
Minc_v4_shac_contig_1	101900
Minc_v4_shac_contig_1	101901
Minc_v4_shac_contig_1	101902
Minc_v4_shac_contig_1	101903
Minc_v4_shac_contig_1	101904
Minc_v4_shac_contig_1	101905
Minc_v4_shac_contig_1	101906
Minc_v4_shac_contig_1	101907
Minc_v4_shac_contig_1	101908
Minc_v4_shac_contig_1	101909
Minc_v4_shac_contig_1	101910
Minc_v4_shac_contig_1	102508
Minc_v4_shac_contig_1	102509
Minc_v4_shac_contig_1	102510
Minc_v4_shac_contig_1	102511
Minc_v4_shac_contig_1	102512
Minc_v4_shac_contig_1	102513
Minc_v4_shac_contig_1	102514
Minc_v4_shac_contig_1	102515
Minc_v4_shac_contig_1	102516
Minc_v4_shac_contig_1	102517
Minc_v4_shac_contig_1	102518
Minc_v4_shac_contig_1	102629
Minc_v4_shac_contig_1	102630
Minc_v4_shac_contig_1	102631
Minc_v4_shac_contig_1	102632
Minc_v4_shac_contig_1	102633
Minc_v4_shac_contig_1	102634
Minc_v4_shac_contig_1	102635
Minc_v4_shac_contig_1	102636
Minc_v4_shac_contig_1	102637
Minc_v4_shac_contig_1	102638
Minc_v4_shac_contig_1	102639
Minc_v4_shac_contig_1	102640
Minc_v4_shac_contig_1	102641
Minc_v4_shac_contig_1	102642
Minc_v4_shac_contig_1	102643
Minc_v4_shac_contig_1	102644
Minc_v4_shac_contig_1	102645
Minc_v4_shac_contig_1	102646
Minc_v4_shac_contig_1	102647
Minc_v4_shac_contig_1	102648
Minc_v4_shac_contig_1	102649
Minc_v4_shac_contig_1	102650
Minc_v4_shac_contig_1	102651
Minc_v4_shac_contig_1	102652
Minc_v4_shac_contig_1	102653
Minc_v4_shac_contig_1	102654
Minc_v4_shac_contig_1	102655
Minc_v4_shac_contig_1	102656
Minc_v4_shac_contig_1	102657
Minc_v4_shac_contig_1	102658
Minc_v4_shac_contig_1	102659
Minc_v4_shac_contig_1	102660
Minc_v4_shac_contig_1	102667
Minc_v4_shac_contig_1	102668
Minc_v4_shac_contig_1	103999
Minc_v4_shac_contig_1	104000
Minc_v4_shac_contig_1	104001
Minc_v4_shac_contig_1	104002
Minc_v4_shac_contig_1	104003
Minc_v4_shac_contig_1	104004
Minc_v4_shac_contig_1	107810
Minc_v4_shac_contig_1	107811
Minc_v4_shac_contig_1	107812
Minc_v4_shac_contig_1	107813
Minc_v4_shac_contig_1	107814
Minc_v4_shac_contig_1	107815
Minc_v4_shac_contig_1	107816
Minc_v4_shac_contig_1	107817
Minc_v4_shac_contig_1	107818
Minc_v4_shac_contig_1	107819
Minc_v4_shac_contig_1	107820
Minc_v4_shac_contig_1	107821
Minc_v4_shac_contig_1	107822
Minc_v4_shac_contig_1	107823
Minc_v4_shac_contig_1	107824
Minc_v4_shac_contig_1	107825
Minc_v4_shac_contig_1	107826
Minc_v4_shac_contig_1	107827
Minc_v4_shac_contig_1	107828
Minc_v4_shac_contig_1	107829
Minc_v4_shac_contig_1	107830
Minc_v4_shac_contig_1	107831
Minc_v4_shac_contig_1	107832
Minc_v4_shac_contig_1	108163
Minc_v4_shac_contig_1	108164
Minc_v4_shac_contig_1	108165
Minc_v4_shac_contig_1	108166
Minc_v4_shac_contig_1	108167
Minc_v4_shac_contig_1	108168
Minc_v4_shac_contig_1	108169
Minc_v4_shac_contig_1	108170
Minc_v4_shac_contig_1	108171
Minc_v4_shac_contig_1	108172
Minc_v4_shac_contig_1	108173
Minc_v4_shac_contig_1	108930
Minc_v4_shac_contig_1	108931
Minc_v4_shac_contig_1	108932
Minc_v4_shac_contig_1	108933
Minc_v4_shac_contig_1	108934
Minc_v4_shac_contig_1	108935
Minc_v4_shac_contig_1	108936
Minc_v4_shac_contig_1	108937
Minc_v4_shac_contig_1	108938
Minc_v4_shac_contig_1	109037
Minc_v4_shac_contig_1	109038
Minc_v4_shac_contig_1	109039
Minc_v4_shac_contig_1	109040
Minc_v4_shac_contig_1	109041
Minc_v4_shac_contig_1	109042
Minc_v4_shac_contig_1	109043
Minc_v4_shac_contig_1	109044
Minc_v4_shac_contig_1	109045
Minc_v4_shac_contig_1	109046
Minc_v4_shac_contig_1	109047
Minc_v4_shac_contig_1	109048
Minc_v4_shac_contig_1	109049
Minc_v4_shac_contig_1	109050
Minc_v4_shac_contig_1	111199
Minc_v4_shac_contig_1	111209
Minc_v4_shac_contig_1	111996
Minc_v4_shac_contig_1	111997
Minc_v4_shac_contig_1	111998
Minc_v4_shac_contig_1	111999
Minc_v4_shac_contig_1	115289
Minc_v4_shac_contig_1	115290
Minc_v4_shac_contig_1	115291
Minc_v4_shac_contig_1	115292
Minc_v4_shac_contig_1	115293
Minc_v4_shac_contig_1	115294
Minc_v4_shac_contig_1	115295
Minc_v4_shac_contig_1	115296
Minc_v4_shac_contig_1	115297
Minc_v4_shac_contig_1	115298
Minc_v4_shac_contig_1	115299
Minc_v4_shac_contig_1	115300
Minc_v4_shac_contig_1	115301
Minc_v4_shac_contig_1	115302
Minc_v4_shac_contig_1	115303
Minc_v4_shac_contig_1	115304
Minc_v4_shac_contig_1	115305
Minc_v4_shac_contig_1	115306
Minc_v4_shac_contig_1	115672
Minc_v4_shac_contig_1	115673
Minc_v4_shac_contig_1	115674
Minc_v4_shac_contig_1	115675
Minc_v4_shac_contig_1	115676
Minc_v4_shac_contig_1	115677
Minc_v4_shac_contig_1	115678
Minc_v4_shac_contig_1	115679
Minc_v4_shac_contig_1	115680
Minc_v4_shac_contig_1	115681
Minc_v4_shac_contig_1	115682
Minc_v4_shac_contig_1	115683
Minc_v4_shac_contig_1	115684
Minc_v4_shac_contig_1	115685
Minc_v4_shac_contig_1	115686
Minc_v4_shac_contig_1	115687
Minc_v4_shac_contig_1	115688
Minc_v4_shac_contig_1	115689
Minc_v4_shac_contig_1	115690
Minc_v4_shac_contig_1	115691
Minc_v4_shac_contig_1	115692
Minc_v4_shac_contig_1	115693
Minc_v4_shac_contig_1	118476
Minc_v4_shac_contig_1	118477
Minc_v4_shac_contig_1	118648
Minc_v4_shac_contig_1	118649
Minc_v4_shac_contig_1	118650
Minc_v4_shac_contig_1	118651
Minc_v4_shac_contig_1	118652
Minc_v4_shac_contig_1	118653
Minc_v4_shac_contig_1	118654
Minc_v4_shac_contig_1	118655
Minc_v4_shac_contig_1	118656
Minc_v4_shac_contig_1	118657
Minc_v4_shac_contig_1	118658
Minc_v4_shac_contig_1	118659
Minc_v4_shac_contig_1	118660
Minc_v4_shac_contig_1	118661
Minc_v4_shac_contig_1	118662
Minc_v4_shac_contig_1	118663
Minc_v4_shac_contig_1	118664
Minc_v4_shac_contig_1	118665
Minc_v4_shac_contig_1	118666
Minc_v4_shac_contig_1	118667
Minc_v4_shac_contig_1	118668
Minc_v4_shac_contig_1	118669
Minc_v4_shac_contig_1	118670
Minc_v4_shac_contig_1	118671
Minc_v4_shac_contig_1	118672
Minc_v4_shac_contig_1	118673
Minc_v4_shac_contig_1	118674
Minc_v4_shac_contig_1	118675
Minc_v4_shac_contig_1	118676
Minc_v4_shac_contig_1	118677
Minc_v4_shac_contig_1	118678
Minc_v4_shac_contig_1	120376
Minc_v4_shac_contig_1	120377
Minc_v4_shac_contig_1	120378
Minc_v4_shac_contig_1	120379
Minc_v4_shac_contig_1	120380
Minc_v4_shac_contig_1	120381
Minc_v4_shac_contig_1	120382
Minc_v4_shac_contig_1	120383
Minc_v4_shac_contig_1	120384
Minc_v4_shac_contig_1	120385
Minc_v4_shac_contig_1	120386
Minc_v4_shac_contig_1	120387
Minc_v4_shac_contig_1	120494
Minc_v4_shac_contig_1	120495
Minc_v4_shac_contig_1	120496
Minc_v4_shac_contig_1	120497
Minc_v4_shac_contig_1	120498
Minc_v4_shac_contig_1	120499
Minc_v4_shac_contig_1	123096
Minc_v4_shac_contig_1	123097
Minc_v4_shac_contig_1	123098
Minc_v4_shac_contig_1	123099
Minc_v4_shac_contig_1	123100
Minc_v4_shac_contig_1	124339
Minc_v4_shac_contig_1	124340
Minc_v4_shac_contig_1	124341
Minc_v4_shac_contig_1	124342
Minc_v4_shac_contig_1	124343
Minc_v4_shac_contig_1	124344
Minc_v4_shac_contig_1	124345
Minc_v4_shac_contig_1	124346
Minc_v4_shac_contig_1	124349
Minc_v4_shac_contig_1	124746
Minc_v4_shac_contig_1	124749
Minc_v4_shac_contig_1	124750
Minc_v4_shac_contig_1	124751
Minc_v4_shac_contig_1	124752
Minc_v4_shac_contig_1	124753
Minc_v4_shac_contig_1	124754
Minc_v4_shac_contig_1	124755
Minc_v4_shac_contig_1	124756
Minc_v4_shac_contig_1	127364
Minc_v4_shac_contig_1	127365
Minc_v4_shac_contig_1	127366
Minc_v4_shac_contig_1	127367
Minc_v4_shac_contig_1	129582
Minc_v4_shac_contig_1	129583
Minc_v4_shac_contig_1	129584
Minc_v4_shac_contig_1	129585
Minc_v4_shac_contig_1	129586
Minc_v4_shac_contig_1	129587
Minc_v4_shac_contig_1	130064
Minc_v4_shac_contig_1	130065
Minc_v4_shac_contig_1	130066
Minc_v4_shac_contig_1	130067
Minc_v4_shac_contig_1	130068
Minc_v4_shac_contig_1	130069
Minc_v4_shac_contig_1	130070
Minc_v4_shac_contig_1	130071
Minc_v4_shac_contig_1	130072
Minc_v4_shac_contig_1	130073
Minc_v4_shac_contig_1	130074
Minc_v4_shac_contig_1	130075
Minc_v4_shac_contig_1	130076
Minc_v4_shac_contig_1	130077
Minc_v4_shac_contig_1	130078
Minc_v4_shac_contig_1	130079
Minc_v4_shac_contig_1	130080
Minc_v4_shac_contig_1	130081
Minc_v4_shac_contig_1	130082
Minc_v4_shac_contig_1	131117
Minc_v4_shac_contig_1	131118
Minc_v4_shac_contig_1	131119
Minc_v4_shac_contig_1	131120
Minc_v4_shac_contig_1	131121
Minc_v4_shac_contig_1	131122
Minc_v4_shac_contig_1	131123
Minc_v4_shac_contig_1	131124
Minc_v4_shac_contig_1	131125
Minc_v4_shac_contig_1	131126
Minc_v4_shac_contig_1	131127
Minc_v4_shac_contig_1	131155
Minc_v4_shac_contig_1	131156
Minc_v4_shac_contig_1	131157
Minc_v4_shac_contig_1	131158
Minc_v4_shac_contig_1	131159
Minc_v4_shac_contig_1	131160
Minc_v4_shac_contig_1	131161
Minc_v4_shac_contig_1	131162
Minc_v4_shac_contig_1	131163
Minc_v4_shac_contig_1	131164
Minc_v4_shac_contig_1	131165
Minc_v4_shac_contig_1	131166
Minc_v4_shac_contig_1	131753
Minc_v4_shac_contig_1	131754
Minc_v4_shac_contig_1	131755
Minc_v4_shac_contig_1	131756
Minc_v4_shac_contig_1	131757
Minc_v4_shac_contig_1	134896
Minc_v4_shac_contig_1	134897
Minc_v4_shac_contig_1	134898
Minc_v4_shac_contig_1	136794
Minc_v4_shac_contig_1	137586
Minc_v4_shac_contig_1	137587
Minc_v4_shac_contig_1	137588
Minc_v4_shac_contig_1	137589
Minc_v4_shac_contig_1	137590
Minc_v4_shac_contig_1	137591
Minc_v4_shac_contig_1	137592
Minc_v4_shac_contig_1	137593
Minc_v4_shac_contig_1	137594
Minc_v4_shac_contig_1	137595
Minc_v4_shac_contig_1	137596
Minc_v4_shac_contig_1	137597
Minc_v4_shac_contig_1	137781
Minc_v4_shac_contig_1	137782
Minc_v4_shac_contig_1	138811
Minc_v4_shac_contig_1	138812
Minc_v4_shac_contig_1	138813
Minc_v4_shac_contig_1	138814
Minc_v4_shac_contig_1	138815
Minc_v4_shac_contig_1	138816
Minc_v4_shac_contig_1	138817
Minc_v4_shac_contig_1	138818
Minc_v4_shac_contig_1	138819
Minc_v4_shac_contig_1	138820
Minc_v4_shac_contig_1	138821
Minc_v4_shac_contig_1	138823
Minc_v4_shac_contig_1	138824
Minc_v4_shac_contig_1	138833
Minc_v4_shac_contig_1	139923
Minc_v4_shac_contig_1	139924
Minc_v4_shac_contig_1	139925
Minc_v4_shac_contig_1	139926
Minc_v4_shac_contig_1	139927
Minc_v4_shac_contig_1	139928
Minc_v4_shac_contig_1	139929
Minc_v4_shac_contig_1	139930
Minc_v4_shac_contig_1	139931
Minc_v4_shac_contig_1	139932
Minc_v4_shac_contig_1	139933
Minc_v4_shac_contig_1	139934
Minc_v4_shac_contig_1	139935
Minc_v4_shac_contig_1	139936
Minc_v4_shac_contig_1	139937
Minc_v4_shac_contig_1	139938
Minc_v4_shac_contig_1	139939
Minc_v4_shac_contig_1	139940
Minc_v4_shac_contig_1	139941
Minc_v4_shac_contig_1	139942
Minc_v4_shac_contig_1	139943
Minc_v4_shac_contig_1	139944
Minc_v4_shac_contig_1	139945
Minc_v4_shac_contig_1	139946
Minc_v4_shac_contig_1	141325
Minc_v4_shac_contig_1	141673
Minc_v4_shac_contig_1	141674
Minc_v4_shac_contig_1	141675
Minc_v4_shac_contig_1	141676
Minc_v4_shac_contig_1	141677
Minc_v4_shac_contig_1	142840
Minc_v4_shac_contig_1	142841
Minc_v4_shac_contig_1	142842
Minc_v4_shac_contig_1	142843
Minc_v4_shac_contig_1	142844
Minc_v4_shac_contig_1	142845
Minc_v4_shac_contig_1	142846
Minc_v4_shac_contig_1	142847
Minc_v4_shac_contig_1	142848
Minc_v4_shac_contig_1	142849
Minc_v4_shac_contig_1	142850
Minc_v4_shac_contig_1	142851
Minc_v4_shac_contig_1	142852
Minc_v4_shac_contig_1	142853
Minc_v4_shac_contig_1	142854
Minc_v4_shac_contig_1	142855
Minc_v4_shac_contig_1	142856
Minc_v4_shac_contig_1	142857
Minc_v4_shac_contig_1	142858
Minc_v4_shac_contig_1	142859
Minc_v4_shac_contig_1	143209
Minc_v4_shac_contig_1	143210
Minc_v4_shac_contig_1	143211
Minc_v4_shac_contig_1	143212
Minc_v4_shac_contig_1	143213
Minc_v4_shac_contig_1	143214
Minc_v4_shac_contig_1	143215
Minc_v4_shac_contig_1	143216
Minc_v4_shac_contig_1	143217
Minc_v4_shac_contig_1	143218
Minc_v4_shac_contig_1	143219
Minc_v4_shac_contig_1	143220
Minc_v4_shac_contig_1	143221
Minc_v4_shac_contig_1	143222
Minc_v4_shac_contig_1	143223
Minc_v4_shac_contig_1	143224
Minc_v4_shac_contig_1	143225
Minc_v4_shac_contig_1	143226
Minc_v4_shac_contig_1	143227
Minc_v4_shac_contig_1	143228
Minc_v4_shac_contig_1	143229
Minc_v4_shac_contig_1	143230
Minc_v4_shac_contig_1	143231
Minc_v4_shac_contig_1	143232
Minc_v4_shac_contig_1	143233
Minc_v4_shac_contig_1	143234
Minc_v4_shac_contig_1	143235
Minc_v4_shac_contig_1	143236
Minc_v4_shac_contig_1	143237
Minc_v4_shac_contig_1	143238
Minc_v4_shac_contig_1	143239
Minc_v4_shac_contig_1	143240
Minc_v4_shac_contig_1	143241
Minc_v4_shac_contig_1	143242
Minc_v4_shac_contig_1	143243
Minc_v4_shac_contig_1	143269
Minc_v4_shac_contig_1	143270
Minc_v4_shac_contig_1	143271
Minc_v4_shac_contig_1	143372
Minc_v4_shac_contig_1	143373
Minc_v4_shac_contig_1	143374
Minc_v4_shac_contig_1	143375
Minc_v4_shac_contig_1	143376
Minc_v4_shac_contig_1	144311
Minc_v4_shac_contig_1	144312
Minc_v4_shac_contig_1	144313
Minc_v4_shac_contig_1	144314
Minc_v4_shac_contig_1	144315
Minc_v4_shac_contig_1	144316
Minc_v4_shac_contig_1	144317
Minc_v4_shac_contig_1	144318
Minc_v4_shac_contig_1	144320
Minc_v4_shac_contig_1	144321
Minc_v4_shac_contig_1	144322
Minc_v4_shac_contig_1	144324
Minc_v4_shac_contig_1	144325
Minc_v4_shac_contig_1	144326
Minc_v4_shac_contig_1	144327
Minc_v4_shac_contig_1	144328
Minc_v4_shac_contig_1	144329
Minc_v4_shac_contig_1	144330
Minc_v4_shac_contig_1	144331
Minc_v4_shac_contig_1	144332
Minc_v4_shac_contig_1	144333
Minc_v4_shac_contig_1	145304
Minc_v4_shac_contig_1	145305
Minc_v4_shac_contig_1	145306
Minc_v4_shac_contig_1	145311
Minc_v4_shac_contig_1	145312
Minc_v4_shac_contig_1	145313
Minc_v4_shac_contig_1	145314
Minc_v4_shac_contig_1	146228
Minc_v4_shac_contig_1	146229
Minc_v4_shac_contig_1	146230
Minc_v4_shac_contig_1	146231
Minc_v4_shac_contig_1	146232
Minc_v4_shac_contig_1	146233
Minc_v4_shac_contig_1	146234
Minc_v4_shac_contig_1	146235
Minc_v4_shac_contig_1	146236
Minc_v4_shac_contig_1	146237
Minc_v4_shac_contig_1	146238
Minc_v4_shac_contig_1	146239
Minc_v4_shac_contig_1	146240
Minc_v4_shac_contig_1	146241
Minc_v4_shac_contig_1	146242
Minc_v4_shac_contig_1	146243
Minc_v4_shac_contig_1	146244
Minc_v4_shac_contig_1	146245
Minc_v4_shac_contig_1	146246
Minc_v4_shac_contig_1	146247
Minc_v4_shac_contig_1	146248
Minc_v4_shac_contig_1	146249
Minc_v4_shac_contig_1	146250
Minc_v4_shac_contig_1	146251
Minc_v4_shac_contig_1	146252
Minc_v4_shac_contig_1	146253
Minc_v4_shac_contig_1	146366
Minc_v4_shac_contig_1	146766
Minc_v4_shac_contig_1	147281
Minc_v4_shac_contig_1	147300
Minc_v4_shac_contig_1	147301
Minc_v4_shac_contig_1	147302
Minc_v4_shac_contig_1	147303
Minc_v4_shac_contig_1	147304
Minc_v4_shac_contig_1	147305
Minc_v4_shac_contig_1	147306
Minc_v4_shac_contig_1	147307
Minc_v4_shac_contig_1	147308
Minc_v4_shac_contig_1	147309
Minc_v4_shac_contig_1	147310
Minc_v4_shac_contig_1	147311
Minc_v4_shac_contig_1	147312
Minc_v4_shac_contig_1	148833
Minc_v4_shac_contig_1	148834
Minc_v4_shac_contig_1	148835
Minc_v4_shac_contig_1	148836
Minc_v4_shac_contig_1	148837
Minc_v4_shac_contig_1	148838
Minc_v4_shac_contig_1	148839
Minc_v4_shac_contig_1	148840
Minc_v4_shac_contig_1	148841
Minc_v4_shac_contig_1	148842
Minc_v4_shac_contig_1	148843
Minc_v4_shac_contig_1	148844
Minc_v4_shac_contig_1	149436
Minc_v4_shac_contig_1	149437
Minc_v4_shac_contig_1	149438
Minc_v4_shac_contig_1	149439
Minc_v4_shac_contig_1	149440
Minc_v4_shac_contig_1	149441
Minc_v4_shac_contig_1	149442
Minc_v4_shac_contig_1	149884
Minc_v4_shac_contig_1	149921
Minc_v4_shac_contig_1	149922
Minc_v4_shac_contig_1	149923
Minc_v4_shac_contig_1	149924
Minc_v4_shac_contig_1	150261
Minc_v4_shac_contig_1	150262
Minc_v4_shac_contig_1	150263
Minc_v4_shac_contig_1	150264
Minc_v4_shac_contig_1	150265
Minc_v4_shac_contig_1	150266
Minc_v4_shac_contig_1	150856
Minc_v4_shac_contig_1	150857
Minc_v4_shac_contig_1	150858
Minc_v4_shac_contig_1	150859
Minc_v4_shac_contig_1	150860
Minc_v4_shac_contig_1	150861
Minc_v4_shac_contig_1	150862
Minc_v4_shac_contig_1	150863
Minc_v4_shac_contig_1	150864
Minc_v4_shac_contig_1	150865
Minc_v4_shac_contig_1	150866
Minc_v4_shac_contig_1	150867
Minc_v4_shac_contig_1	150868
Minc_v4_shac_contig_1	150869
Minc_v4_shac_contig_1	150870
Minc_v4_shac_contig_1	150871
Minc_v4_shac_contig_1	150872
Minc_v4_shac_contig_1	150873
Minc_v4_shac_contig_1	150874
Minc_v4_shac_contig_1	150875
Minc_v4_shac_contig_1	150876
Minc_v4_shac_contig_1	150877
Minc_v4_shac_contig_1	150878
Minc_v4_shac_contig_1	150879
Minc_v4_shac_contig_1	150880
Minc_v4_shac_contig_1	150881
Minc_v4_shac_contig_1	150882
Minc_v4_shac_contig_1	150883
Minc_v4_shac_contig_1	150884
Minc_v4_shac_contig_1	150885
Minc_v4_shac_contig_1	150886
Minc_v4_shac_contig_1	154701
Minc_v4_shac_contig_1	154702
Minc_v4_shac_contig_1	154703
Minc_v4_shac_contig_1	154704
Minc_v4_shac_contig_1	154705
Minc_v4_shac_contig_1	154706
Minc_v4_shac_contig_1	154707
Minc_v4_shac_contig_1	154708
Minc_v4_shac_contig_1	154709
Minc_v4_shac_contig_1	154710
Minc_v4_shac_contig_1	154711
Minc_v4_shac_contig_1	154714
Minc_v4_shac_contig_1	154715
Minc_v4_shac_contig_1	154716
Minc_v4_shac_contig_1	154717
Minc_v4_shac_contig_1	154718
Minc_v4_shac_contig_1	154719
Minc_v4_shac_contig_1	154720
Minc_v4_shac_contig_1	154721
Minc_v4_shac_contig_1	154722
Minc_v4_shac_contig_1	154723
Minc_v4_shac_contig_1	154724
Minc_v4_shac_contig_1	154725
Minc_v4_shac_contig_1	154726
Minc_v4_shac_contig_1	154727
Minc_v4_shac_contig_1	155133
Minc_v4_shac_contig_1	155134
Minc_v4_shac_contig_1	155135
Minc_v4_shac_contig_1	155136
Minc_v4_shac_contig_1	155137
Minc_v4_shac_contig_1	155138
Minc_v4_shac_contig_1	155139
Minc_v4_shac_contig_1	155140
Minc_v4_shac_contig_1	157273
Minc_v4_shac_contig_1	157274
Minc_v4_shac_contig_1	157275
Minc_v4_shac_contig_1	159591
Minc_v4_shac_contig_1	159592
Minc_v4_shac_contig_1	159593
Minc_v4_shac_contig_1	159594
Minc_v4_shac_contig_1	160923
Minc_v4_shac_contig_1	160924
Minc_v4_shac_contig_1	160925
Minc_v4_shac_contig_1	160926
Minc_v4_shac_contig_1	160927
Minc_v4_shac_contig_1	160928
Minc_v4_shac_contig_1	160929
Minc_v4_shac_contig_1	160930
Minc_v4_shac_contig_1	160931
Minc_v4_shac_contig_1	160932
Minc_v4_shac_contig_1	161280
Minc_v4_shac_contig_1	161281
Minc_v4_shac_contig_1	161282
Minc_v4_shac_contig_1	161283
Minc_v4_shac_contig_1	161284
Minc_v4_shac_contig_1	161285
Minc_v4_shac_contig_1	161286
Minc_v4_shac_contig_1	161287
Minc_v4_shac_contig_1	161288
Minc_v4_shac_contig_1	161289
Minc_v4_shac_contig_1	161290
Minc_v4_shac_contig_1	161911
Minc_v4_shac_contig_1	161912
Minc_v4_shac_contig_1	161913
Minc_v4_shac_contig_1	161914
Minc_v4_shac_contig_1	161915
Minc_v4_shac_contig_1	161916
Minc_v4_shac_contig_1	161917
Minc_v4_shac_contig_1	161918
Minc_v4_shac_contig_1	161919
Minc_v4_shac_contig_1	161920
Minc_v4_shac_contig_1	161921
Minc_v4_shac_contig_1	161922
Minc_v4_shac_contig_1	161923
Minc_v4_shac_contig_1	161924
Minc_v4_shac_contig_1	161925
Minc_v4_shac_contig_1	161926
Minc_v4_shac_contig_1	161927
Minc_v4_shac_contig_1	162145
Minc_v4_shac_contig_1	162146
Minc_v4_shac_contig_1	162147
Minc_v4_shac_contig_1	162148
Minc_v4_shac_contig_1	162149
Minc_v4_shac_contig_1	162150
Minc_v4_shac_contig_1	162151
Minc_v4_shac_contig_1	162152
Minc_v4_shac_contig_1	162153
Minc_v4_shac_contig_1	162154
Minc_v4_shac_contig_1	162155
Minc_v4_shac_contig_1	162156
Minc_v4_shac_contig_1	162157
Minc_v4_shac_contig_1	162158
Minc_v4_shac_contig_1	162249
Minc_v4_shac_contig_1	162250
Minc_v4_shac_contig_1	162251
Minc_v4_shac_contig_1	162252
Minc_v4_shac_contig_1	162253
Minc_v4_shac_contig_1	162254
Minc_v4_shac_contig_1	162255
Minc_v4_shac_contig_1	162256
Minc_v4_shac_contig_1	162257
Minc_v4_shac_contig_1	162259
Minc_v4_shac_contig_1	162262
Minc_v4_shac_contig_1	162263
Minc_v4_shac_contig_1	162264
Minc_v4_shac_contig_1	162265
Minc_v4_shac_contig_1	162266
Minc_v4_shac_contig_1	162267
Minc_v4_shac_contig_1	162268
Minc_v4_shac_contig_1	162269
Minc_v4_shac_contig_1	162792
Minc_v4_shac_contig_1	162793
Minc_v4_shac_contig_1	162794
Minc_v4_shac_contig_1	162795
Minc_v4_shac_contig_1	162796
Minc_v4_shac_contig_1	162797
Minc_v4_shac_contig_1	162798
Minc_v4_shac_contig_1	162799
Minc_v4_shac_contig_1	162800
Minc_v4_shac_contig_1	162801
Minc_v4_shac_contig_1	162802
Minc_v4_shac_contig_1	162803
Minc_v4_shac_contig_1	162804
Minc_v4_shac_contig_1	162805
Minc_v4_shac_contig_1	162806
Minc_v4_shac_contig_1	162807
Minc_v4_shac_contig_1	162808
Minc_v4_shac_contig_1	162809
Minc_v4_shac_contig_1	162810
Minc_v4_shac_contig_1	162811
Minc_v4_shac_contig_1	162812
Minc_v4_shac_contig_1	162813
Minc_v4_shac_contig_1	163306
Minc_v4_shac_contig_1	163307
Minc_v4_shac_contig_1	163308
Minc_v4_shac_contig_1	163309
Minc_v4_shac_contig_1	163310
Minc_v4_shac_contig_1	163311
Minc_v4_shac_contig_1	163312
Minc_v4_shac_contig_1	163313
Minc_v4_shac_contig_1	163314
Minc_v4_shac_contig_1	163315
Minc_v4_shac_contig_1	163316
Minc_v4_shac_contig_1	163317
Minc_v4_shac_contig_1	163318
Minc_v4_shac_contig_1	163319
Minc_v4_shac_contig_1	163320
Minc_v4_shac_contig_1	163321
Minc_v4_shac_contig_1	164373
Minc_v4_shac_contig_1	164374
Minc_v4_shac_contig_1	164375
Minc_v4_shac_contig_1	164376
Minc_v4_shac_contig_1	164377
Minc_v4_shac_contig_1	164378
Minc_v4_shac_contig_1	164379
Minc_v4_shac_contig_1	164380
Minc_v4_shac_contig_1	164381
Minc_v4_shac_contig_1	164382
Minc_v4_shac_contig_1	164383
Minc_v4_shac_contig_1	164384
Minc_v4_shac_contig_1	164385
Minc_v4_shac_contig_1	164386
Minc_v4_shac_contig_1	165053
Minc_v4_shac_contig_1	165054
Minc_v4_shac_contig_1	165055
Minc_v4_shac_contig_1	165056
Minc_v4_shac_contig_1	165057
Minc_v4_shac_contig_1	165058
Minc_v4_shac_contig_1	165059
Minc_v4_shac_contig_1	165060
Minc_v4_shac_contig_1	165061
Minc_v4_shac_contig_1	165062
Minc_v4_shac_contig_1	165882
Minc_v4_shac_contig_1	165883
Minc_v4_shac_contig_1	165884
Minc_v4_shac_contig_1	165885
Minc_v4_shac_contig_1	165886
Minc_v4_shac_contig_1	165887
Minc_v4_shac_contig_1	165888
Minc_v4_shac_contig_1	165889
Minc_v4_shac_contig_1	165890
Minc_v4_shac_contig_1	165891
Minc_v4_shac_contig_1	165892
Minc_v4_shac_contig_1	165893
Minc_v4_shac_contig_1	165894
Minc_v4_shac_contig_1	166258
Minc_v4_shac_contig_1	166259
Minc_v4_shac_contig_1	166260
Minc_v4_shac_contig_1	166261
Minc_v4_shac_contig_1	166262
Minc_v4_shac_contig_1	166263
Minc_v4_shac_contig_1	166264
Minc_v4_shac_contig_1	166265
Minc_v4_shac_contig_1	166266
Minc_v4_shac_contig_1	166267
Minc_v4_shac_contig_1	166268
Minc_v4_shac_contig_1	166269
Minc_v4_shac_contig_1	166270
Minc_v4_shac_contig_1	166562
Minc_v4_shac_contig_1	166563
Minc_v4_shac_contig_1	166564
Minc_v4_shac_contig_1	166565
Minc_v4_shac_contig_1	166566
Minc_v4_shac_contig_1	166567
Minc_v4_shac_contig_1	166568
Minc_v4_shac_contig_1	166569
Minc_v4_shac_contig_1	166570
Minc_v4_shac_contig_1	166571
Minc_v4_shac_contig_1	166572
Minc_v4_shac_contig_1	166573
Minc_v4_shac_contig_1	167303
Minc_v4_shac_contig_1	167304
Minc_v4_shac_contig_1	167305
Minc_v4_shac_contig_1	167306
Minc_v4_shac_contig_1	167307
Minc_v4_shac_contig_1	167308
Minc_v4_shac_contig_1	167309
Minc_v4_shac_contig_1	167310
Minc_v4_shac_contig_1	167311
Minc_v4_shac_contig_1	167312
Minc_v4_shac_contig_1	167313
Minc_v4_shac_contig_1	167314
Minc_v4_shac_contig_1	167315
Minc_v4_shac_contig_1	167316
Minc_v4_shac_contig_1	167317
Minc_v4_shac_contig_1	167318
Minc_v4_shac_contig_1	167319
Minc_v4_shac_contig_1	167320
Minc_v4_shac_contig_1	167321
Minc_v4_shac_contig_1	167322
Minc_v4_shac_contig_1	167323
Minc_v4_shac_contig_1	167324
Minc_v4_shac_contig_1	167325
Minc_v4_shac_contig_1	167326
Minc_v4_shac_contig_1	167327
Minc_v4_shac_contig_1	167530
Minc_v4_shac_contig_1	167531
Minc_v4_shac_contig_1	167532
Minc_v4_shac_contig_1	168442
Minc_v4_shac_contig_1	168443
Minc_v4_shac_contig_1	168444
Minc_v4_shac_contig_1	168445
Minc_v4_shac_contig_1	168446
Minc_v4_shac_contig_1	168447
Minc_v4_shac_contig_1	168448
Minc_v4_shac_contig_1	168999
Minc_v4_shac_contig_1	169000
Minc_v4_shac_contig_1	169001
Minc_v4_shac_contig_1	169002
Minc_v4_shac_contig_1	169003
Minc_v4_shac_contig_1	169004
Minc_v4_shac_contig_1	169005
Minc_v4_shac_contig_1	169006
Minc_v4_shac_contig_1	169022
Minc_v4_shac_contig_1	169171
Minc_v4_shac_contig_1	169172
Minc_v4_shac_contig_1	169173
Minc_v4_shac_contig_1	169174
Minc_v4_shac_contig_1	169175
Minc_v4_shac_contig_1	169176
Minc_v4_shac_contig_1	169177
Minc_v4_shac_contig_1	169178
Minc_v4_shac_contig_1	169179
Minc_v4_shac_contig_1	169180
Minc_v4_shac_contig_1	169181
Minc_v4_shac_contig_1	169182
Minc_v4_shac_contig_1	169183
Minc_v4_shac_contig_1	169184
Minc_v4_shac_contig_1	169185
Minc_v4_shac_contig_1	169186
Minc_v4_shac_contig_1	169187
Minc_v4_shac_contig_1	169188
Minc_v4_shac_contig_1	169189
Minc_v4_shac_contig_1	169190
Minc_v4_shac_contig_1	169191
Minc_v4_shac_contig_1	169357
Minc_v4_shac_contig_1	169358
Minc_v4_shac_contig_1	169359
Minc_v4_shac_contig_1	169360
Minc_v4_shac_contig_1	169361
Minc_v4_shac_contig_1	169362
Minc_v4_shac_contig_1	169363
Minc_v4_shac_contig_1	169364
Minc_v4_shac_contig_1	169365
Minc_v4_shac_contig_1	169366
Minc_v4_shac_contig_1	169367
Minc_v4_shac_contig_1	169368
Minc_v4_shac_contig_1	169369
Minc_v4_shac_contig_1	169370
Minc_v4_shac_contig_1	169371
Minc_v4_shac_contig_1	169372
Minc_v4_shac_contig_1	169373
Minc_v4_shac_contig_1	169437
Minc_v4_shac_contig_1	169438
Minc_v4_shac_contig_1	169439
Minc_v4_shac_contig_1	169440
Minc_v4_shac_contig_1	169441
Minc_v4_shac_contig_1	169442
Minc_v4_shac_contig_1	169443
Minc_v4_shac_contig_1	169444
Minc_v4_shac_contig_1	169445
Minc_v4_shac_contig_1	169446
Minc_v4_shac_contig_1	169447
Minc_v4_shac_contig_1	169448
Minc_v4_shac_contig_1	169449
Minc_v4_shac_contig_1	169450
Minc_v4_shac_contig_1	169451
Minc_v4_shac_contig_1	169452
Minc_v4_shac_contig_1	169453
Minc_v4_shac_contig_1	169454
Minc_v4_shac_contig_1	174073
Minc_v4_shac_contig_1	174074
Minc_v4_shac_contig_1	174075
Minc_v4_shac_contig_1	174076
Minc_v4_shac_contig_1	174077
Minc_v4_shac_contig_1	174078
Minc_v4_shac_contig_1	174079
Minc_v4_shac_contig_1	174080
Minc_v4_shac_contig_1	174081
Minc_v4_shac_contig_1	178344
Minc_v4_shac_contig_1	178540
Minc_v4_shac_contig_1	178541
Minc_v4_shac_contig_1	178542
Minc_v4_shac_contig_1	178543
Minc_v4_shac_contig_1	178544
Minc_v4_shac_contig_1	178545
Minc_v4_shac_contig_1	178559
Minc_v4_shac_contig_1	178560
Minc_v4_shac_contig_1	178561
Minc_v4_shac_contig_1	178562
Minc_v4_shac_contig_1	178563
Minc_v4_shac_contig_1	178564
Minc_v4_shac_contig_1	178565
Minc_v4_shac_contig_1	178566
Minc_v4_shac_contig_1	178567
Minc_v4_shac_contig_1	178568
Minc_v4_shac_contig_1	178569
Minc_v4_shac_contig_1	178570
Minc_v4_shac_contig_1	178571
Minc_v4_shac_contig_1	178572
Minc_v4_shac_contig_1	178573
Minc_v4_shac_contig_1	178574
Minc_v4_shac_contig_1	178575
Minc_v4_shac_contig_1	178576
Minc_v4_shac_contig_1	178577
Minc_v4_shac_contig_1	178578
Minc_v4_shac_contig_1	178579
Minc_v4_shac_contig_1	178580
Minc_v4_shac_contig_1	178581
Minc_v4_shac_contig_1	178913
Minc_v4_shac_contig_1	178914
Minc_v4_shac_contig_1	178915
Minc_v4_shac_contig_1	178916
Minc_v4_shac_contig_1	178917
Minc_v4_shac_contig_1	178918
Minc_v4_shac_contig_1	178919
Minc_v4_shac_contig_1	178920
Minc_v4_shac_contig_1	178921
Minc_v4_shac_contig_1	178922
Minc_v4_shac_contig_1	178923
Minc_v4_shac_contig_1	178924
Minc_v4_shac_contig_1	178925
Minc_v4_shac_contig_1	178926
Minc_v4_shac_contig_1	178927
Minc_v4_shac_contig_1	178928
Minc_v4_shac_contig_1	178929
Minc_v4_shac_contig_1	178930
Minc_v4_shac_contig_1	178931
Minc_v4_shac_contig_1	178932
Minc_v4_shac_contig_1	178933
Minc_v4_shac_contig_1	178934
Minc_v4_shac_contig_1	178935
Minc_v4_shac_contig_1	178936
Minc_v4_shac_contig_1	178937
Minc_v4_shac_contig_1	178938
Minc_v4_shac_contig_1	178939
Minc_v4_shac_contig_1	178940
Minc_v4_shac_contig_1	178941
Minc_v4_shac_contig_1	178942
Minc_v4_shac_contig_1	178943
Minc_v4_shac_contig_1	180340
Minc_v4_shac_contig_1	180341
Minc_v4_shac_contig_1	180342
Minc_v4_shac_contig_1	180343
Minc_v4_shac_contig_1	180344
Minc_v4_shac_contig_1	180345
Minc_v4_shac_contig_1	180346
Minc_v4_shac_contig_1	180347
Minc_v4_shac_contig_1	180348
Minc_v4_shac_contig_1	180349
Minc_v4_shac_contig_1	180350
Minc_v4_shac_contig_1	180351
Minc_v4_shac_contig_1	180352
Minc_v4_shac_contig_1	180353
Minc_v4_shac_contig_1	180354
Minc_v4_shac_contig_1	180355
Minc_v4_shac_contig_1	180536
Minc_v4_shac_contig_1	180538
Minc_v4_shac_contig_1	180539
Minc_v4_shac_contig_1	180691
Minc_v4_shac_contig_1	180692
Minc_v4_shac_contig_1	180693
Minc_v4_shac_contig_1	180699
Minc_v4_shac_contig_1	180700
Minc_v4_shac_contig_1	181506
Minc_v4_shac_contig_1	182678
Minc_v4_shac_contig_1	183872
Minc_v4_shac_contig_1	183873
Minc_v4_shac_contig_1	183874
Minc_v4_shac_contig_1	183875
Minc_v4_shac_contig_1	183876
Minc_v4_shac_contig_1	184294
Minc_v4_shac_contig_1	184295
Minc_v4_shac_contig_1	184296
Minc_v4_shac_contig_1	184297
Minc_v4_shac_contig_1	184298
Minc_v4_shac_contig_1	184299
Minc_v4_shac_contig_1	184300
Minc_v4_shac_contig_1	184301
Minc_v4_shac_contig_1	184302
Minc_v4_shac_contig_1	185759
[truncated: 998,000+ more rows]
