# Supplementary material for: Unzipped genome assemblies of polyploid root-knot nematodes reveal unusual and clade-specific telomeric repeats
Source: Nat Commun. 2024 Feb 5;15:773. doi: 10.1038/s41467-024-44914-y (PMC10844300; doi:10.1038/s41467-024-44914-y)
Supplement: Supplementary file 17 — Source Data [file 41467_2024_44914_MOESM17_ESM.zip › SourceData/Figure_1_3_SF_15_SF_16.xlsx]

## Sheet: Figure_1
Species name	Short name	Clade	B Clade	(TTAGGC)n	Telomerase	Tebp-1-2	Pot-1	Mrt-1	Pot-2-3	Mrt-2	Clk-2	Short name
Trichinella nelsoni	Tr.nels	Trichinellidae	Clade I	N	N	N	N	?	N	Y	?	Tr.nels
Trichinella pseudospiralis	Tr.pseu	Trichinellidae	Clade I	N	N	N	N	?	N	Y	?	Tr.pseu
Trichinella spiralis	Tr.spir	Trichinellidae	Clade I	N	N	N	N	Y	N	Y	?	Tr.spir
Trichuris muris	Tr.muri	Trichuridae	Clade I	Y	N	N	N	Y	N	Y	Y	Tr.muri
Trichuris suis	Tr.suis	Trichuridae	Clade I	Y	?	N	N	Y	N	Y	Y	Tr.suis
Ascaris suum	As.suum	Ascaridomorpha	Clade III	Y	Y	Y	N	Y	N	Y	Y	As.suum
Parascaris univalens	Pa.univ	Ascaridomorpha	Clade III	Y	Y	Y	N	Y	N	Y	Y	Pa.univ
Toxocara canis	To.cani	Ascaridomorpha	Clade III	Y	Y	Y	N	?	N	Y	Y	To.cani
Dracunculus medinensis	Dr.medi	Dracunculidae	Clade III	Y	Y	Y	N	Y	N	Y	Y	Dr.medi
Brugia malayi	Br.mala	Spiruromorpha	Clade III	Y	Y	Y	N	Y	N	Y	Y	Br.mala
Dirofilaria immitis	Di.immi	Spiruromorpha	Clade III	Y	Y	?	N	Y	N	Y	Y	Di.immi
Loa loa	Lo.loa	Spiruromorpha	Clade III	Y	Y	?	N	Y	N	Y	Y	Lo.loa
Onchocerca flexuosa	On.flex	Spiruromorpha	Clade III	Y	Y	?	N	Y	N	Y	Y	On.flex
Onchocerca volvulus	On.volv	Spiruromorpha	Clade III	Y	Y	?	N	Y	N	Y	Y	On.volv
Setaria digitata	Se.digi	Spiruromorpha	Clade III	N	Y	Y	N	Y	N	Y	Y	Se.digi
Rhabditophanes sp. KR3021	Rh.spKR	Alloionematidae	Clade IV	N	N	N	N	N	N	N	?	Rh.spKR
Ditylenchus destructor	Di.dest	Anguinidae	Clade IV	Y	Y	?	N	?	?	Y	Y	Di.dest
Ditylenchus dipsaci	Di.dips	Anguinidae	Clade IV	Y	Y	?	N	?	?	Y	Y	Di.dips
Aphelenchus avenae	Ap.aven	Aphelenchidae	Clade IV	Y	Y	Y	N	?	?	Y	?	Ap.aven
Aphelenchoides besseyi	Ap.bess	Aphelenchoididae	Clade IV	N	Y	?	N	N	N	?	N	Ap.bess
Aphelenchoides bicaudatus	Ap.bica	Aphelenchoididae	Clade IV	N	N	?	N	N	N	N	N	Ap.bica
Aphelenchoides fujianensis	Ap.fuji	Aphelenchoididae	Clade IV	Y	Y	N	N	N	N	N	N	Ap.fuji
Bursaphelenchus okinawaensis	Bu.okin	Aphelenchoididae	Clade IV	Y	?	?	N	?	?	?	N	Bu.okin
Bursaphelenchus xylophilus	Bu.xylo	Aphelenchoididae	Clade IV	Y	Y	?	N	?	?	?	N	Bu.xylo
Globodera pallida	Gl.pall	Hoplolaimidae	Clade IV	Y	Y	N	N	N	N	?	N	Gl.pall
Globodera rostochiensis	Gl.rost	Hoplolaimidae	Clade IV	Y	Y	N	N	?	?	Y	Y	Gl.rost
Heterodera glycines	He.glyc	Hoplolaimidae	Clade IV	Y	Y	N	N	?	?	Y	Y	He.glyc
Heterodera schachtii	He.scha	Hoplolaimidae	Clade IV	Y	Y	?	N	?	?	Y	Y	He.scha
Meloidogyne arenaria	Me.aren	Meloidogynidae	Clade IV	N	N	N	N	N	N	Y	Y	Me.aren
Meloidogyne chitwoodi	Me.chit	Meloidogynidae	Clade IV	N	N	N	N	N	N	Y	Y	Me.chit
Meloidogyne exigua	Me.exig	Meloidogynidae	Clade IV	N	N	N	N	N	N	?	?	Me.exig
Meloidogyne graminicola	Me.gram	Meloidogynidae	Clade IV	N	N	N	N	N	N	Y	Y	Me.gram
Meloidogyne hapla	Me.hapl	Meloidogynidae	Clade IV	N	N	N	N	N	N	Y	Y	Me.hapl
Meloidogyne incognita	Me.inco	Meloidogynidae	Clade IV	N	N	N	N	N	N	Y	Y	Me.inco
Meloidogyne javanica	Me.java	Meloidogynidae	Clade IV	N	N	N	N	N	N	Y	Y	Me.java
Meloidogyne luci	Me.luci	Meloidogynidae	Clade IV	N	N	N	N	N	N	Y	Y	Me.luci
Halicephalobus mephisto	Ha.meph	Panagrolaimidae	Clade IV	N	Y	Y	N	?	?	Y	?	Ha.mep
Panagrellus redivivus	Pa.redi	Panagrolaimidae	Clade IV	N	Y	N	N	N	N	?	?	Pa.redi
Pratylenchus penetrans	Pr.pene	Pratylenchidae	Clade IV	Y	Y	?	N	?	?	Y	Y	Pr.pene
Steinernema carpocapsae	St.carp	Steinernematidae	Clade IV	Y	Y	?	N	N	N	Y	Y	St.carp
Parastrongyloides trichosuri	Pa.tric	Strongyloididae	Clade IV	N	N	N	N	N	N	N	?	Pa.trich
Strongyloides ratti	St.ratt	Strongyloididae	Clade IV	N	N	N	N	N	N	N	?	St.ratt
Strongyloides stercoralis	St.ster	Strongyloididae	Clade IV	N	N	N	N	N	N	N	Y	St.ster
Strongyloides venezuelensis	St.vene	Strongyloididae	Clade IV	N	N	N	N	N	N	N	?	St.vene
Caenorhabditis briggsae	Ca.brig	Anarhabditis	Clade V	Y	Y	Y	Y	Y	?	Y	Y	Ca.brig
Caenorhabditis elegans	Ca.eleg	Anarhabditis	Clade V	Y	Y	Y	Y	Y	Y	Y	Y	Ca.eleg
Caenorhabditis remanei	Ca.rema	Anarhabditis	Clade V	Y	Y	Y	Y	Y	Y	Y	Y	Ca.rema
Diploscapter coronatus	Di.coro	Anarhabditis	Clade V	N	?	N	N	N	N	Y	Y	Di.coro
Diploscapter pachys	Di.pach	Anarhabditis	Clade V	N	?	N	N	N	N	?	Y	Di.pach
Allodiplogaster sudhausi	Al.sudh	Diplogastridae	Clade V	Y	?	N	N	?	?	Y	Y	Al.sudh
Micoletzkya japonica	Mi.japo	Diplogastridae	Clade V	Y	N	N	N	?	?	Y	Y	Mi.japo
Parapristionchus giblindavisi	Pa.gibl	Diplogastridae	Clade V	Y	N	N	N	?	?	Y	Y	Pa.gibl
Pristionchus exspectatus	Pr.exsp	Diplogastridae	Clade V	Y	?	N	N	?	?	Y	Y	Pr.exsp
Pristionchus fissidentatus	Pr.fiss	Diplogastridae	Clade V	Y	N	N	N	?	?	Y	Y	Pr.fiss
Pristionchus pacificus	Pr.paci	Diplogastridae	Clade V	Y	N	N	N	?	?	Y	?	Pr.paci
Heterorhabditis bacteriophora	He.bact	Heterorhabditidae	Clade V	Y	?	?	N	Y	N	Y	Y	He.bact
Mesorhabditis belari	Me.bela	Pleiorhabditis	Clade V	Y	?	Y	N	Y	N	Y	Y	Me.bela
Ancylostoma caninum	An.cani	Strongylida	Clade V	Y	Y	Y	N	Y	N	Y	Y	An.cani
Ancylostoma ceylanicum	An.ceyl	Strongylida	Clade V	Y	Y	Y	N	Y	N	Y	Y	An.ceyl
Angiostrongylus cantonensis	An.cant	Strongylida	Clade V	Y	?	N	N	Y	N	?	Y	An.cant
Angiostrongylus costaricensis	An.cost	Strongylida	Clade V	Y	?	N	N	Y	N	Y	Y	An.cost
Angiostrongylus vasorum	An.vaso	Strongylida	Clade V	?	?	N	N	Y	N	Y	Y	An.vaso
Dictyocaulus viviparus	Di.vivi	Strongylida	Clade V	Y	N	N	N	Y	N	?	Y	Di.vivi
Haemonchus contortus	Ha.cont	Strongylida	Clade V	Y	Y	?	N	Y	N	Y	Y	Ha.cont
Heligmosomoides polygyrus	He.poly	Strongylida	Clade V	Y	Y	Y	N	Y	N	Y	Y	He.poly
Necator americanus	Ne.amer	Strongylida	Clade V	Y	?	?	N	Y	N	?	Y	Ne.amer
Parelaphostrongylus tenuis	Pa.tenu	Strongylida	Clade V	Y	Y	N	N	Y	N	Y	Y	Pa.tenu
Auanema sp. JU1783	Au.spJU	Synrhabditis	Clade V	Y	Y	Y	N	Y	N	Y	Y	Au.spJU
Oscheius tipulae	Os.tipu	Synrhabditis	Clade V	Y	Y	Y	N	?	?	?	Y	Os.tipu
Hypsibius exemplaris	Hy.exem	Tardigrada	Outgroup	?	Y	N	N	Y	N	Y	Y	Hy.exem
In blue: orthologs of ds-telomeric DNA binding proteins
In oragne: orthologs of ss-telomeric DNA binding proteins
In green: Meloidogyne genus

## Sheet: Figure_3
qseqid	sseqid	pident	length	mismatch	gapopen	qstart	qend	sstart	send	evalue	bitscore	sle	Positon	Repeats	span	strand	Genes
motif-2-3-1	Minc_v4_shac_contig_1	89.844	256	7	6	1	238	4644388	4644134	7.95e-84	311	4660334	End	40	16075	-	None
motif-2-3-1	Minc_v4_shac_contig_1	87.452	263	7	7	1	238	4645425	4645164	2.24e-74	279	4660334				-
motif-2-3-1	Minc_v4_shac_contig_1	86.792	265	7	7	1	238	4646462	4646199	1.35e-71	270	4660334				-
motif-2-3-1	Minc_v4_shac_contig_1	89.844	256	7	6	1	238	4647493	4647239	7.95e-84	311	4660334				-
motif-2-3-1	Minc_v4_shac_contig_1	90.234	256	6	6	1	238	4647806	4647552	1.71e-85	316	4660334				-
motif-2-3-1	Minc_v4_shac_contig_1	89.494	257	7	7	1	238	4648836	4648581	1.03e-82	307	4660334				-
motif-2-3-1	Minc_v4_shac_contig_1	90.234	256	6	6	1	238	4649150	4648896	1.71e-85	316	4660334				-
motif-2-3-1	Minc_v4_shac_contig_1	89.494	257	7	7	1	238	4650178	4649923	1.03e-82	307	4660334				-
motif-2-3-1	Minc_v4_shac_contig_1	90.234	256	6	6	1	238	4650492	4650238	1.71e-85	316	4660334				-
motif-2-3-1	Minc_v4_shac_contig_1	90.234	256	6	6	1	238	4650805	4650551	1.71e-85	316	4660334				-
motif-2-3-1	Minc_v4_shac_contig_1	90.234	256	6	6	1	238	4651120	4650866	1.71e-85	316	4660334				-
motif-2-3-1	Minc_v4_shac_contig_1	90.234	256	6	6	1	238	4651434	4651180	1.71e-85	316	4660334				-
motif-2-3-1	Minc_v4_shac_contig_1	90.234	256	6	6	1	238	4651747	4651493	1.71e-85	316	4660334				-
motif-2-3-1	Minc_v4_shac_contig_1	90.234	256	6	6	1	238	4652061	4651807	1.71e-85	316	4660334				-
motif-2-3-1	Minc_v4_shac_contig_1	90.234	256	6	6	1	238	4652374	4652120	1.71e-85	316	4660334				-
motif-2-3-1	Minc_v4_shac_contig_1	90.234	256	6	6	1	238	4652686	4652432	1.71e-85	316	4660334				-
motif-2-3-1	Minc_v4_shac_contig_1	90.234	256	6	6	1	238	4652999	4652745	1.71e-85	316	4660334				-
motif-2-3-1	Minc_v4_shac_contig_1	90.234	256	5	7	1	238	4653312	4653059	1.71e-85	316	4660334				-
motif-2-3-1	Minc_v4_shac_contig_1	90.234	256	6	6	1	238	4653625	4653371	1.71e-85	316	4660334				-
motif-2-3-1	Minc_v4_shac_contig_1	90.234	256	6	6	1	238	4653938	4653684	1.71e-85	316	4660334				-
motif-2-3-1	Minc_v4_shac_contig_1	90.234	256	6	6	1	238	4654252	4653998	1.71e-85	316	4660334				-
motif-2-3-1	Minc_v4_shac_contig_1	90.234	256	6	6	1	238	4654566	4654312	1.71e-85	316	4660334				-
motif-2-3-1	Minc_v4_shac_contig_1	90.234	256	6	6	1	238	4654878	4654624	1.71e-85	316	4660334				-
motif-2-3-1	Minc_v4_shac_contig_1	90.234	256	6	6	1	238	4655191	4654937	1.71e-85	316	4660334				-
motif-2-3-1	Minc_v4_shac_contig_1	90.234	256	6	6	1	238	4655505	4655251	1.71e-85	316	4660334				-
motif-2-3-1	Minc_v4_shac_contig_1	90.234	256	5	7	1	238	4655818	4655565	1.71e-85	316	4660334				-
motif-2-3-1	Minc_v4_shac_contig_1	90.234	256	6	6	1	238	4656133	4655879	1.71e-85	316	4660334				-
motif-2-3-1	Minc_v4_shac_contig_1	90.234	256	6	6	1	238	4656447	4656193	1.71e-85	316	4660334				-
motif-2-3-1	Minc_v4_shac_contig_1	90.234	256	6	6	1	238	4656761	4656507	1.71e-85	316	4660334				-
motif-2-3-1	Minc_v4_shac_contig_1	90.234	256	6	6	1	238	4657074	4656820	1.71e-85	316	4660334				-
motif-2-3-1	Minc_v4_shac_contig_1	90.234	256	6	6	1	238	4657388	4657134	1.71e-85	316	4660334				-
motif-2-3-1	Minc_v4_shac_contig_1	90.234	256	6	6	1	238	4657702	4657448	1.71e-85	316	4660334				-
motif-2-3-1	Minc_v4_shac_contig_1	90.234	256	6	6	1	238	4658016	4657762	1.71e-85	316	4660334				-
motif-2-3-1	Minc_v4_shac_contig_1	90.234	256	6	6	1	238	4658330	4658076	1.71e-85	316	4660334				-
motif-2-3-1	Minc_v4_shac_contig_1	90.234	256	6	6	1	238	4658644	4658390	1.71e-85	316	4660334				-
motif-2-3-1	Minc_v4_shac_contig_1	90.234	256	6	6	1	238	4658957	4658703	1.71e-85	316	4660334				-
motif-2-3-1	Minc_v4_shac_contig_1	90.234	256	6	6	1	238	4659271	4659017	1.71e-85	316	4660334				-
motif-2-3-1	Minc_v4_shac_contig_1	90.234	256	5	7	1	238	4659582	4659329	1.71e-85	316	4660334				-
motif-2-3-1	Minc_v4_shac_contig_1	90.234	256	6	6	1	238	4659896	4659642	1.71e-85	316	4660334				-
motif-2-3-1	Minc_v4_shac_contig_1	90.234	256	6	6	1	238	4660208	4659954	1.71e-85	316	4660334				-
motif-2-3-1	Minc_v4_shac_contig_10	93.333	255	0	5	1	238	35655	35909	7.78e-99	361	3134533	Beg (35kb from)	57	19885	+	None
motif-2-3-1	Minc_v4_shac_contig_10	93.333	255	0	5	1	238	35970	36224	7.78e-99	361	3134533				+
motif-2-3-1	Minc_v4_shac_contig_10	92.969	256	0	5	1	238	36282	36537	1.01e-97	357	3134533				+
motif-2-3-1	Minc_v4_shac_contig_10	90.840	262	0	5	1	238	36597	36858	2.19e-89	329	3134533				+
motif-2-3-1	Minc_v4_shac_contig_10	91.188	261	0	5	1	238	36918	37178	1.70e-90	333	3134533				+
motif-2-3-1	Minc_v4_shac_contig_10	93.701	254	0	4	1	238	37238	37491	1.67e-100	366	3134533				+
motif-2-3-1	Minc_v4_shac_contig_10	91.538	260	0	5	1	238	37550	37809	3.65e-92	339	3134533				+
motif-2-3-1	Minc_v4_shac_contig_10	91.892	259	0	5	1	238	37869	38127	2.82e-93	342	3134533				+
motif-2-3-1	Minc_v4_shac_contig_10	92.248	258	0	5	1	238	38187	38444	6.06e-95	348	3134533				+
motif-2-3-1	Minc_v4_shac_contig_10	91.892	259	0	5	1	238	38505	38763	2.82e-93	342	3134533				+
motif-2-3-1	Minc_v4_shac_contig_10	92.969	256	0	5	1	238	38822	39077	1.01e-97	357	3134533				+
motif-2-3-1	Minc_v4_shac_contig_10	91.538	260	0	5	1	238	39136	39395	3.65e-92	339	3134533				+
motif-2-3-1	Minc_v4_shac_contig_10	93.701	254	0	4	1	238	39460	39713	1.67e-100	366	3134533				+
motif-2-3-1	Minc_v4_shac_contig_10	93.333	255	0	5	1	238	39775	40029	7.78e-99	361	3134533				+
motif-2-3-1	Minc_v4_shac_contig_10	93.333	255	0	5	1	238	40088	40342	7.78e-99	361	3134533				+
motif-2-3-1	Minc_v4_shac_contig_10	92.969	256	0	5	1	238	40402	40657	1.01e-97	357	3134533				+
motif-2-3-1	Minc_v4_shac_contig_10	93.333	255	0	5	1	238	40718	40972	7.78e-99	361	3134533				+
motif-2-3-1	Minc_v4_shac_contig_10	91.892	259	0	5	1	238	41033	41291	2.82e-93	342	3134533				+
motif-2-3-1	Minc_v4_shac_contig_10	93.333	255	0	5	1	238	41349	41603	7.78e-99	361	3134533				+
motif-2-3-1	Minc_v4_shac_contig_10	91.188	261	0	5	1	238	41663	41923	1.70e-90	333	3134533				+
motif-2-3-1	Minc_v4_shac_contig_10	91.892	259	0	5	1	238	41980	42238	2.82e-93	342	3134533				+
motif-2-3-1	Minc_v4_shac_contig_10	93.333	255	0	5	1	238	42297	42551	7.78e-99	361	3134533				+
motif-2-3-1	Minc_v4_shac_contig_10	93.333	255	0	5	1	238	42609	42863	7.78e-99	361	3134533				+
motif-2-3-1	Minc_v4_shac_contig_10	93.701	254	0	4	1	238	42922	43175	1.67e-100	366	3134533				+
motif-2-3-1	Minc_v4_shac_contig_10	93.333	255	0	5	1	238	43231	43485	7.78e-99	361	3134533				+
motif-2-3-1	Minc_v4_shac_contig_10	92.248	258	0	5	1	238	43544	43801	6.06e-95	348	3134533				+
motif-2-3-1	Minc_v4_shac_contig_10	93.333	255	0	5	1	238	43857	44111	7.78e-99	361	3134533				+
motif-2-3-1	Minc_v4_shac_contig_10	93.701	254	0	4	1	238	44168	44421	1.67e-100	366	3134533				+
motif-2-3-1	Minc_v4_shac_contig_10	93.333	255	0	5	1	238	44483	44737	7.78e-99	361	3134533				+
motif-2-3-1	Minc_v4_shac_contig_10	91.538	260	0	5	1	238	44795	45054	3.65e-92	339	3134533				+
motif-2-3-1	Minc_v4_shac_contig_10	91.538	260	0	5	1	238	45112	45371	3.65e-92	339	3134533				+
motif-2-3-1	Minc_v4_shac_contig_10	93.333	255	0	5	1	238	45429	45683	7.78e-99	361	3134533				+
motif-2-3-1	Minc_v4_shac_contig_10	91.892	259	0	5	1	238	45741	45999	2.82e-93	342	3134533				+
motif-2-3-1	Minc_v4_shac_contig_10	91.538	260	0	5	1	238	46058	46317	3.65e-92	339	3134533				+
motif-2-3-1	Minc_v4_shac_contig_10	92.969	256	0	5	1	238	46375	46630	1.01e-97	357	3134533				+
motif-2-3-1	Minc_v4_shac_contig_10	91.538	260	0	5	1	238	46693	46952	3.65e-92	339	3134533				+
motif-2-3-1	Minc_v4_shac_contig_10	93.333	255	0	5	1	238	47011	47265	7.78e-99	361	3134533				+
motif-2-3-1	Minc_v4_shac_contig_10	92.969	256	0	5	1	238	47328	47583	1.01e-97	357	3134533				+
motif-2-3-1	Minc_v4_shac_contig_10	91.892	259	0	5	1	238	47642	47900	2.82e-93	342	3134533				+
motif-2-3-1	Minc_v4_shac_contig_10	92.607	257	0	5	1	238	47959	48215	4.68e-96	351	3134533				+
motif-2-3-1	Minc_v4_shac_contig_10	91.538	260	0	5	1	238	48272	48531	3.65e-92	339	3134533				+
motif-2-3-1	Minc_v4_shac_contig_10	93.333	255	0	5	1	238	48589	48843	7.78e-99	361	3134533				+
motif-2-3-1	Minc_v4_shac_contig_10	93.333	255	0	5	1	238	48902	49156	7.78e-99	361	3134533				+
motif-2-3-1	Minc_v4_shac_contig_10	93.333	255	0	5	1	238	49216	49470	7.78e-99	361	3134533				+
motif-2-3-1	Minc_v4_shac_contig_10	91.892	259	0	5	1	238	49529	49787	2.82e-93	342	3134533				+
motif-2-3-1	Minc_v4_shac_contig_10	92.607	257	0	5	1	238	49846	50102	4.68e-96	351	3134533				+
motif-2-3-1	Minc_v4_shac_contig_10	93.701	254	0	4	1	238	50159	50412	1.67e-100	366	3134533				+
motif-2-3-1	Minc_v4_shac_contig_10	92.969	256	0	5	1	238	50470	50725	1.01e-97	357	3134533				+
motif-2-3-1	Minc_v4_shac_contig_10	91.892	259	0	5	1	238	50788	51046	2.82e-93	342	3134533				+
motif-2-3-1	Minc_v4_shac_contig_10	91.538	260	0	5	1	238	51104	51363	3.65e-92	339	3134533				+
motif-2-3-1	Minc_v4_shac_contig_10	92.941	255	1	5	1	238	51421	51675	3.62e-97	355	3134533				+
motif-2-3-1	Minc_v4_shac_contig_10	92.969	256	0	5	1	238	51733	51988	1.01e-97	357	3134533				+
motif-2-3-1	Minc_v4_shac_contig_10	92.941	255	1	5	1	238	52046	52300	3.62e-97	355	3134533				+
motif-2-3-1	Minc_v4_shac_contig_10	91.892	259	0	5	1	238	53355	53613	2.82e-93	342	3134533				+
motif-2-3-1	Minc_v4_shac_contig_10	93.701	254	0	4	1	238	53668	53921	1.67e-100	366	3134533				+
motif-2-3-1	Minc_v4_shac_contig_10	92.941	255	1	5	1	238	53980	54234	3.62e-97	355	3134533				+
motif-2-3-1	Minc_v4_shac_contig_10	92.941	255	1	5	1	238	55285	55539	3.62e-97	355	3134533				+
motif-2-3-1	Minc_v4_shac_contig_103	95.918	98	1	2	143	238	548560	548464	3.94e-37	156	554168	End (split)	36	5375	-	None
motif-2-3-1	Minc_v4_shac_contig_103	94.017	117	4	3	1	115	548722	548607	1.09e-42	174	554168				-
motif-2-3-1	Minc_v4_shac_contig_103	95.918	98	1	2	143	238	548872	548776	3.94e-37	156	554168				-
motif-2-3-1	Minc_v4_shac_contig_103	94.068	118	3	4	1	115	549036	548920	3.02e-43	176	554168				-
motif-2-3-1	Minc_v4_shac_contig_103	95.876	97	1	2	144	238	549187	549092	1.42e-36	154	554168				-
motif-2-3-1	Minc_v4_shac_contig_103	94.017	117	4	3	1	115	549350	549235	1.09e-42	174	554168				-
motif-2-3-1	Minc_v4_shac_contig_103	95.876	97	1	2	144	238	549498	549403	1.42e-36	154	554168				-
motif-2-3-1	Minc_v4_shac_contig_103	94.017	117	4	3	1	115	549660	549545	1.09e-42	174	554168				-
motif-2-3-1	Minc_v4_shac_contig_103	96.774	93	1	1	148	238	549807	549715	1.42e-36	154	554168				-
motif-2-3-1	Minc_v4_shac_contig_103	94.017	117	3	4	1	115	549976	549862	1.09e-42	174	554168				-
motif-2-3-1	Minc_v4_shac_contig_103	95.876	97	1	2	144	238	550124	550029	1.42e-36	154	554168				-
motif-2-3-1	Minc_v4_shac_contig_103	94.017	117	4	3	1	115	550286	550171	1.09e-42	174	554168				-
motif-2-3-1	Minc_v4_shac_contig_103	95.876	97	1	2	144	238	550437	550342	1.42e-36	154	554168				-
motif-2-3-1	Minc_v4_shac_contig_103	93.966	116	4	3	1	114	550600	550486	3.91e-42	172	554168				-
motif-2-3-1	Minc_v4_shac_contig_103	95.876	97	1	2	144	238	550751	550656	1.42e-36	154	554168				-
motif-2-3-1	Minc_v4_shac_contig_103	94.017	117	4	3	1	115	550914	550799	1.09e-42	174	554168				-
motif-2-3-1	Minc_v4_shac_contig_103	95.876	97	1	2	144	238	551056	550961	1.42e-36	154	554168				-
motif-2-3-1	Minc_v4_shac_contig_103	94.017	117	4	3	1	115	551219	551104	1.09e-42	174	554168				-
motif-2-3-1	Minc_v4_shac_contig_103	95.876	97	1	2	144	238	551370	551275	1.42e-36	154	554168				-
motif-2-3-1	Minc_v4_shac_contig_103	94.017	117	4	3	1	115	551533	551418	1.09e-42	174	554168				-
motif-2-3-1	Minc_v4_shac_contig_103	95.918	98	1	2	143	238	551685	551589	3.94e-37	156	554168				-
motif-2-3-1	Minc_v4_shac_contig_103	94.017	117	4	3	1	115	551847	551732	1.09e-42	174	554168				-
motif-2-3-1	Minc_v4_shac_contig_103	95.876	97	1	2	144	238	551998	551903	1.42e-36	154	554168				-
motif-2-3-1	Minc_v4_shac_contig_103	94.017	117	4	3	1	115	552161	552046	1.09e-42	174	554168				-
motif-2-3-1	Minc_v4_shac_contig_103	95.876	97	1	2	144	238	552311	552216	1.42e-36	154	554168				-
motif-2-3-1	Minc_v4_shac_contig_103	94.017	117	4	3	1	115	552474	552359	1.09e-42	174	554168				-
motif-2-3-1	Minc_v4_shac_contig_103	95.918	98	1	2	143	238	552625	552529	3.94e-37	156	554168				-
motif-2-3-1	Minc_v4_shac_contig_103	94.017	117	4	3	1	115	552787	552672	1.09e-42	174	554168				-
motif-2-3-1	Minc_v4_shac_contig_103	95.918	98	1	2	143	238	552938	552842	3.94e-37	156	554168				-
motif-2-3-1	Minc_v4_shac_contig_103	94.017	117	4	3	1	115	553101	552986	1.09e-42	174	554168				-
motif-2-3-1	Minc_v4_shac_contig_103	95.876	97	1	2	144	238	553252	553157	1.42e-36	154	554168				-
motif-2-3-1	Minc_v4_shac_contig_103	94.017	117	4	3	1	115	553414	553299	1.09e-42	174	554168				-
motif-2-3-1	Minc_v4_shac_contig_103	95.918	98	1	2	143	238	553565	553469	3.94e-37	156	554168				-
motif-2-3-1	Minc_v4_shac_contig_103	94.017	117	4	3	1	115	553729	553614	1.09e-42	174	554168				-
motif-2-3-1	Minc_v4_shac_contig_103	95.876	97	1	2	144	238	553880	553785	1.42e-36	154	554168				-
motif-2-3-1	Minc_v4_shac_contig_103	94.017	117	4	3	1	115	554049	553934	1.09e-42	174	554168				-
motif-2-3-1	Minc_v4_shac_contig_106	95.595	227	1	5	19	238	4	228	3.62e-97	355	529630	Beg	22	7524	+	Minc_v4_shac_contig_106g0485271 (1145-2557
motif-2-3-1	Minc_v4_shac_contig_106	93.333	255	0	5	1	238	286	540	7.78e-99	361	529630				+
motif-2-3-1	Minc_v4_shac_contig_106	93.061	245	6	7	1	238	683	923	6.06e-95	348	529630				+
motif-2-3-1	Minc_v4_shac_contig_106	93.701	254	0	6	1	238	977	1230	1.67e-100	366	529630				+
motif-2-3-1	Minc_v4_shac_contig_106	95.935	246	1	6	1	238	1375	1619	9.92e-108	390	529630				+
motif-2-3-1	Minc_v4_shac_contig_106	92.969	256	0	6	1	238	1672	1927	1.01e-97	357	529630				+
motif-2-3-1	Minc_v4_shac_contig_106	95.951	247	0	5	1	238	2072	2317	2.76e-108	392	529630				+
motif-2-3-1	Minc_v4_shac_contig_106	93.333	255	0	5	1	238	2375	2629	7.78e-99	361	529630				+
motif-2-3-1	Minc_v4_shac_contig_106	95.935	246	1	6	1	238	2774	3018	9.92e-108	390	529630				+
motif-2-3-1	Minc_v4_shac_contig_106	93.333	255	0	5	1	238	3076	3330	7.78e-99	361	529630				+
motif-2-3-1	Minc_v4_shac_contig_106	95.935	246	1	6	1	238	3475	3719	9.92e-108	390	529630				+
motif-2-3-1	Minc_v4_shac_contig_106	93.333	255	0	5	1	238	3777	4031	7.78e-99	361	529630				+
motif-2-3-1	Minc_v4_shac_contig_106	95.935	246	1	6	1	238	4176	4420	9.92e-108	390	529630				+
motif-2-3-1	Minc_v4_shac_contig_106	93.333	255	0	5	1	238	4474	4728	7.78e-99	361	529630				+
motif-2-3-1	Minc_v4_shac_contig_106	95.935	246	1	6	1	238	4873	5117	9.92e-108	390	529630				+
motif-2-3-1	Minc_v4_shac_contig_106	93.333	255	0	5	1	238	5170	5424	7.78e-99	361	529630				+
motif-2-3-1	Minc_v4_shac_contig_106	95.935	246	1	6	1	238	5570	5814	9.92e-108	390	529630				+
motif-2-3-1	Minc_v4_shac_contig_106	93.333	255	0	5	1	238	5867	6121	7.78e-99	361	529630				+
motif-2-3-1	Minc_v4_shac_contig_106	95.935	246	1	6	1	238	6266	6510	9.92e-108	390	529630				+
motif-2-3-1	Minc_v4_shac_contig_106	93.333	255	0	5	1	238	6564	6818	7.78e-99	361	529630				+
motif-2-3-1	Minc_v4_shac_contig_106	95.935	246	1	6	1	238	6963	7207	9.92e-108	390	529630				+
motif-2-3-1	Minc_v4_shac_contig_106	90.076	262	1	5	1	238	7267	7527	1.71e-85	316	529630				+
motif-2-3-1	Minc_v4_shac_contig_114	87.109	256	14	6	1	238	394255	394001	3.75e-72	272	399751	End	20	5749	-	None
motif-2-3-1	Minc_v4_shac_contig_114	92.126	254	3	5	1	238	394566	394314	2.82e-93	342	399751				-
motif-2-3-1	Minc_v4_shac_contig_114	89.057	265	1	6	1	238	394886	394623	1.33e-81	303	399751				-
motif-2-3-1	Minc_v4_shac_contig_114	92.913	254	1	5	1	238	395196	394944	1.30e-96	353	399751				-
motif-2-3-1	Minc_v4_shac_contig_114	90.234	256	6	6	1	238	395509	395255	1.71e-85	316	399751				-
motif-2-3-1	Minc_v4_shac_contig_114	92.126	254	3	5	1	238	395820	395568	2.82e-93	342	399751				-
motif-2-3-1	Minc_v4_shac_contig_114	90.421	261	1	6	1	238	396140	395881	3.67e-87	322	399751				-
motif-2-3-1	Minc_v4_shac_contig_114	92.913	254	1	5	1	238	396449	396197	1.30e-96	353	399751				-
motif-2-3-1	Minc_v4_shac_contig_114	89.057	265	1	6	1	238	396772	396509	1.33e-81	303	399751				-
motif-2-3-1	Minc_v4_shac_contig_114	90.234	256	6	6	1	238	397087	396833	1.71e-85	316	399751				-
motif-2-3-1	Minc_v4_shac_contig_114	92.126	254	3	5	1	238	397399	397147	2.82e-93	342	399751				-
motif-2-3-1	Minc_v4_shac_contig_114	92.913	254	1	5	1	238	397709	397457	1.30e-96	353	399751				-
motif-2-3-1	Minc_v4_shac_contig_114	89.057	265	1	6	1	238	398030	397767	1.33e-81	303	399751				-
motif-2-3-1	Minc_v4_shac_contig_114	90.234	256	6	6	1	238	398341	398087	1.71e-85	316	399751				-
motif-2-3-1	Minc_v4_shac_contig_114	92.126	254	3	5	1	238	398651	398399	2.82e-93	342	399751				-
motif-2-3-1	Minc_v4_shac_contig_114	92.913	254	1	5	1	238	398961	398709	1.30e-96	353	399751				-
motif-2-3-1	Minc_v4_shac_contig_114	97.872	94	0	1	147	238	399113	399020	8.47e-39	161	399751				-
motif-2-3-1	Minc_v4_shac_contig_114	97.403	154	2	2	1	153	399284	399132	8.12e-69	261	399751				-
motif-2-3-1	Minc_v4_shac_contig_114	90.114	263	1	5	1	238	399605	399343	4.75e-86	318	399751				-
motif-2-3-1	Minc_v4_shac_contig_114	100.000	82	0	0	157	238	399749	399668	5.10e-36	152	399751				-
motif-2-3-1	Minc_v4_shac_contig_115	93.333	255	0	5	1	238	363019	362765	7.78e-99	361	378983	End	40	16120	-	None
motif-2-3-1	Minc_v4_shac_contig_115	93.333	255	0	5	1	238	366203	365949	7.78e-99	361	378983				-
motif-2-3-1	Minc_v4_shac_contig_115	93.333	255	0	5	1	238	366509	366255	7.78e-99	361	378983				-
motif-2-3-1	Minc_v4_shac_contig_115	93.333	255	0	5	1	238	367986	367732	7.78e-99	361	378983				-
motif-2-3-1	Minc_v4_shac_contig_115	93.333	255	0	5	1	238	368289	368035	7.78e-99	361	378983				-
motif-2-3-1	Minc_v4_shac_contig_115	93.333	255	0	5	1	238	368592	368338	7.78e-99	361	378983				-
motif-2-3-1	Minc_v4_shac_contig_115	93.333	255	0	5	1	238	368895	368641	7.78e-99	361	378983				-
motif-2-3-1	Minc_v4_shac_contig_115	93.333	255	0	5	1	238	369198	368944	7.78e-99	361	378983				-
motif-2-3-1	Minc_v4_shac_contig_115	93.333	255	0	5	1	238	369502	369248	7.78e-99	361	378983				-
motif-2-3-1	Minc_v4_shac_contig_115	93.333	255	0	5	1	238	369805	369551	7.78e-99	361	378983				-
motif-2-3-1	Minc_v4_shac_contig_115	93.333	255	0	5	1	238	370108	369854	7.78e-99	361	378983				-
motif-2-3-1	Minc_v4_shac_contig_115	93.333	255	0	5	1	238	370411	370157	7.78e-99	361	378983				-
motif-2-3-1	Minc_v4_shac_contig_115	93.333	255	0	5	1	238	370713	370459	7.78e-99	361	378983				-
motif-2-3-1	Minc_v4_shac_contig_115	93.333	255	0	5	1	238	371015	370761	7.78e-99	361	378983				-
motif-2-3-1	Minc_v4_shac_contig_115	93.333	255	0	5	1	238	371318	371064	7.78e-99	361	378983				-
motif-2-3-1	Minc_v4_shac_contig_115	93.333	255	0	5	1	238	371621	371367	7.78e-99	361	378983				-
motif-2-3-1	Minc_v4_shac_contig_115	93.333	255	0	5	1	238	371924	371670	7.78e-99	361	378983				-
motif-2-3-1	Minc_v4_shac_contig_115	93.333	255	0	5	1	238	372225	371971	7.78e-99	361	378983				-
motif-2-3-1	Minc_v4_shac_contig_115	93.333	255	0	5	1	238	372528	372274	7.78e-99	361	378983				-
motif-2-3-1	Minc_v4_shac_contig_115	93.333	255	0	5	1	238	372831	372577	7.78e-99	361	378983				-
motif-2-3-1	Minc_v4_shac_contig_115	93.307	254	1	4	1	238	373133	372880	7.78e-99	361	378983				-
motif-2-3-1	Minc_v4_shac_contig_115	93.333	255	0	5	1	238	373436	373182	7.78e-99	361	378983				-
motif-2-3-1	Minc_v4_shac_contig_115	93.333	255	0	5	1	238	373738	373484	7.78e-99	361	378983				-
motif-2-3-1	Minc_v4_shac_contig_115	93.333	255	0	5	1	238	374040	373786	7.78e-99	361	378983				-
motif-2-3-1	Minc_v4_shac_contig_115	93.333	255	0	5	1	238	374343	374089	7.78e-99	361	378983				-
motif-2-3-1	Minc_v4_shac_contig_115	93.333	255	0	5	1	238	374646	374392	7.78e-99	361	378983				-
motif-2-3-1	Minc_v4_shac_contig_115	93.333	255	0	5	1	238	374950	374696	7.78e-99	361	378983				-
motif-2-3-1	Minc_v4_shac_contig_115	93.333	255	0	5	1	238	375253	374999	7.78e-99	361	378983				-
motif-2-3-1	Minc_v4_shac_contig_115	93.333	255	0	5	1	238	375556	375302	7.78e-99	361	378983				-
motif-2-3-1	Minc_v4_shac_contig_115	93.333	255	0	5	1	238	375858	375604	7.78e-99	361	378983				-
motif-2-3-1	Minc_v4_shac_contig_115	93.333	255	0	5	1	238	376161	375907	7.78e-99	361	378983				-
motif-2-3-1	Minc_v4_shac_contig_115	93.333	255	0	5	1	238	376463	376209	7.78e-99	361	378983				-
motif-2-3-1	Minc_v4_shac_contig_115	93.333	255	0	5	1	238	376765	376511	7.78e-99	361	378983				-
motif-2-3-1	Minc_v4_shac_contig_115	93.333	255	0	5	1	238	377067	376813	7.78e-99	361	378983				-
motif-2-3-1	Minc_v4_shac_contig_115	93.333	255	0	5	1	238	377370	377116	7.78e-99	361	378983				-
motif-2-3-1	Minc_v4_shac_contig_115	93.333	255	0	5	1	238	377673	377419	7.78e-99	361	378983				-
motif-2-3-1	Minc_v4_shac_contig_115	93.333	255	0	5	1	238	377975	377721	7.78e-99	361	378983				-
motif-2-3-1	Minc_v4_shac_contig_115	93.333	255	0	5	1	238	378279	378025	7.78e-99	361	378983				-
motif-2-3-1	Minc_v4_shac_contig_115	93.333	255	0	5	1	238	378582	378328	7.78e-99	361	378983				-
motif-2-3-1	Minc_v4_shac_contig_115	92.913	254	2	4	1	238	378884	378631	3.62e-97	355	378983				-
motif-2-3-1	Minc_v4_shac_contig_12	93.333	255	0	5	1	238	12	266	7.78e-99	361	3094909	Beg	58	17904	+	None
motif-2-3-1	Minc_v4_shac_contig_12	93.333	255	0	5	1	238	320	574	7.78e-99	361	3094909				+
motif-2-3-1	Minc_v4_shac_contig_12	93.333	255	0	5	1	238	632	886	7.78e-99	361	3094909				+
motif-2-3-1	Minc_v4_shac_contig_12	93.333	255	0	5	1	238	940	1194	7.78e-99	361	3094909				+
motif-2-3-1	Minc_v4_shac_contig_12	93.333	255	0	5	1	238	1250	1504	7.78e-99	361	3094909				+
motif-2-3-1	Minc_v4_shac_contig_12	93.333	255	0	5	1	238	1558	1812	7.78e-99	361	3094909				+
motif-2-3-1	Minc_v4_shac_contig_12	93.333	255	0	5	1	238	1866	2120	7.78e-99	361	3094909				+
motif-2-3-1	Minc_v4_shac_contig_12	93.701	254	0	6	1	238	2175	2428	1.67e-100	366	3094909				+
motif-2-3-1	Minc_v4_shac_contig_12	93.333	255	0	5	1	238	2487	2741	7.78e-99	361	3094909				+
motif-2-3-1	Minc_v4_shac_contig_12	93.333	255	0	5	1	238	2798	3052	7.78e-99	361	3094909				+
motif-2-3-1	Minc_v4_shac_contig_12	93.333	255	0	5	1	238	3106	3360	7.78e-99	361	3094909				+
motif-2-3-1	Minc_v4_shac_contig_12	93.333	255	0	5	1	238	3417	3671	7.78e-99	361	3094909				+
motif-2-3-1	Minc_v4_shac_contig_12	93.701	254	0	6	1	238	3725	3978	1.67e-100	366	3094909				+
motif-2-3-1	Minc_v4_shac_contig_12	93.333	255	0	5	1	238	4032	4286	7.78e-99	361	3094909				+
motif-2-3-1	Minc_v4_shac_contig_12	93.333	255	0	5	1	238	4342	4596	7.78e-99	361	3094909				+
motif-2-3-1	Minc_v4_shac_contig_12	93.333	255	0	5	1	238	4651	4905	7.78e-99	361	3094909				+
motif-2-3-1	Minc_v4_shac_contig_12	93.333	255	0	5	1	238	4960	5214	7.78e-99	361	3094909				+
motif-2-3-1	Minc_v4_shac_contig_12	93.333	255	0	5	1	238	5271	5525	7.78e-99	361	3094909				+
motif-2-3-1	Minc_v4_shac_contig_12	93.333	255	0	5	1	238	5580	5834	7.78e-99	361	3094909				+
motif-2-3-1	Minc_v4_shac_contig_12	93.333	255	0	5	1	238	5888	6142	7.78e-99	361	3094909				+
motif-2-3-1	Minc_v4_shac_contig_12	93.701	254	0	6	1	238	6198	6451	1.67e-100	366	3094909				+
motif-2-3-1	Minc_v4_shac_contig_12	93.333	255	0	5	1	238	6506	6760	7.78e-99	361	3094909				+
motif-2-3-1	Minc_v4_shac_contig_12	93.333	255	0	5	1	238	6814	7068	7.78e-99	361	3094909				+
motif-2-3-1	Minc_v4_shac_contig_12	93.333	255	0	5	1	238	7122	7376	7.78e-99	361	3094909				+
motif-2-3-1	Minc_v4_shac_contig_12	93.333	255	0	5	1	238	7428	7682	7.78e-99	361	3094909				+
motif-2-3-1	Minc_v4_shac_contig_12	93.333	255	0	5	1	238	7736	7990	7.78e-99	361	3094909				+
motif-2-3-1	Minc_v4_shac_contig_12	93.333	255	0	5	1	238	8045	8299	7.78e-99	361	3094909				+
motif-2-3-1	Minc_v4_shac_contig_12	93.333	255	0	5	1	238	8353	8607	7.78e-99	361	3094909				+
motif-2-3-1	Minc_v4_shac_contig_12	93.333	255	0	5	1	238	8661	8915	7.78e-99	361	3094909				+
motif-2-3-1	Minc_v4_shac_contig_12	93.701	254	0	6	1	238	8970	9223	1.67e-100	366	3094909				+
motif-2-3-1	Minc_v4_shac_contig_12	93.333	255	0	5	1	238	9279	9533	7.78e-99	361	3094909				+
motif-2-3-1	Minc_v4_shac_contig_12	93.333	255	0	5	1	238	9588	9842	7.78e-99	361	3094909				+
motif-2-3-1	Minc_v4_shac_contig_12	93.333	255	0	5	1	238	9897	10151	7.78e-99	361	3094909				+
motif-2-3-1	Minc_v4_shac_contig_12	93.333	255	0	5	1	238	10207	10461	7.78e-99	361	3094909				+
motif-2-3-1	Minc_v4_shac_contig_12	93.333	255	0	5	1	238	10517	10771	7.78e-99	361	3094909				+
motif-2-3-1	Minc_v4_shac_contig_12	93.333	255	0	5	1	238	10827	11081	7.78e-99	361	3094909				+
motif-2-3-1	Minc_v4_shac_contig_12	93.333	255	0	5	1	238	11135	11389	7.78e-99	361	3094909				+
motif-2-3-1	Minc_v4_shac_contig_12	93.333	255	0	5	1	238	11445	11699	7.78e-99	361	3094909				+
motif-2-3-1	Minc_v4_shac_contig_12	93.333	255	0	5	1	238	11754	12008	7.78e-99	361	3094909				+
motif-2-3-1	Minc_v4_shac_contig_12	93.333	255	0	5	1	238	12062	12316	7.78e-99	361	3094909				+
motif-2-3-1	Minc_v4_shac_contig_12	93.701	254	0	6	1	238	12371	12624	1.67e-100	366	3094909				+
motif-2-3-1	Minc_v4_shac_contig_12	93.333	255	0	5	1	238	12682	12936	7.78e-99	361	3094909				+
motif-2-3-1	Minc_v4_shac_contig_12	93.333	255	0	5	1	238	12992	13246	7.78e-99	361	3094909				+
motif-2-3-1	Minc_v4_shac_contig_12	93.333	255	0	5	1	238	13305	13559	7.78e-99	361	3094909				+
motif-2-3-1	Minc_v4_shac_contig_12	93.333	255	0	5	1	238	13618	13872	7.78e-99	361	3094909				+
motif-2-3-1	Minc_v4_shac_contig_12	93.333	255	0	5	1	238	13930	14184	7.78e-99	361	3094909				+
motif-2-3-1	Minc_v4_shac_contig_12	93.701	254	0	6	1	238	14239	14492	1.67e-100	366	3094909				+
motif-2-3-1	Minc_v4_shac_contig_12	93.333	255	0	5	1	238	14547	14801	7.78e-99	361	3094909				+
motif-2-3-1	Minc_v4_shac_contig_12	93.333	255	0	5	1	238	14856	15110	7.78e-99	361	3094909				+
motif-2-3-1	Minc_v4_shac_contig_12	93.333	255	0	5	1	238	15166	15420	7.78e-99	361	3094909				+
motif-2-3-1	Minc_v4_shac_contig_12	93.333	255	0	5	1	238	15476	15730	7.78e-99	361	3094909				+
motif-2-3-1	Minc_v4_shac_contig_12	93.333	255	0	5	1	238	15785	16039	7.78e-99	361	3094909				+
motif-2-3-1	Minc_v4_shac_contig_12	92.969	256	0	6	1	238	16092	16347	1.01e-97	357	3094909				+
motif-2-3-1	Minc_v4_shac_contig_12	93.333	255	0	5	1	238	16408	16662	7.78e-99	361	3094909				+
motif-2-3-1	Minc_v4_shac_contig_12	92.969	256	0	6	1	238	16717	16972	1.01e-97	357	3094909				+
motif-2-3-1	Minc_v4_shac_contig_12	91.538	260	0	6	1	238	17026	17285	3.65e-92	339	3094909				+
motif-2-3-1	Minc_v4_shac_contig_12	92.607	257	0	6	1	238	17344	17600	4.68e-96	351	3094909				+
motif-2-3-1	Minc_v4_shac_contig_12	92.248	258	0	6	1	238	17658	17915	6.06e-95	348	3094909				+
motif-2-3-1	Minc_v4_shac_contig_126	89.453	256	8	6	1	238	314288	314034	3.70e-82	305	323604	End	31	9570	-	Minc_v4_shac_contig_126g0508411 (322836 – 323123)
motif-2-3-1	Minc_v4_shac_contig_126	89.453	256	8	6	1	238	314602	314348	3.70e-82	305	323604				-
motif-2-3-1	Minc_v4_shac_contig_126	89.453	256	8	6	1	238	314915	314661	3.70e-82	305	323604				-
motif-2-3-1	Minc_v4_shac_contig_126	89.453	256	8	6	1	238	315228	314974	3.70e-82	305	323604				-
motif-2-3-1	Minc_v4_shac_contig_126	89.453	256	8	6	1	238	315542	315288	3.70e-82	305	323604				-
motif-2-3-1	Minc_v4_shac_contig_126	89.453	256	8	6	1	238	315855	315601	3.70e-82	305	323604				-
motif-2-3-1	Minc_v4_shac_contig_126	89.453	256	8	6	1	238	316169	315915	3.70e-82	305	323604				-
motif-2-3-1	Minc_v4_shac_contig_126	89.453	256	8	6	1	238	316483	316229	3.70e-82	305	323604				-
motif-2-3-1	Minc_v4_shac_contig_126	89.453	256	8	6	1	238	316796	316542	3.70e-82	305	323604				-
motif-2-3-1	Minc_v4_shac_contig_126	89.453	256	8	6	1	238	317110	316856	3.70e-82	305	323604				-
motif-2-3-1	Minc_v4_shac_contig_126	89.453	256	8	6	1	238	317424	317170	3.70e-82	305	323604				-
motif-2-3-1	Minc_v4_shac_contig_126	89.453	256	8	6	1	238	317737	317483	3.70e-82	305	323604				-
motif-2-3-1	Minc_v4_shac_contig_126	89.844	256	7	6	1	238	318050	317796	7.95e-84	311	323604				-
motif-2-3-1	Minc_v4_shac_contig_126	90.234	256	6	6	1	238	318363	318109	1.71e-85	316	323604				-
motif-2-3-1	Minc_v4_shac_contig_126	90.234	256	6	6	1	238	318676	318422	1.71e-85	316	323604				-
motif-2-3-1	Minc_v4_shac_contig_126	90.234	256	6	6	1	238	318989	318735	1.71e-85	316	323604				-
motif-2-3-1	Minc_v4_shac_contig_126	90.234	256	6	6	1	238	319302	319048	1.71e-85	316	323604				-
motif-2-3-1	Minc_v4_shac_contig_126	90.234	256	6	6	1	238	319615	319361	1.71e-85	316	323604				-
motif-2-3-1	Minc_v4_shac_contig_126	90.234	256	6	6	1	238	319928	319674	1.71e-85	316	323604				-
motif-2-3-1	Minc_v4_shac_contig_126	90.234	256	5	7	1	238	320240	319987	1.71e-85	316	323604				-
motif-2-3-1	Minc_v4_shac_contig_126	90.234	256	6	6	1	238	320555	320301	1.71e-85	316	323604				-
motif-2-3-1	Minc_v4_shac_contig_126	90.234	256	6	6	1	238	320867	320613	1.71e-85	316	323604				-
motif-2-3-1	Minc_v4_shac_contig_126	90.234	256	6	6	1	238	321181	320927	1.71e-85	316	323604				-
motif-2-3-1	Minc_v4_shac_contig_126	90.234	256	6	6	1	238	321494	321240	1.71e-85	316	323604				-
motif-2-3-1	Minc_v4_shac_contig_126	90.234	256	6	6	1	238	321808	321554	1.71e-85	316	323604				-
motif-2-3-1	Minc_v4_shac_contig_126	90.234	256	6	6	1	238	322121	321867	1.71e-85	316	323604				-
motif-2-3-1	Minc_v4_shac_contig_126	90.234	256	6	6	1	238	322436	322182	1.71e-85	316	323604				-
motif-2-3-1	Minc_v4_shac_contig_126	90.234	256	6	6	1	238	322748	322494	1.71e-85	316	323604				-
motif-2-3-1	Minc_v4_shac_contig_126	90.234	256	6	6	1	238	323060	322806	1.71e-85	316	323604				-
motif-2-3-1	Minc_v4_shac_contig_126	90.234	256	6	6	1	238	323373	323119	1.71e-85	316	323604				-
motif-2-3-1	Minc_v4_shac_contig_126	91.329	173	0	2	81	238	323603	323431	3.83e-57	222	323604				-
motif-2-3-1	Minc_v4_shac_contig_132	92.941	255	1	5	1	238	288787	288533	3.62e-97	355	307690	End	33	19111	-	None
motif-2-3-1	Minc_v4_shac_contig_132	92.941	255	1	5	1	238	289851	289597	3.62e-97	355	307690				-
motif-2-3-1	Minc_v4_shac_contig_132	92.941	255	1	5	1	238	290917	290663	3.62e-97	355	307690				-
motif-2-3-1	Minc_v4_shac_contig_132	95.935	246	2	3	1	238	291977	291732	2.76e-108	392	307690				-
motif-2-3-1	Minc_v4_shac_contig_132	92.578	256	1	5	1	238	293041	292786	4.68e-96	351	307690				-
motif-2-3-1	Minc_v4_shac_contig_132	92.578	256	1	5	1	238	294109	293854	4.68e-96	351	307690				-
motif-2-3-1	Minc_v4_shac_contig_132	92.578	256	1	5	1	238	295181	294926	4.68e-96	351	307690				-
motif-2-3-1	Minc_v4_shac_contig_132	96.341	246	1	3	1	238	296235	295990	5.93e-110	398	307690				-
motif-2-3-1	Minc_v4_shac_contig_132	92.578	256	1	5	1	238	297299	297044	4.68e-96	351	307690				-
motif-2-3-1	Minc_v4_shac_contig_132	92.578	256	1	5	1	238	298370	298115	4.68e-96	351	307690				-
motif-2-3-1	Minc_v4_shac_contig_132	92.941	255	1	5	1	238	299440	299186	3.62e-97	355	307690				-
motif-2-3-1	Minc_v4_shac_contig_132	92.941	255	1	5	1	238	300508	300254	3.62e-97	355	307690				-
motif-2-3-1	Minc_v4_shac_contig_132	92.941	255	1	5	1	238	300824	300570	3.62e-97	355	307690				-
motif-2-3-1	Minc_v4_shac_contig_132	93.307	254	1	4	1	238	301135	300882	7.78e-99	361	307690				-
motif-2-3-1	Minc_v4_shac_contig_132	92.578	256	1	5	1	238	301441	301186	4.68e-96	351	307690				-
motif-2-3-1	Minc_v4_shac_contig_132	92.941	255	1	5	1	238	301753	301499	3.62e-97	355	307690				-
motif-2-3-1	Minc_v4_shac_contig_132	93.307	254	1	4	1	238	302068	301815	7.78e-99	361	307690				-
motif-2-3-1	Minc_v4_shac_contig_132	93.307	254	1	4	1	238	302378	302125	7.78e-99	361	307690				-
motif-2-3-1	Minc_v4_shac_contig_132	92.941	255	1	5	1	238	302690	302436	3.62e-97	355	307690				-
motif-2-3-1	Minc_v4_shac_contig_132	93.307	254	1	4	1	238	303003	302750	7.78e-99	361	307690				-
motif-2-3-1	Minc_v4_shac_contig_132	92.941	255	1	5	1	238	303313	303059	3.62e-97	355	307690				-
motif-2-3-1	Minc_v4_shac_contig_132	93.307	254	1	4	1	238	303626	303373	7.78e-99	361	307690				-
motif-2-3-1	Minc_v4_shac_contig_132	92.941	255	1	5	1	238	303937	303683	3.62e-97	355	307690				-
motif-2-3-1	Minc_v4_shac_contig_132	92.941	255	1	5	1	238	304248	303994	3.62e-97	355	307690				-
motif-2-3-1	Minc_v4_shac_contig_132	93.307	254	1	4	1	238	304560	304307	7.78e-99	361	307690				-
motif-2-3-1	Minc_v4_shac_contig_132	93.307	254	1	4	1	238	304872	304619	7.78e-99	361	307690				-
motif-2-3-1	Minc_v4_shac_contig_132	92.941	255	1	5	1	238	305184	304930	3.62e-97	355	307690				-
motif-2-3-1	Minc_v4_shac_contig_132	93.307	254	1	4	1	238	306245	305992	7.78e-99	361	307690				-
motif-2-3-1	Minc_v4_shac_contig_132	92.941	255	1	5	1	238	306555	306301	3.62e-97	355	307690				-
motif-2-3-1	Minc_v4_shac_contig_132	92.941	255	1	5	1	238	306869	306615	3.62e-97	355	307690				-
motif-2-3-1	Minc_v4_shac_contig_132	93.307	254	1	4	1	238	307180	306927	7.78e-99	361	307690				-
motif-2-3-1	Minc_v4_shac_contig_132	92.941	255	1	5	1	238	307494	307240	3.62e-97	355	307690				-
motif-2-3-1	Minc_v4_shac_contig_132	96.809	94	1	1	147	238	307643	307550	3.94e-37	156	307690				-
motif-2-3-1	Minc_v4_shac_contig_133	85.660	265	9	9	1	238	285799	285537	4.89e-66	252	303720	End (split)	96	18040	-	Minc_v4_shac_contig_133g0515171 (286047 – 289574)
motif-2-3-1	Minc_v4_shac_contig_133	87.843	255	13	7	1	238	286130	285877	1.73e-75	283	303720				-
motif-2-3-1	Minc_v4_shac_contig_133	96.774	93	1	1	148	238	286300	286208	1.42e-36	154	303720				-
motif-2-3-1	Minc_v4_shac_contig_133	92.920	113	3	5	7	115	286459	286348	3.05e-38	159	303720				-
motif-2-3-1	Minc_v4_shac_contig_133	95.960	99	1	2	142	238	286649	286552	1.10e-37	158	303720				-
motif-2-3-1	Minc_v4_shac_contig_133	94.017	117	4	3	1	115	286811	286696	1.09e-42	174	303720				-
motif-2-3-1	Minc_v4_shac_contig_133	96.774	93	1	1	148	238	286981	286889	1.42e-36	154	303720				-
motif-2-3-1	Minc_v4_shac_contig_133	94.017	117	4	3	1	115	287144	287029	1.09e-42	174	303720				-
motif-2-3-1	Minc_v4_shac_contig_133	95.960	99	1	2	142	238	287319	287222	1.10e-37	158	303720				-
motif-2-3-1	Minc_v4_shac_contig_133	94.068	118	3	4	1	115	287481	287365	3.02e-43	176	303720				-
motif-2-3-1	Minc_v4_shac_contig_133	96.774	93	1	1	148	238	287651	287559	1.42e-36	154	303720				-
motif-2-3-1	Minc_v4_shac_contig_133	94.915	118	2	4	1	115	287815	287699	6.50e-45	182	303720				-
motif-2-3-1	Minc_v4_shac_contig_133	96.809	94	1	1	147	238	287986	287893	3.94e-37	156	303720				-
motif-2-3-1	Minc_v4_shac_contig_133	94.915	118	2	4	1	115	288155	288039	6.50e-45	182	303720				-
motif-2-3-1	Minc_v4_shac_contig_133	84.375	256	20	7	1	238	288486	288233	1.77e-60	233	303720				-
motif-2-3-1	Minc_v4_shac_contig_133	95.876	97	1	2	144	238	288659	288564	1.42e-36	154	303720				-
motif-2-3-1	Minc_v4_shac_contig_133	94.068	118	3	4	1	115	288821	288705	3.02e-43	176	303720				-
motif-2-3-1	Minc_v4_shac_contig_133	95.960	99	1	2	142	238	288996	288899	1.10e-37	158	303720				-
motif-2-3-1	Minc_v4_shac_contig_133	94.915	118	2	4	1	115	289159	289043	6.50e-45	182	303720				-
motif-2-3-1	Minc_v4_shac_contig_133	96.774	93	1	1	148	238	289329	289237	1.42e-36	154	303720				-
motif-2-3-1	Minc_v4_shac_contig_133	94.017	117	3	4	1	114	289494	289379	1.09e-42	174	303720				-
motif-2-3-1	Minc_v4_shac_contig_133	83.658	257	22	10	1	238	289827	289572	1.07e-57	224	303720				-
motif-2-3-1	Minc_v4_shac_contig_133	96.774	93	1	1	148	238	289997	289905	1.42e-36	154	303720				-
motif-2-3-1	Minc_v4_shac_contig_133	94.017	117	4	3	1	115	290161	290046	1.09e-42	174	303720				-
motif-2-3-1	Minc_v4_shac_contig_133	83.922	255	23	9	1	238	290492	290239	8.23e-59	228	303720				-
motif-2-3-1	Minc_v4_shac_contig_133	95.876	97	1	2	144	238	290665	290570	1.42e-36	154	303720				-
motif-2-3-1	Minc_v4_shac_contig_133	94.017	117	4	3	1	115	290826	290711	1.09e-42	174	303720				-
motif-2-3-1	Minc_v4_shac_contig_133	96.774	93	1	1	148	238	290996	290904	1.42e-36	154	303720				-
motif-2-3-1	Minc_v4_shac_contig_133	94.068	118	3	4	1	115	291159	291043	3.02e-43	176	303720				-
motif-2-3-1	Minc_v4_shac_contig_133	95.960	99	1	2	142	238	291334	291237	1.10e-37	158	303720				-
motif-2-3-1	Minc_v4_shac_contig_133	94.068	118	3	4	1	115	291496	291380	3.02e-43	176	303720				-
motif-2-3-1	Minc_v4_shac_contig_133	96.774	93	1	1	148	238	291666	291574	1.42e-36	154	303720				-
motif-2-3-1	Minc_v4_shac_contig_133	94.068	118	3	4	1	115	291831	291715	3.02e-43	176	303720				-
motif-2-3-1	Minc_v4_shac_contig_133	96.774	93	1	1	148	238	292001	291909	1.42e-36	154	303720				-
motif-2-3-1	Minc_v4_shac_contig_133	94.068	118	3	4	1	115	292164	292048	3.02e-43	176	303720				-
motif-2-3-1	Minc_v4_shac_contig_133	95.918	98	1	2	143	238	292338	292242	3.94e-37	156	303720				-
motif-2-3-1	Minc_v4_shac_contig_133	93.966	116	4	3	1	114	292500	292386	3.91e-42	172	303720				-
motif-2-3-1	Minc_v4_shac_contig_133	95.918	98	1	2	143	238	292674	292578	3.94e-37	156	303720				-
motif-2-3-1	Minc_v4_shac_contig_133	94.017	117	4	3	1	115	292835	292720	1.09e-42	174	303720				-
motif-2-3-1	Minc_v4_shac_contig_133	96.000	100	1	2	141	238	293017	292919	3.05e-38	159	303720				-
motif-2-3-1	Minc_v4_shac_contig_133	94.068	118	3	4	1	115	293179	293063	3.02e-43	176	303720				-
motif-2-3-1	Minc_v4_shac_contig_133	95.876	97	1	2	144	238	293352	293257	1.42e-36	154	303720				-
motif-2-3-1	Minc_v4_shac_contig_133	93.966	116	4	3	1	114	293516	293402	3.91e-42	172	303720				-
motif-2-3-1	Minc_v4_shac_contig_133	95.876	97	1	2	144	238	293689	293594	1.42e-36	154	303720				-
motif-2-3-1	Minc_v4_shac_contig_133	94.017	117	4	3	1	115	293851	293736	1.09e-42	174	303720				-
motif-2-3-1	Minc_v4_shac_contig_133	95.960	99	1	2	142	238	294027	293930	1.10e-37	158	303720				-
motif-2-3-1	Minc_v4_shac_contig_133	93.277	119	3	5	1	115	294191	294074	1.41e-41	171	303720				-
motif-2-3-1	Minc_v4_shac_contig_133	95.918	98	1	2	143	238	294365	294269	3.94e-37	156	303720				-
motif-2-3-1	Minc_v4_shac_contig_133	94.068	118	3	4	1	115	294527	294411	3.02e-43	176	303720				-
motif-2-3-1	Minc_v4_shac_contig_133	96.774	93	1	1	148	238	294697	294605	1.42e-36	154	303720				-
motif-2-3-1	Minc_v4_shac_contig_133	94.068	118	3	4	1	115	294860	294744	3.02e-43	176	303720				-
motif-2-3-1	Minc_v4_shac_contig_133	95.876	97	1	2	144	238	295033	294938	1.42e-36	154	303720				-
motif-2-3-1	Minc_v4_shac_contig_133	93.277	119	3	5	1	115	295195	295078	1.41e-41	171	303720				-
motif-2-3-1	Minc_v4_shac_contig_133	96.774	93	1	1	148	238	295365	295273	1.42e-36	154	303720				-
motif-2-3-1	Minc_v4_shac_contig_133	94.017	117	4	3	1	115	295530	295415	1.09e-42	174	303720				-
motif-2-3-1	Minc_v4_shac_contig_133	95.918	98	1	2	143	238	295704	295608	3.94e-37	156	303720				-
motif-2-3-1	Minc_v4_shac_contig_133	94.068	118	3	4	1	115	295866	295750	3.02e-43	176	303720				-
motif-2-3-1	Minc_v4_shac_contig_133	96.774	93	1	1	148	238	296036	295944	1.42e-36	154	303720				-
motif-2-3-1	Minc_v4_shac_contig_133	94.068	118	3	4	1	115	296200	296084	3.02e-43	176	303720				-
motif-2-3-1	Minc_v4_shac_contig_133	96.774	93	1	1	148	238	296370	296278	1.42e-36	154	303720				-
motif-2-3-1	Minc_v4_shac_contig_133	94.068	118	3	4	1	115	296534	296418	3.02e-43	176	303720				-
motif-2-3-1	Minc_v4_shac_contig_133	95.876	97	1	2	144	238	296707	296612	1.42e-36	154	303720				-
motif-2-3-1	Minc_v4_shac_contig_133	93.966	116	4	3	1	114	296873	296759	3.91e-42	172	303720				-
motif-2-3-1	Minc_v4_shac_contig_133	96.774	93	1	1	148	238	297043	296951	1.42e-36	154	303720				-
motif-2-3-1	Minc_v4_shac_contig_133	94.017	117	4	3	1	115	297207	297092	1.09e-42	174	303720				-
motif-2-3-1	Minc_v4_shac_contig_133	96.774	93	1	1	148	238	297377	297285	1.42e-36	154	303720				-
motif-2-3-1	Minc_v4_shac_contig_133	94.068	118	3	4	1	115	297539	297423	3.02e-43	176	303720				-
motif-2-3-1	Minc_v4_shac_contig_133	96.774	93	1	1	148	238	297709	297617	1.42e-36	154	303720				-
motif-2-3-1	Minc_v4_shac_contig_133	94.068	118	3	4	1	115	297879	297763	3.02e-43	176	303720				-
motif-2-3-1	Minc_v4_shac_contig_133	96.774	93	1	1	148	238	298049	297957	1.42e-36	154	303720				-
motif-2-3-1	Minc_v4_shac_contig_133	93.277	119	3	5	1	115	298214	298097	1.41e-41	171	303720				-
motif-2-3-1	Minc_v4_shac_contig_133	95.876	97	1	2	144	238	298387	298292	1.42e-36	154	303720				-
motif-2-3-1	Minc_v4_shac_contig_133	94.068	118	3	4	1	115	298552	298436	3.02e-43	176	303720				-
motif-2-3-1	Minc_v4_shac_contig_133	95.918	98	1	2	143	238	298726	298630	3.94e-37	156	303720				-
motif-2-3-1	Minc_v4_shac_contig_133	94.068	118	3	4	1	115	298892	298776	3.02e-43	176	303720				-
motif-2-3-1	Minc_v4_shac_contig_133	95.876	97	1	2	144	238	299065	298970	1.42e-36	154	303720				-
motif-2-3-1	Minc_v4_shac_contig_133	94.017	117	4	3	1	115	299227	299112	1.09e-42	174	303720				-
motif-2-3-1	Minc_v4_shac_contig_133	96.774	93	1	1	148	238	299397	299305	1.42e-36	154	303720				-
motif-2-3-1	Minc_v4_shac_contig_133	94.017	117	4	3	1	115	299560	299445	1.09e-42	174	303720				-
motif-2-3-1	Minc_v4_shac_contig_133	96.774	93	1	1	148	238	299730	299638	1.42e-36	154	303720				-
motif-2-3-1	Minc_v4_shac_contig_133	94.068	118	3	4	1	115	299898	299782	3.02e-43	176	303720				-
motif-2-3-1	Minc_v4_shac_contig_133	96.774	93	1	1	148	238	300068	299976	1.42e-36	154	303720				-
motif-2-3-1	Minc_v4_shac_contig_133	94.068	118	3	4	1	115	300233	300117	3.02e-43	176	303720				-
motif-2-3-1	Minc_v4_shac_contig_133	82.946	258	23	9	1	238	300567	300311	2.31e-54	213	303720				-
motif-2-3-1	Minc_v4_shac_contig_133	96.774	93	1	1	148	238	300737	300645	1.42e-36	154	303720				-
motif-2-3-1	Minc_v4_shac_contig_133	94.872	117	3	3	1	115	300903	300788	2.34e-44	180	303720				-
motif-2-3-1	Minc_v4_shac_contig_133	96.774	93	1	1	148	238	301073	300981	1.42e-36	154	303720				-
motif-2-3-1	Minc_v4_shac_contig_133	93.277	119	3	5	1	115	301238	301121	1.41e-41	171	303720				-
motif-2-3-1	Minc_v4_shac_contig_133	96.774	93	1	1	148	238	301408	301316	1.42e-36	154	303720				-
motif-2-3-1	Minc_v4_shac_contig_133	89.103	156	12	5	1	153	301578	301425	3.89e-47	189	303720				-
motif-2-3-1	Minc_v4_shac_contig_133	87.160	257	13	9	1	238	301911	301656	1.04e-72	274	303720				-
motif-2-3-1	Minc_v4_shac_contig_133	87.891	256	12	8	1	238	302243	301989	1.73e-75	283	303720				-
motif-2-3-1	Minc_v4_shac_contig_133	84.556	259	18	10	1	238	302578	302321	1.37e-61	237	303720				-
motif-2-3-1	Minc_v4_shac_contig_133	87.891	256	12	7	1	238	302910	302656	1.73e-75	283	303720				-
motif-2-3-1	Minc_v4_shac_contig_133	86.486	259	13	10	1	238	303245	302988	6.28e-70	265	303720				-
motif-2-3-1	Minc_v4_shac_contig_133	88.235	255	12	7	1	238	303576	303323	3.72e-77	289	303720				-
motif-2-3-1	Minc_v4_shac_contig_143	94.068	118	3	4	1	115	101	217	3.02e-43	176	261873	Beg (only motif 2)	18	6962	+	Minc_v4_shac_contig_143g0520591 (492 – 827)
motif-2-3-1	Minc_v4_shac_contig_143	94.017	117	4	3	1	115	505	620	1.09e-42	174	261873				+
motif-2-3-1	Minc_v4_shac_contig_143	94.017	117	4	3	1	115	907	1022	1.09e-42	174	261873				+
motif-2-3-1	Minc_v4_shac_contig_143	94.017	117	4	3	1	115	1310	1425	1.09e-42	174	261873				+
motif-2-3-1	Minc_v4_shac_contig_143	94.017	117	4	3	1	115	1712	1827	1.09e-42	174	261873				+
motif-2-3-1	Minc_v4_shac_contig_143	94.017	117	4	3	1	115	2114	2229	1.09e-42	174	261873				+
motif-2-3-1	Minc_v4_shac_contig_143	94.017	117	4	3	1	115	2515	2630	1.09e-42	174	261873				+
motif-2-3-1	Minc_v4_shac_contig_143	94.017	117	4	3	1	115	2917	3032	1.09e-42	174	261873				+
motif-2-3-1	Minc_v4_shac_contig_143	94.017	117	4	3	1	115	3321	3436	1.09e-42	174	261873				+
motif-2-3-1	Minc_v4_shac_contig_143	94.017	117	4	3	1	115	3723	3838	1.09e-42	174	261873				+
motif-2-3-1	Minc_v4_shac_contig_143	94.017	117	4	3	1	115	4126	4241	1.09e-42	174	261873				+
motif-2-3-1	Minc_v4_shac_contig_143	94.017	117	4	3	1	115	4529	4644	1.09e-42	174	261873				+
motif-2-3-1	Minc_v4_shac_contig_143	94.017	117	4	3	1	115	4932	5047	1.09e-42	174	261873				+
motif-2-3-1	Minc_v4_shac_contig_143	93.277	119	3	5	1	115	5335	5452	1.41e-41	171	261873				+
motif-2-3-1	Minc_v4_shac_contig_143	94.017	117	4	3	1	115	5740	5855	1.09e-42	174	261873				+
motif-2-3-1	Minc_v4_shac_contig_143	94.017	117	4	3	1	115	6142	6257	1.09e-42	174	261873				+
motif-2-3-1	Minc_v4_shac_contig_143	94.017	117	4	3	1	115	6545	6660	1.09e-42	174	261873				+
motif-2-3-1	Minc_v4_shac_contig_143	94.017	117	4	3	1	115	6947	7062	1.09e-42	174	261873				+
motif-2-3-1	Minc_v4_shac_contig_15	90.234	256	6	6	1	238	140	394	1.71e-85	316	2769477	Beg	49	15188	+ -	None
motif-2-3-1	Minc_v4_shac_contig_15	90.234	256	6	6	1	238	453	707	1.71e-85	316	2769477				+
motif-2-3-1	Minc_v4_shac_contig_15	90.234	256	6	6	1	238	766	1020	1.71e-85	316	2769477				+
motif-2-3-1	Minc_v4_shac_contig_15	90.234	256	6	6	1	238	1080	1334	1.71e-85	316	2769477				+
motif-2-3-1	Minc_v4_shac_contig_15	90.234	256	6	6	1	238	1393	1647	1.71e-85	316	2769477				+
motif-2-3-1	Minc_v4_shac_contig_15	90.234	256	6	6	1	238	1707	1961	1.71e-85	316	2769477				+
motif-2-3-1	Minc_v4_shac_contig_15	90.234	256	6	6	1	238	2020	2274	1.71e-85	316	2769477				+
motif-2-3-1	Minc_v4_shac_contig_15	90.234	256	6	6	1	238	2335	2589	1.71e-85	316	2769477				+
motif-2-3-1	Minc_v4_shac_contig_15	90.234	256	6	6	1	238	2649	2903	1.71e-85	316	2769477				+
motif-2-3-1	Minc_v4_shac_contig_15	90.234	256	6	6	1	238	2962	3216	1.71e-85	316	2769477				+
motif-2-3-1	Minc_v4_shac_contig_15	90.234	256	6	6	1	238	3275	3529	1.71e-85	316	2769477				+
motif-2-3-1	Minc_v4_shac_contig_15	90.234	256	6	6	1	238	3589	3843	1.71e-85	316	2769477				+
motif-2-3-1	Minc_v4_shac_contig_15	90.234	256	6	6	1	238	3901	4155	1.71e-85	316	2769477				+
motif-2-3-1	Minc_v4_shac_contig_15	90.234	256	5	7	1	238	4213	4466	1.71e-85	316	2769477				+
motif-2-3-1	Minc_v4_shac_contig_15	90.234	256	6	6	1	238	4526	4780	1.71e-85	316	2769477				+
motif-2-3-1	Minc_v4_shac_contig_15	90.234	256	6	6	1	238	4840	5094	1.71e-85	316	2769477				+
motif-2-3-1	Minc_v4_shac_contig_15	90.234	256	6	6	1	238	5153	5407	1.71e-85	316	2769477				+
motif-2-3-1	Minc_v4_shac_contig_15	90.234	256	6	6	1	238	5466	5720	1.71e-85	316	2769477				+
motif-2-3-1	Minc_v4_shac_contig_15	90.234	256	6	6	1	238	5779	6033	1.71e-85	316	2769477				+
motif-2-3-1	Minc_v4_shac_contig_15	90.234	256	6	6	1	238	6092	6346	1.71e-85	316	2769477				+
motif-2-3-1	Minc_v4_shac_contig_15	90.234	256	6	6	1	238	6405	6659	1.71e-85	316	2769477				+
motif-2-3-1	Minc_v4_shac_contig_15	90.234	256	6	6	1	238	6717	6971	1.71e-85	316	2769477				+
motif-2-3-1	Minc_v4_shac_contig_15	90.234	256	6	6	1	238	7030	7284	1.71e-85	316	2769477				+
motif-2-3-1	Minc_v4_shac_contig_15	90.234	256	6	6	1	238	7343	7597	1.71e-85	316	2769477				+
motif-2-3-1	Minc_v4_shac_contig_15	90.234	256	6	6	1	238	7656	7910	1.71e-85	316	2769477				+
motif-2-3-1	Minc_v4_shac_contig_15	90.234	256	6	6	1	238	7970	8224	1.71e-85	316	2769477				+
motif-2-3-1	Minc_v4_shac_contig_15	90.234	256	6	6	1	238	8283	8537	1.71e-85	316	2769477				+
motif-2-3-1	Minc_v4_shac_contig_15	90.234	256	6	6	1	238	8596	8850	1.71e-85	316	2769477				+
motif-2-3-1	Minc_v4_shac_contig_15	90.234	256	6	6	1	238	8910	9164	1.71e-85	316	2769477				+
motif-2-3-1	Minc_v4_shac_contig_15	90.234	256	6	6	1	238	9223	9477	1.71e-85	316	2769477				+
motif-2-3-1	Minc_v4_shac_contig_15	90.234	256	6	6	1	238	9535	9789	1.71e-85	316	2769477				+
motif-2-3-1	Minc_v4_shac_contig_15	90.234	256	6	6	1	238	9848	10102	1.71e-85	316	2769477				+
motif-2-3-1	Minc_v4_shac_contig_15	90.234	256	6	6	1	238	10161	10415	1.71e-85	316	2769477				+
motif-2-3-1	Minc_v4_shac_contig_15	90.234	256	6	6	1	238	10474	10728	1.71e-85	316	2769477				+
motif-2-3-1	Minc_v4_shac_contig_15	90.234	256	6	6	1	238	10787	11041	1.71e-85	316	2769477				+
motif-2-3-1	Minc_v4_shac_contig_15	90.234	256	6	6	1	238	11100	11354	1.71e-85	316	2769477				+
motif-2-3-1	Minc_v4_shac_contig_15	90.234	256	6	6	1	238	11413	11667	1.71e-85	316	2769477				+
motif-2-3-1	Minc_v4_shac_contig_15	90.234	256	6	6	1	238	11726	11980	1.71e-85	316	2769477				+
motif-2-3-1	Minc_v4_shac_contig_15	90.234	256	6	6	1	238	12039	12293	1.71e-85	316	2769477				+
motif-2-3-1	Minc_v4_shac_contig_15	90.234	256	6	6	1	238	12351	12605	1.71e-85	316	2769477				+
motif-2-3-1	Minc_v4_shac_contig_15	90.234	256	6	6	1	238	12664	12918	1.71e-85	316	2769477				+
motif-2-3-1	Minc_v4_shac_contig_15	92.453	159	6	5	1	155	13168	13012	3.83e-57	222	2769477				-
motif-2-3-1	Minc_v4_shac_contig_15	90.234	256	6	6	1	238	13482	13228	1.71e-85	316	2769477				-
motif-2-3-1	Minc_v4_shac_contig_15	90.234	256	6	6	1	238	13795	13541	1.71e-85	316	2769477				-
motif-2-3-1	Minc_v4_shac_contig_15	90.234	256	6	6	1	238	14108	13854	1.71e-85	316	2769477				-
motif-2-3-1	Minc_v4_shac_contig_15	90.234	256	6	6	1	238	14421	14167	1.71e-85	316	2769477				-
motif-2-3-1	Minc_v4_shac_contig_15	90.234	256	6	6	1	238	14734	14480	1.71e-85	316	2769477				-
motif-2-3-1	Minc_v4_shac_contig_15	90.234	256	6	6	1	238	15047	14793	1.71e-85	316	2769477				-
motif-2-3-1	Minc_v4_shac_contig_15	89.238	223	5	6	34	238	15327	15106	8.12e-69	261	2769477				-
motif-2-3-1	Minc_v4_shac_contig_152	93.333	255	0	5	1	238	115	369	7.78e-99	361	224935	Beg	187	59279	+	None
motif-2-3-1	Minc_v4_shac_contig_152	93.333	255	0	5	1	238	424	678	7.78e-99	361	224935				+
motif-2-3-1	Minc_v4_shac_contig_152	93.701	254	0	6	1	238	732	985	1.67e-100	366	224935				+
motif-2-3-1	Minc_v4_shac_contig_152	93.333	255	0	5	1	238	1038	1292	7.78e-99	361	224935				+
motif-2-3-1	Minc_v4_shac_contig_152	93.333	255	0	5	1	238	1345	1599	7.78e-99	361	224935				+
motif-2-3-1	Minc_v4_shac_contig_152	93.333	255	0	5	1	238	1654	1908	7.78e-99	361	224935				+
motif-2-3-1	Minc_v4_shac_contig_152	93.333	255	0	5	1	238	1962	2216	7.78e-99	361	224935				+
motif-2-3-1	Minc_v4_shac_contig_152	93.333	255	0	5	1	238	2271	2525	7.78e-99	361	224935				+
motif-2-3-1	Minc_v4_shac_contig_152	93.333	255	0	5	1	238	2579	2833	7.78e-99	361	224935				+
motif-2-3-1	Minc_v4_shac_contig_152	93.333	255	0	5	1	238	2888	3142	7.78e-99	361	224935				+
motif-2-3-1	Minc_v4_shac_contig_152	93.333	255	0	5	1	238	3196	3450	7.78e-99	361	224935				+
motif-2-3-1	Minc_v4_shac_contig_152	93.333	255	0	5	1	238	3504	3758	7.78e-99	361	224935				+
motif-2-3-1	Minc_v4_shac_contig_152	93.333	255	0	5	1	238	3812	4066	7.78e-99	361	224935				+
motif-2-3-1	Minc_v4_shac_contig_152	93.333	255	0	5	1	238	4120	4374	7.78e-99	361	224935				+
motif-2-3-1	Minc_v4_shac_contig_152	93.333	255	0	5	1	238	4428	4682	7.78e-99	361	224935				+
motif-2-3-1	Minc_v4_shac_contig_152	93.701	254	0	6	1	238	4740	4993	1.67e-100	366	224935				+
motif-2-3-1	Minc_v4_shac_contig_152	93.333	255	0	5	1	238	5050	5304	7.78e-99	361	224935				+
motif-2-3-1	Minc_v4_shac_contig_152	93.701	254	0	6	1	238	5360	5613	1.67e-100	366	224935				+
motif-2-3-1	Minc_v4_shac_contig_152	93.333	255	0	5	1	238	5667	5921	7.78e-99	361	224935				+
motif-2-3-1	Minc_v4_shac_contig_152	93.333	255	0	5	1	238	5975	6229	7.78e-99	361	224935				+
motif-2-3-1	Minc_v4_shac_contig_152	93.333	255	0	5	1	238	6284	6538	7.78e-99	361	224935				+
motif-2-3-1	Minc_v4_shac_contig_152	93.701	254	0	6	1	238	6594	6847	1.67e-100	366	224935				+
motif-2-3-1	Minc_v4_shac_contig_152	93.333	255	0	5	1	238	6902	7156	7.78e-99	361	224935				+
motif-2-3-1	Minc_v4_shac_contig_152	93.333	255	0	5	1	238	7211	7465	7.78e-99	361	224935				+
motif-2-3-1	Minc_v4_shac_contig_152	93.701	254	0	6	1	238	7522	7775	1.67e-100	366	224935				+
motif-2-3-1	Minc_v4_shac_contig_152	93.333	255	0	5	1	238	7829	8083	7.78e-99	361	224935				+
motif-2-3-1	Minc_v4_shac_contig_152	93.333	255	0	5	1	238	8138	8392	7.78e-99	361	224935				+
motif-2-3-1	Minc_v4_shac_contig_152	93.333	255	0	5	1	238	8445	8699	7.78e-99	361	224935				+
motif-2-3-1	Minc_v4_shac_contig_152	93.333	255	0	5	1	238	8753	9007	7.78e-99	361	224935				+
motif-2-3-1	Minc_v4_shac_contig_152	93.701	254	0	6	1	238	9062	9315	1.67e-100	366	224935				+
motif-2-3-1	Minc_v4_shac_contig_152	93.333	255	0	5	1	238	9370	9624	7.78e-99	361	224935				+
motif-2-3-1	Minc_v4_shac_contig_152	93.701	254	0	6	1	238	9678	9931	1.67e-100	366	224935				+
motif-2-3-1	Minc_v4_shac_contig_152	93.333	255	0	5	1	238	9985	10239	7.78e-99	361	224935				+
motif-2-3-1	Minc_v4_shac_contig_152	93.333	255	0	5	1	238	10294	10548	7.78e-99	361	224935				+
motif-2-3-1	Minc_v4_shac_contig_152	93.333	255	0	5	1	238	10603	10857	7.78e-99	361	224935				+
motif-2-3-1	Minc_v4_shac_contig_152	93.333	255	0	5	1	238	10910	11164	7.78e-99	361	224935				+
motif-2-3-1	Minc_v4_shac_contig_152	93.333	255	0	5	1	238	11218	11472	7.78e-99	361	224935				+
motif-2-3-1	Minc_v4_shac_contig_152	93.701	254	0	6	1	238	11526	11779	1.67e-100	366	224935				+
motif-2-3-1	Minc_v4_shac_contig_152	93.333	255	0	5	1	238	11835	12089	7.78e-99	361	224935				+
motif-2-3-1	Minc_v4_shac_contig_152	93.701	254	0	6	1	238	12144	12397	1.67e-100	366	224935				+
motif-2-3-1	Minc_v4_shac_contig_152	93.333	255	0	5	1	238	12454	12708	7.78e-99	361	224935				+
motif-2-3-1	Minc_v4_shac_contig_152	93.333	255	0	5	1	238	12762	13016	7.78e-99	361	224935				+
motif-2-3-1	Minc_v4_shac_contig_152	93.701	254	0	6	1	238	13069	13322	1.67e-100	366	224935				+
motif-2-3-1	Minc_v4_shac_contig_152	93.333	255	0	5	1	238	13377	13631	7.78e-99	361	224935				+
motif-2-3-1	Minc_v4_shac_contig_152	93.333	255	0	5	1	238	13685	13939	7.78e-99	361	224935				+
motif-2-3-1	Minc_v4_shac_contig_152	93.333	255	0	5	1	238	13992	14246	7.78e-99	361	224935				+
motif-2-3-1	Minc_v4_shac_contig_152	93.333	255	0	5	1	238	14302	14556	7.78e-99	361	224935				+
motif-2-3-1	Minc_v4_shac_contig_152	93.333	255	0	5	1	238	14610	14864	7.78e-99	361	224935				+
motif-2-3-1	Minc_v4_shac_contig_152	93.333	255	0	5	1	238	14917	15171	7.78e-99	361	224935				+
motif-2-3-1	Minc_v4_shac_contig_152	93.333	255	0	5	1	238	15224	15478	7.78e-99	361	224935				+
motif-2-3-1	Minc_v4_shac_contig_152	93.333	255	0	5	1	238	15532	15786	7.78e-99	361	224935				+
motif-2-3-1	Minc_v4_shac_contig_152	93.333	255	0	5	1	238	15841	16095	7.78e-99	361	224935				+
motif-2-3-1	Minc_v4_shac_contig_152	93.701	254	0	6	1	238	16147	16400	1.67e-100	366	224935				+
motif-2-3-1	Minc_v4_shac_contig_152	93.333	255	0	5	1	238	16455	16709	7.78e-99	361	224935				+
motif-2-3-1	Minc_v4_shac_contig_152	93.701	254	0	6	1	238	16763	17016	1.67e-100	366	224935				+
motif-2-3-1	Minc_v4_shac_contig_152	93.333	255	0	5	1	238	17073	17327	7.78e-99	361	224935				+
motif-2-3-1	Minc_v4_shac_contig_152	92.969	256	0	6	1	238	17381	17636	1.01e-97	357	224935				+
motif-2-3-1	Minc_v4_shac_contig_152	93.333	255	0	5	1	238	17689	17943	7.78e-99	361	224935				+
motif-2-3-1	Minc_v4_shac_contig_152	93.333	255	0	5	1	238	17998	18252	7.78e-99	361	224935				+
motif-2-3-1	Minc_v4_shac_contig_152	93.333	255	0	5	1	238	18306	18560	7.78e-99	361	224935				+
motif-2-3-1	Minc_v4_shac_contig_152	93.333	255	0	5	1	238	18614	18868	7.78e-99	361	224935				+
motif-2-3-1	Minc_v4_shac_contig_152	93.333	255	0	5	1	238	18922	19176	7.78e-99	361	224935				+
motif-2-3-1	Minc_v4_shac_contig_152	93.701	254	0	6	1	238	19229	19482	1.67e-100	366	224935				+
motif-2-3-1	Minc_v4_shac_contig_152	93.333	255	0	5	1	238	19536	19790	7.78e-99	361	224935				+
motif-2-3-1	Minc_v4_shac_contig_152	93.333	255	0	5	1	238	19846	20100	7.78e-99	361	224935				+
motif-2-3-1	Minc_v4_shac_contig_152	93.701	254	0	6	1	238	20154	20407	1.67e-100	366	224935				+
motif-2-3-1	Minc_v4_shac_contig_152	93.333	255	0	5	1	238	20461	20715	7.78e-99	361	224935				+
motif-2-3-1	Minc_v4_shac_contig_152	93.333	255	0	5	1	238	20768	21022	7.78e-99	361	224935				+
motif-2-3-1	Minc_v4_shac_contig_152	93.333	255	0	5	1	238	21075	21329	7.78e-99	361	224935				+
motif-2-3-1	Minc_v4_shac_contig_152	93.333	255	0	5	1	238	21382	21636	7.78e-99	361	224935				+
motif-2-3-1	Minc_v4_shac_contig_152	93.333	255	0	5	1	238	21690	21944	7.78e-99	361	224935				+
motif-2-3-1	Minc_v4_shac_contig_152	93.333	255	0	5	1	238	21998	22252	7.78e-99	361	224935				+
motif-2-3-1	Minc_v4_shac_contig_152	93.333	255	0	5	1	238	22307	22561	7.78e-99	361	224935				+
motif-2-3-1	Minc_v4_shac_contig_152	93.333	255	0	5	1	238	22618	22872	7.78e-99	361	224935				+
motif-2-3-1	Minc_v4_shac_contig_152	93.333	255	0	5	1	238	22925	23179	7.78e-99	361	224935				+
motif-2-3-1	Minc_v4_shac_contig_152	93.701	254	0	6	1	238	23232	23485	1.67e-100	366	224935				+
motif-2-3-1	Minc_v4_shac_contig_152	93.333	255	0	5	1	238	23540	23794	7.78e-99	361	224935				+
motif-2-3-1	Minc_v4_shac_contig_152	93.333	255	0	5	1	238	23849	24103	7.78e-99	361	224935				+
motif-2-3-1	Minc_v4_shac_contig_152	93.333	255	0	5	1	238	24157	24411	7.78e-99	361	224935				+
motif-2-3-1	Minc_v4_shac_contig_152	93.333	255	0	5	1	238	24464	24718	7.78e-99	361	224935				+
motif-2-3-1	Minc_v4_shac_contig_152	93.333	255	0	5	1	238	24770	25024	7.78e-99	361	224935				+
motif-2-3-1	Minc_v4_shac_contig_152	93.333	255	0	5	1	238	25077	25331	7.78e-99	361	224935				+
motif-2-3-1	Minc_v4_shac_contig_152	93.333	255	0	5	1	238	25386	25640	7.78e-99	361	224935				+
motif-2-3-1	Minc_v4_shac_contig_152	93.333	255	0	5	1	238	25694	25948	7.78e-99	361	224935				+
motif-2-3-1	Minc_v4_shac_contig_152	93.701	254	0	6	1	238	26001	26254	1.67e-100	366	224935				+
motif-2-3-1	Minc_v4_shac_contig_152	93.333	255	0	5	1	238	26308	26562	7.78e-99	361	224935				+
motif-2-3-1	Minc_v4_shac_contig_152	93.333	255	0	5	1	238	26617	26871	7.78e-99	361	224935				+
motif-2-3-1	Minc_v4_shac_contig_152	93.701	254	0	6	1	238	26926	27179	1.67e-100	366	224935				+
motif-2-3-1	Minc_v4_shac_contig_152	93.333	255	0	5	1	238	27233	27487	7.78e-99	361	224935				+
motif-2-3-1	Minc_v4_shac_contig_152	93.333	255	0	5	1	238	27541	27795	7.78e-99	361	224935				+
motif-2-3-1	Minc_v4_shac_contig_152	93.701	254	0	6	1	238	27847	28100	1.67e-100	366	224935				+
motif-2-3-1	Minc_v4_shac_contig_152	93.333	255	0	5	1	238	28152	28406	7.78e-99	361	224935				+
motif-2-3-1	Minc_v4_shac_contig_152	93.333	255	0	5	1	238	28460	28714	7.78e-99	361	224935				+
motif-2-3-1	Minc_v4_shac_contig_152	93.333	255	0	5	1	238	28768	29022	7.78e-99	361	224935				+
motif-2-3-1	Minc_v4_shac_contig_152	93.333	255	0	5	1	238	29076	29330	7.78e-99	361	224935				+
motif-2-3-1	Minc_v4_shac_contig_152	93.333	255	0	5	1	238	29385	29639	7.78e-99	361	224935				+
motif-2-3-1	Minc_v4_shac_contig_152	93.333	255	0	5	1	238	29693	29947	7.78e-99	361	224935				+
motif-2-3-1	Minc_v4_shac_contig_152	93.333	255	0	5	1	238	30001	30255	7.78e-99	361	224935				+
motif-2-3-1	Minc_v4_shac_contig_152	93.333	255	0	5	1	238	30308	30562	7.78e-99	361	224935				+
motif-2-3-1	Minc_v4_shac_contig_152	93.333	255	0	5	1	238	30615	30869	7.78e-99	361	224935				+
motif-2-3-1	Minc_v4_shac_contig_152	93.333	255	0	5	1	238	30919	31173	7.78e-99	361	224935				+
motif-2-3-1	Minc_v4_shac_contig_152	93.333	255	0	5	1	238	31226	31480	7.78e-99	361	224935				+
motif-2-3-1	Minc_v4_shac_contig_152	93.701	254	0	6	1	238	31533	31786	1.67e-100	366	224935				+
motif-2-3-1	Minc_v4_shac_contig_152	93.333	255	0	5	1	238	31838	32092	7.78e-99	361	224935				+
motif-2-3-1	Minc_v4_shac_contig_152	93.333	255	0	5	1	238	32143	32397	7.78e-99	361	224935				+
motif-2-3-1	Minc_v4_shac_contig_152	93.333	255	0	5	1	238	32450	32704	7.78e-99	361	224935				+
motif-2-3-1	Minc_v4_shac_contig_152	93.333	255	0	5	1	238	32756	33010	7.78e-99	361	224935				+
motif-2-3-1	Minc_v4_shac_contig_152	93.333	255	0	5	1	238	33062	33316	7.78e-99	361	224935				+
motif-2-3-1	Minc_v4_shac_contig_152	93.333	255	0	5	1	238	33370	33624	7.78e-99	361	224935				+
motif-2-3-1	Minc_v4_shac_contig_152	92.969	256	0	6	1	238	33675	33930	1.01e-97	357	224935				+
motif-2-3-1	Minc_v4_shac_contig_152	93.333	255	0	5	1	238	33979	34233	7.78e-99	361	224935				+
motif-2-3-1	Minc_v4_shac_contig_152	93.333	255	0	5	1	238	34282	34536	7.78e-99	361	224935				+
motif-2-3-1	Minc_v4_shac_contig_152	93.333	255	0	5	1	238	34587	34841	7.78e-99	361	224935				+
motif-2-3-1	Minc_v4_shac_contig_152	93.333	255	0	5	1	238	34893	35147	7.78e-99	361	224935				+
motif-2-3-1	Minc_v4_shac_contig_152	93.333	255	0	5	1	238	35198	35452	7.78e-99	361	224935				+
motif-2-3-1	Minc_v4_shac_contig_152	93.333	255	0	5	1	238	35503	35757	7.78e-99	361	224935				+
motif-2-3-1	Minc_v4_shac_contig_152	93.333	255	0	5	1	238	35809	36063	7.78e-99	361	224935				+
motif-2-3-1	Minc_v4_shac_contig_152	93.333	255	0	5	1	238	36114	36368	7.78e-99	361	224935				+
motif-2-3-1	Minc_v4_shac_contig_152	93.333	255	0	5	1	238	36420	36674	7.78e-99	361	224935				+
motif-2-3-1	Minc_v4_shac_contig_152	93.333	255	0	5	1	238	36727	36981	7.78e-99	361	224935				+
motif-2-3-1	Minc_v4_shac_contig_152	93.333	255	0	5	1	238	37033	37287	7.78e-99	361	224935				+
motif-2-3-1	Minc_v4_shac_contig_152	93.333	255	0	5	1	238	37340	37594	7.78e-99	361	224935				+
motif-2-3-1	Minc_v4_shac_contig_152	93.333	255	0	5	1	238	37647	37901	7.78e-99	361	224935				+
motif-2-3-1	Minc_v4_shac_contig_152	93.333	255	0	5	1	238	37954	38208	7.78e-99	361	224935				+
motif-2-3-1	Minc_v4_shac_contig_152	93.333	255	0	5	1	238	38261	38515	7.78e-99	361	224935				+
motif-2-3-1	Minc_v4_shac_contig_152	93.333	255	0	5	1	238	38566	38820	7.78e-99	361	224935				+
motif-2-3-1	Minc_v4_shac_contig_152	93.333	255	0	5	1	238	38871	39125	7.78e-99	361	224935				+
motif-2-3-1	Minc_v4_shac_contig_152	93.333	255	0	5	1	238	39177	39431	7.78e-99	361	224935				+
motif-2-3-1	Minc_v4_shac_contig_152	93.333	255	0	5	1	238	39483	39737	7.78e-99	361	224935				+
motif-2-3-1	Minc_v4_shac_contig_152	93.333	255	0	7	1	238	39786	40040	7.78e-99	361	224935				+
motif-2-3-1	Minc_v4_shac_contig_152	93.333	255	0	5	1	238	40093	40347	7.78e-99	361	224935				+
motif-2-3-1	Minc_v4_shac_contig_152	93.701	254	0	6	1	238	40398	40651	1.67e-100	366	224935				+
motif-2-3-1	Minc_v4_shac_contig_152	93.333	255	0	5	1	238	40702	40956	7.78e-99	361	224935				+
motif-2-3-1	Minc_v4_shac_contig_152	93.333	255	0	5	1	238	41008	41262	7.78e-99	361	224935				+
motif-2-3-1	Minc_v4_shac_contig_152	93.333	255	0	5	1	238	41313	41567	7.78e-99	361	224935				+
motif-2-3-1	Minc_v4_shac_contig_152	93.333	255	0	5	1	238	41618	41872	7.78e-99	361	224935				+
motif-2-3-1	Minc_v4_shac_contig_152	93.333	255	0	5	1	238	41925	42179	7.78e-99	361	224935				+
motif-2-3-1	Minc_v4_shac_contig_152	93.333	255	0	5	1	238	42231	42485	7.78e-99	361	224935				+
motif-2-3-1	Minc_v4_shac_contig_152	93.701	254	0	6	1	238	42537	42790	1.67e-100	366	224935				+
motif-2-3-1	Minc_v4_shac_contig_152	93.333	255	0	5	1	238	42842	43096	7.78e-99	361	224935				+
motif-2-3-1	Minc_v4_shac_contig_152	93.333	255	0	5	1	238	43148	43402	7.78e-99	361	224935				+
motif-2-3-1	Minc_v4_shac_contig_152	93.333	255	0	5	1	238	43454	43708	7.78e-99	361	224935				+
motif-2-3-1	Minc_v4_shac_contig_152	93.333	255	0	5	1	238	43760	44014	7.78e-99	361	224935				+
motif-2-3-1	Minc_v4_shac_contig_152	93.333	255	0	5	1	238	44068	44322	7.78e-99	361	224935				+
motif-2-3-1	Minc_v4_shac_contig_152	93.701	254	0	6	1	238	44374	44627	1.67e-100	366	224935				+
motif-2-3-1	Minc_v4_shac_contig_152	93.333	255	0	5	1	238	44678	44932	7.78e-99	361	224935				+
motif-2-3-1	Minc_v4_shac_contig_152	93.333	255	0	5	1	238	44982	45236	7.78e-99	361	224935				+
motif-2-3-1	Minc_v4_shac_contig_152	93.333	255	0	5	1	238	45289	45543	7.78e-99	361	224935				+
motif-2-3-1	Minc_v4_shac_contig_152	93.333	255	0	5	1	238	45596	45850	7.78e-99	361	224935				+
motif-2-3-1	Minc_v4_shac_contig_152	93.333	255	0	5	1	238	45902	46156	7.78e-99	361	224935				+
motif-2-3-1	Minc_v4_shac_contig_152	93.333	255	0	5	1	238	46210	46464	7.78e-99	361	224935				+
motif-2-3-1	Minc_v4_shac_contig_152	93.701	254	0	6	1	238	46517	46770	1.67e-100	366	224935				+
motif-2-3-1	Minc_v4_shac_contig_152	93.333	255	0	5	1	238	46824	47078	7.78e-99	361	224935				+
motif-2-3-1	Minc_v4_shac_contig_152	93.333	255	0	5	1	238	47132	47386	7.78e-99	361	224935				+
motif-2-3-1	Minc_v4_shac_contig_152	93.333	255	0	5	1	238	47439	47693	7.78e-99	361	224935				+
motif-2-3-1	Minc_v4_shac_contig_152	93.333	255	0	5	1	238	47746	48000	7.78e-99	361	224935				+
motif-2-3-1	Minc_v4_shac_contig_152	93.701	254	0	6	1	238	48054	48307	1.67e-100	366	224935				+
motif-2-3-1	Minc_v4_shac_contig_152	93.333	255	0	5	1	238	48360	48614	7.78e-99	361	224935				+
motif-2-3-1	Minc_v4_shac_contig_152	93.333	255	0	5	1	238	48668	48922	7.78e-99	361	224935				+
motif-2-3-1	Minc_v4_shac_contig_152	93.333	255	0	5	1	238	48976	49230	7.78e-99	361	224935				+
motif-2-3-1	Minc_v4_shac_contig_152	93.701	254	0	6	1	238	49283	49536	1.67e-100	366	224935				+
motif-2-3-1	Minc_v4_shac_contig_152	93.333	255	0	5	1	238	49588	49842	7.78e-99	361	224935				+
motif-2-3-1	Minc_v4_shac_contig_152	93.333	255	0	5	1	238	49895	50149	7.78e-99	361	224935				+
motif-2-3-1	Minc_v4_shac_contig_152	93.333	255	0	5	1	238	50202	50456	7.78e-99	361	224935				+
motif-2-3-1	Minc_v4_shac_contig_152	93.333	255	0	5	1	238	50508	50762	7.78e-99	361	224935				+
motif-2-3-1	Minc_v4_shac_contig_152	93.333	255	0	5	1	238	50814	51068	7.78e-99	361	224935				+
motif-2-3-1	Minc_v4_shac_contig_152	91.016	256	5	5	1	238	51120	51375	2.19e-89	329	224935				+
motif-2-3-1	Minc_v4_shac_contig_152	93.333	255	0	5	1	238	51427	51681	7.78e-99	361	224935				+
motif-2-3-1	Minc_v4_shac_contig_152	93.333	255	0	5	1	238	51731	51985	7.78e-99	361	224935				+
motif-2-3-1	Minc_v4_shac_contig_152	90.234	256	6	6	1	238	52035	52289	1.71e-85	316	224935				+
motif-2-3-1	Minc_v4_shac_contig_152	93.333	255	0	5	1	238	52340	52594	7.78e-99	361	224935				+
motif-2-3-1	Minc_v4_shac_contig_152	93.333	255	0	5	1	238	52645	52899	7.78e-99	361	224935				+
motif-2-3-1	Minc_v4_shac_contig_152	90.234	256	6	6	1	238	52951	53205	1.71e-85	316	224935				+
motif-2-3-1	Minc_v4_shac_contig_152	93.333	255	0	5	1	238	53257	53511	7.78e-99	361	224935				+
motif-2-3-1	Minc_v4_shac_contig_152	93.333	255	0	5	1	238	53562	53816	7.78e-99	361	224935				+
motif-2-3-1	Minc_v4_shac_contig_152	90.458	262	1	5	1	238	53871	54132	1.02e-87	324	224935				+
motif-2-3-1	Minc_v4_shac_contig_152	93.333	255	0	5	1	238	54808	55062	7.78e-99	361	224935				+
motif-2-3-1	Minc_v4_shac_contig_152	90.234	256	6	6	1	238	55112	55366	1.71e-85	316	224935				+
motif-2-3-1	Minc_v4_shac_contig_152	93.333	255	0	5	1	238	55414	55668	7.78e-99	361	224935				+
motif-2-3-1	Minc_v4_shac_contig_152	89.844	256	7	6	1	238	55722	55976	7.95e-84	311	224935				+
motif-2-3-1	Minc_v4_shac_contig_152	91.506	259	1	5	1	238	56031	56289	1.31e-91	337	224935				+
motif-2-3-1	Minc_v4_shac_contig_152	93.333	255	0	5	1	238	56961	57215	7.78e-99	361	224935				+
motif-2-3-1	Minc_v4_shac_contig_152	93.333	255	0	5	1	238	57264	57518	7.78e-99	361	224935				+
motif-2-3-1	Minc_v4_shac_contig_152	93.333	255	0	5	1	238	57567	57821	7.78e-99	361	224935				+
motif-2-3-1	Minc_v4_shac_contig_152	89.773	264	1	5	1	238	57875	58138	6.14e-85	315	224935				+
motif-2-3-1	Minc_v4_shac_contig_152	93.333	255	0	5	1	238	58823	59077	7.78e-99	361	224935				+
motif-2-3-1	Minc_v4_shac_contig_152	91.506	259	1	5	1	238	59135	59393	1.31e-91	337	224935				+
motif-2-3-1	Minc_v4_shac_contig_155	90.234	256	6	6	1	238	393	139	1.71e-85	316	214804	Beg	17	5121	-	None
motif-2-3-1	Minc_v4_shac_contig_155	90.588	255	6	7	1	238	705	452	3.67e-87	322	214804				-
motif-2-3-1	Minc_v4_shac_contig_155	90.234	256	6	6	1	238	1018	764	1.71e-85	316	214804				-
motif-2-3-1	Minc_v4_shac_contig_155	90.234	256	6	6	1	238	1332	1078	1.71e-85	316	214804				-
motif-2-3-1	Minc_v4_shac_contig_155	90.234	256	6	6	1	238	1645	1391	1.71e-85	316	214804				-
motif-2-3-1	Minc_v4_shac_contig_155	90.234	256	6	6	1	238	1958	1704	1.71e-85	316	214804				-
motif-2-3-1	Minc_v4_shac_contig_155	88.506	261	6	7	1	238	2276	2017	8.00e-79	294	214804				-
motif-2-3-1	Minc_v4_shac_contig_155	90.234	256	6	6	1	238	2590	2336	1.71e-85	316	214804				-
motif-2-3-1	Minc_v4_shac_contig_155	91.892	259	0	5	1	238	2907	2649	2.82e-93	342	214804				-
motif-2-3-1	Minc_v4_shac_contig_155	90.234	256	6	6	1	238	3217	2963	1.71e-85	316	214804				-
motif-2-3-1	Minc_v4_shac_contig_155	90.234	256	6	6	1	238	3530	3276	1.71e-85	316	214804				-
motif-2-3-1	Minc_v4_shac_contig_155	90.234	256	6	6	1	238	3843	3589	1.71e-85	316	214804				-
motif-2-3-1	Minc_v4_shac_contig_155	90.234	256	6	6	1	238	4156	3902	1.71e-85	316	214804				-
motif-2-3-1	Minc_v4_shac_contig_155	90.234	256	6	6	1	238	4469	4215	1.71e-85	316	214804				-
motif-2-3-1	Minc_v4_shac_contig_155	90.234	256	6	6	1	238	4783	4529	1.71e-85	316	214804				-
motif-2-3-1	Minc_v4_shac_contig_155	87.170	265	7	7	1	238	5107	4843	2.90e-73	276	214804				-
motif-2-3-1	Minc_v4_shac_contig_155	97.872	94	0	1	147	238	5259	5166	8.47e-39	161	214804				-
motif-2-3-1	Minc_v4_shac_contig_157	90.576	191	3	3	63	238	1	191	3.80e-62	239	208275	Beg	35	15475	+	None
motif-2-3-1	Minc_v4_shac_contig_157	92.941	255	1	5	1	238	245	499	3.62e-97	355	208275				+
motif-2-3-1	Minc_v4_shac_contig_157	93.307	254	1	6	1	238	555	808	7.78e-99	361	208275				+
motif-2-3-1	Minc_v4_shac_contig_157	93.307	254	1	6	1	238	863	1116	7.78e-99	361	208275				+
motif-2-3-1	Minc_v4_shac_contig_157	92.941	255	1	5	1	238	1169	1423	3.62e-97	355	208275				+
motif-2-3-1	Minc_v4_shac_contig_157	92.941	255	1	5	1	238	1477	1731	3.62e-97	355	208275				+
motif-2-3-1	Minc_v4_shac_contig_157	92.941	255	1	5	1	238	1786	2040	3.62e-97	355	208275				+
motif-2-3-1	Minc_v4_shac_contig_157	92.941	255	1	5	1	238	2093	2347	3.62e-97	355	208275				+
motif-2-3-1	Minc_v4_shac_contig_157	92.941	255	1	5	1	238	2402	2656	3.62e-97	355	208275				+
motif-2-3-1	Minc_v4_shac_contig_157	92.941	255	1	5	1	238	2710	2964	3.62e-97	355	208275				+
motif-2-3-1	Minc_v4_shac_contig_157	92.941	255	1	5	1	238	3018	3272	3.62e-97	355	208275				+
motif-2-3-1	Minc_v4_shac_contig_157	92.941	255	1	5	1	238	3327	3581	3.62e-97	355	208275				+
motif-2-3-1	Minc_v4_shac_contig_157	92.941	255	1	5	1	238	3637	3891	3.62e-97	355	208275				+
motif-2-3-1	Minc_v4_shac_contig_157	93.307	254	1	4	1	238	3945	4198	7.78e-99	361	208275				+
motif-2-3-1	Minc_v4_shac_contig_157	92.941	255	1	5	1	238	4252	4506	3.62e-97	355	208275				+
motif-2-3-1	Minc_v4_shac_contig_157	92.941	255	1	5	1	238	4560	4814	3.62e-97	355	208275				+
motif-2-3-1	Minc_v4_shac_contig_157	92.941	255	1	5	1	238	4868	5122	3.62e-97	355	208275				+
motif-2-3-1	Minc_v4_shac_contig_157	92.941	255	1	5	1	238	5176	5430	3.62e-97	355	208275				+
motif-2-3-1	Minc_v4_shac_contig_157	93.307	254	1	4	1	238	5486	5739	7.78e-99	361	208275				+
motif-2-3-1	Minc_v4_shac_contig_157	93.307	254	1	4	1	238	5795	6048	7.78e-99	361	208275				+
motif-2-3-1	Minc_v4_shac_contig_157	92.941	255	1	5	1	238	6104	6358	3.62e-97	355	208275				+
motif-2-3-1	Minc_v4_shac_contig_157	93.307	254	1	4	1	238	6416	6669	7.78e-99	361	208275				+
motif-2-3-1	Minc_v4_shac_contig_157	92.941	255	1	5	1	238	6725	6979	3.62e-97	355	208275				+
motif-2-3-1	Minc_v4_shac_contig_157	93.307	254	1	4	1	238	7036	7289	7.78e-99	361	208275				+
motif-2-3-1	Minc_v4_shac_contig_157	93.307	254	1	4	1	238	7348	7601	7.78e-99	361	208275				+
motif-2-3-1	Minc_v4_shac_contig_157	92.578	256	1	5	1	238	7660	7915	4.68e-96	351	208275				+
motif-2-3-1	Minc_v4_shac_contig_157	92.941	255	1	5	1	238	7974	8228	3.62e-97	355	208275				+
motif-2-3-1	Minc_v4_shac_contig_157	92.941	255	1	5	1	238	8288	8542	3.62e-97	355	208275				+
motif-2-3-1	Minc_v4_shac_contig_157	92.941	255	1	5	1	238	8605	8859	3.62e-97	355	208275				+
motif-2-3-1	Minc_v4_shac_contig_157	89.394	264	2	6	1	238	8924	9187	2.86e-83	309	208275				+
motif-2-3-1	Minc_v4_shac_contig_157	96.774	155	2	3	1	153	10081	10234	3.78e-67	255	208275				+
motif-2-3-1	Minc_v4_shac_contig_157	96.809	94	1	1	147	238	10255	10348	3.94e-37	156	208275				+
motif-2-3-1	Minc_v4_shac_contig_157	87.452	263	6	7	1	238	11224	11484	8.06e-74	278	208275				+
motif-2-3-1	Minc_v4_shac_contig_157	94.872	117	2	4	1	115	12377	12491	2.34e-44	180	208275				+
motif-2-3-1	Minc_v4_shac_contig_157	83.529	255	23	10	1	238	15223	15475	1.38e-56	220	208275				+
motif-2-3-1	Minc_v4_shac_contig_159	90.157	254	6	6	1	236	182363	182111	2.21e-84	313	201548	End	62	19339	-	None
motif-2-3-1	Minc_v4_shac_contig_159	89.844	256	7	6	1	238	182677	182423	7.95e-84	311	201548				-
motif-2-3-1	Minc_v4_shac_contig_159	90.234	256	6	6	1	238	182990	182736	1.71e-85	316	201548				-
motif-2-3-1	Minc_v4_shac_contig_159	89.844	256	7	6	1	238	183304	183050	7.95e-84	311	201548				-
motif-2-3-1	Minc_v4_shac_contig_159	90.234	256	6	6	1	238	183617	183363	1.71e-85	316	201548				-
motif-2-3-1	Minc_v4_shac_contig_159	90.234	256	6	6	1	238	183930	183676	1.71e-85	316	201548				-
motif-2-3-1	Minc_v4_shac_contig_159	89.844	256	7	6	1	238	184243	183989	7.95e-84	311	201548				-
motif-2-3-1	Minc_v4_shac_contig_159	90.234	256	6	6	1	238	184556	184302	1.71e-85	316	201548				-
motif-2-3-1	Minc_v4_shac_contig_159	90.234	256	6	6	1	238	184869	184615	1.71e-85	316	201548				-
motif-2-3-1	Minc_v4_shac_contig_159	90.234	256	6	6	1	238	185181	184927	1.71e-85	316	201548				-
motif-2-3-1	Minc_v4_shac_contig_159	89.844	256	7	6	1	238	185495	185241	7.95e-84	311	201548				-
motif-2-3-1	Minc_v4_shac_contig_159	89.883	257	6	7	1	238	185809	185554	2.21e-84	313	201548				-
motif-2-3-1	Minc_v4_shac_contig_159	89.844	256	6	7	1	238	186122	185869	7.95e-84	311	201548				-
motif-2-3-1	Minc_v4_shac_contig_159	89.844	256	7	6	1	238	186434	186180	7.95e-84	311	201548				-
motif-2-3-1	Minc_v4_shac_contig_159	89.844	256	7	6	1	238	186747	186493	7.95e-84	311	201548				-
motif-2-3-1	Minc_v4_shac_contig_159	89.844	256	7	6	1	238	187059	186805	7.95e-84	311	201548				-
motif-2-3-1	Minc_v4_shac_contig_159	89.844	256	7	6	1	238	187372	187118	7.95e-84	311	201548				-
motif-2-3-1	Minc_v4_shac_contig_159	89.844	256	7	6	1	238	187685	187431	7.95e-84	311	201548				-
motif-2-3-1	Minc_v4_shac_contig_159	89.844	256	7	6	1	238	187997	187743	7.95e-84	311	201548				-
motif-2-3-1	Minc_v4_shac_contig_159	89.844	256	7	6	1	238	188310	188056	7.95e-84	311	201548				-
motif-2-3-1	Minc_v4_shac_contig_159	89.844	256	7	6	1	238	188623	188369	7.95e-84	311	201548				-
motif-2-3-1	Minc_v4_shac_contig_159	89.844	256	7	6	1	238	188936	188682	7.95e-84	311	201548				-
motif-2-3-1	Minc_v4_shac_contig_159	89.883	257	6	7	1	238	189250	188995	2.21e-84	313	201548				-
motif-2-3-1	Minc_v4_shac_contig_159	89.844	256	7	6	1	238	189563	189309	7.95e-84	311	201548				-
motif-2-3-1	Minc_v4_shac_contig_159	89.844	256	7	6	1	238	189876	189622	7.95e-84	311	201548				-
motif-2-3-1	Minc_v4_shac_contig_159	89.844	256	7	6	1	238	190188	189934	7.95e-84	311	201548				-
motif-2-3-1	Minc_v4_shac_contig_159	89.844	256	7	6	1	238	190501	190247	7.95e-84	311	201548				-
motif-2-3-1	Minc_v4_shac_contig_159	90.234	256	6	6	1	238	190814	190560	1.71e-85	316	201548				-
motif-2-3-1	Minc_v4_shac_contig_159	90.234	256	6	6	1	238	191126	190872	1.71e-85	316	201548				-
motif-2-3-1	Minc_v4_shac_contig_159	90.234	256	6	6	1	238	191438	191184	1.71e-85	316	201548				-
motif-2-3-1	Minc_v4_shac_contig_159	90.234	256	6	6	1	238	191750	191496	1.71e-85	316	201548				-
motif-2-3-1	Minc_v4_shac_contig_159	90.234	256	6	6	1	238	192063	191809	1.71e-85	316	201548				-
motif-2-3-1	Minc_v4_shac_contig_159	90.234	256	6	6	1	238	192376	192122	1.71e-85	316	201548				-
motif-2-3-1	Minc_v4_shac_contig_159	90.234	256	6	6	1	238	192689	192435	1.71e-85	316	201548				-
motif-2-3-1	Minc_v4_shac_contig_159	90.234	256	6	6	1	238	193001	192747	1.71e-85	316	201548				-
motif-2-3-1	Minc_v4_shac_contig_159	90.234	256	6	6	1	238	193314	193060	1.71e-85	316	201548				-
motif-2-3-1	Minc_v4_shac_contig_159	90.234	256	6	6	1	238	193626	193372	1.71e-85	316	201548				-
motif-2-3-1	Minc_v4_shac_contig_159	90.234	256	6	6	1	238	193938	193684	1.71e-85	316	201548				-
motif-2-3-1	Minc_v4_shac_contig_159	90.234	256	6	6	1	238	194252	193998	1.71e-85	316	201548				-
motif-2-3-1	Minc_v4_shac_contig_159	90.234	256	6	6	1	238	194565	194311	1.71e-85	316	201548				-
motif-2-3-1	Minc_v4_shac_contig_159	90.234	256	6	6	1	238	194878	194624	1.71e-85	316	201548				-
motif-2-3-1	Minc_v4_shac_contig_159	90.234	256	6	6	1	238	195191	194937	1.71e-85	316	201548				-
motif-2-3-1	Minc_v4_shac_contig_159	90.234	256	6	6	1	238	195504	195250	1.71e-85	316	201548				-
motif-2-3-1	Minc_v4_shac_contig_159	90.234	256	6	6	1	238	195817	195563	1.71e-85	316	201548				-
motif-2-3-1	Minc_v4_shac_contig_159	90.234	256	6	6	1	238	196130	195876	1.71e-85	316	201548				-
motif-2-3-1	Minc_v4_shac_contig_159	90.234	256	6	6	1	238	196443	196189	1.71e-85	316	201548				-
motif-2-3-1	Minc_v4_shac_contig_159	90.234	256	6	6	1	238	196755	196501	1.71e-85	316	201548				-
motif-2-3-1	Minc_v4_shac_contig_159	90.234	256	6	6	1	238	197068	196814	1.71e-85	316	201548				-
motif-2-3-1	Minc_v4_shac_contig_159	90.234	256	6	6	1	238	197381	197127	1.71e-85	316	201548				-
motif-2-3-1	Minc_v4_shac_contig_159	90.234	256	6	6	1	238	197693	197439	1.71e-85	316	201548				-
motif-2-3-1	Minc_v4_shac_contig_159	90.234	256	6	6	1	238	198006	197752	1.71e-85	316	201548				-
motif-2-3-1	Minc_v4_shac_contig_159	90.234	256	6	6	1	238	198319	198065	1.71e-85	316	201548				-
motif-2-3-1	Minc_v4_shac_contig_159	90.234	256	6	6	1	238	198632	198378	1.71e-85	316	201548				-
motif-2-3-1	Minc_v4_shac_contig_159	90.234	256	6	6	1	238	198945	198691	1.71e-85	316	201548				-
motif-2-3-1	Minc_v4_shac_contig_159	90.234	256	6	6	1	238	199258	199004	1.71e-85	316	201548				-
motif-2-3-1	Minc_v4_shac_contig_159	90.234	256	6	6	1	238	199571	199317	1.71e-85	316	201548				-
motif-2-3-1	Minc_v4_shac_contig_159	90.234	256	6	6	1	238	199885	199631	1.71e-85	316	201548				-
motif-2-3-1	Minc_v4_shac_contig_159	90.234	256	6	6	1	238	200197	199943	1.71e-85	316	201548				-
motif-2-3-1	Minc_v4_shac_contig_159	90.234	256	6	6	1	238	200510	200256	1.71e-85	316	201548				-
motif-2-3-1	Minc_v4_shac_contig_159	90.234	256	6	6	1	238	200823	200569	1.71e-85	316	201548				-
motif-2-3-1	Minc_v4_shac_contig_159	90.234	256	6	6	1	238	201136	200882	1.71e-85	316	201548				-
motif-2-3-1	Minc_v4_shac_contig_159	90.234	256	6	6	1	238	201449	201195	1.71e-85	316	201548				-
motif-2-3-1	Minc_v4_shac_contig_16	91.188	261	0	5	1	238	2729643	2729383	1.70e-90	333	2737092	End	15	7074	-	None
motif-2-3-1	Minc_v4_shac_contig_16	90.114	263	1	4	1	238	2729957	2729695	4.75e-86	318	2737092				-
motif-2-3-1	Minc_v4_shac_contig_16	90.840	262	0	5	1	238	2730271	2730010	2.19e-89	329	2737092				-
motif-2-3-1	Minc_v4_shac_contig_16	90.494	263	0	5	1	238	2730584	2730322	1.02e-87	324	2737092				-
motif-2-3-1	Minc_v4_shac_contig_16	91.188	261	0	5	1	238	2731498	2731238	1.70e-90	333	2737092				-
motif-2-3-1	Minc_v4_shac_contig_16	90.840	262	0	5	1	238	2732417	2732156	2.19e-89	329	2737092				-
motif-2-3-1	Minc_v4_shac_contig_16	90.494	263	0	6	1	238	2732731	2732469	1.02e-87	324	2737092				-
motif-2-3-1	Minc_v4_shac_contig_16	91.188	261	0	5	1	238	2733641	2733381	1.70e-90	333	2737092				-
motif-2-3-1	Minc_v4_shac_contig_16	91.892	259	0	4	1	238	2733952	2733694	2.82e-93	342	2737092				-
motif-2-3-1	Minc_v4_shac_contig_16	90.458	262	1	4	1	238	2734265	2734004	1.02e-87	324	2737092				-
motif-2-3-1	Minc_v4_shac_contig_16	91.188	261	0	5	1	238	2735195	2734935	1.70e-90	333	2737092				-
motif-2-3-1	Minc_v4_shac_contig_16	90.494	263	0	5	1	238	2735510	2735248	1.02e-87	324	2737092				-
motif-2-3-1	Minc_v4_shac_contig_16	90.840	262	0	5	1	238	2735825	2735564	2.19e-89	329	2737092				-
motif-2-3-1	Minc_v4_shac_contig_16	90.152	264	0	4	1	238	2736141	2735878	1.32e-86	320	2737092				-
motif-2-3-1	Minc_v4_shac_contig_16	90.494	263	0	5	1	238	2736456	2736194	1.02e-87	324	2737092				-
motif-2-3-1	Minc_v4_shac_contig_162	89.453	256	8	6	1	238	133	387	3.70e-82	305	197072	Beg	31	12731	+	Minc_v4_shac_contig_162g0530791 (11929 – 13337)
motif-2-3-1	Minc_v4_shac_contig_162	89.453	256	8	6	1	238	446	700	3.70e-82	305	197072				+
motif-2-3-1	Minc_v4_shac_contig_162	89.453	256	8	6	1	238	760	1014	3.70e-82	305	197072				+
motif-2-3-1	Minc_v4_shac_contig_162	89.804	255	8	7	1	238	1073	1326	7.95e-84	311	197072				+
motif-2-3-1	Minc_v4_shac_contig_162	89.453	256	8	6	1	238	1386	1640	3.70e-82	305	197072				+
motif-2-3-1	Minc_v4_shac_contig_162	89.453	256	8	6	1	238	1700	1954	3.70e-82	305	197072				+
motif-2-3-1	Minc_v4_shac_contig_162	89.453	256	8	6	1	238	2014	2268	3.70e-82	305	197072				+
motif-2-3-1	Minc_v4_shac_contig_162	89.453	256	8	6	1	238	2328	2582	3.70e-82	305	197072				+
motif-2-3-1	Minc_v4_shac_contig_162	89.453	256	8	6	1	238	2641	2895	3.70e-82	305	197072				+
motif-2-3-1	Minc_v4_shac_contig_162	89.453	256	8	6	1	238	2955	3209	3.70e-82	305	197072				+
motif-2-3-1	Minc_v4_shac_contig_162	89.105	257	8	7	1	238	3268	3523	4.78e-81	302	197072				+
motif-2-3-1	Minc_v4_shac_contig_162	89.453	256	8	6	1	238	3582	3836	3.70e-82	305	197072				+
motif-2-3-1	Minc_v4_shac_contig_162	89.453	256	8	6	1	238	3896	4150	3.70e-82	305	197072				+
motif-2-3-1	Minc_v4_shac_contig_162	89.453	256	8	6	1	238	4210	4464	3.70e-82	305	197072				+
motif-2-3-1	Minc_v4_shac_contig_162	89.453	256	8	6	1	238	4524	4778	3.70e-82	305	197072				+
motif-2-3-1	Minc_v4_shac_contig_162	89.453	256	8	6	1	238	4838	5092	3.70e-82	305	197072				+
motif-2-3-1	Minc_v4_shac_contig_162	89.453	256	8	6	1	238	5151	5405	3.70e-82	305	197072				+
motif-2-3-1	Minc_v4_shac_contig_162	89.453	256	8	6	1	238	5464	5718	3.70e-82	305	197072				+
motif-2-3-1	Minc_v4_shac_contig_162	89.453	256	8	6	1	238	5777	6031	3.70e-82	305	197072				+
motif-2-3-1	Minc_v4_shac_contig_162	89.453	256	8	6	1	238	6090	6344	3.70e-82	305	197072				+
motif-2-3-1	Minc_v4_shac_contig_162	89.453	256	8	6	1	238	6403	6657	3.70e-82	305	197072				+
motif-2-3-1	Minc_v4_shac_contig_162	89.453	256	8	6	1	238	6717	6971	3.70e-82	305	197072				+
motif-2-3-1	Minc_v4_shac_contig_162	89.453	256	8	6	1	238	7031	7285	3.70e-82	305	197072				+
motif-2-3-1	Minc_v4_shac_contig_162	89.394	264	1	6	1	238	7347	7609	1.03e-82	307	197072				+
motif-2-3-1	Minc_v4_shac_contig_162	97.872	94	0	1	147	238	8376	8469	8.47e-39	161	197072				+
motif-2-3-1	Minc_v4_shac_contig_162	89.057	265	1	6	1	238	9250	9513	1.33e-81	303	197072				+
motif-2-3-1	Minc_v4_shac_contig_162	89.453	256	8	6	1	238	10295	10549	3.70e-82	305	197072				+
motif-2-3-1	Minc_v4_shac_contig_162	89.057	265	1	6	1	238	10611	10874	1.33e-81	303	197072				+
motif-2-3-1	Minc_v4_shac_contig_162	90.769	260	1	6	1	238	11655	11913	2.84e-88	326	197072				+
motif-2-3-1	Minc_v4_shac_contig_162	97.403	154	2	2	1	153	12692	12844	8.12e-69	261	197072				+
motif-2-3-1	Minc_v4_shac_contig_162	97.872	94	0	1	147	238	12863	12956	8.47e-39	161	197072				+
motif-2-3-1	Minc_v4_shac_contig_164	92.126	254	3	5	1	238	156294	156042	2.82e-93	342	171886	End	42	15757	-	None
motif-2-3-1	Minc_v4_shac_contig_164	87.640	267	3	9	1	238	158712	158447	1.73e-75	283	171886				-
motif-2-3-1	Minc_v4_shac_contig_164	93.307	254	1	4	1	238	159034	158781	7.78e-99	361	171886				-
motif-2-3-1	Minc_v4_shac_contig_164	88.679	265	3	7	1	238	160082	159818	6.19e-80	298	171886				-
motif-2-3-1	Minc_v4_shac_contig_164	90.840	262	0	5	1	238	160408	160147	2.19e-89	329	171886				-
motif-2-3-1	Minc_v4_shac_contig_164	97.872	94	0	1	147	238	160565	160472	8.47e-39	161	171886				-
motif-2-3-1	Minc_v4_shac_contig_164	98.701	154	1	1	1	153	160743	160590	3.75e-72	272	171886				-
motif-2-3-1	Minc_v4_shac_contig_164	93.701	254	0	4	1	238	161061	160808	1.67e-100	366	171886				-
motif-2-3-1	Minc_v4_shac_contig_164	93.701	254	0	4	1	238	161376	161123	1.67e-100	366	171886				-
motif-2-3-1	Minc_v4_shac_contig_164	90.769	260	2	5	1	238	161697	161438	7.89e-89	327	171886				-
motif-2-3-1	Minc_v4_shac_contig_164	93.333	255	0	5	1	238	162026	161772	7.78e-99	361	171886				-
motif-2-3-1	Minc_v4_shac_contig_164	89.057	265	2	5	1	238	162350	162086	1.33e-81	303	171886				-
motif-2-3-1	Minc_v4_shac_contig_164	93.701	254	0	4	1	238	162661	162408	1.67e-100	366	171886				-
motif-2-3-1	Minc_v4_shac_contig_164	91.506	259	0	6	1	238	162980	162723	1.31e-91	337	171886				-
motif-2-3-1	Minc_v4_shac_contig_164	93.701	254	0	4	1	238	163295	163042	1.67e-100	366	171886				-
motif-2-3-1	Minc_v4_shac_contig_164	93.701	254	0	4	1	238	163612	163359	1.67e-100	366	171886				-
motif-2-3-1	Minc_v4_shac_contig_164	91.538	260	0	5	1	238	163931	163672	3.65e-92	339	171886				-
motif-2-3-1	Minc_v4_shac_contig_164	93.701	254	0	4	1	238	164251	163998	1.67e-100	366	171886				-
motif-2-3-1	Minc_v4_shac_contig_164	92.578	256	0	6	1	238	164562	164308	1.68e-95	350	171886				-
motif-2-3-1	Minc_v4_shac_contig_164	93.333	255	0	5	1	238	164872	164618	7.78e-99	361	171886				-
motif-2-3-1	Minc_v4_shac_contig_164	93.701	254	0	4	1	238	165184	164931	1.67e-100	366	171886				-
motif-2-3-1	Minc_v4_shac_contig_164	93.701	254	0	4	1	238	165502	165249	1.67e-100	366	171886				-
motif-2-3-1	Minc_v4_shac_contig_164	93.333	255	0	5	1	238	165813	165559	7.78e-99	361	171886				-
motif-2-3-1	Minc_v4_shac_contig_164	93.701	254	0	4	1	238	166122	165869	1.67e-100	366	171886				-
motif-2-3-1	Minc_v4_shac_contig_164	93.701	254	0	4	1	238	166434	166181	1.67e-100	366	171886				-
motif-2-3-1	Minc_v4_shac_contig_164	90.840	262	0	5	1	238	166756	166495	2.19e-89	329	171886				-
motif-2-3-1	Minc_v4_shac_contig_164	87.823	271	0	3	1	238	167104	166834	1.34e-76	287	171886				-
motif-2-3-1	Minc_v4_shac_contig_164	93.701	254	0	4	1	238	167420	167167	1.67e-100	366	171886				-
motif-2-3-1	Minc_v4_shac_contig_164	93.333	255	0	4	1	238	167729	167475	7.78e-99	361	171886				-
motif-2-3-1	Minc_v4_shac_contig_164	93.333	255	0	5	1	238	168039	167785	7.78e-99	361	171886				-
motif-2-3-1	Minc_v4_shac_contig_164	92.969	256	0	5	1	238	168349	168094	1.01e-97	357	171886				-
motif-2-3-1	Minc_v4_shac_contig_164	93.701	254	0	4	1	238	168672	168419	1.67e-100	366	171886				-
motif-2-3-1	Minc_v4_shac_contig_164	94.071	253	0	5	1	238	168981	168729	1.29e-101	370	171886				-
motif-2-3-1	Minc_v4_shac_contig_164	90.840	262	0	5	1	238	169297	169036	2.19e-89	329	171886				-
motif-2-3-1	Minc_v4_shac_contig_164	94.071	253	0	5	1	238	169609	169357	1.29e-101	370	171886				-
motif-2-3-1	Minc_v4_shac_contig_164	93.701	254	0	4	1	238	169923	169670	1.67e-100	366	171886				-
motif-2-3-1	Minc_v4_shac_contig_164	93.701	254	0	6	1	238	170236	169983	1.67e-100	366	171886				-
motif-2-3-1	Minc_v4_shac_contig_164	93.701	254	0	4	1	238	170543	170290	1.67e-100	366	171886				-
motif-2-3-1	Minc_v4_shac_contig_164	93.333	255	0	5	1	238	170852	170598	7.78e-99	361	171886				-
motif-2-3-1	Minc_v4_shac_contig_164	92.520	254	0	5	1	238	171159	170909	2.18e-94	346	171886				-
motif-2-3-1	Minc_v4_shac_contig_164	93.307	254	1	4	1	238	171473	171220	7.78e-99	361	171886				-
motif-2-3-1	Minc_v4_shac_contig_164	92.218	257	0	7	1	238	171798	171543	2.18e-94	346	171886				-
motif-2-3-1	Minc_v4_shac_contig_197	95.918	98	1	2	143	238	85260	85164	3.94e-37	156	92255	End (split)	20	6956	-	None
motif-2-3-1	Minc_v4_shac_contig_197	94.068	118	3	4	1	115	85424	85308	3.02e-43	176	92255				-
motif-2-3-1	Minc_v4_shac_contig_197	95.918	98	1	2	143	238	86276	86180	3.94e-37	156	92255				-
motif-2-3-1	Minc_v4_shac_contig_197	94.068	118	3	4	1	115	86437	86321	3.02e-43	176	92255				-
motif-2-3-1	Minc_v4_shac_contig_197	96.000	100	1	2	141	238	87295	87197	3.05e-38	159	92255				-
motif-2-3-1	Minc_v4_shac_contig_197	94.068	118	3	4	1	115	87459	87343	3.02e-43	176	92255				-
motif-2-3-1	Minc_v4_shac_contig_197	95.876	97	1	2	144	238	88311	88216	1.42e-36	154	92255				-
motif-2-3-1	Minc_v4_shac_contig_197	94.017	117	4	3	1	115	88472	88357	1.09e-42	174	92255				-
motif-2-3-1	Minc_v4_shac_contig_197	96.774	93	1	1	148	238	88709	88617	1.42e-36	154	92255				-
motif-2-3-1	Minc_v4_shac_contig_197	94.068	118	3	4	1	115	88874	88758	3.02e-43	176	92255				-
motif-2-3-1	Minc_v4_shac_contig_197	95.918	98	1	2	143	238	89727	89631	3.94e-37	156	92255				-
motif-2-3-1	Minc_v4_shac_contig_197	94.017	117	3	4	1	115	89887	89773	1.09e-42	174	92255				-
motif-2-3-1	Minc_v4_shac_contig_197	95.876	97	1	2	144	238	90128	90033	1.42e-36	154	92255				-
motif-2-3-1	Minc_v4_shac_contig_197	94.068	118	3	4	1	115	90291	90175	3.02e-43	176	92255				-
motif-2-3-1	Minc_v4_shac_contig_197	95.918	98	1	2	143	238	90532	90436	3.94e-37	156	92255				-
motif-2-3-1	Minc_v4_shac_contig_197	94.068	118	3	4	1	115	90695	90579	3.02e-43	176	92255				-
motif-2-3-1	Minc_v4_shac_contig_197	95.876	97	1	2	144	238	91553	91458	1.42e-36	154	92255				-
motif-2-3-1	Minc_v4_shac_contig_197	94.068	118	3	4	1	115	91716	91600	3.02e-43	176	92255				-
motif-2-3-1	Minc_v4_shac_contig_197	95.918	98	1	2	143	238	91957	91861	3.94e-37	156	92255				-
motif-2-3-1	Minc_v4_shac_contig_197	94.068	118	3	4	1	115	92119	92003	3.02e-43	176	92255				-
motif-2-3-1	Minc_v4_shac_contig_199	95.918	98	1	2	143	238	312	216	3.94e-37	156	91394	Beg (split)	52	14702	- +	None
motif-2-3-1	Minc_v4_shac_contig_199	95.000	100	2	2	141	238	708	610	1.42e-36	154	91394				-
motif-2-3-1	Minc_v4_shac_contig_199	94.017	117	4	3	1	115	876	761	1.09e-42	174	91394				-
motif-2-3-1	Minc_v4_shac_contig_199	94.949	99	2	2	142	238	1118	1021	5.10e-36	152	91394				-
motif-2-3-1	Minc_v4_shac_contig_199	94.017	117	4	3	1	115	1285	1170	1.09e-42	174	91394				-
motif-2-3-1	Minc_v4_shac_contig_199	95.050	101	3	1	140	238	1530	1430	1.10e-37	158	91394				-
motif-2-3-1	Minc_v4_shac_contig_199	94.017	117	4	3	1	115	1696	1581	1.09e-42	174	91394				-
motif-2-3-1	Minc_v4_shac_contig_199	95.000	100	2	2	141	238	1939	1841	1.42e-36	154	91394				-
motif-2-3-1	Minc_v4_shac_contig_199	94.017	117	3	4	1	115	2109	1995	1.09e-42	174	91394				-
motif-2-3-1	Minc_v4_shac_contig_199	94.017	117	4	3	1	115	2510	2395	1.09e-42	174	91394				-
motif-2-3-1	Minc_v4_shac_contig_199	94.017	117	3	4	1	115	2914	2800	1.09e-42	174	91394				-
motif-2-3-1	Minc_v4_shac_contig_199	94.017	117	4	3	1	115	3316	3201	1.09e-42	174	91394				-
motif-2-3-1	Minc_v4_shac_contig_199	94.949	99	2	2	142	238	3559	3462	5.10e-36	152	91394				-
motif-2-3-1	Minc_v4_shac_contig_199	94.017	117	4	3	1	115	3723	3608	1.09e-42	174	91394				-
motif-2-3-1	Minc_v4_shac_contig_199	94.949	99	2	2	142	238	3965	3868	5.10e-36	152	91394				-
motif-2-3-1	Minc_v4_shac_contig_199	94.017	117	4	3	1	115	4124	4009	1.09e-42	174	91394				-
motif-2-3-1	Minc_v4_shac_contig_199	94.949	99	2	2	142	238	4367	4270	5.10e-36	152	91394				-
motif-2-3-1	Minc_v4_shac_contig_199	94.017	117	4	3	1	115	4530	4415	1.09e-42	174	91394				-
motif-2-3-1	Minc_v4_shac_contig_199	94.017	117	4	3	1	115	4929	4814	1.09e-42	174	91394				-
motif-2-3-1	Minc_v4_shac_contig_199	94.017	117	4	3	1	115	5332	5217	1.09e-42	174	91394				-
motif-2-3-1	Minc_v4_shac_contig_199	94.017	117	4	3	1	115	5736	5621	1.09e-42	174	91394				-
motif-2-3-1	Minc_v4_shac_contig_199	94.017	117	4	3	1	115	6141	6026	1.09e-42	174	91394				-
motif-2-3-1	Minc_v4_shac_contig_199	94.017	117	4	3	1	115	6546	6431	1.09e-42	174	91394				-
motif-2-3-1	Minc_v4_shac_contig_199	94.949	99	2	2	142	238	6788	6691	5.10e-36	152	91394				-
motif-2-3-1	Minc_v4_shac_contig_199	94.017	117	4	3	1	115	6950	6835	1.09e-42	174	91394				-
motif-2-3-1	Minc_v4_shac_contig_199	94.949	99	2	2	142	238	7191	7094	5.10e-36	152	91394				-
motif-2-3-1	Minc_v4_shac_contig_199	94.017	117	4	3	1	115	7357	7242	1.09e-42	174	91394				-
motif-2-3-1	Minc_v4_shac_contig_199	94.949	99	2	2	142	238	7599	7502	5.10e-36	152	91394				-
motif-2-3-1	Minc_v4_shac_contig_199	94.017	117	4	3	1	115	7761	7646	1.09e-42	174	91394				-
motif-2-3-1	Minc_v4_shac_contig_199	94.949	99	2	2	142	238	8003	7906	5.10e-36	152	91394				-
motif-2-3-1	Minc_v4_shac_contig_199	94.017	117	4	3	1	115	8165	8050	1.09e-42	174	91394				-
motif-2-3-1	Minc_v4_shac_contig_199	94.017	117	4	3	1	115	8568	8453	1.09e-42	174	91394				-
motif-2-3-1	Minc_v4_shac_contig_199	94.949	99	2	2	142	238	8810	8713	5.10e-36	152	91394				-
motif-2-3-1	Minc_v4_shac_contig_199	94.017	117	4	3	1	115	8973	8858	1.09e-42	174	91394				-
motif-2-3-1	Minc_v4_shac_contig_199	94.949	99	2	2	142	238	9216	9119	5.10e-36	152	91394				-
motif-2-3-1	Minc_v4_shac_contig_199	94.017	117	4	3	1	115	9379	9264	1.09e-42	174	91394				-
motif-2-3-1	Minc_v4_shac_contig_199	94.017	117	4	3	1	115	9781	9666	1.09e-42	174	91394				-
motif-2-3-1	Minc_v4_shac_contig_199	92.095	253	4	5	1	238	10317	10568	2.82e-93	342	91394				+
motif-2-3-1	Minc_v4_shac_contig_199	89.015	264	2	6	1	238	10625	10887	4.78e-81	302	91394				+
motif-2-3-1	Minc_v4_shac_contig_199	92.941	255	1	5	1	238	10945	11199	3.62e-97	355	91394				+
motif-2-3-1	Minc_v4_shac_contig_199	93.307	254	1	4	1	238	11257	11510	7.78e-99	361	91394				+
motif-2-3-1	Minc_v4_shac_contig_199	92.913	254	2	4	1	238	11568	11821	3.62e-97	355	91394				+
motif-2-3-1	Minc_v4_shac_contig_199	92.941	255	1	5	1	238	11878	12132	3.62e-97	355	91394				+
motif-2-3-1	Minc_v4_shac_contig_199	92.549	255	1	6	1	238	12190	12443	1.68e-95	350	91394				+
motif-2-3-1	Minc_v4_shac_contig_199	92.490	253	3	4	1	238	12500	12751	6.06e-95	348	91394				+
motif-2-3-1	Minc_v4_shac_contig_199	92.549	255	2	5	1	238	12807	13061	1.68e-95	350	91394				+
motif-2-3-1	Minc_v4_shac_contig_199	92.941	255	1	5	1	238	13117	13371	3.62e-97	355	91394				+
motif-2-3-1	Minc_v4_shac_contig_199	92.913	254	1	5	1	238	13427	13679	1.30e-96	353	91394				+
motif-2-3-1	Minc_v4_shac_contig_199	92.549	255	1	6	1	238	13735	13988	1.68e-95	350	91394				+
motif-2-3-1	Minc_v4_shac_contig_199	92.157	255	2	6	1	238	14044	14297	7.84e-94	344	91394				+
motif-2-3-1	Minc_v4_shac_contig_199	92.520	254	2	5	1	238	14355	14607	6.06e-95	348	91394				+
motif-2-3-1	Minc_v4_shac_contig_199	92.549	255	1	6	1	238	14664	14917	1.68e-95	350	91394				+
motif-2-3-1	Minc_v4_shac_contig_2	91.120	259	1	5	1	238	3770275	3770018	6.10e-90	331	3785323	End	49	15258	-	None
motif-2-3-1	Minc_v4_shac_contig_2	89.734	263	1	6	1	238	3770591	3770330	2.21e-84	313	3785323				-
motif-2-3-1	Minc_v4_shac_contig_2	90.769	260	1	6	1	238	3770903	3770645	2.84e-88	326	3785323				-
motif-2-3-1	Minc_v4_shac_contig_2	90.076	262	1	6	1	238	3771214	3770954	1.71e-85	316	3785323				-
motif-2-3-1	Minc_v4_shac_contig_2	90.769	260	1	6	1	238	3771526	3771268	2.84e-88	326	3785323				-
motif-2-3-1	Minc_v4_shac_contig_2	90.421	261	1	6	1	238	3771839	3771580	3.67e-87	322	3785323				-
motif-2-3-1	Minc_v4_shac_contig_2	90.769	260	1	5	1	238	3772152	3771894	2.84e-88	326	3785323				-
motif-2-3-1	Minc_v4_shac_contig_2	91.120	259	1	5	1	238	3772463	3772206	6.10e-90	331	3785323				-
motif-2-3-1	Minc_v4_shac_contig_2	90.769	260	1	5	1	238	3772776	3772518	2.84e-88	326	3785323				-
motif-2-3-1	Minc_v4_shac_contig_2	90.421	261	1	6	1	238	3773088	3772829	3.67e-87	322	3785323				-
motif-2-3-1	Minc_v4_shac_contig_2	90.076	262	1	6	1	238	3773404	3773144	1.71e-85	316	3785323				-
motif-2-3-1	Minc_v4_shac_contig_2	91.120	259	1	5	1	238	3773716	3773459	6.10e-90	331	3785323				-
motif-2-3-1	Minc_v4_shac_contig_2	90.421	261	1	6	1	238	3774030	3773771	3.67e-87	322	3785323				-
motif-2-3-1	Minc_v4_shac_contig_2	90.769	260	1	6	1	238	3774341	3774083	2.84e-88	326	3785323				-
motif-2-3-1	Minc_v4_shac_contig_2	91.473	258	1	5	1	238	3774652	3774396	4.72e-91	335	3785323				-
motif-2-3-1	Minc_v4_shac_contig_2	91.473	258	1	5	1	238	3774960	3774704	4.72e-91	335	3785323				-
motif-2-3-1	Minc_v4_shac_contig_2	90.769	260	1	5	1	238	3775271	3775013	2.84e-88	326	3785323				-
motif-2-3-1	Minc_v4_shac_contig_2	90.076	262	1	6	1	238	3775583	3775323	1.71e-85	316	3785323				-
motif-2-3-1	Minc_v4_shac_contig_2	90.769	260	1	5	1	238	3775894	3775636	2.84e-88	326	3785323				-
motif-2-3-1	Minc_v4_shac_contig_2	89.734	263	1	6	1	238	3776208	3775947	2.21e-84	313	3785323				-
motif-2-3-1	Minc_v4_shac_contig_2	92.188	256	1	5	1	238	3776516	3776262	7.84e-94	344	3785323				-
motif-2-3-1	Minc_v4_shac_contig_2	91.120	259	1	5	1	238	3776825	3776568	6.10e-90	331	3785323				-
motif-2-3-1	Minc_v4_shac_contig_2	90.421	261	1	6	1	238	3777138	3776879	3.67e-87	322	3785323				-
motif-2-3-1	Minc_v4_shac_contig_2	90.076	262	1	6	1	238	3777453	3777193	1.71e-85	316	3785323				-
motif-2-3-1	Minc_v4_shac_contig_2	90.769	260	1	5	1	238	3777766	3777508	2.84e-88	326	3785323				-
motif-2-3-1	Minc_v4_shac_contig_2	90.421	261	1	5	1	238	3778079	3777820	3.67e-87	322	3785323				-
motif-2-3-1	Minc_v4_shac_contig_2	90.421	261	1	5	1	238	3778393	3778134	3.67e-87	322	3785323				-
motif-2-3-1	Minc_v4_shac_contig_2	90.769	260	1	6	1	238	3778706	3778448	2.84e-88	326	3785323				-
motif-2-3-1	Minc_v4_shac_contig_2	90.076	262	1	6	1	238	3779020	3778760	1.71e-85	316	3785323				-
motif-2-3-1	Minc_v4_shac_contig_2	90.421	261	1	6	1	238	3779333	3779074	3.67e-87	322	3785323				-
motif-2-3-1	Minc_v4_shac_contig_2	90.769	260	1	6	1	238	3779644	3779386	2.84e-88	326	3785323				-
motif-2-3-1	Minc_v4_shac_contig_2	91.473	258	1	5	1	238	3779954	3779698	4.72e-91	335	3785323				-
motif-2-3-1	Minc_v4_shac_contig_2	90.421	261	1	5	1	238	3780266	3780007	3.67e-87	322	3785323				-
motif-2-3-1	Minc_v4_shac_contig_2	91.829	257	1	5	1	238	3780575	3780320	1.01e-92	340	3785323				-
motif-2-3-1	Minc_v4_shac_contig_2	90.769	260	1	5	1	238	3780887	3780629	2.84e-88	326	3785323				-
motif-2-3-1	Minc_v4_shac_contig_2	90.076	262	1	6	1	238	3781201	3780941	1.71e-85	316	3785323				-
motif-2-3-1	Minc_v4_shac_contig_2	90.076	262	1	6	1	238	3781513	3781253	1.71e-85	316	3785323				-
motif-2-3-1	Minc_v4_shac_contig_2	90.421	261	1	6	1	238	3781826	3781567	3.67e-87	322	3785323				-
motif-2-3-1	Minc_v4_shac_contig_2	90.769	260	1	5	1	238	3782139	3781881	2.84e-88	326	3785323				-
motif-2-3-1	Minc_v4_shac_contig_2	90.769	260	1	6	1	238	3782450	3782192	2.84e-88	326	3785323				-
motif-2-3-1	Minc_v4_shac_contig_2	90.421	261	1	6	1	238	3782764	3782505	3.67e-87	322	3785323				-
motif-2-3-1	Minc_v4_shac_contig_2	89.734	263	1	7	1	238	3783079	3782818	2.21e-84	313	3785323				-
motif-2-3-1	Minc_v4_shac_contig_2	90.076	262	1	6	1	238	3783391	3783131	1.71e-85	316	3785323				-
motif-2-3-1	Minc_v4_shac_contig_2	90.076	262	1	6	1	238	3783705	3783445	1.71e-85	316	3785323				-
motif-2-3-1	Minc_v4_shac_contig_2	90.421	261	1	6	1	238	3784018	3783759	3.67e-87	322	3785323				-
motif-2-3-1	Minc_v4_shac_contig_2	90.076	262	1	6	1	238	3784333	3784073	1.71e-85	316	3785323				-
motif-2-3-1	Minc_v4_shac_contig_2	90.076	262	1	6	1	238	3784646	3784386	1.71e-85	316	3785323				-
motif-2-3-1	Minc_v4_shac_contig_2	90.076	262	1	6	1	238	3784960	3784700	1.71e-85	316	3785323				-
motif-2-3-1	Minc_v4_shac_contig_2	90.076	262	1	6	1	238	3785275	3785015	1.71e-85	316	3785323				-
motif-2-3-1	Minc_v4_shac_contig_20	91.797	256	2	5	1	238	2421608	2421354	3.65e-92	339	2433216	End	36	11558	-	None
motif-2-3-1	Minc_v4_shac_contig_20	91.440	257	1	8	1	238	2421944	2421690	1.70e-90	333	2433216				-
motif-2-3-1	Minc_v4_shac_contig_20	92.157	255	1	7	1	238	2422274	2422022	2.82e-93	342	2433216				-
motif-2-3-1	Minc_v4_shac_contig_20	92.157	255	1	7	1	238	2422604	2422352	2.82e-93	342	2433216				-
motif-2-3-1	Minc_v4_shac_contig_20	92.157	255	1	7	1	238	2422934	2422682	2.82e-93	342	2433216				-
motif-2-3-1	Minc_v4_shac_contig_20	92.157	255	1	7	1	238	2423264	2423012	2.82e-93	342	2433216				-
motif-2-3-1	Minc_v4_shac_contig_20	91.797	256	1	8	1	238	2423595	2423342	3.65e-92	339	2433216				-
motif-2-3-1	Minc_v4_shac_contig_20	92.157	255	1	7	1	238	2423927	2423675	2.82e-93	342	2433216				-
motif-2-3-1	Minc_v4_shac_contig_20	92.157	255	1	7	1	238	2424257	2424005	2.82e-93	342	2433216				-
motif-2-3-1	Minc_v4_shac_contig_20	92.157	255	1	7	1	238	2424584	2424332	2.82e-93	342	2433216				-
motif-2-3-1	Minc_v4_shac_contig_20	92.157	255	1	7	1	238	2424914	2424662	2.82e-93	342	2433216				-
motif-2-3-1	Minc_v4_shac_contig_20	92.157	255	1	7	1	238	2425243	2424991	2.82e-93	342	2433216				-
motif-2-3-1	Minc_v4_shac_contig_20	92.157	255	1	7	1	238	2425573	2425321	2.82e-93	342	2433216				-
motif-2-3-1	Minc_v4_shac_contig_20	92.157	255	1	7	1	238	2425903	2425651	2.82e-93	342	2433216				-
motif-2-3-1	Minc_v4_shac_contig_20	92.157	255	1	7	1	238	2426233	2425981	2.82e-93	342	2433216				-
motif-2-3-1	Minc_v4_shac_contig_20	92.157	255	1	7	1	238	2426563	2426311	2.82e-93	342	2433216				-
motif-2-3-1	Minc_v4_shac_contig_20	92.157	255	1	7	1	238	2426893	2426641	2.82e-93	342	2433216				-
motif-2-3-1	Minc_v4_shac_contig_20	92.157	255	1	7	1	238	2427223	2426971	2.82e-93	342	2433216				-
motif-2-3-1	Minc_v4_shac_contig_20	92.157	255	1	7	1	238	2427553	2427301	2.82e-93	342	2433216				-
motif-2-3-1	Minc_v4_shac_contig_20	92.157	255	1	7	1	238	2427883	2427631	2.82e-93	342	2433216				-
motif-2-3-1	Minc_v4_shac_contig_20	92.157	255	1	7	1	238	2428213	2427961	2.82e-93	342	2433216				-
motif-2-3-1	Minc_v4_shac_contig_20	92.157	255	1	7	1	238	2428543	2428291	2.82e-93	342	2433216				-
motif-2-3-1	Minc_v4_shac_contig_20	92.157	255	1	7	1	238	2428873	2428621	2.82e-93	342	2433216				-
motif-2-3-1	Minc_v4_shac_contig_20	92.157	255	1	7	1	238	2429203	2428951	2.82e-93	342	2433216				-
motif-2-3-1	Minc_v4_shac_contig_20	92.157	255	1	7	1	238	2429533	2429281	2.82e-93	342	2433216				-
motif-2-3-1	Minc_v4_shac_contig_20	92.157	255	1	7	1	238	2429863	2429611	2.82e-93	342	2433216				-
motif-2-3-1	Minc_v4_shac_contig_20	92.157	255	1	7	1	238	2430193	2429941	2.82e-93	342	2433216				-
motif-2-3-1	Minc_v4_shac_contig_20	92.157	255	1	7	1	238	2430523	2430271	2.82e-93	342	2433216				-
motif-2-3-1	Minc_v4_shac_contig_20	92.157	255	1	7	1	238	2430853	2430601	2.82e-93	342	2433216				-
motif-2-3-1	Minc_v4_shac_contig_20	92.157	255	1	7	1	238	2431183	2430931	2.82e-93	342	2433216				-
motif-2-3-1	Minc_v4_shac_contig_20	92.157	255	1	7	1	238	2431513	2431261	2.82e-93	342	2433216				-
motif-2-3-1	Minc_v4_shac_contig_20	92.157	255	1	7	1	238	2431843	2431591	2.82e-93	342	2433216				-
motif-2-3-1	Minc_v4_shac_contig_20	92.157	255	1	7	1	238	2432173	2431921	2.82e-93	342	2433216				-
motif-2-3-1	Minc_v4_shac_contig_20	92.157	255	1	7	1	238	2432503	2432251	2.82e-93	342	2433216				-
motif-2-3-1	Minc_v4_shac_contig_20	92.157	255	1	7	1	238	2432833	2432581	2.82e-93	342	2433216				-
motif-2-3-1	Minc_v4_shac_contig_20	92.157	255	1	7	1	238	2433163	2432911	2.82e-93	342	2433216				-
motif-2-3-1	Minc_v4_shac_contig_209	96.970	132	2	2	23	153	68104	67974	1.38e-56	220	75092	End	25	6875	-	None
motif-2-3-1	Minc_v4_shac_contig_209	85.145	276	2	8	1	238	68439	68165	2.27e-64	246	75092				-
motif-2-3-1	Minc_v4_shac_contig_209	86.397	272	2	6	1	238	68766	68496	6.28e-70	265	75092				-
motif-2-3-1	Minc_v4_shac_contig_209	89.057	265	1	4	1	238	69096	68833	1.33e-81	303	75092				-
motif-2-3-1	Minc_v4_shac_contig_209	97.872	94	0	1	147	238	69252	69159	8.47e-39	161	75092				-
motif-2-3-1	Minc_v4_shac_contig_209	97.403	154	2	2	1	153	69425	69273	8.12e-69	261	75092				-
motif-2-3-1	Minc_v4_shac_contig_209	89.015	264	2	5	1	238	69754	69492	4.78e-81	302	75092				-
motif-2-3-1	Minc_v4_shac_contig_209	89.354	263	2	5	1	238	70085	69824	1.03e-82	307	75092				-
motif-2-3-1	Minc_v4_shac_contig_209	89.394	264	1	6	1	238	70419	70157	1.03e-82	307	75092				-
motif-2-3-1	Minc_v4_shac_contig_209	89.394	264	1	6	1	238	70733	70471	1.03e-82	307	75092				-
motif-2-3-1	Minc_v4_shac_contig_209	88.679	265	2	4	1	238	71053	70790	6.19e-80	298	75092				-
motif-2-3-1	Minc_v4_shac_contig_209	90.038	261	2	5	1	238	71368	71109	1.71e-85	316	75092				-
motif-2-3-1	Minc_v4_shac_contig_209	89.057	265	1	6	1	238	71696	71433	1.33e-81	303	75092				-
motif-2-3-1	Minc_v4_shac_contig_209	97.872	94	0	1	147	238	71845	71752	8.47e-39	161	75092				-
motif-2-3-1	Minc_v4_shac_contig_209	97.403	154	2	2	1	153	72016	71864	8.12e-69	261	75092				-
motif-2-3-1	Minc_v4_shac_contig_209	88.679	265	2	6	1	238	72345	72082	6.19e-80	298	75092				-
motif-2-3-1	Minc_v4_shac_contig_209	90.076	262	1	6	1	238	72691	72431	1.71e-85	316	75092				-
motif-2-3-1	Minc_v4_shac_contig_209	89.734	263	1	6	1	238	73016	72755	2.21e-84	313	75092				-
motif-2-3-1	Minc_v4_shac_contig_209	89.057	265	1	6	1	238	73351	73088	1.33e-81	303	75092				-
motif-2-3-1	Minc_v4_shac_contig_209	89.354	263	2	5	1	238	73676	73415	1.03e-82	307	75092				-
motif-2-3-1	Minc_v4_shac_contig_209	89.015	264	2	5	1	238	73999	73737	4.78e-81	302	75092				-
motif-2-3-1	Minc_v4_shac_contig_209	89.394	264	1	6	1	238	74324	74062	1.03e-82	307	75092				-
motif-2-3-1	Minc_v4_shac_contig_209	97.872	94	0	1	147	238	74474	74381	8.47e-39	161	75092				-
motif-2-3-1	Minc_v4_shac_contig_209	97.403	154	2	2	1	153	74646	74494	8.12e-69	261	75092				-
motif-2-3-1	Minc_v4_shac_contig_209	89.057	265	1	6	1	238	74978	74715	1.33e-81	303	75092				-
motif-2-3-1	Minc_v4_shac_contig_215	95.876	97	1	2	144	238	60826	60731	1.42e-36	154	71529	End	36	10764	-	None
motif-2-3-1	Minc_v4_shac_contig_215	95.726	117	3	2	1	115	60988	60872	1.40e-46	187	71529				-
motif-2-3-1	Minc_v4_shac_contig_215	93.307	254	1	4	1	238	61302	61049	7.78e-99	361	71529				-
motif-2-3-1	Minc_v4_shac_contig_215	92.578	256	1	5	1	238	61615	61360	4.68e-96	351	71529				-
motif-2-3-1	Minc_v4_shac_contig_215	92.941	255	1	5	1	238	61927	61673	3.62e-97	355	71529				-
motif-2-3-1	Minc_v4_shac_contig_215	92.941	255	1	5	1	238	62242	61988	3.62e-97	355	71529				-
motif-2-3-1	Minc_v4_shac_contig_215	93.307	254	1	4	1	238	62559	62306	7.78e-99	361	71529				-
motif-2-3-1	Minc_v4_shac_contig_215	92.941	255	1	5	1	238	62873	62619	3.62e-97	355	71529				-
motif-2-3-1	Minc_v4_shac_contig_215	92.941	255	1	5	1	238	63187	62933	3.62e-97	355	71529				-
motif-2-3-1	Minc_v4_shac_contig_215	92.941	255	1	5	1	238	63501	63247	3.62e-97	355	71529				-
motif-2-3-1	Minc_v4_shac_contig_215	93.307	254	1	4	1	238	63812	63559	7.78e-99	361	71529				-
motif-2-3-1	Minc_v4_shac_contig_215	92.941	255	1	5	1	238	64127	63873	3.62e-97	355	71529				-
motif-2-3-1	Minc_v4_shac_contig_215	92.941	255	1	5	1	238	64443	64189	3.62e-97	355	71529				-
motif-2-3-1	Minc_v4_shac_contig_215	92.941	255	1	5	1	238	64757	64503	3.62e-97	355	71529				-
motif-2-3-1	Minc_v4_shac_contig_215	92.578	256	1	5	1	238	65072	64817	4.68e-96	351	71529				-
motif-2-3-1	Minc_v4_shac_contig_215	92.941	255	1	5	1	238	65384	65130	3.62e-97	355	71529				-
motif-2-3-1	Minc_v4_shac_contig_215	92.941	255	1	5	1	238	65698	65444	3.62e-97	355	71529				-
motif-2-3-1	Minc_v4_shac_contig_215	92.941	255	1	5	1	238	66013	65759	3.62e-97	355	71529				-
motif-2-3-1	Minc_v4_shac_contig_215	93.307	254	1	4	1	238	66325	66072	7.78e-99	361	71529				-
motif-2-3-1	Minc_v4_shac_contig_215	92.941	255	1	5	1	238	66639	66385	3.62e-97	355	71529				-
motif-2-3-1	Minc_v4_shac_contig_215	93.307	254	1	4	1	238	66953	66700	7.78e-99	361	71529				-
motif-2-3-1	Minc_v4_shac_contig_215	92.941	255	1	5	1	238	67269	67015	3.62e-97	355	71529				-
motif-2-3-1	Minc_v4_shac_contig_215	92.941	255	1	5	1	238	67582	67328	3.62e-97	355	71529				-
motif-2-3-1	Minc_v4_shac_contig_215	93.307	254	1	4	1	238	67897	67644	7.78e-99	361	71529				-
motif-2-3-1	Minc_v4_shac_contig_215	92.941	255	1	5	1	238	68212	67958	3.62e-97	355	71529				-
motif-2-3-1	Minc_v4_shac_contig_215	93.307	254	1	4	1	238	68527	68274	7.78e-99	361	71529				-
motif-2-3-1	Minc_v4_shac_contig_215	93.307	254	1	4	1	238	68839	68586	7.78e-99	361	71529				-
motif-2-3-1	Minc_v4_shac_contig_215	93.307	254	1	4	1	238	69149	68896	7.78e-99	361	71529				-
motif-2-3-1	Minc_v4_shac_contig_215	93.307	254	1	4	1	238	69463	69210	7.78e-99	361	71529				-
motif-2-3-1	Minc_v4_shac_contig_215	93.307	254	1	4	1	238	69775	69522	7.78e-99	361	71529				-
motif-2-3-1	Minc_v4_shac_contig_215	92.578	256	1	5	1	238	70087	69832	4.68e-96	351	71529				-
motif-2-3-1	Minc_v4_shac_contig_215	93.307	254	1	4	1	238	70400	70147	7.78e-99	361	71529				-
motif-2-3-1	Minc_v4_shac_contig_215	93.307	254	1	4	1	238	70714	70461	7.78e-99	361	71529				-
motif-2-3-1	Minc_v4_shac_contig_215	93.307	254	1	4	1	238	71027	70774	7.78e-99	361	71529				-
motif-2-3-1	Minc_v4_shac_contig_215	93.307	254	1	4	1	238	71340	71087	7.78e-99	361	71529				-
motif-2-3-1	Minc_v4_shac_contig_215	96.809	94	1	1	147	238	71494	71401	3.94e-37	156	71529				-
motif-2-3-1	Minc_v4_shac_contig_224	87.773	229	8	7	1	210	60635	60408	1.76e-65	250	66910	End	21	6259	-	None
motif-2-3-1	Minc_v4_shac_contig_224	89.453	256	8	6	1	238	60949	60695	3.70e-82	305	66910				-
motif-2-3-1	Minc_v4_shac_contig_224	89.453	256	8	6	1	238	61262	61008	3.70e-82	305	66910				-
motif-2-3-1	Minc_v4_shac_contig_224	89.453	256	8	6	1	238	61575	61321	3.70e-82	305	66910				-
motif-2-3-1	Minc_v4_shac_contig_224	89.453	256	7	7	1	238	61887	61634	3.70e-82	305	66910				-
motif-2-3-1	Minc_v4_shac_contig_224	89.453	256	8	6	1	238	62201	61947	3.70e-82	305	66910				-
motif-2-3-1	Minc_v4_shac_contig_224	89.453	256	7	7	1	238	62513	62260	3.70e-82	305	66910				-
motif-2-3-1	Minc_v4_shac_contig_224	89.453	256	8	6	1	238	62826	62572	3.70e-82	305	66910				-
motif-2-3-1	Minc_v4_shac_contig_224	89.453	256	8	6	1	238	63139	62885	3.70e-82	305	66910				-
motif-2-3-1	Minc_v4_shac_contig_224	89.453	256	8	6	1	238	63452	63198	3.70e-82	305	66910				-
motif-2-3-1	Minc_v4_shac_contig_224	89.453	256	8	6	1	238	63764	63510	3.70e-82	305	66910				-
motif-2-3-1	Minc_v4_shac_contig_224	89.453	256	7	7	1	238	64076	63823	3.70e-82	305	66910				-
motif-2-3-1	Minc_v4_shac_contig_224	89.453	256	8	6	1	238	64390	64136	3.70e-82	305	66910				-
motif-2-3-1	Minc_v4_shac_contig_224	89.453	256	8	6	1	238	64703	64449	3.70e-82	305	66910				-
motif-2-3-1	Minc_v4_shac_contig_224	89.453	256	8	6	1	238	65016	64762	3.70e-82	305	66910				-
motif-2-3-1	Minc_v4_shac_contig_224	89.453	256	8	6	1	238	65329	65075	3.70e-82	305	66910				-
motif-2-3-1	Minc_v4_shac_contig_224	89.453	256	8	6	1	238	65642	65388	3.70e-82	305	66910				-
motif-2-3-1	Minc_v4_shac_contig_224	89.453	256	8	6	1	238	65954	65700	3.70e-82	305	66910				-
motif-2-3-1	Minc_v4_shac_contig_224	89.453	256	8	6	1	238	66268	66014	3.70e-82	305	66910				-
motif-2-3-1	Minc_v4_shac_contig_224	89.453	256	8	6	1	238	66581	66327	3.70e-82	305	66910				-
motif-2-3-1	Minc_v4_shac_contig_224	89.453	256	7	7	1	238	66893	66640	3.70e-82	305	66910				-
motif-2-3-1	Minc_v4_shac_contig_239	94.017	117	3	4	1	115	51	165	1.09e-42	174	55539	Beg (split)	64	12002	+	None
motif-2-3-1	Minc_v4_shac_contig_239	96.774	93	1	1	148	238	218	310	1.42e-36	154	55539				+
motif-2-3-1	Minc_v4_shac_contig_239	94.017	117	4	3	1	115	361	476	1.09e-42	174	55539				+
motif-2-3-1	Minc_v4_shac_contig_239	95.918	98	1	2	143	238	524	620	3.94e-37	156	55539				+
motif-2-3-1	Minc_v4_shac_contig_239	89.734	263	1	7	1	238	672	933	2.21e-84	313	55539				+
motif-2-3-1	Minc_v4_shac_contig_239	94.017	117	4	3	1	115	986	1101	1.09e-42	174	55539				+
motif-2-3-1	Minc_v4_shac_contig_239	95.960	99	1	2	142	238	1148	1245	1.10e-37	158	55539				+
motif-2-3-1	Minc_v4_shac_contig_239	89.057	265	1	8	1	238	1297	1560	1.33e-81	303	55539				+
motif-2-3-1	Minc_v4_shac_contig_239	94.068	118	3	4	1	115	1613	1729	3.02e-43	176	55539				+
motif-2-3-1	Minc_v4_shac_contig_239	95.876	97	1	2	144	238	1778	1873	1.42e-36	154	55539				+
motif-2-3-1	Minc_v4_shac_contig_239	94.017	117	4	3	1	115	1925	2040	1.09e-42	174	55539				+
motif-2-3-1	Minc_v4_shac_contig_239	95.960	99	1	2	142	238	2092	2189	1.10e-37	158	55539				+
motif-2-3-1	Minc_v4_shac_contig_239	94.068	118	3	4	1	115	2242	2358	3.02e-43	176	55539				+
motif-2-3-1	Minc_v4_shac_contig_239	95.960	99	1	2	142	238	2402	2499	1.10e-37	158	55539				+
motif-2-3-1	Minc_v4_shac_contig_239	94.068	118	3	4	1	115	2551	2667	3.02e-43	176	55539				+
motif-2-3-1	Minc_v4_shac_contig_239	96.040	101	2	1	140	238	2716	2816	2.35e-39	163	55539				+
motif-2-3-1	Minc_v4_shac_contig_239	94.068	118	3	4	1	115	2868	2984	3.02e-43	176	55539				+
motif-2-3-1	Minc_v4_shac_contig_239	95.918	98	1	2	143	238	3033	3129	3.94e-37	156	55539				+
motif-2-3-1	Minc_v4_shac_contig_239	88.636	264	3	7	1	238	3181	3443	2.23e-79	296	55539				+
motif-2-3-1	Minc_v4_shac_contig_239	94.068	118	3	4	1	115	3496	3612	3.02e-43	176	55539				+
motif-2-3-1	Minc_v4_shac_contig_239	95.918	98	1	2	143	238	3663	3759	3.94e-37	156	55539				+
motif-2-3-1	Minc_v4_shac_contig_239	90.076	262	1	6	1	238	3812	4072	1.71e-85	316	55539				+
motif-2-3-1	Minc_v4_shac_contig_239	94.017	117	4	3	1	115	4124	4239	1.09e-42	174	55539				+
motif-2-3-1	Minc_v4_shac_contig_239	95.918	98	1	2	143	238	4286	4382	3.94e-37	156	55539				+
motif-2-3-1	Minc_v4_shac_contig_239	88.636	264	3	6	1	238	4434	4696	2.23e-79	296	55539				+
motif-2-3-1	Minc_v4_shac_contig_239	94.068	118	3	4	1	115	4748	4864	3.02e-43	176	55539				+
motif-2-3-1	Minc_v4_shac_contig_239	95.918	98	1	2	143	238	4911	5007	3.94e-37	156	55539				+
motif-2-3-1	Minc_v4_shac_contig_239	94.017	117	4	3	1	115	5060	5175	1.09e-42	174	55539				+
motif-2-3-1	Minc_v4_shac_contig_239	95.918	98	1	2	143	238	5224	5320	3.94e-37	156	55539				+
motif-2-3-1	Minc_v4_shac_contig_239	97.403	154	2	2	1	153	5371	5523	8.12e-69	261	55539				+
motif-2-3-1	Minc_v4_shac_contig_239	97.872	94	0	1	147	238	5543	5636	8.47e-39	161	55539				+
motif-2-3-1	Minc_v4_shac_contig_239	94.017	117	4	3	1	115	5689	5804	1.09e-42	174	55539				+
motif-2-3-1	Minc_v4_shac_contig_239	95.918	98	1	2	143	238	5850	5946	3.94e-37	156	55539				+
motif-2-3-1	Minc_v4_shac_contig_239	89.231	260	5	6	1	238	5999	6257	1.33e-81	303	55539				+
motif-2-3-1	Minc_v4_shac_contig_239	94.017	117	4	3	1	115	6310	6425	1.09e-42	174	55539				+
motif-2-3-1	Minc_v4_shac_contig_239	95.918	98	1	2	143	238	6472	6568	3.94e-37	156	55539				+
motif-2-3-1	Minc_v4_shac_contig_239	89.394	264	1	6	1	238	6621	6883	1.03e-82	307	55539				+
motif-2-3-1	Minc_v4_shac_contig_239	94.017	117	4	3	1	115	6935	7050	1.09e-42	174	55539				+
motif-2-3-1	Minc_v4_shac_contig_239	95.876	97	1	2	144	238	7097	7192	1.42e-36	154	55539				+
motif-2-3-1	Minc_v4_shac_contig_239	89.734	263	1	6	1	238	7246	7507	2.21e-84	313	55539				+
motif-2-3-1	Minc_v4_shac_contig_239	94.017	117	4	3	1	115	7559	7674	1.09e-42	174	55539				+
motif-2-3-1	Minc_v4_shac_contig_239	95.918	98	1	2	143	238	7722	7818	3.94e-37	156	55539				+
motif-2-3-1	Minc_v4_shac_contig_239	89.057	265	1	6	1	238	7870	8133	1.33e-81	303	55539				+
motif-2-3-1	Minc_v4_shac_contig_239	94.017	117	4	3	1	115	8185	8300	1.09e-42	174	55539				+
motif-2-3-1	Minc_v4_shac_contig_239	95.918	98	1	2	143	238	8349	8445	3.94e-37	156	55539				+
motif-2-3-1	Minc_v4_shac_contig_239	90.421	261	1	6	1	238	8496	8755	3.67e-87	322	55539				+
motif-2-3-1	Minc_v4_shac_contig_239	94.017	117	4	3	1	115	8810	8925	1.09e-42	174	55539				+
motif-2-3-1	Minc_v4_shac_contig_239	95.918	98	1	2	143	238	8973	9069	3.94e-37	156	55539				+
motif-2-3-1	Minc_v4_shac_contig_239	88.679	265	2	7	1	238	9122	9385	6.19e-80	298	55539				+
motif-2-3-1	Minc_v4_shac_contig_239	94.017	117	4	3	1	115	9436	9551	1.09e-42	174	55539				+
motif-2-3-1	Minc_v4_shac_contig_239	95.876	97	1	2	144	238	9597	9692	1.42e-36	154	55539				+
motif-2-3-1	Minc_v4_shac_contig_239	97.761	134	1	2	1	133	9745	9877	2.29e-59	230	55539				+
motif-2-3-1	Minc_v4_shac_contig_239	97.872	94	0	1	147	238	9917	10010	8.47e-39	161	55539				+
motif-2-3-1	Minc_v4_shac_contig_239	94.068	118	3	4	1	115	10063	10179	3.02e-43	176	55539				+
motif-2-3-1	Minc_v4_shac_contig_239	95.918	98	1	2	143	238	10226	10322	3.94e-37	156	55539				+
motif-2-3-1	Minc_v4_shac_contig_239	89.057	265	1	6	1	238	10374	10637	1.33e-81	303	55539				+
motif-2-3-1	Minc_v4_shac_contig_239	94.017	117	4	3	1	115	10689	10804	1.09e-42	174	55539				+
motif-2-3-1	Minc_v4_shac_contig_239	95.918	98	1	2	143	238	10848	10944	3.94e-37	156	55539				+
motif-2-3-1	Minc_v4_shac_contig_239	88.973	263	3	6	1	238	10996	11257	4.78e-81	302	55539				+
motif-2-3-1	Minc_v4_shac_contig_239	94.017	117	4	3	1	115	11309	11424	1.09e-42	174	55539				+
motif-2-3-1	Minc_v4_shac_contig_239	95.918	98	1	2	143	238	11474	11570	3.94e-37	156	55539				+
motif-2-3-1	Minc_v4_shac_contig_239	97.403	154	2	2	1	153	11621	11773	8.12e-69	261	55539				+
motif-2-3-1	Minc_v4_shac_contig_239	97.872	94	0	1	147	238	11792	11885	8.47e-39	161	55539				+
motif-2-3-1	Minc_v4_shac_contig_239	94.017	117	4	3	1	115	11937	12052	1.09e-42	174	55539				+
motif-2-3-1	Minc_v4_shac_contig_24	89.370	254	8	6	3	238	1	253	4.78e-81	302	2358903	Beg	27	8314	+	Minc_v4_shac_contig_24g0207491 (8094 – 8655)
motif-2-3-1	Minc_v4_shac_contig_24	89.453	256	8	6	1	238	312	566	3.70e-82	305	2358903				+
motif-2-3-1	Minc_v4_shac_contig_24	89.453	256	8	6	1	238	624	878	3.70e-82	305	2358903				+
motif-2-3-1	Minc_v4_shac_contig_24	89.453	256	8	6	1	238	938	1192	3.70e-82	305	2358903				+
motif-2-3-1	Minc_v4_shac_contig_24	89.453	256	8	6	1	238	1252	1506	3.70e-82	305	2358903				+
motif-2-3-1	Minc_v4_shac_contig_24	89.453	256	8	6	1	238	1565	1819	3.70e-82	305	2358903				+
motif-2-3-1	Minc_v4_shac_contig_24	89.453	256	8	6	1	238	1879	2133	3.70e-82	305	2358903				+
motif-2-3-1	Minc_v4_shac_contig_24	89.453	256	8	6	1	238	2192	2446	3.70e-82	305	2358903				+
motif-2-3-1	Minc_v4_shac_contig_24	89.453	256	8	6	1	238	2506	2760	3.70e-82	305	2358903				+
motif-2-3-1	Minc_v4_shac_contig_24	89.453	256	8	6	1	238	2818	3072	3.70e-82	305	2358903				+
motif-2-3-1	Minc_v4_shac_contig_24	89.453	256	8	6	1	238	3131	3385	3.70e-82	305	2358903				+
motif-2-3-1	Minc_v4_shac_contig_24	89.453	256	8	6	1	238	3444	3698	3.70e-82	305	2358903				+
motif-2-3-1	Minc_v4_shac_contig_24	89.453	256	8	6	1	238	3756	4010	3.70e-82	305	2358903				+
motif-2-3-1	Minc_v4_shac_contig_24	89.453	256	8	6	1	238	4070	4324	3.70e-82	305	2358903				+
motif-2-3-1	Minc_v4_shac_contig_24	89.453	256	8	6	1	238	4384	4638	3.70e-82	305	2358903				+
motif-2-3-1	Minc_v4_shac_contig_24	89.453	256	8	6	1	238	4697	4951	3.70e-82	305	2358903				+
motif-2-3-1	Minc_v4_shac_contig_24	89.804	255	8	7	1	238	5011	5264	7.95e-84	311	2358903				+
motif-2-3-1	Minc_v4_shac_contig_24	89.453	256	8	6	1	238	5324	5578	3.70e-82	305	2358903				+
motif-2-3-1	Minc_v4_shac_contig_24	89.453	256	8	6	1	238	5638	5892	3.70e-82	305	2358903				+
motif-2-3-1	Minc_v4_shac_contig_24	89.453	256	8	6	1	238	5952	6206	3.70e-82	305	2358903				+
motif-2-3-1	Minc_v4_shac_contig_24	89.453	256	8	6	1	238	6265	6519	3.70e-82	305	2358903				+
motif-2-3-1	Minc_v4_shac_contig_24	89.453	256	8	6	1	238	6578	6832	3.70e-82	305	2358903				+
motif-2-3-1	Minc_v4_shac_contig_24	85.978	271	5	10	1	238	6890	7160	2.92e-68	259	2358903				+
motif-2-3-1	Minc_v4_shac_contig_24	89.453	256	8	6	1	238	7220	7474	3.70e-82	305	2358903				+
motif-2-3-1	Minc_v4_shac_contig_24	89.453	256	8	6	1	238	7534	7788	3.70e-82	305	2358903				+
motif-2-3-1	Minc_v4_shac_contig_24	89.453	256	8	6	1	238	7847	8101	3.70e-82	305	2358903				+
motif-2-3-1	Minc_v4_shac_contig_24	91.667	156	9	3	1	153	8160	8314	2.31e-54	213	2358903				+
motif-2-3-1	Minc_v4_shac_contig_248	90.234	256	6	6	1	238	450	704	1.71e-85	316	50072	Beg	1	255	+	None
motif-2-3-1	Minc_v4_shac_contig_258	89.130	230	6	6	1	212	229	1	4.85e-71	268	43813	Beg-End_full	140	43752	-	None
motif-2-3-1	Minc_v4_shac_contig_258	90.234	256	6	6	1	238	543	289	1.71e-85	316	43813				-
motif-2-3-1	Minc_v4_shac_contig_258	90.234	256	6	6	1	238	857	603	1.71e-85	316	43813				-
motif-2-3-1	Minc_v4_shac_contig_258	90.234	256	6	6	1	238	1169	915	1.71e-85	316	43813				-
motif-2-3-1	Minc_v4_shac_contig_258	90.234	256	6	6	1	238	1482	1228	1.71e-85	316	43813				-
motif-2-3-1	Minc_v4_shac_contig_258	90.234	256	6	6	1	238	1795	1541	1.71e-85	316	43813				-
motif-2-3-1	Minc_v4_shac_contig_258	90.234	256	6	6	1	238	2108	1854	1.71e-85	316	43813				-
motif-2-3-1	Minc_v4_shac_contig_258	90.234	256	6	6	1	238	2421	2167	1.71e-85	316	43813				-
motif-2-3-1	Minc_v4_shac_contig_258	90.234	256	6	6	1	238	2735	2481	1.71e-85	316	43813				-
motif-2-3-1	Minc_v4_shac_contig_258	90.234	256	6	6	1	238	3048	2794	1.71e-85	316	43813				-
motif-2-3-1	Minc_v4_shac_contig_258	90.234	256	6	6	1	238	3362	3108	1.71e-85	316	43813				-
motif-2-3-1	Minc_v4_shac_contig_258	90.234	256	6	6	1	238	3675	3421	1.71e-85	316	43813				-
motif-2-3-1	Minc_v4_shac_contig_258	90.234	256	6	6	1	238	3988	3734	1.71e-85	316	43813				-
motif-2-3-1	Minc_v4_shac_contig_258	90.234	256	6	6	1	238	4301	4047	1.71e-85	316	43813				-
motif-2-3-1	Minc_v4_shac_contig_258	90.234	256	6	6	1	238	4613	4359	1.71e-85	316	43813				-
motif-2-3-1	Minc_v4_shac_contig_258	90.234	256	6	6	1	238	4926	4672	1.71e-85	316	43813				-
motif-2-3-1	Minc_v4_shac_contig_258	90.234	256	6	6	1	238	5238	4984	1.71e-85	316	43813				-
motif-2-3-1	Minc_v4_shac_contig_258	90.234	256	6	6	1	238	5551	5297	1.71e-85	316	43813				-
motif-2-3-1	Minc_v4_shac_contig_258	90.234	256	6	6	1	238	5863	5609	1.71e-85	316	43813				-
motif-2-3-1	Minc_v4_shac_contig_258	90.234	256	6	6	1	238	6176	5922	1.71e-85	316	43813				-
motif-2-3-1	Minc_v4_shac_contig_258	90.234	256	6	6	1	238	6488	6234	1.71e-85	316	43813				-
motif-2-3-1	Minc_v4_shac_contig_258	90.234	256	6	6	1	238	6801	6547	1.71e-85	316	43813				-
motif-2-3-1	Minc_v4_shac_contig_258	90.234	256	6	6	1	238	7113	6859	1.71e-85	316	43813				-
motif-2-3-1	Minc_v4_shac_contig_258	90.234	256	6	6	1	238	7427	7173	1.71e-85	316	43813				-
motif-2-3-1	Minc_v4_shac_contig_258	90.234	256	6	6	1	238	7741	7487	1.71e-85	316	43813				-
motif-2-3-1	Minc_v4_shac_contig_258	90.234	256	6	6	1	238	8054	7800	1.71e-85	316	43813				-
motif-2-3-1	Minc_v4_shac_contig_258	90.234	256	6	6	1	238	8367	8113	1.71e-85	316	43813				-
motif-2-3-1	Minc_v4_shac_contig_258	90.234	256	6	6	1	238	8680	8426	1.71e-85	316	43813				-
motif-2-3-1	Minc_v4_shac_contig_258	90.234	256	6	6	1	238	8992	8738	1.71e-85	316	43813				-
motif-2-3-1	Minc_v4_shac_contig_258	90.234	256	6	6	1	238	9305	9051	1.71e-85	316	43813				-
motif-2-3-1	Minc_v4_shac_contig_258	90.234	256	6	6	1	238	9617	9363	1.71e-85	316	43813				-
motif-2-3-1	Minc_v4_shac_contig_258	90.234	256	6	6	1	238	9929	9675	1.71e-85	316	43813				-
motif-2-3-1	Minc_v4_shac_contig_258	90.234	256	6	6	1	238	10242	9988	1.71e-85	316	43813				-
motif-2-3-1	Minc_v4_shac_contig_258	90.234	256	6	6	1	238	10556	10302	1.71e-85	316	43813				-
motif-2-3-1	Minc_v4_shac_contig_258	90.234	256	6	6	1	238	10870	10616	1.71e-85	316	43813				-
motif-2-3-1	Minc_v4_shac_contig_258	90.234	256	6	6	1	238	11183	10929	1.71e-85	316	43813				-
motif-2-3-1	Minc_v4_shac_contig_258	90.234	256	6	6	1	238	11496	11242	1.71e-85	316	43813				-
motif-2-3-1	Minc_v4_shac_contig_258	90.234	256	6	6	1	238	11809	11555	1.71e-85	316	43813				-
motif-2-3-1	Minc_v4_shac_contig_258	90.234	256	6	6	1	238	12121	11867	1.71e-85	316	43813				-
motif-2-3-1	Minc_v4_shac_contig_258	90.234	256	6	6	1	238	12434	12180	1.71e-85	316	43813				-
motif-2-3-1	Minc_v4_shac_contig_258	90.234	256	6	6	1	238	12747	12493	1.71e-85	316	43813				-
motif-2-3-1	Minc_v4_shac_contig_258	90.234	256	6	6	1	238	13060	12806	1.71e-85	316	43813				-
motif-2-3-1	Minc_v4_shac_contig_258	90.234	256	6	6	1	238	13373	13119	1.71e-85	316	43813				-
motif-2-3-1	Minc_v4_shac_contig_258	90.234	256	6	6	1	238	13685	13431	1.71e-85	316	43813				-
motif-2-3-1	Minc_v4_shac_contig_258	90.234	256	6	6	1	238	13998	13744	1.71e-85	316	43813				-
motif-2-3-1	Minc_v4_shac_contig_258	90.234	256	6	6	1	238	14311	14057	1.71e-85	316	43813				-
motif-2-3-1	Minc_v4_shac_contig_258	90.234	256	6	6	1	238	14624	14370	1.71e-85	316	43813				-
motif-2-3-1	Minc_v4_shac_contig_258	90.234	256	6	6	1	238	14937	14683	1.71e-85	316	43813				-
motif-2-3-1	Minc_v4_shac_contig_258	90.234	256	6	6	1	238	15250	14996	1.71e-85	316	43813				-
motif-2-3-1	Minc_v4_shac_contig_258	90.234	256	6	6	1	238	15563	15309	1.71e-85	316	43813				-
motif-2-3-1	Minc_v4_shac_contig_258	90.234	256	6	6	1	238	15875	15621	1.71e-85	316	43813				-
motif-2-3-1	Minc_v4_shac_contig_258	90.234	256	6	6	1	238	16189	15935	1.71e-85	316	43813				-
motif-2-3-1	Minc_v4_shac_contig_258	90.234	256	6	6	1	238	16502	16248	1.71e-85	316	43813				-
motif-2-3-1	Minc_v4_shac_contig_258	90.234	256	6	6	1	238	16816	16562	1.71e-85	316	43813				-
motif-2-3-1	Minc_v4_shac_contig_258	90.234	256	6	6	1	238	17128	16874	1.71e-85	316	43813				-
motif-2-3-1	Minc_v4_shac_contig_258	90.234	256	6	6	1	238	17442	17188	1.71e-85	316	43813				-
motif-2-3-1	Minc_v4_shac_contig_258	90.234	256	6	6	1	238	17755	17501	1.71e-85	316	43813				-
motif-2-3-1	Minc_v4_shac_contig_258	90.234	256	6	6	1	238	18068	17814	1.71e-85	316	43813				-
motif-2-3-1	Minc_v4_shac_contig_258	90.234	256	6	6	1	238	18381	18127	1.71e-85	316	43813				-
motif-2-3-1	Minc_v4_shac_contig_258	90.234	256	6	6	1	238	18694	18440	1.71e-85	316	43813				-
motif-2-3-1	Minc_v4_shac_contig_258	90.234	256	6	6	1	238	19008	18754	1.71e-85	316	43813				-
motif-2-3-1	Minc_v4_shac_contig_258	90.234	256	6	6	1	238	19321	19067	1.71e-85	316	43813				-
motif-2-3-1	Minc_v4_shac_contig_258	90.234	256	6	6	1	238	19634	19380	1.71e-85	316	43813				-
motif-2-3-1	Minc_v4_shac_contig_258	90.234	256	6	6	1	238	19947	19693	1.71e-85	316	43813				-
motif-2-3-1	Minc_v4_shac_contig_258	90.234	256	6	6	1	238	20260	20006	1.71e-85	316	43813				-
motif-2-3-1	Minc_v4_shac_contig_258	90.234	256	6	6	1	238	20573	20319	1.71e-85	316	43813				-
motif-2-3-1	Minc_v4_shac_contig_258	90.234	256	6	6	1	238	20887	20633	1.71e-85	316	43813				-
motif-2-3-1	Minc_v4_shac_contig_258	90.234	256	6	6	1	238	21200	20946	1.71e-85	316	43813				-
motif-2-3-1	Minc_v4_shac_contig_258	90.234	256	6	6	1	238	21513	21259	1.71e-85	316	43813				-
motif-2-3-1	Minc_v4_shac_contig_258	90.234	256	6	6	1	238	21826	21572	1.71e-85	316	43813				-
motif-2-3-1	Minc_v4_shac_contig_258	90.234	256	6	6	1	238	22140	21886	1.71e-85	316	43813				-
motif-2-3-1	Minc_v4_shac_contig_258	90.234	256	6	6	1	238	22453	22199	1.71e-85	316	43813				-
motif-2-3-1	Minc_v4_shac_contig_258	90.234	256	6	6	1	238	22766	22512	1.71e-85	316	43813				-
motif-2-3-1	Minc_v4_shac_contig_258	90.234	256	6	6	1	238	23080	22826	1.71e-85	316	43813				-
motif-2-3-1	Minc_v4_shac_contig_258	90.234	256	6	6	1	238	23393	23139	1.71e-85	316	43813				-
motif-2-3-1	Minc_v4_shac_contig_258	90.234	256	6	6	1	238	23705	23451	1.71e-85	316	43813				-
motif-2-3-1	Minc_v4_shac_contig_258	90.234	256	6	6	1	238	24018	23764	1.71e-85	316	43813				-
motif-2-3-1	Minc_v4_shac_contig_258	90.234	256	6	6	1	238	24331	24077	1.71e-85	316	43813				-
motif-2-3-1	Minc_v4_shac_contig_258	90.234	256	6	6	1	238	24644	24390	1.71e-85	316	43813				-
motif-2-3-1	Minc_v4_shac_contig_258	90.234	256	6	6	1	238	24957	24703	1.71e-85	316	43813				-
motif-2-3-1	Minc_v4_shac_contig_258	90.234	256	6	6	1	238	25270	25016	1.71e-85	316	43813				-
motif-2-3-1	Minc_v4_shac_contig_258	90.234	256	6	6	1	238	25583	25329	1.71e-85	316	43813				-
motif-2-3-1	Minc_v4_shac_contig_258	90.234	256	6	6	1	238	25896	25642	1.71e-85	316	43813				-
motif-2-3-1	Minc_v4_shac_contig_258	90.234	256	6	6	1	238	26209	25955	1.71e-85	316	43813				-
motif-2-3-1	Minc_v4_shac_contig_258	90.234	256	6	6	1	238	26523	26269	1.71e-85	316	43813				-
motif-2-3-1	Minc_v4_shac_contig_258	90.234	256	6	6	1	238	26836	26582	1.71e-85	316	43813				-
motif-2-3-1	Minc_v4_shac_contig_258	90.234	256	6	6	1	238	27149	26895	1.71e-85	316	43813				-
motif-2-3-1	Minc_v4_shac_contig_258	90.234	256	6	6	1	238	27462	27208	1.71e-85	316	43813				-
motif-2-3-1	Minc_v4_shac_contig_258	90.234	256	6	6	1	238	27775	27521	1.71e-85	316	43813				-
motif-2-3-1	Minc_v4_shac_contig_258	90.234	256	6	6	1	238	28088	27834	1.71e-85	316	43813				-
motif-2-3-1	Minc_v4_shac_contig_258	90.234	256	6	6	1	238	28401	28147	1.71e-85	316	43813				-
motif-2-3-1	Minc_v4_shac_contig_258	90.234	256	6	6	1	238	28713	28459	1.71e-85	316	43813				-
motif-2-3-1	Minc_v4_shac_contig_258	90.234	256	6	6	1	238	29026	28772	1.71e-85	316	43813				-
motif-2-3-1	Minc_v4_shac_contig_258	90.234	256	6	6	1	238	29339	29085	1.71e-85	316	43813				-
motif-2-3-1	Minc_v4_shac_contig_258	90.234	256	6	6	1	238	29652	29398	1.71e-85	316	43813				-
motif-2-3-1	Minc_v4_shac_contig_258	90.234	256	6	6	1	238	29965	29711	1.71e-85	316	43813				-
motif-2-3-1	Minc_v4_shac_contig_258	90.234	256	6	6	1	238	30277	30023	1.71e-85	316	43813				-
motif-2-3-1	Minc_v4_shac_contig_258	90.234	256	6	6	1	238	30591	30337	1.71e-85	316	43813				-
motif-2-3-1	Minc_v4_shac_contig_258	90.234	256	6	6	1	238	30904	30650	1.71e-85	316	43813				-
motif-2-3-1	Minc_v4_shac_contig_258	90.234	256	6	6	1	238	31218	30964	1.71e-85	316	43813				-
motif-2-3-1	Minc_v4_shac_contig_258	90.234	256	6	6	1	238	31530	31276	1.71e-85	316	43813				-
motif-2-3-1	Minc_v4_shac_contig_258	90.234	256	6	6	1	238	31844	31590	1.71e-85	316	43813				-
motif-2-3-1	Minc_v4_shac_contig_258	90.234	256	6	6	1	238	32157	31903	1.71e-85	316	43813				-
motif-2-3-1	Minc_v4_shac_contig_258	90.234	256	6	6	1	238	32470	32216	1.71e-85	316	43813				-
motif-2-3-1	Minc_v4_shac_contig_258	90.234	256	6	6	1	238	32783	32529	1.71e-85	316	43813				-
motif-2-3-1	Minc_v4_shac_contig_258	90.234	256	6	6	1	238	33096	32842	1.71e-85	316	43813				-
motif-2-3-1	Minc_v4_shac_contig_258	90.234	256	6	6	1	238	33409	33155	1.71e-85	316	43813				-
motif-2-3-1	Minc_v4_shac_contig_258	90.234	256	6	6	1	238	33723	33469	1.71e-85	316	43813				-
motif-2-3-1	Minc_v4_shac_contig_258	90.234	256	6	6	1	238	34036	33782	1.71e-85	316	43813				-
motif-2-3-1	Minc_v4_shac_contig_258	90.234	256	6	6	1	238	34350	34096	1.71e-85	316	43813				-
motif-2-3-1	Minc_v4_shac_contig_258	90.234	256	6	6	1	238	34664	34410	1.71e-85	316	43813				-
motif-2-3-1	Minc_v4_shac_contig_258	90.234	256	6	6	1	238	34977	34723	1.71e-85	316	43813				-
motif-2-3-1	Minc_v4_shac_contig_258	90.234	256	6	6	1	238	35291	35037	1.71e-85	316	43813				-
motif-2-3-1	Minc_v4_shac_contig_258	90.234	256	6	6	1	238	35605	35351	1.71e-85	316	43813				-
motif-2-3-1	Minc_v4_shac_contig_258	90.234	256	6	6	1	238	35917	35663	1.71e-85	316	43813				-
motif-2-3-1	Minc_v4_shac_contig_258	90.234	256	6	6	1	238	36230	35976	1.71e-85	316	43813				-
motif-2-3-1	Minc_v4_shac_contig_258	90.234	256	6	6	1	238	36543	36289	1.71e-85	316	43813				-
motif-2-3-1	Minc_v4_shac_contig_258	90.234	256	6	6	1	238	36855	36601	1.71e-85	316	43813				-
motif-2-3-1	Minc_v4_shac_contig_258	90.234	256	6	6	1	238	37169	36915	1.71e-85	316	43813				-
motif-2-3-1	Minc_v4_shac_contig_258	90.234	256	6	6	1	238	37484	37230	1.71e-85	316	43813				-
motif-2-3-1	Minc_v4_shac_contig_258	90.234	256	6	6	1	238	37798	37544	1.71e-85	316	43813				-
motif-2-3-1	Minc_v4_shac_contig_258	89.883	257	6	7	1	238	38112	37857	2.21e-84	313	43813				-
motif-2-3-1	Minc_v4_shac_contig_258	90.234	256	6	6	1	238	38425	38171	1.71e-85	316	43813				-
motif-2-3-1	Minc_v4_shac_contig_258	90.234	256	6	6	1	238	38739	38485	1.71e-85	316	43813				-
motif-2-3-1	Minc_v4_shac_contig_258	90.234	256	6	6	1	238	39053	38799	1.71e-85	316	43813				-
motif-2-3-1	Minc_v4_shac_contig_258	90.234	256	6	6	1	238	39366	39112	1.71e-85	316	43813				-
motif-2-3-1	Minc_v4_shac_contig_258	90.234	256	6	6	1	238	39679	39425	1.71e-85	316	43813				-
motif-2-3-1	Minc_v4_shac_contig_258	90.234	256	6	6	1	238	39994	39740	1.71e-85	316	43813				-
motif-2-3-1	Minc_v4_shac_contig_258	90.234	256	6	6	1	238	40308	40054	1.71e-85	316	43813				-
motif-2-3-1	Minc_v4_shac_contig_258	90.234	256	6	6	1	238	40621	40367	1.71e-85	316	43813				-
motif-2-3-1	Minc_v4_shac_contig_258	90.234	256	6	6	1	238	40933	40679	1.71e-85	316	43813				-
motif-2-3-1	Minc_v4_shac_contig_258	90.234	256	6	6	1	238	41247	40993	1.71e-85	316	43813				-
motif-2-3-1	Minc_v4_shac_contig_258	90.234	256	6	6	1	238	41560	41306	1.71e-85	316	43813				-
motif-2-3-1	Minc_v4_shac_contig_258	90.234	256	6	6	1	238	41874	41620	1.71e-85	316	43813				-
motif-2-3-1	Minc_v4_shac_contig_258	90.234	256	6	6	1	238	42187	41933	1.71e-85	316	43813				-
motif-2-3-1	Minc_v4_shac_contig_258	90.234	256	6	6	1	238	42500	42246	1.71e-85	316	43813				-
motif-2-3-1	Minc_v4_shac_contig_258	90.234	256	6	6	1	238	42814	42560	1.71e-85	316	43813				-
motif-2-3-1	Minc_v4_shac_contig_258	90.234	256	6	6	1	238	43127	42873	1.71e-85	316	43813				-
motif-2-3-1	Minc_v4_shac_contig_258	90.234	256	6	6	1	238	43440	43186	1.71e-85	316	43813				-
motif-2-3-1	Minc_v4_shac_contig_258	90.234	256	6	6	1	238	43752	43498	1.71e-85	316	43813				-
motif-2-3-1	Minc_v4_shac_contig_270	94.017	117	4	3	1	115	222	337	1.09e-42	174	34912	Beg-End_full	116	34639	+	None
motif-2-3-1	Minc_v4_shac_contig_270	94.068	118	3	4	1	115	625	741	3.02e-43	176	34912				+
motif-2-3-1	Minc_v4_shac_contig_270	94.017	117	4	3	1	115	1027	1142	1.09e-42	174	34912				+
motif-2-3-1	Minc_v4_shac_contig_270	94.017	117	4	3	1	115	1431	1546	1.09e-42	174	34912				+
motif-2-3-1	Minc_v4_shac_contig_270	94.017	117	4	3	1	115	1834	1949	1.09e-42	174	34912				+
motif-2-3-1	Minc_v4_shac_contig_270	94.068	118	3	4	1	115	2236	2352	3.02e-43	176	34912				+
motif-2-3-1	Minc_v4_shac_contig_270	94.017	117	4	3	1	115	2639	2754	1.09e-42	174	34912				+
motif-2-3-1	Minc_v4_shac_contig_270	83.203	256	24	10	1	238	3040	3294	1.78e-55	217	34912				+
motif-2-3-1	Minc_v4_shac_contig_270	94.017	117	4	3	1	115	3438	3553	1.09e-42	174	34912				+
motif-2-3-1	Minc_v4_shac_contig_270	94.017	117	4	3	1	115	3839	3954	1.09e-42	174	34912				+
motif-2-3-1	Minc_v4_shac_contig_270	94.017	117	4	3	1	115	4239	4354	1.09e-42	174	34912				+
motif-2-3-1	Minc_v4_shac_contig_270	94.017	117	4	3	1	115	4642	4757	1.09e-42	174	34912				+
motif-2-3-1	Minc_v4_shac_contig_270	94.017	117	4	3	1	115	5043	5158	1.09e-42	174	34912				+
motif-2-3-1	Minc_v4_shac_contig_270	94.017	117	4	3	1	115	5446	5561	1.09e-42	174	34912				+
motif-2-3-1	Minc_v4_shac_contig_270	94.017	117	4	3	1	115	5847	5962	1.09e-42	174	34912				+
motif-2-3-1	Minc_v4_shac_contig_270	94.068	118	3	4	1	115	6246	6362	3.02e-43	176	34912				+
motif-2-3-1	Minc_v4_shac_contig_270	94.017	117	4	3	1	115	6647	6762	1.09e-42	174	34912				+
motif-2-3-1	Minc_v4_shac_contig_270	94.017	117	4	3	1	115	7048	7163	1.09e-42	174	34912				+
motif-2-3-1	Minc_v4_shac_contig_270	83.203	256	24	10	1	238	7448	7702	1.78e-55	217	34912				+
motif-2-3-1	Minc_v4_shac_contig_270	94.017	117	4	3	1	115	7847	7962	1.09e-42	174	34912				+
motif-2-3-1	Minc_v4_shac_contig_270	83.529	255	23	10	1	238	8248	8500	1.38e-56	220	34912				+
motif-2-3-1	Minc_v4_shac_contig_270	83.529	255	24	10	1	238	8645	8898	3.83e-57	222	34912				+
motif-2-3-1	Minc_v4_shac_contig_270	94.017	117	3	4	1	115	9043	9157	1.09e-42	174	34912				+
motif-2-3-1	Minc_v4_shac_contig_270	94.017	117	4	3	1	115	9441	9556	1.09e-42	174	34912				+
motif-2-3-1	Minc_v4_shac_contig_270	94.017	117	4	3	1	115	9844	9959	1.09e-42	174	34912				+
motif-2-3-1	Minc_v4_shac_contig_270	94.017	117	3	4	1	115	10246	10360	1.09e-42	174	34912				+
motif-2-3-1	Minc_v4_shac_contig_270	94.017	117	4	3	1	115	10646	10761	1.09e-42	174	34912				+
motif-2-3-1	Minc_v4_shac_contig_270	94.017	117	3	4	1	115	11046	11160	1.09e-42	174	34912				+
motif-2-3-1	Minc_v4_shac_contig_270	94.068	118	3	4	1	115	11445	11561	3.02e-43	176	34912				+
motif-2-3-1	Minc_v4_shac_contig_270	94.068	118	3	4	1	115	11846	11962	3.02e-43	176	34912				+
motif-2-3-1	Minc_v4_shac_contig_270	83.203	256	24	10	1	238	12248	12502	1.78e-55	217	34912				+
motif-2-3-1	Minc_v4_shac_contig_270	94.017	117	4	3	1	115	12647	12762	1.09e-42	174	34912				+
motif-2-3-1	Minc_v4_shac_contig_270	94.017	117	4	3	1	115	13047	13162	1.09e-42	174	34912				+
motif-2-3-1	Minc_v4_shac_contig_270	94.017	117	4	3	1	115	13447	13562	1.09e-42	174	34912				+
motif-2-3-1	Minc_v4_shac_contig_270	94.017	117	4	3	1	115	13847	13962	1.09e-42	174	34912				+
motif-2-3-1	Minc_v4_shac_contig_270	94.017	117	4	3	1	115	14248	14363	1.09e-42	174	34912				+
motif-2-3-1	Minc_v4_shac_contig_270	83.203	256	23	11	1	238	14651	14904	1.78e-55	217	34912				+
motif-2-3-1	Minc_v4_shac_contig_270	83.529	255	24	10	1	238	15053	15306	3.83e-57	222	34912				+
motif-2-3-1	Minc_v4_shac_contig_270	94.068	118	3	4	1	115	15451	15567	3.02e-43	176	34912				+
motif-2-3-1	Minc_v4_shac_contig_270	94.017	117	4	3	1	115	15856	15971	1.09e-42	174	34912				+
motif-2-3-1	Minc_v4_shac_contig_270	94.017	117	4	3	1	115	16258	16373	1.09e-42	174	34912				+
motif-2-3-1	Minc_v4_shac_contig_270	94.017	117	4	3	1	115	16673	16788	1.09e-42	174	34912				+
motif-2-3-1	Minc_v4_shac_contig_270	94.949	99	2	2	142	238	16834	16931	5.10e-36	152	34912				+
motif-2-3-1	Minc_v4_shac_contig_270	94.017	117	4	3	1	115	17076	17191	1.09e-42	174	34912				+
motif-2-3-1	Minc_v4_shac_contig_270	94.017	117	3	4	1	115	17475	17589	1.09e-42	174	34912				+
motif-2-3-1	Minc_v4_shac_contig_270	94.068	118	3	4	1	115	17876	17992	3.02e-43	176	34912				+
motif-2-3-1	Minc_v4_shac_contig_270	96.774	93	1	1	148	238	18042	18134	1.42e-36	154	34912				+
motif-2-3-1	Minc_v4_shac_contig_270	94.068	118	3	4	1	115	18264	18380	3.02e-43	176	34912				+
motif-2-3-1	Minc_v4_shac_contig_270	94.017	117	4	3	1	115	18667	18782	1.09e-42	174	34912				+
motif-2-3-1	Minc_v4_shac_contig_270	94.017	117	4	3	1	115	19068	19183	1.09e-42	174	34912				+
motif-2-3-1	Minc_v4_shac_contig_270	94.017	117	4	3	1	115	19470	19585	1.09e-42	174	34912				+
motif-2-3-1	Minc_v4_shac_contig_270	94.017	117	4	3	1	115	19871	19986	1.09e-42	174	34912				+
motif-2-3-1	Minc_v4_shac_contig_270	96.774	93	1	1	148	238	20035	20127	1.42e-36	154	34912				+
motif-2-3-1	Minc_v4_shac_contig_270	83.203	256	24	10	1	238	20272	20526	1.78e-55	217	34912				+
motif-2-3-1	Minc_v4_shac_contig_270	94.017	117	4	3	1	115	20671	20786	1.09e-42	174	34912				+
motif-2-3-1	Minc_v4_shac_contig_270	94.017	117	4	3	1	115	21071	21186	1.09e-42	174	34912				+
motif-2-3-1	Minc_v4_shac_contig_270	94.017	117	4	3	1	115	21473	21588	1.09e-42	174	34912				+
motif-2-3-1	Minc_v4_shac_contig_270	83.922	255	23	10	1	238	21880	22133	8.23e-59	228	34912				+
motif-2-3-1	Minc_v4_shac_contig_270	94.068	118	3	4	1	115	22278	22394	3.02e-43	176	34912				+
motif-2-3-1	Minc_v4_shac_contig_270	96.774	93	1	1	148	238	22442	22534	1.42e-36	154	34912				+
motif-2-3-1	Minc_v4_shac_contig_270	94.068	118	3	4	1	115	22679	22795	3.02e-43	176	34912				+
motif-2-3-1	Minc_v4_shac_contig_270	96.774	93	1	1	148	238	22844	22936	1.42e-36	154	34912				+
motif-2-3-1	Minc_v4_shac_contig_270	94.017	117	4	3	1	115	23081	23196	1.09e-42	174	34912				+
motif-2-3-1	Minc_v4_shac_contig_270	95.876	97	1	2	144	238	23242	23337	1.42e-36	154	34912				+
motif-2-3-1	Minc_v4_shac_contig_270	94.017	117	4	3	1	115	23482	23597	1.09e-42	174	34912				+
motif-2-3-1	Minc_v4_shac_contig_270	96.774	93	1	1	148	238	23645	23737	1.42e-36	154	34912				+
motif-2-3-1	Minc_v4_shac_contig_270	94.068	118	3	4	1	115	23882	23998	3.02e-43	176	34912				+
motif-2-3-1	Minc_v4_shac_contig_270	95.876	97	1	2	144	238	24046	24141	1.42e-36	154	34912				+
motif-2-3-1	Minc_v4_shac_contig_270	94.068	118	3	4	1	115	24286	24402	3.02e-43	176	34912				+
motif-2-3-1	Minc_v4_shac_contig_270	96.774	93	1	1	148	238	24452	24544	1.42e-36	154	34912				+
motif-2-3-1	Minc_v4_shac_contig_270	94.017	117	4	3	1	115	24689	24804	1.09e-42	174	34912				+
motif-2-3-1	Minc_v4_shac_contig_270	94.068	118	3	4	1	115	25089	25205	3.02e-43	176	34912				+
motif-2-3-1	Minc_v4_shac_contig_270	94.068	118	3	4	1	115	25504	25620	3.02e-43	176	34912				+
motif-2-3-1	Minc_v4_shac_contig_270	95.876	97	1	2	144	238	25668	25763	1.42e-36	154	34912				+
motif-2-3-1	Minc_v4_shac_contig_270	94.017	117	4	3	1	115	25908	26023	1.09e-42	174	34912				+
motif-2-3-1	Minc_v4_shac_contig_270	96.774	93	1	1	148	238	26475	26567	1.42e-36	154	34912				+
motif-2-3-1	Minc_v4_shac_contig_270	94.017	117	4	3	1	115	26712	26827	1.09e-42	174	34912				+
motif-2-3-1	Minc_v4_shac_contig_270	96.774	93	1	1	148	238	26876	26968	1.42e-36	154	34912				+
motif-2-3-1	Minc_v4_shac_contig_270	94.068	118	3	4	1	115	27113	27229	3.02e-43	176	34912				+
motif-2-3-1	Minc_v4_shac_contig_270	95.876	97	1	2	144	238	27276	27371	1.42e-36	154	34912				+
motif-2-3-1	Minc_v4_shac_contig_270	83.268	257	23	11	1	238	27516	27771	4.96e-56	219	34912				+
motif-2-3-1	Minc_v4_shac_contig_270	94.068	118	3	4	1	115	27916	28032	3.02e-43	176	34912				+
motif-2-3-1	Minc_v4_shac_contig_270	96.774	93	1	1	148	238	28080	28172	1.42e-36	154	34912				+
motif-2-3-1	Minc_v4_shac_contig_270	94.017	117	4	3	1	115	28317	28432	1.09e-42	174	34912				+
motif-2-3-1	Minc_v4_shac_contig_270	96.774	93	1	1	148	238	28481	28573	1.42e-36	154	34912				+
motif-2-3-1	Minc_v4_shac_contig_270	94.017	117	4	3	1	115	28718	28833	1.09e-42	174	34912				+
motif-2-3-1	Minc_v4_shac_contig_270	96.774	93	1	1	148	238	28881	28973	1.42e-36	154	34912				+
motif-2-3-1	Minc_v4_shac_contig_270	94.068	118	3	4	1	115	29118	29234	3.02e-43	176	34912				+
motif-2-3-1	Minc_v4_shac_contig_270	96.774	93	1	1	148	238	29283	29375	1.42e-36	154	34912				+
motif-2-3-1	Minc_v4_shac_contig_270	94.017	117	4	3	1	115	29520	29635	1.09e-42	174	34912				+
motif-2-3-1	Minc_v4_shac_contig_270	96.774	93	1	1	148	238	29683	29775	1.42e-36	154	34912				+
motif-2-3-1	Minc_v4_shac_contig_270	94.068	118	3	4	1	115	29920	30036	3.02e-43	176	34912				+
motif-2-3-1	Minc_v4_shac_contig_270	95.876	97	1	2	144	238	30082	30177	1.42e-36	154	34912				+
motif-2-3-1	Minc_v4_shac_contig_270	94.068	118	3	4	1	115	30322	30438	3.02e-43	176	34912				+
motif-2-3-1	Minc_v4_shac_contig_270	96.774	93	1	1	148	238	30488	30580	1.42e-36	154	34912				+
motif-2-3-1	Minc_v4_shac_contig_270	94.068	118	3	4	1	115	30725	30841	3.02e-43	176	34912				+
motif-2-3-1	Minc_v4_shac_contig_270	95.918	98	1	2	143	238	30889	30985	3.94e-37	156	34912				+
motif-2-3-1	Minc_v4_shac_contig_270	94.068	118	3	4	1	115	31130	31246	3.02e-43	176	34912				+
motif-2-3-1	Minc_v4_shac_contig_270	95.876	97	1	2	144	238	31290	31385	1.42e-36	154	34912				+
motif-2-3-1	Minc_v4_shac_contig_270	94.068	118	3	4	1	115	31530	31646	3.02e-43	176	34912				+
motif-2-3-1	Minc_v4_shac_contig_270	96.774	93	1	1	148	238	31695	31787	1.42e-36	154	34912				+
motif-2-3-1	Minc_v4_shac_contig_270	94.017	117	4	3	1	115	31932	32047	1.09e-42	174	34912				+
motif-2-3-1	Minc_v4_shac_contig_270	96.774	93	1	1	148	238	32095	32187	1.42e-36	154	34912				+
motif-2-3-1	Minc_v4_shac_contig_270	94.068	118	3	4	1	115	32332	32448	3.02e-43	176	34912				+
motif-2-3-1	Minc_v4_shac_contig_270	96.774	93	1	1	148	238	32497	32589	1.42e-36	154	34912				+
motif-2-3-1	Minc_v4_shac_contig_270	94.017	117	4	3	1	115	32733	32848	1.09e-42	174	34912				+
motif-2-3-1	Minc_v4_shac_contig_270	95.876	97	1	2	144	238	32895	32990	1.42e-36	154	34912				+
motif-2-3-1	Minc_v4_shac_contig_270	94.017	117	4	3	1	115	33135	33250	1.09e-42	174	34912				+
motif-2-3-1	Minc_v4_shac_contig_270	96.774	93	1	1	148	238	33298	33390	1.42e-36	154	34912				+
motif-2-3-1	Minc_v4_shac_contig_270	94.068	118	3	4	1	115	33535	33651	3.02e-43	176	34912				+
motif-2-3-1	Minc_v4_shac_contig_270	95.918	98	1	2	143	238	33698	33794	3.94e-37	156	34912				+
motif-2-3-1	Minc_v4_shac_contig_270	94.068	118	3	4	1	115	33939	34055	3.02e-43	176	34912				+
motif-2-3-1	Minc_v4_shac_contig_270	95.876	97	1	2	144	238	34102	34197	1.42e-36	154	34912				+
motif-2-3-1	Minc_v4_shac_contig_270	94.068	118	3	4	1	115	34342	34458	3.02e-43	176	34912				+
motif-2-3-1	Minc_v4_shac_contig_270	95.876	97	1	2	144	238	34505	34600	1.42e-36	154	34912				+
motif-2-3-1	Minc_v4_shac_contig_270	94.017	117	4	3	1	115	34745	34860	1.09e-42	174	34912				+
motif-2-3-1	Minc_v4_shac_contig_281	94.194	155	1	3	1	147	157	3	2.29e-59	230	23723	Beg-End_full	64	23712	-	Minc_v4_shac_contig_281g0548021 (846 – 2285)
motif-2-3-1	Minc_v4_shac_contig_281	93.701	254	0	4	1	238	508	255	1.67e-100	366	23723				-
motif-2-3-1	Minc_v4_shac_contig_281	92.941	255	0	6	1	238	906	653	3.62e-97	355	23723				-
motif-2-3-1	Minc_v4_shac_contig_281	92.578	256	0	7	1	238	1303	1049	1.68e-95	350	23723				-
motif-2-3-1	Minc_v4_shac_contig_281	92.969	256	0	6	1	238	1703	1448	1.01e-97	357	23723				-
motif-2-3-1	Minc_v4_shac_contig_281	92.578	256	0	7	1	238	2095	1841	1.68e-95	350	23723				-
motif-2-3-1	Minc_v4_shac_contig_281	92.578	256	0	7	1	238	2494	2240	1.68e-95	350	23723				-
motif-2-3-1	Minc_v4_shac_contig_281	93.333	255	0	5	1	238	2893	2639	7.78e-99	361	23723				-
motif-2-3-1	Minc_v4_shac_contig_281	95.935	246	1	6	1	238	3191	2947	9.92e-108	390	23723				-
motif-2-3-1	Minc_v4_shac_contig_281	93.333	255	0	5	1	238	3590	3336	7.78e-99	361	23723				-
motif-2-3-1	Minc_v4_shac_contig_281	95.935	246	1	6	1	238	3888	3644	9.92e-108	390	23723				-
motif-2-3-1	Minc_v4_shac_contig_281	92.578	256	0	7	1	238	4288	4034	1.68e-95	350	23723				-
motif-2-3-1	Minc_v4_shac_contig_281	92.578	256	0	7	1	238	4686	4432	1.68e-95	350	23723				-
motif-2-3-1	Minc_v4_shac_contig_281	92.941	255	0	6	1	238	5085	4832	3.62e-97	355	23723				-
motif-2-3-1	Minc_v4_shac_contig_281	92.578	256	0	7	1	238	5490	5236	1.68e-95	350	23723				-
motif-2-3-1	Minc_v4_shac_contig_281	92.578	256	0	7	1	238	5888	5634	1.68e-95	350	23723				-
motif-2-3-1	Minc_v4_shac_contig_281	92.578	256	0	7	1	238	6287	6033	1.68e-95	350	23723				-
motif-2-3-1	Minc_v4_shac_contig_281	92.578	256	0	7	1	238	6686	6432	1.68e-95	350	23723				-
motif-2-3-1	Minc_v4_shac_contig_281	92.578	256	0	7	1	238	7085	6831	1.68e-95	350	23723				-
motif-2-3-1	Minc_v4_shac_contig_281	92.578	256	0	7	1	238	7485	7231	1.68e-95	350	23723				-
motif-2-3-1	Minc_v4_shac_contig_281	92.578	256	0	7	1	238	7884	7630	1.68e-95	350	23723				-
motif-2-3-1	Minc_v4_shac_contig_281	92.578	256	0	7	1	238	8284	8030	1.68e-95	350	23723				-
motif-2-3-1	Minc_v4_shac_contig_281	93.333	255	0	5	1	238	8683	8429	7.78e-99	361	23723				-
motif-2-3-1	Minc_v4_shac_contig_281	95.935	246	1	6	1	238	8980	8736	9.92e-108	390	23723				-
motif-2-3-1	Minc_v4_shac_contig_281	92.969	256	0	6	1	238	9380	9125	1.01e-97	357	23723				-
motif-2-3-1	Minc_v4_shac_contig_281	92.578	256	0	7	1	238	9753	9499	1.68e-95	350	23723				-
motif-2-3-1	Minc_v4_shac_contig_281	93.333	255	0	5	1	238	10152	9898	7.78e-99	361	23723				-
motif-2-3-1	Minc_v4_shac_contig_281	95.935	246	1	6	1	238	10449	10205	9.92e-108	390	23723				-
motif-2-3-1	Minc_v4_shac_contig_281	92.941	255	0	8	1	238	10847	10594	3.62e-97	355	23723				-
motif-2-3-1	Minc_v4_shac_contig_281	93.333	255	0	5	1	238	11248	10994	7.78e-99	361	23723				-
motif-2-3-1	Minc_v4_shac_contig_281	95.935	246	1	6	1	238	11545	11301	9.92e-108	390	23723				-
motif-2-3-1	Minc_v4_shac_contig_281	93.333	255	0	5	1	238	11944	11690	7.78e-99	361	23723				-
motif-2-3-1	Minc_v4_shac_contig_281	95.935	246	1	6	1	238	12241	11997	9.92e-108	390	23723				-
motif-2-3-1	Minc_v4_shac_contig_281	92.578	256	0	7	1	238	12640	12386	1.68e-95	350	23723				-
motif-2-3-1	Minc_v4_shac_contig_281	92.578	256	0	7	1	238	13039	12785	1.68e-95	350	23723				-
motif-2-3-1	Minc_v4_shac_contig_281	93.333	255	0	5	1	238	13438	13184	7.78e-99	361	23723				-
motif-2-3-1	Minc_v4_shac_contig_281	95.935	246	1	6	1	238	13735	13491	9.92e-108	390	23723				-
motif-2-3-1	Minc_v4_shac_contig_281	93.333	255	0	5	1	238	14134	13880	7.78e-99	361	23723				-
motif-2-3-1	Minc_v4_shac_contig_281	95.935	246	1	6	1	238	14433	14189	9.92e-108	390	23723				-
motif-2-3-1	Minc_v4_shac_contig_281	92.578	256	0	7	1	238	14832	14578	1.68e-95	350	23723				-
motif-2-3-1	Minc_v4_shac_contig_281	92.578	256	0	7	1	238	15229	14975	1.68e-95	350	23723				-
motif-2-3-1	Minc_v4_shac_contig_281	93.333	255	0	5	1	238	15629	15375	7.78e-99	361	23723				-
motif-2-3-1	Minc_v4_shac_contig_281	95.935	246	1	6	1	238	15926	15682	9.92e-108	390	23723				-
motif-2-3-1	Minc_v4_shac_contig_281	93.333	255	0	5	1	238	16325	16071	7.78e-99	361	23723				-
motif-2-3-1	Minc_v4_shac_contig_281	95.935	246	1	6	1	238	16623	16379	9.92e-108	390	23723				-
motif-2-3-1	Minc_v4_shac_contig_281	92.578	256	0	7	1	238	17022	16768	1.68e-95	350	23723				-
motif-2-3-1	Minc_v4_shac_contig_281	92.578	256	0	7	1	238	17421	17167	1.68e-95	350	23723				-
motif-2-3-1	Minc_v4_shac_contig_281	93.333	255	0	5	1	238	17820	17566	7.78e-99	361	23723				-
motif-2-3-1	Minc_v4_shac_contig_281	95.935	246	1	6	1	238	18118	17874	9.92e-108	390	23723				-
motif-2-3-1	Minc_v4_shac_contig_281	92.969	256	0	6	1	238	18519	18264	1.01e-97	357	23723				-
motif-2-3-1	Minc_v4_shac_contig_281	92.578	256	0	7	1	238	18918	18664	1.68e-95	350	23723				-
motif-2-3-1	Minc_v4_shac_contig_281	91.200	250	3	7	6	238	19310	19063	3.67e-87	322	23723				-
motif-2-3-1	Minc_v4_shac_contig_281	93.307	254	0	7	1	238	19645	19393	2.80e-98	359	23723				-
motif-2-3-1	Minc_v4_shac_contig_281	93.333	255	0	5	1	238	20044	19790	7.78e-99	361	23723				-
motif-2-3-1	Minc_v4_shac_contig_281	95.935	246	1	6	1	238	20341	20097	9.92e-108	390	23723				-
motif-2-3-1	Minc_v4_shac_contig_281	93.333	255	0	5	1	238	20739	20485	7.78e-99	361	23723				-
motif-2-3-1	Minc_v4_shac_contig_281	95.935	246	1	6	1	238	21034	20790	9.92e-108	390	23723				-
motif-2-3-1	Minc_v4_shac_contig_281	92.578	256	0	7	1	238	21433	21179	1.68e-95	350	23723				-
motif-2-3-1	Minc_v4_shac_contig_281	92.578	256	0	7	1	238	21818	21564	1.68e-95	350	23723				-
motif-2-3-1	Minc_v4_shac_contig_281	92.578	256	0	7	1	238	22217	21963	1.68e-95	350	23723				-
motif-2-3-1	Minc_v4_shac_contig_281	92.578	256	0	7	1	238	22596	22342	1.68e-95	350	23723				-
motif-2-3-1	Minc_v4_shac_contig_281	93.333	255	0	5	1	238	22995	22741	7.78e-99	361	23723				-
motif-2-3-1	Minc_v4_shac_contig_281	92.578	256	0	7	1	238	23324	23070	1.68e-95	350	23723				-
motif-2-3-1	Minc_v4_shac_contig_281	92.549	255	0	6	1	238	23714	23462	6.06e-95	348	23723				-
motif-2-3-1	Minc_v4_shac_contig_282	97.872	94	0	1	147	238	16	109	8.47e-39	161	22642	Beg	48	13279	+	None
motif-2-3-1	Minc_v4_shac_contig_282	97.386	153	4	0	1	153	170	322	8.12e-69	261	22642				+
motif-2-3-1	Minc_v4_shac_contig_282	97.872	94	0	1	147	238	342	435	8.47e-39	161	22642				+
motif-2-3-1	Minc_v4_shac_contig_282	90.458	262	1	5	1	238	494	755	1.02e-87	324	22642				+
motif-2-3-1	Minc_v4_shac_contig_282	89.057	265	1	6	1	238	813	1076	1.33e-81	303	22642				+
motif-2-3-1	Minc_v4_shac_contig_282	91.154	260	1	5	1	238	1136	1395	1.70e-90	333	22642				+
motif-2-3-1	Minc_v4_shac_contig_282	90.458	262	1	5	1	238	1452	1713	1.02e-87	324	22642				+
motif-2-3-1	Minc_v4_shac_contig_282	90.421	261	1	6	1	238	1772	2031	3.67e-87	322	22642				+
motif-2-3-1	Minc_v4_shac_contig_282	90.458	262	1	5	1	238	2091	2352	1.02e-87	324	22642				+
motif-2-3-1	Minc_v4_shac_contig_282	89.615	260	4	6	1	238	2412	2670	2.86e-83	309	22642				+
motif-2-3-1	Minc_v4_shac_contig_282	87.072	263	8	6	1	238	2727	2988	1.04e-72	274	22642				+
motif-2-3-1	Minc_v4_shac_contig_282	97.403	154	2	2	1	153	3045	3197	8.12e-69	261	22642				+
motif-2-3-1	Minc_v4_shac_contig_282	97.872	94	0	1	147	238	3217	3310	8.47e-39	161	22642				+
motif-2-3-1	Minc_v4_shac_contig_282	97.403	154	2	2	1	153	3372	3524	8.12e-69	261	22642				+
motif-2-3-1	Minc_v4_shac_contig_282	97.872	94	0	1	147	238	3543	3636	8.47e-39	161	22642				+
motif-2-3-1	Minc_v4_shac_contig_282	89.734	263	1	6	1	238	3695	3956	2.21e-84	313	22642				+
motif-2-3-1	Minc_v4_shac_contig_282	89.773	264	1	5	1	238	4016	4279	6.14e-85	315	22642				+
motif-2-3-1	Minc_v4_shac_contig_282	89.773	264	1	6	1	238	4337	4600	6.14e-85	315	22642				+
motif-2-3-1	Minc_v4_shac_contig_282	89.434	265	1	5	1	238	4659	4923	2.86e-83	309	22642				+
motif-2-3-1	Minc_v4_shac_contig_282	89.434	265	1	5	1	238	4985	5249	2.86e-83	309	22642				+
motif-2-3-1	Minc_v4_shac_contig_282	90.114	263	1	5	1	238	5310	5572	4.75e-86	318	22642				+
motif-2-3-1	Minc_v4_shac_contig_282	98.052	154	2	1	1	153	5633	5786	1.74e-70	267	22642				+
motif-2-3-1	Minc_v4_shac_contig_282	97.872	94	0	1	147	238	5805	5898	8.47e-39	161	22642				+
motif-2-3-1	Minc_v4_shac_contig_282	90.625	256	6	6	1	238	5957	6212	1.02e-87	324	22642				+
motif-2-3-1	Minc_v4_shac_contig_282	89.773	264	1	6	1	238	6276	6539	6.14e-85	315	22642				+
motif-2-3-1	Minc_v4_shac_contig_282	89.734	263	1	6	1	238	6602	6863	2.21e-84	313	22642				+
motif-2-3-1	Minc_v4_shac_contig_282	89.394	264	1	6	1	238	6923	7185	1.03e-82	307	22642				+
motif-2-3-1	Minc_v4_shac_contig_282	89.734	263	1	6	1	238	7247	7508	2.21e-84	313	22642				+
motif-2-3-1	Minc_v4_shac_contig_282	89.394	264	1	6	1	238	7567	7829	1.03e-82	307	22642				+
motif-2-3-1	Minc_v4_shac_contig_282	90.421	261	1	6	1	238	7890	8149	3.67e-87	322	22642				+
motif-2-3-1	Minc_v4_shac_contig_282	90.805	261	1	6	1	238	8210	8470	7.89e-89	327	22642				+
motif-2-3-1	Minc_v4_shac_contig_282	89.434	265	1	5	1	238	8529	8793	2.86e-83	309	22642				+
motif-2-3-1	Minc_v4_shac_contig_282	98.052	154	2	1	1	153	8855	9008	1.74e-70	267	22642				+
motif-2-3-1	Minc_v4_shac_contig_282	97.872	94	0	1	147	238	9027	9120	8.47e-39	161	22642				+
motif-2-3-1	Minc_v4_shac_contig_282	90.421	261	1	6	1	238	9181	9440	3.67e-87	322	22642				+
motif-2-3-1	Minc_v4_shac_contig_282	89.734	263	1	6	1	238	9497	9758	2.21e-84	313	22642				+
motif-2-3-1	Minc_v4_shac_contig_282	90.076	262	2	4	1	238	9820	10081	4.75e-86	318	22642				+
motif-2-3-1	Minc_v4_shac_contig_282	87.925	265	4	6	1	238	10142	10405	1.34e-76	287	22642				+
motif-2-3-1	Minc_v4_shac_contig_282	98.052	154	2	1	1	153	10464	10617	1.74e-70	267	22642				+
motif-2-3-1	Minc_v4_shac_contig_282	97.872	94	0	1	147	238	10637	10730	8.47e-39	161	22642				+
motif-2-3-1	Minc_v4_shac_contig_282	90.421	261	1	6	1	238	10790	11049	3.67e-87	322	22642				+
motif-2-3-1	Minc_v4_shac_contig_282	90.038	261	2	5	1	238	11106	11365	1.71e-85	316	22642				+
motif-2-3-1	Minc_v4_shac_contig_282	90.421	261	1	6	1	238	11426	11685	3.67e-87	322	22642				+
motif-2-3-1	Minc_v4_shac_contig_282	89.773	264	1	5	1	238	11745	12008	6.14e-85	315	22642				+
motif-2-3-1	Minc_v4_shac_contig_282	89.057	265	1	6	1	238	12065	12328	1.33e-81	303	22642				+
motif-2-3-1	Minc_v4_shac_contig_282	90.114	263	1	5	1	238	12388	12650	4.75e-86	318	22642				+
motif-2-3-1	Minc_v4_shac_contig_282	89.057	265	2	4	1	238	12708	12972	1.33e-81	303	22642				+
motif-2-3-1	Minc_v4_shac_contig_282	82.061	262	22	6	1	238	13034	13294	1.79e-50	200	22642				+
motif-2-3-1	Minc_v4_shac_contig_288	82.759	261	17	15	1	238	452	197	1.07e-52	207	8836	Beg-End_full	31	8353	-	None
motif-2-3-1	Minc_v4_shac_contig_288	84.252	254	23	9	1	238	848	596	6.36e-60	231	8836				-
motif-2-3-1	Minc_v4_shac_contig_288	96.774	93	1	1	148	238	1085	993	1.42e-36	154	8836				-
motif-2-3-1	Minc_v4_shac_contig_288	94.068	118	3	4	1	115	1248	1132	3.02e-43	176	8836				-
motif-2-3-1	Minc_v4_shac_contig_288	96.774	93	1	1	148	238	1486	1394	1.42e-36	154	8836				-
motif-2-3-1	Minc_v4_shac_contig_288	94.068	118	3	4	1	115	1651	1535	3.02e-43	176	8836				-
motif-2-3-1	Minc_v4_shac_contig_288	96.774	93	1	1	148	238	1889	1797	1.42e-36	154	8836				-
motif-2-3-1	Minc_v4_shac_contig_288	94.068	118	3	4	1	115	2053	1937	3.02e-43	176	8836				-
motif-2-3-1	Minc_v4_shac_contig_288	96.774	93	1	1	148	238	2290	2198	1.42e-36	154	8836				-
motif-2-3-1	Minc_v4_shac_contig_288	94.017	117	4	3	1	115	2455	2340	1.09e-42	174	8836				-
motif-2-3-1	Minc_v4_shac_contig_288	83.268	257	23	11	1	238	2855	2600	4.96e-56	219	8836				-
motif-2-3-1	Minc_v4_shac_contig_288	96.774	93	1	1	148	238	3088	2996	1.42e-36	154	8836				-
motif-2-3-1	Minc_v4_shac_contig_288	94.068	118	3	4	1	115	3251	3135	3.02e-43	176	8836				-
motif-2-3-1	Minc_v4_shac_contig_288	86.434	258	14	8	1	238	3653	3397	2.26e-69	263	8836				-
motif-2-3-1	Minc_v4_shac_contig_288	96.774	93	1	1	148	238	3830	3738	1.42e-36	154	8836				-
motif-2-3-1	Minc_v4_shac_contig_288	94.017	117	4	3	1	115	3992	3877	1.09e-42	174	8836				-
motif-2-3-1	Minc_v4_shac_contig_288	88.235	255	11	9	1	238	4388	4136	1.34e-76	287	8836				-
motif-2-3-1	Minc_v4_shac_contig_288	96.774	93	1	1	148	238	4543	4451	1.42e-36	154	8836				-
motif-2-3-1	Minc_v4_shac_contig_288	94.017	117	3	4	1	115	4705	4591	1.09e-42	174	8836				-
motif-2-3-1	Minc_v4_shac_contig_288	88.281	256	12	6	1	238	5105	4850	1.04e-77	291	8836				-
motif-2-3-1	Minc_v4_shac_contig_288	96.774	93	1	1	148	238	5268	5176	1.42e-36	154	8836				-
motif-2-3-1	Minc_v4_shac_contig_288	94.017	117	4	3	1	115	5432	5317	1.09e-42	174	8836				-
motif-2-3-1	Minc_v4_shac_contig_288	90.000	260	2	8	1	238	5835	5578	6.14e-85	315	8836				-
motif-2-3-1	Minc_v4_shac_contig_288	89.494	257	7	6	1	238	6149	5894	1.03e-82	307	8836				-
motif-2-3-1	Minc_v4_shac_contig_288	96.774	93	1	1	148	238	6301	6209	1.42e-36	154	8836				-
motif-2-3-1	Minc_v4_shac_contig_288	94.017	117	3	4	1	115	6462	6348	1.09e-42	174	8836				-
motif-2-3-1	Minc_v4_shac_contig_288	85.214	257	18	11	1	238	6862	6607	2.27e-64	246	8836				-
motif-2-3-1	Minc_v4_shac_contig_288	85.932	263	11	10	1	238	7255	6994	1.05e-67	257	8836				-
motif-2-3-1	Minc_v4_shac_contig_288	84.766	256	20	10	1	238	7647	7393	3.80e-62	239	8836				-
motif-2-3-1	Minc_v4_shac_contig_288	89.328	253	5	10	1	238	8033	7788	6.19e-80	298	8836				-
motif-2-3-1	Minc_v4_shac_contig_288	87.984	258	11	9	1	238	8806	8549	1.34e-76	287	8836				-
motif-2-3-1	Minc_v4_shac_contig_291	93.865	163	5	4	1	159	171	10	1.06e-62	241	2390	Beg-End_full	8	2352	-	None
motif-2-3-1	Minc_v4_shac_contig_291	88.031	259	9	9	1	238	486	229	1.34e-76	287	2390				-
motif-2-3-1	Minc_v4_shac_contig_291	90.698	258	4	7	1	238	799	542	2.84e-88	326	2390				-
motif-2-3-1	Minc_v4_shac_contig_291	90.385	260	3	6	1	238	1114	855	3.67e-87	322	2390				-
motif-2-3-1	Minc_v4_shac_contig_291	89.844	256	7	6	1	238	1424	1170	7.95e-84	311	2390				-
motif-2-3-1	Minc_v4_shac_contig_291	89.844	256	6	7	1	238	1736	1483	7.95e-84	311	2390				-
motif-2-3-1	Minc_v4_shac_contig_291	89.844	256	7	6	1	238	2049	1795	7.95e-84	311	2390				-
motif-2-3-1	Minc_v4_shac_contig_291	89.453	256	7	7	1	238	2361	2108	3.70e-82	305	2390				-
motif-2-3-1	Minc_v4_shac_contig_3	93.701	254	0	4	1	238	132	385	1.67e-100	366	3687900	Beg	20	13759	+	Minc_v4_shac_contig_3g0025941 (660 – 1178)
motif-2-3-1	Minc_v4_shac_contig_3	92.941	255	1	5	1	238	442	696	3.62e-97	355	3687900				+
motif-2-3-1	Minc_v4_shac_contig_3	93.333	255	0	5	1	238	1511	1765	7.78e-99	361	3687900				+
motif-2-3-1	Minc_v4_shac_contig_3	92.941	255	1	5	1	238	1823	2077	3.62e-97	355	3687900				+
motif-2-3-1	Minc_v4_shac_contig_3	93.333	255	0	5	1	238	2894	3148	7.78e-99	361	3687900				+
motif-2-3-1	Minc_v4_shac_contig_3	88.627	255	1	6	1	238	3205	3448	4.82e-76	285	3687900				+
motif-2-3-1	Minc_v4_shac_contig_3	93.333	255	0	5	1	238	4264	4518	7.78e-99	361	3687900				+
motif-2-3-1	Minc_v4_shac_contig_3	92.578	256	1	6	1	238	4578	4833	4.68e-96	351	3687900				+
motif-2-3-1	Minc_v4_shac_contig_3	93.333	255	0	5	1	238	5648	5902	7.78e-99	361	3687900				+
motif-2-3-1	Minc_v4_shac_contig_3	92.941	255	1	5	1	238	5960	6214	3.62e-97	355	3687900				+
motif-2-3-1	Minc_v4_shac_contig_3	93.333	255	0	5	1	238	7031	7285	7.78e-99	361	3687900				+
motif-2-3-1	Minc_v4_shac_contig_3	92.941	255	1	5	1	238	7339	7593	3.62e-97	355	3687900				+
motif-2-3-1	Minc_v4_shac_contig_3	93.333	255	0	5	1	238	8409	8663	7.78e-99	361	3687900				+
motif-2-3-1	Minc_v4_shac_contig_3	92.941	255	1	5	1	238	8722	8976	3.62e-97	355	3687900				+
motif-2-3-1	Minc_v4_shac_contig_3	93.333	255	0	5	1	238	9793	10047	7.78e-99	361	3687900				+
motif-2-3-1	Minc_v4_shac_contig_3	92.941	255	1	5	1	238	10109	10363	3.62e-97	355	3687900				+
motif-2-3-1	Minc_v4_shac_contig_3	93.333	255	0	5	1	238	11178	11432	7.78e-99	361	3687900				+
motif-2-3-1	Minc_v4_shac_contig_3	92.578	256	1	5	1	238	11490	11745	4.68e-96	351	3687900				+
motif-2-3-1	Minc_v4_shac_contig_3	92.941	255	1	5	1	238	12564	12818	3.62e-97	355	3687900				+
motif-2-3-1	Minc_v4_shac_contig_3	90.980	255	6	5	1	238	13636	13890	7.89e-89	327	3687900				+
motif-2-3-1	Minc_v4_shac_contig_30	97.403	154	2	2	1	153	2191568	2191416	8.12e-69	261	2194587	End	12	3172	-	None
motif-2-3-1	Minc_v4_shac_contig_30	93.333	255	0	5	1	238	2191876	2191622	7.78e-99	361	2194587				-
motif-2-3-1	Minc_v4_shac_contig_30	90.421	261	1	6	1	238	2192188	2191929	3.67e-87	322	2194587				-
motif-2-3-1	Minc_v4_shac_contig_30	93.333	255	0	5	1	238	2192494	2192240	7.78e-99	361	2194587				-
motif-2-3-1	Minc_v4_shac_contig_30	90.076	262	1	6	1	238	2192806	2192546	1.71e-85	316	2194587				-
motif-2-3-1	Minc_v4_shac_contig_30	93.333	255	0	5	1	238	2193114	2192860	7.78e-99	361	2194587				-
motif-2-3-1	Minc_v4_shac_contig_30	93.333	255	0	5	1	238	2193421	2193167	7.78e-99	361	2194587				-
motif-2-3-1	Minc_v4_shac_contig_30	93.333	255	0	5	1	238	2193727	2193473	7.78e-99	361	2194587				-
motif-2-3-1	Minc_v4_shac_contig_30	93.333	255	0	5	1	238	2194033	2193779	7.78e-99	361	2194587				-
motif-2-3-1	Minc_v4_shac_contig_30	97.872	94	0	1	147	238	2194179	2194086	8.47e-39	161	2194587				-
motif-2-3-1	Minc_v4_shac_contig_30	97.403	154	2	2	1	153	2194351	2194199	8.12e-69	261	2194587				-
motif-2-3-1	Minc_v4_shac_contig_30	90.217	184	0	5	73	238	2194587	2194404	1.07e-57	224	2194587				-
motif-2-3-1	Minc_v4_shac_contig_32	90.234	256	6	6	1	238	3	257	1.71e-85	316	2113198	Beg (split)	25	7383	+	None
motif-2-3-1	Minc_v4_shac_contig_32	94.017	117	4	3	1	115	403	518	1.09e-42	174	2113198				+
motif-2-3-1	Minc_v4_shac_contig_32	95.918	98	1	2	143	238	564	660	3.94e-37	156	2113198				+
motif-2-3-1	Minc_v4_shac_contig_32	90.234	256	6	6	1	238	731	985	1.71e-85	316	2113198				+
motif-2-3-1	Minc_v4_shac_contig_32	90.234	256	7	5	1	238	1045	1300	4.75e-86	318	2113198				+
motif-2-3-1	Minc_v4_shac_contig_32	94.017	117	4	3	1	115	1445	1560	1.09e-42	174	2113198				+
motif-2-3-1	Minc_v4_shac_contig_32	95.876	97	1	2	144	238	1608	1703	1.42e-36	154	2113198				+
motif-2-3-1	Minc_v4_shac_contig_32	90.234	256	6	6	1	238	1761	2015	1.71e-85	316	2113198				+
motif-2-3-1	Minc_v4_shac_contig_32	94.017	117	4	3	1	115	2160	2275	1.09e-42	174	2113198				+
motif-2-3-1	Minc_v4_shac_contig_32	95.876	97	1	2	144	238	2323	2418	1.42e-36	154	2113198				+
motif-2-3-1	Minc_v4_shac_contig_32	90.234	256	7	5	1	238	2477	2732	4.75e-86	318	2113198				+
motif-2-3-1	Minc_v4_shac_contig_32	90.234	256	6	6	1	238	2792	3046	1.71e-85	316	2113198				+
motif-2-3-1	Minc_v4_shac_contig_32	94.017	117	4	3	1	115	3191	3306	1.09e-42	174	2113198				+
motif-2-3-1	Minc_v4_shac_contig_32	95.876	97	1	2	144	238	3353	3448	1.42e-36	154	2113198				+
motif-2-3-1	Minc_v4_shac_contig_32	90.234	256	6	6	1	238	3507	3761	1.71e-85	316	2113198				+
motif-2-3-1	Minc_v4_shac_contig_32	90.234	256	6	6	1	238	3821	4075	1.71e-85	316	2113198				+
motif-2-3-1	Minc_v4_shac_contig_32	94.017	117	4	3	1	115	4220	4335	1.09e-42	174	2113198				+
motif-2-3-1	Minc_v4_shac_contig_32	95.918	98	1	2	143	238	4382	4478	3.94e-37	156	2113198				+
motif-2-3-1	Minc_v4_shac_contig_32	90.234	256	6	6	1	238	4537	4791	1.71e-85	316	2113198				+
motif-2-3-1	Minc_v4_shac_contig_32	90.234	256	6	6	1	238	4851	5105	1.71e-85	316	2113198				+
motif-2-3-1	Minc_v4_shac_contig_32	94.017	117	4	3	1	115	5250	5365	1.09e-42	174	2113198				+
motif-2-3-1	Minc_v4_shac_contig_32	95.876	97	1	2	144	238	5412	5507	1.42e-36	154	2113198				+
motif-2-3-1	Minc_v4_shac_contig_32	90.234	256	6	6	1	238	5566	5820	1.71e-85	316	2113198				+
motif-2-3-1	Minc_v4_shac_contig_32	94.068	118	3	4	1	115	5965	6081	3.02e-43	176	2113198				+
motif-2-3-1	Minc_v4_shac_contig_32	86.090	266	7	12	1	237	7121	7385	2.92e-68	259	2113198				+
motif-2-3-1	Minc_v4_shac_contig_34	90.494	263	0	5	1	238	68	330	1.02e-87	324	2039704	Beg	41	12416	+	None
motif-2-3-1	Minc_v4_shac_contig_34	90.458	262	1	5	1	238	388	649	1.02e-87	324	2039704				+
motif-2-3-1	Minc_v4_shac_contig_34	87.452	263	8	5	1	238	708	970	2.24e-74	279	2039704				+
motif-2-3-1	Minc_v4_shac_contig_34	89.434	265	1	5	1	238	1026	1290	2.86e-83	309	2039704				+
motif-2-3-1	Minc_v4_shac_contig_34	90.114	263	1	5	1	238	1348	1610	4.75e-86	318	2039704				+
motif-2-3-1	Minc_v4_shac_contig_34	89.773	264	1	5	1	238	1668	1931	6.14e-85	315	2039704				+
motif-2-3-1	Minc_v4_shac_contig_34	90.458	262	1	5	1	238	1989	2250	1.02e-87	324	2039704				+
motif-2-3-1	Minc_v4_shac_contig_34	89.734	263	2	4	1	238	2310	2572	2.21e-84	313	2039704				+
motif-2-3-1	Minc_v4_shac_contig_34	89.434	265	1	5	1	238	2629	2893	2.86e-83	309	2039704				+
motif-2-3-1	Minc_v4_shac_contig_34	89.434	265	1	5	1	238	2954	3218	2.86e-83	309	2039704				+
motif-2-3-1	Minc_v4_shac_contig_34	90.458	262	1	5	1	238	3273	3534	1.02e-87	324	2039704				+
motif-2-3-1	Minc_v4_shac_contig_34	98.052	154	2	1	1	153	3589	3742	1.74e-70	267	2039704				+
motif-2-3-1	Minc_v4_shac_contig_34	97.872	94	0	1	147	238	3762	3855	8.47e-39	161	2039704				+
motif-2-3-1	Minc_v4_shac_contig_34	89.434	265	1	5	1	238	3917	4181	2.86e-83	309	2039704				+
motif-2-3-1	Minc_v4_shac_contig_34	89.773	264	1	5	1	238	4236	4499	6.14e-85	315	2039704				+
motif-2-3-1	Minc_v4_shac_contig_34	90.076	262	1	6	1	238	4558	4818	1.71e-85	316	2039704				+
motif-2-3-1	Minc_v4_shac_contig_34	97.403	154	2	2	1	153	4873	5025	8.12e-69	261	2039704				+
motif-2-3-1	Minc_v4_shac_contig_34	97.872	94	0	1	147	238	5044	5137	8.47e-39	161	2039704				+
motif-2-3-1	Minc_v4_shac_contig_34	89.773	264	1	5	1	238	5196	5459	6.14e-85	315	2039704				+
motif-2-3-1	Minc_v4_shac_contig_34	90.114	263	1	5	1	238	5515	5777	4.75e-86	318	2039704				+
motif-2-3-1	Minc_v4_shac_contig_34	90.114	263	1	5	1	238	5832	6094	4.75e-86	318	2039704				+
motif-2-3-1	Minc_v4_shac_contig_34	90.076	262	1	6	1	238	6152	6412	1.71e-85	316	2039704				+
motif-2-3-1	Minc_v4_shac_contig_34	89.434	265	1	5	1	238	6467	6731	2.86e-83	309	2039704				+
motif-2-3-1	Minc_v4_shac_contig_34	89.773	264	1	5	1	238	6787	7050	6.14e-85	315	2039704				+
motif-2-3-1	Minc_v4_shac_contig_34	89.394	264	1	6	1	238	7107	7369	1.03e-82	307	2039704				+
motif-2-3-1	Minc_v4_shac_contig_34	89.434	265	1	5	1	238	7425	7689	2.86e-83	309	2039704				+
motif-2-3-1	Minc_v4_shac_contig_34	89.773	264	1	5	1	238	7745	8008	6.14e-85	315	2039704				+
motif-2-3-1	Minc_v4_shac_contig_34	89.773	264	1	5	1	238	8069	8332	6.14e-85	315	2039704				+
motif-2-3-1	Minc_v4_shac_contig_34	89.773	264	1	5	1	238	8388	8651	6.14e-85	315	2039704				+
motif-2-3-1	Minc_v4_shac_contig_34	89.773	264	1	5	1	238	8706	8969	6.14e-85	315	2039704				+
motif-2-3-1	Minc_v4_shac_contig_34	89.773	264	1	5	1	238	9029	9292	6.14e-85	315	2039704				+
motif-2-3-1	Minc_v4_shac_contig_34	89.434	265	1	5	1	238	9348	9612	2.86e-83	309	2039704				+
motif-2-3-1	Minc_v4_shac_contig_34	89.434	265	1	5	1	238	9670	9934	2.86e-83	309	2039704				+
motif-2-3-1	Minc_v4_shac_contig_34	88.550	262	6	5	1	238	9993	10254	2.23e-79	296	2039704				+
motif-2-3-1	Minc_v4_shac_contig_34	87.452	263	8	5	1	238	10311	10573	2.24e-74	279	2039704				+
motif-2-3-1	Minc_v4_shac_contig_34	90.114	263	1	5	1	238	10632	10894	4.75e-86	318	2039704				+
motif-2-3-1	Minc_v4_shac_contig_34	90.458	262	1	5	1	238	10952	11213	1.02e-87	324	2039704				+
motif-2-3-1	Minc_v4_shac_contig_34	90.076	262	1	6	1	238	11271	11531	1.71e-85	316	2039704				+
motif-2-3-1	Minc_v4_shac_contig_34	90.458	262	1	5	1	238	11588	11849	1.02e-87	324	2039704				+
motif-2-3-1	Minc_v4_shac_contig_34	90.114	263	1	5	1	238	11907	12169	4.75e-86	318	2039704				+
motif-2-3-1	Minc_v4_shac_contig_34	89.922	258	2	5	1	234	12226	12483	7.95e-84	311	2039704				+
motif-2-3-1	Minc_v4_shac_contig_36	90.234	256	6	6	1	238	159	413	1.71e-85	316	1915372	Beg	39	14596	+	None
motif-2-3-1	Minc_v4_shac_contig_36	90.234	256	6	6	1	238	472	726	1.71e-85	316	1915372				+
motif-2-3-1	Minc_v4_shac_contig_36	90.234	256	6	6	1	238	786	1040	1.71e-85	316	1915372				+
motif-2-3-1	Minc_v4_shac_contig_36	90.234	256	6	6	1	238	1100	1354	1.71e-85	316	1915372				+
motif-2-3-1	Minc_v4_shac_contig_36	90.588	255	6	7	1	238	1413	1666	3.67e-87	322	1915372				+
motif-2-3-1	Minc_v4_shac_contig_36	90.234	256	6	6	1	238	1725	1979	1.71e-85	316	1915372				+
motif-2-3-1	Minc_v4_shac_contig_36	90.234	256	6	6	1	238	2039	2293	1.71e-85	316	1915372				+
motif-2-3-1	Minc_v4_shac_contig_36	90.234	256	6	6	1	238	2352	2606	1.71e-85	316	1915372				+
motif-2-3-1	Minc_v4_shac_contig_36	90.234	256	6	6	1	238	2667	2921	1.71e-85	316	1915372				+
motif-2-3-1	Minc_v4_shac_contig_36	90.234	256	6	6	1	238	2979	3233	1.71e-85	316	1915372				+
motif-2-3-1	Minc_v4_shac_contig_36	90.234	256	6	6	1	238	3293	3547	1.71e-85	316	1915372				+
motif-2-3-1	Minc_v4_shac_contig_36	90.234	256	6	6	1	238	3607	3861	1.71e-85	316	1915372				+
motif-2-3-1	Minc_v4_shac_contig_36	90.234	256	6	6	1	238	3920	4174	1.71e-85	316	1915372				+
motif-2-3-1	Minc_v4_shac_contig_36	90.234	256	6	6	1	238	4233	4487	1.71e-85	316	1915372				+
motif-2-3-1	Minc_v4_shac_contig_36	90.234	256	6	6	1	238	4545	4799	1.71e-85	316	1915372				+
motif-2-3-1	Minc_v4_shac_contig_36	90.234	256	6	6	1	238	4859	5113	1.71e-85	316	1915372				+
motif-2-3-1	Minc_v4_shac_contig_36	90.234	256	6	6	1	238	5171	5425	1.71e-85	316	1915372				+
motif-2-3-1	Minc_v4_shac_contig_36	90.234	256	6	6	1	238	5484	5738	1.71e-85	316	1915372				+
motif-2-3-1	Minc_v4_shac_contig_36	90.234	256	6	6	1	238	5797	6051	1.71e-85	316	1915372				+
motif-2-3-1	Minc_v4_shac_contig_36	90.234	256	6	6	1	238	6111	6365	1.71e-85	316	1915372				+
motif-2-3-1	Minc_v4_shac_contig_36	90.234	256	6	6	1	238	6424	6678	1.71e-85	316	1915372				+
motif-2-3-1	Minc_v4_shac_contig_36	90.234	256	6	6	1	238	6737	6991	1.71e-85	316	1915372				+
motif-2-3-1	Minc_v4_shac_contig_36	90.234	256	6	6	1	238	7051	7305	1.71e-85	316	1915372				+
motif-2-3-1	Minc_v4_shac_contig_36	90.234	256	6	6	1	238	7364	7618	1.71e-85	316	1915372				+
motif-2-3-1	Minc_v4_shac_contig_36	90.234	256	6	6	1	238	7676	7930	1.71e-85	316	1915372				+
motif-2-3-1	Minc_v4_shac_contig_36	90.234	256	6	6	1	238	7991	8245	1.71e-85	316	1915372				+
motif-2-3-1	Minc_v4_shac_contig_36	90.234	256	6	6	1	238	8304	8558	1.71e-85	316	1915372				+
motif-2-3-1	Minc_v4_shac_contig_36	90.234	256	6	6	1	238	8618	8872	1.71e-85	316	1915372				+
motif-2-3-1	Minc_v4_shac_contig_36	89.453	256	8	6	1	238	8932	9186	3.70e-82	305	1915372				+
motif-2-3-1	Minc_v4_shac_contig_36	89.453	256	8	6	1	238	9246	9500	3.70e-82	305	1915372				+
motif-2-3-1	Minc_v4_shac_contig_36	89.453	256	8	6	1	238	9559	9813	3.70e-82	305	1915372				+
motif-2-3-1	Minc_v4_shac_contig_36	89.453	256	8	6	1	238	9872	10126	3.70e-82	305	1915372				+
motif-2-3-1	Minc_v4_shac_contig_36	89.453	256	8	6	1	238	10186	10440	3.70e-82	305	1915372				+
motif-2-3-1	Minc_v4_shac_contig_36	92.638	163	7	4	1	159	10500	10661	2.29e-59	230	1915372				+
motif-2-3-1	Minc_v4_shac_contig_36	89.453	256	8	6	1	238	11053	11307	3.70e-82	305	1915372				+
motif-2-3-1	Minc_v4_shac_contig_36	89.453	256	8	6	1	238	11367	11621	3.70e-82	305	1915372				+
motif-2-3-1	Minc_v4_shac_contig_36	89.062	256	9	6	1	238	12498	12752	1.72e-80	300	1915372				+
motif-2-3-1	Minc_v4_shac_contig_36	88.716	257	9	7	1	238	13623	13878	2.23e-79	296	1915372				+
motif-2-3-1	Minc_v4_shac_contig_36	89.062	256	9	6	1	238	14754	15008	1.72e-80	300	1915372				+
motif-2-3-1	Minc_v4_shac_contig_39	90.234	256	6	6	1	238	1804920	1804666	1.71e-85	316	1817612	End	42	12938	-	None
motif-2-3-1	Minc_v4_shac_contig_39	90.234	256	6	6	1	238	1805234	1804980	1.71e-85	316	1817612				-
motif-2-3-1	Minc_v4_shac_contig_39	89.883	257	6	7	1	238	1805549	1805294	2.21e-84	313	1817612				-
motif-2-3-1	Minc_v4_shac_contig_39	90.234	256	6	6	1	238	1805862	1805608	1.71e-85	316	1817612				-
motif-2-3-1	Minc_v4_shac_contig_39	90.234	256	6	6	1	238	1806175	1805921	1.71e-85	316	1817612				-
motif-2-3-1	Minc_v4_shac_contig_39	90.234	256	6	6	1	238	1806488	1806234	1.71e-85	316	1817612				-
motif-2-3-1	Minc_v4_shac_contig_39	90.234	256	6	6	1	238	1806802	1806548	1.71e-85	316	1817612				-
motif-2-3-1	Minc_v4_shac_contig_39	90.234	256	6	6	1	238	1807115	1806861	1.71e-85	316	1817612				-
motif-2-3-1	Minc_v4_shac_contig_39	90.234	256	6	6	1	238	1807430	1807176	1.71e-85	316	1817612				-
motif-2-3-1	Minc_v4_shac_contig_39	90.234	256	6	6	1	238	1807744	1807490	1.71e-85	316	1817612				-
motif-2-3-1	Minc_v4_shac_contig_39	90.234	256	6	6	1	238	1808056	1807802	1.71e-85	316	1817612				-
motif-2-3-1	Minc_v4_shac_contig_39	90.234	256	6	6	1	238	1808369	1808115	1.71e-85	316	1817612				-
motif-2-3-1	Minc_v4_shac_contig_39	90.234	256	6	6	1	238	1808682	1808428	1.71e-85	316	1817612				-
motif-2-3-1	Minc_v4_shac_contig_39	90.234	256	6	6	1	238	1808996	1808742	1.71e-85	316	1817612				-
motif-2-3-1	Minc_v4_shac_contig_39	90.234	256	6	6	1	238	1809311	1809057	1.71e-85	316	1817612				-
motif-2-3-1	Minc_v4_shac_contig_39	90.234	256	6	6	1	238	1809625	1809371	1.71e-85	316	1817612				-
motif-2-3-1	Minc_v4_shac_contig_39	90.234	256	6	6	1	238	1809939	1809685	1.71e-85	316	1817612				-
motif-2-3-1	Minc_v4_shac_contig_39	90.234	256	6	6	1	238	1810252	1809998	1.71e-85	316	1817612				-
motif-2-3-1	Minc_v4_shac_contig_39	90.234	256	6	6	1	238	1810565	1810311	1.71e-85	316	1817612				-
motif-2-3-1	Minc_v4_shac_contig_39	90.234	256	6	6	1	238	1810878	1810624	1.71e-85	316	1817612				-
motif-2-3-1	Minc_v4_shac_contig_39	90.234	256	6	6	1	238	1811191	1810937	1.71e-85	316	1817612				-
motif-2-3-1	Minc_v4_shac_contig_39	90.234	256	6	6	1	238	1811504	1811250	1.71e-85	316	1817612				-
motif-2-3-1	Minc_v4_shac_contig_39	90.234	256	6	6	1	238	1811817	1811563	1.71e-85	316	1817612				-
motif-2-3-1	Minc_v4_shac_contig_39	90.234	256	6	6	1	238	1812130	1811876	1.71e-85	316	1817612				-
motif-2-3-1	Minc_v4_shac_contig_39	90.234	256	6	6	1	238	1812444	1812190	1.71e-85	316	1817612				-
motif-2-3-1	Minc_v4_shac_contig_39	90.234	256	6	6	1	238	1812757	1812503	1.71e-85	316	1817612				-
motif-2-3-1	Minc_v4_shac_contig_39	90.234	256	6	6	1	238	1813069	1812815	1.71e-85	316	1817612				-
motif-2-3-1	Minc_v4_shac_contig_39	90.234	256	6	6	1	238	1813381	1813127	1.71e-85	316	1817612				-
motif-2-3-1	Minc_v4_shac_contig_39	90.234	256	6	6	1	238	1813694	1813440	1.71e-85	316	1817612				-
motif-2-3-1	Minc_v4_shac_contig_39	90.234	256	6	6	1	238	1814007	1813753	1.71e-85	316	1817612				-
motif-2-3-1	Minc_v4_shac_contig_39	90.234	256	6	6	1	238	1814321	1814067	1.71e-85	316	1817612				-
motif-2-3-1	Minc_v4_shac_contig_39	90.234	256	6	6	1	238	1814635	1814381	1.71e-85	316	1817612				-
motif-2-3-1	Minc_v4_shac_contig_39	90.234	256	6	6	1	238	1814949	1814695	1.71e-85	316	1817612				-
motif-2-3-1	Minc_v4_shac_contig_39	90.234	256	6	6	1	238	1815261	1815007	1.71e-85	316	1817612				-
motif-2-3-1	Minc_v4_shac_contig_39	90.234	256	6	6	1	238	1815573	1815319	1.71e-85	316	1817612				-
motif-2-3-1	Minc_v4_shac_contig_39	90.234	256	6	6	1	238	1815886	1815632	1.71e-85	316	1817612				-
motif-2-3-1	Minc_v4_shac_contig_39	90.234	256	6	6	1	238	1816198	1815944	1.71e-85	316	1817612				-
motif-2-3-1	Minc_v4_shac_contig_39	90.234	256	6	6	1	238	1816512	1816258	1.71e-85	316	1817612				-
motif-2-3-1	Minc_v4_shac_contig_39	90.234	256	6	6	1	238	1816825	1816571	1.71e-85	316	1817612				-
motif-2-3-1	Minc_v4_shac_contig_39	90.234	256	6	6	1	238	1817138	1816884	1.71e-85	316	1817612				-
motif-2-3-1	Minc_v4_shac_contig_39	90.234	256	6	6	1	238	1817452	1817198	1.71e-85	316	1817612				-
motif-2-3-1	Minc_v4_shac_contig_39	97.872	94	0	1	147	238	1817603	1817510	8.47e-39	161	1817612				-
motif-2-3-1	Minc_v4_shac_contig_4	94.949	99	2	2	142	238	117	214	5.10e-36	152	3582813	Beg (motif 2 + 1)	15	5906	+	None
motif-2-3-1	Minc_v4_shac_contig_4	94.017	117	3	4	1	115	359	473	1.09e-42	174	3582813				+
motif-2-3-1	Minc_v4_shac_contig_4	94.949	99	2	2	142	238	520	617	5.10e-36	152	3582813				+
motif-2-3-1	Minc_v4_shac_contig_4	94.017	117	3	4	1	115	762	876	1.09e-42	174	3582813				+
motif-2-3-1	Minc_v4_shac_contig_4	94.017	117	4	3	1	115	1165	1280	1.09e-42	174	3582813				+
motif-2-3-1	Minc_v4_shac_contig_4	94.872	117	2	4	1	115	1568	1682	2.34e-44	180	3582813				+
motif-2-3-1	Minc_v4_shac_contig_4	94.017	117	4	3	1	115	1970	2085	1.09e-42	174	3582813				+
motif-2-3-1	Minc_v4_shac_contig_4	94.017	117	4	3	1	115	2373	2488	1.09e-42	174	3582813				+
motif-2-3-1	Minc_v4_shac_contig_4	94.017	117	4	3	1	115	2777	2892	1.09e-42	174	3582813				+
motif-2-3-1	Minc_v4_shac_contig_4	94.017	117	4	3	1	115	3180	3295	1.09e-42	174	3582813				+
motif-2-3-1	Minc_v4_shac_contig_4	94.017	117	4	3	1	115	3585	3700	1.09e-42	174	3582813				+
motif-2-3-1	Minc_v4_shac_contig_4	94.017	117	4	3	1	115	3990	4105	1.09e-42	174	3582813				+
motif-2-3-1	Minc_v4_shac_contig_4	94.017	117	4	3	1	115	4394	4509	1.09e-42	174	3582813				+
motif-2-3-1	Minc_v4_shac_contig_4	94.017	117	4	3	1	115	4807	4922	1.09e-42	174	3582813				+
motif-2-3-1	Minc_v4_shac_contig_4	94.017	117	4	3	1	115	5907	6022	1.09e-42	174	3582813				+
motif-2-3-1	Minc_v4_shac_contig_46	93.333	255	0	5	1	238	54	308	7.78e-99	361	1600440	Beg	45	18709	+	None
motif-2-3-1	Minc_v4_shac_contig_46	93.701	254	0	6	1	238	361	614	1.67e-100	366	1600440				+
motif-2-3-1	Minc_v4_shac_contig_46	93.333	255	0	5	1	238	666	920	7.78e-99	361	1600440				+
motif-2-3-1	Minc_v4_shac_contig_46	93.333	255	0	5	1	238	973	1227	7.78e-99	361	1600440				+
motif-2-3-1	Minc_v4_shac_contig_46	93.333	255	0	5	1	238	1280	1534	7.78e-99	361	1600440				+
motif-2-3-1	Minc_v4_shac_contig_46	93.333	255	0	5	1	238	1586	1840	7.78e-99	361	1600440				+
motif-2-3-1	Minc_v4_shac_contig_46	93.333	255	0	5	1	238	1895	2149	7.78e-99	361	1600440				+
motif-2-3-1	Minc_v4_shac_contig_46	93.701	254	0	6	1	238	2203	2456	1.67e-100	366	1600440				+
motif-2-3-1	Minc_v4_shac_contig_46	93.333	255	0	5	1	238	2509	2763	7.78e-99	361	1600440				+
motif-2-3-1	Minc_v4_shac_contig_46	93.701	254	0	6	1	238	2816	3069	1.67e-100	366	1600440				+
motif-2-3-1	Minc_v4_shac_contig_46	93.333	255	0	5	1	238	3123	3377	7.78e-99	361	1600440				+
motif-2-3-1	Minc_v4_shac_contig_46	93.333	255	0	5	1	238	3431	3685	7.78e-99	361	1600440				+
motif-2-3-1	Minc_v4_shac_contig_46	93.701	254	0	6	1	238	3737	3990	1.67e-100	366	1600440				+
motif-2-3-1	Minc_v4_shac_contig_46	93.701	254	0	6	1	238	4045	4298	1.67e-100	366	1600440				+
motif-2-3-1	Minc_v4_shac_contig_46	93.333	255	0	5	1	238	4352	4606	7.78e-99	361	1600440				+
motif-2-3-1	Minc_v4_shac_contig_46	93.333	255	0	5	1	238	4660	4914	7.78e-99	361	1600440				+
motif-2-3-1	Minc_v4_shac_contig_46	93.333	255	0	5	1	238	4969	5223	7.78e-99	361	1600440				+
motif-2-3-1	Minc_v4_shac_contig_46	93.333	255	0	5	1	238	5277	5531	7.78e-99	361	1600440				+
motif-2-3-1	Minc_v4_shac_contig_46	93.333	255	0	5	1	238	5584	5838	7.78e-99	361	1600440				+
motif-2-3-1	Minc_v4_shac_contig_46	93.333	255	0	5	1	238	5893	6147	7.78e-99	361	1600440				+
motif-2-3-1	Minc_v4_shac_contig_46	93.701	254	0	6	1	238	6202	6455	1.67e-100	366	1600440				+
motif-2-3-1	Minc_v4_shac_contig_46	93.701	254	0	6	1	238	6510	6763	1.67e-100	366	1600440				+
motif-2-3-1	Minc_v4_shac_contig_46	93.701	254	0	6	1	238	6818	7071	1.67e-100	366	1600440				+
motif-2-3-1	Minc_v4_shac_contig_46	93.333	255	0	5	1	238	7124	7378	7.78e-99	361	1600440				+
motif-2-3-1	Minc_v4_shac_contig_46	93.333	255	0	5	1	238	7433	7687	7.78e-99	361	1600440				+
motif-2-3-1	Minc_v4_shac_contig_46	92.969	256	0	6	1	238	7741	7996	1.01e-97	357	1600440				+
motif-2-3-1	Minc_v4_shac_contig_46	93.701	254	0	6	1	238	8049	8302	1.67e-100	366	1600440				+
motif-2-3-1	Minc_v4_shac_contig_46	93.333	255	0	5	1	238	8355	8609	7.78e-99	361	1600440				+
motif-2-3-1	Minc_v4_shac_contig_46	92.969	256	0	6	1	238	8663	8918	1.01e-97	357	1600440				+
motif-2-3-1	Minc_v4_shac_contig_46	93.333	255	0	5	1	238	8971	9225	7.78e-99	361	1600440				+
motif-2-3-1	Minc_v4_shac_contig_46	93.333	255	0	5	1	238	9278	9532	7.78e-99	361	1600440				+
motif-2-3-1	Minc_v4_shac_contig_46	93.333	255	0	5	1	238	9586	9840	7.78e-99	361	1600440				+
motif-2-3-1	Minc_v4_shac_contig_46	92.969	256	0	6	1	238	9893	10148	1.01e-97	357	1600440				+
motif-2-3-1	Minc_v4_shac_contig_46	91.538	260	0	6	1	238	10201	10460	3.65e-92	339	1600440				+
motif-2-3-1	Minc_v4_shac_contig_46	92.969	256	0	6	1	238	10512	10767	1.01e-97	357	1600440				+
motif-2-3-1	Minc_v4_shac_contig_46	90.805	261	1	5	1	238	10820	11080	7.89e-89	327	1600440				+
motif-2-3-1	Minc_v4_shac_contig_46	90.458	262	1	5	1	238	11771	12032	1.02e-87	324	1600440				+
motif-2-3-1	Minc_v4_shac_contig_46	89.394	264	1	6	1	238	12724	12986	1.03e-82	307	1600440				+
motif-2-3-1	Minc_v4_shac_contig_46	89.773	264	1	5	1	238	13678	13941	6.14e-85	315	1600440				+
motif-2-3-1	Minc_v4_shac_contig_46	90.114	263	1	5	1	238	14640	14902	4.75e-86	318	1600440				+
motif-2-3-1	Minc_v4_shac_contig_46	89.057	265	1	6	1	238	15601	15864	1.33e-81	303	1600440				+
motif-2-3-1	Minc_v4_shac_contig_46	89.773	264	1	5	1	238	16576	16839	6.14e-85	315	1600440				+
motif-2-3-1	Minc_v4_shac_contig_46	97.403	154	2	2	1	153	17531	17683	8.12e-69	261	1600440				+
motif-2-3-1	Minc_v4_shac_contig_46	97.872	94	0	1	147	238	17708	17801	8.47e-39	161	1600440				+
motif-2-3-1	Minc_v4_shac_contig_46	89.734	263	1	6	1	238	18501	18762	2.21e-84	313	1600440				+
motif-2-3-1	Minc_v4_shac_contig_47	90.234	256	6	6	1	238	1544026	1543772	1.71e-85	316	1577289	End	104	33189	-	None
motif-2-3-1	Minc_v4_shac_contig_47	90.234	256	6	6	1	238	1545038	1544784	1.71e-85	316	1577289				-
motif-2-3-1	Minc_v4_shac_contig_47	90.234	256	6	6	1	238	1546050	1545796	1.71e-85	316	1577289				-
motif-2-3-1	Minc_v4_shac_contig_47	90.234	256	6	6	1	238	1546363	1546109	1.71e-85	316	1577289				-
motif-2-3-1	Minc_v4_shac_contig_47	90.234	256	6	6	1	238	1546676	1546422	1.71e-85	316	1577289				-
motif-2-3-1	Minc_v4_shac_contig_47	93.307	254	1	4	1	238	1546988	1546735	7.78e-99	361	1577289				-
motif-2-3-1	Minc_v4_shac_contig_47	92.941	255	1	6	1	238	1547300	1547046	3.62e-97	355	1577289				-
motif-2-3-1	Minc_v4_shac_contig_47	93.307	254	1	4	1	238	1547610	1547357	7.78e-99	361	1577289				-
motif-2-3-1	Minc_v4_shac_contig_47	93.307	254	1	4	1	238	1547922	1547669	7.78e-99	361	1577289				-
motif-2-3-1	Minc_v4_shac_contig_47	93.307	254	1	4	1	238	1548233	1547980	7.78e-99	361	1577289				-
motif-2-3-1	Minc_v4_shac_contig_47	93.307	254	1	4	1	238	1548543	1548290	7.78e-99	361	1577289				-
motif-2-3-1	Minc_v4_shac_contig_47	89.844	256	7	6	1	238	1548854	1548600	7.95e-84	311	1577289				-
motif-2-3-1	Minc_v4_shac_contig_47	90.234	256	6	6	1	238	1549168	1548914	1.71e-85	316	1577289				-
motif-2-3-1	Minc_v4_shac_contig_47	93.307	254	1	4	1	238	1549478	1549225	7.78e-99	361	1577289				-
motif-2-3-1	Minc_v4_shac_contig_47	93.307	254	1	4	1	238	1549788	1549535	7.78e-99	361	1577289				-
motif-2-3-1	Minc_v4_shac_contig_47	93.307	254	1	4	1	238	1550099	1549846	7.78e-99	361	1577289				-
motif-2-3-1	Minc_v4_shac_contig_47	93.307	254	1	4	1	238	1550409	1550156	7.78e-99	361	1577289				-
motif-2-3-1	Minc_v4_shac_contig_47	93.307	254	1	4	1	238	1550720	1550467	7.78e-99	361	1577289				-
motif-2-3-1	Minc_v4_shac_contig_47	93.307	254	1	4	1	238	1551033	1550780	7.78e-99	361	1577289				-
motif-2-3-1	Minc_v4_shac_contig_47	89.844	256	7	6	1	238	1551345	1551091	7.95e-84	311	1577289				-
motif-2-3-1	Minc_v4_shac_contig_47	90.980	255	5	6	1	238	1551656	1551403	7.89e-89	327	1577289				-
motif-2-3-1	Minc_v4_shac_contig_47	93.307	254	1	4	1	238	1551967	1551714	7.78e-99	361	1577289				-
motif-2-3-1	Minc_v4_shac_contig_47	93.307	254	1	4	1	238	1552279	1552026	7.78e-99	361	1577289				-
motif-2-3-1	Minc_v4_shac_contig_47	93.307	254	1	4	1	238	1552591	1552338	7.78e-99	361	1577289				-
motif-2-3-1	Minc_v4_shac_contig_47	93.307	254	1	4	1	238	1552904	1552651	7.78e-99	361	1577289				-
motif-2-3-1	Minc_v4_shac_contig_47	93.307	254	1	4	1	238	1553216	1552963	7.78e-99	361	1577289				-
motif-2-3-1	Minc_v4_shac_contig_47	92.941	255	1	4	1	238	1553529	1553275	3.62e-97	355	1577289				-
motif-2-3-1	Minc_v4_shac_contig_47	92.941	255	1	5	1	238	1553846	1553592	3.62e-97	355	1577289				-
motif-2-3-1	Minc_v4_shac_contig_47	93.307	254	1	4	1	238	1554159	1553906	7.78e-99	361	1577289				-
motif-2-3-1	Minc_v4_shac_contig_47	91.797	256	3	6	1	238	1554476	1554221	1.01e-92	340	1577289				-
motif-2-3-1	Minc_v4_shac_contig_47	91.016	256	4	6	1	238	1554790	1554536	7.89e-89	327	1577289				-
motif-2-3-1	Minc_v4_shac_contig_47	92.941	255	1	5	1	238	1555103	1554849	3.62e-97	355	1577289				-
motif-2-3-1	Minc_v4_shac_contig_47	90.625	256	6	5	1	238	1555418	1555163	1.02e-87	324	1577289				-
motif-2-3-1	Minc_v4_shac_contig_47	89.844	256	7	6	1	238	1555730	1555476	7.95e-84	311	1577289				-
motif-2-3-1	Minc_v4_shac_contig_47	89.844	256	7	6	1	238	1556045	1555791	7.95e-84	311	1577289				-
motif-2-3-1	Minc_v4_shac_contig_47	89.844	256	7	6	1	238	1556358	1556104	7.95e-84	311	1577289				-
motif-2-3-1	Minc_v4_shac_contig_47	89.844	256	7	6	1	238	1556669	1556415	7.95e-84	311	1577289				-
motif-2-3-1	Minc_v4_shac_contig_47	89.844	256	7	6	1	238	1556982	1556728	7.95e-84	311	1577289				-
motif-2-3-1	Minc_v4_shac_contig_47	89.844	256	7	6	1	238	1557295	1557041	7.95e-84	311	1577289				-
motif-2-3-1	Minc_v4_shac_contig_47	90.196	255	7	7	1	238	1557606	1557353	1.71e-85	316	1577289				-
motif-2-3-1	Minc_v4_shac_contig_47	89.844	256	7	6	1	238	1557918	1557664	7.95e-84	311	1577289				-
motif-2-3-1	Minc_v4_shac_contig_47	89.844	256	7	6	1	238	1558230	1557976	7.95e-84	311	1577289				-
motif-2-3-1	Minc_v4_shac_contig_47	89.844	256	7	6	1	238	1558543	1558289	7.95e-84	311	1577289				-
motif-2-3-1	Minc_v4_shac_contig_47	89.844	256	7	6	1	238	1558856	1558602	7.95e-84	311	1577289				-
motif-2-3-1	Minc_v4_shac_contig_47	89.844	256	7	6	1	238	1559168	1558914	7.95e-84	311	1577289				-
motif-2-3-1	Minc_v4_shac_contig_47	89.844	256	7	6	1	238	1559480	1559226	7.95e-84	311	1577289				-
motif-2-3-1	Minc_v4_shac_contig_47	89.844	256	7	6	1	238	1559793	1559539	7.95e-84	311	1577289				-
motif-2-3-1	Minc_v4_shac_contig_47	89.844	256	7	6	1	238	1560105	1559851	7.95e-84	311	1577289				-
motif-2-3-1	Minc_v4_shac_contig_47	89.844	256	7	6	1	238	1560417	1560163	7.95e-84	311	1577289				-
motif-2-3-1	Minc_v4_shac_contig_47	89.844	256	7	6	1	238	1560729	1560475	7.95e-84	311	1577289				-
motif-2-3-1	Minc_v4_shac_contig_47	89.844	256	7	6	1	238	1561041	1560787	7.95e-84	311	1577289				-
motif-2-3-1	Minc_v4_shac_contig_47	89.844	256	7	6	1	238	1561354	1561100	7.95e-84	311	1577289				-
motif-2-3-1	Minc_v4_shac_contig_47	89.844	256	7	6	1	238	1561666	1561412	7.95e-84	311	1577289				-
motif-2-3-1	Minc_v4_shac_contig_47	89.844	256	7	6	1	238	1561979	1561725	7.95e-84	311	1577289				-
motif-2-3-1	Minc_v4_shac_contig_47	89.844	256	7	6	1	238	1562289	1562035	7.95e-84	311	1577289				-
motif-2-3-1	Minc_v4_shac_contig_47	90.234	256	6	6	1	238	1562601	1562347	1.71e-85	316	1577289				-
motif-2-3-1	Minc_v4_shac_contig_47	90.234	256	6	6	1	238	1562911	1562657	1.71e-85	316	1577289				-
motif-2-3-1	Minc_v4_shac_contig_47	90.234	256	6	6	1	238	1563219	1562965	1.71e-85	316	1577289				-
motif-2-3-1	Minc_v4_shac_contig_47	90.234	256	6	6	1	238	1563531	1563277	1.71e-85	316	1577289				-
motif-2-3-1	Minc_v4_shac_contig_47	90.234	256	6	6	1	238	1563834	1563580	1.71e-85	316	1577289				-
motif-2-3-1	Minc_v4_shac_contig_47	90.234	256	6	6	1	238	1564139	1563885	1.71e-85	316	1577289				-
motif-2-3-1	Minc_v4_shac_contig_47	90.234	256	6	6	1	238	1564445	1564191	1.71e-85	316	1577289				-
motif-2-3-1	Minc_v4_shac_contig_47	90.234	256	6	6	1	238	1564751	1564497	1.71e-85	316	1577289				-
motif-2-3-1	Minc_v4_shac_contig_47	90.234	256	6	6	1	238	1565056	1564802	1.71e-85	316	1577289				-
motif-2-3-1	Minc_v4_shac_contig_47	90.234	256	6	6	1	238	1565359	1565105	1.71e-85	316	1577289				-
motif-2-3-1	Minc_v4_shac_contig_47	90.234	256	6	6	1	238	1565663	1565409	1.71e-85	316	1577289				-
motif-2-3-1	Minc_v4_shac_contig_47	90.234	256	6	6	1	238	1565966	1565712	1.71e-85	316	1577289				-
motif-2-3-1	Minc_v4_shac_contig_47	90.234	256	6	6	1	238	1566270	1566016	1.71e-85	316	1577289				-
motif-2-3-1	Minc_v4_shac_contig_47	90.234	256	6	6	1	238	1566574	1566320	1.71e-85	316	1577289				-
motif-2-3-1	Minc_v4_shac_contig_47	90.234	256	6	6	1	238	1566877	1566623	1.71e-85	316	1577289				-
motif-2-3-1	Minc_v4_shac_contig_47	90.234	256	6	6	1	238	1567181	1566927	1.71e-85	316	1577289				-
motif-2-3-1	Minc_v4_shac_contig_47	90.234	256	6	6	1	238	1567484	1567230	1.71e-85	316	1577289				-
motif-2-3-1	Minc_v4_shac_contig_47	90.234	256	6	6	1	238	1567788	1567534	1.71e-85	316	1577289				-
motif-2-3-1	Minc_v4_shac_contig_47	90.234	256	6	6	1	238	1568092	1567838	1.71e-85	316	1577289				-
motif-2-3-1	Minc_v4_shac_contig_47	90.234	256	6	6	1	238	1568395	1568141	1.71e-85	316	1577289				-
motif-2-3-1	Minc_v4_shac_contig_47	90.234	256	6	6	1	238	1568699	1568445	1.71e-85	316	1577289				-
motif-2-3-1	Minc_v4_shac_contig_47	90.234	256	6	6	1	238	1569003	1568749	1.71e-85	316	1577289				-
motif-2-3-1	Minc_v4_shac_contig_47	90.234	256	6	6	1	238	1569308	1569054	1.71e-85	316	1577289				-
motif-2-3-1	Minc_v4_shac_contig_47	90.234	256	6	6	1	238	1569612	1569358	1.71e-85	316	1577289				-
motif-2-3-1	Minc_v4_shac_contig_47	90.234	256	6	6	1	238	1569915	1569661	1.71e-85	316	1577289				-
motif-2-3-1	Minc_v4_shac_contig_47	90.234	256	6	6	1	238	1570218	1569964	1.71e-85	316	1577289				-
motif-2-3-1	Minc_v4_shac_contig_47	90.234	256	6	6	1	238	1570521	1570267	1.71e-85	316	1577289				-
motif-2-3-1	Minc_v4_shac_contig_47	90.234	256	6	6	1	238	1570825	1570571	1.71e-85	316	1577289				-
motif-2-3-1	Minc_v4_shac_contig_47	90.234	256	6	6	1	238	1571129	1570875	1.71e-85	316	1577289				-
motif-2-3-1	Minc_v4_shac_contig_47	90.234	256	6	6	1	238	1571432	1571178	1.71e-85	316	1577289				-
motif-2-3-1	Minc_v4_shac_contig_47	90.234	256	6	6	1	238	1571735	1571481	1.71e-85	316	1577289				-
motif-2-3-1	Minc_v4_shac_contig_47	90.234	256	6	6	1	238	1572039	1571785	1.71e-85	316	1577289				-
motif-2-3-1	Minc_v4_shac_contig_47	90.234	256	6	6	1	238	1572341	1572087	1.71e-85	316	1577289				-
motif-2-3-1	Minc_v4_shac_contig_47	90.234	256	6	6	1	238	1572645	1572391	1.71e-85	316	1577289				-
motif-2-3-1	Minc_v4_shac_contig_47	90.588	255	6	7	1	238	1572948	1572695	3.67e-87	322	1577289				-
motif-2-3-1	Minc_v4_shac_contig_47	90.234	256	6	6	1	238	1573254	1573000	1.71e-85	316	1577289				-
motif-2-3-1	Minc_v4_shac_contig_47	90.234	256	6	6	1	238	1573558	1573304	1.71e-85	316	1577289				-
motif-2-3-1	Minc_v4_shac_contig_47	90.234	256	6	6	1	238	1573862	1573608	1.71e-85	316	1577289				-
motif-2-3-1	Minc_v4_shac_contig_47	90.234	256	5	7	1	238	1574168	1573915	1.71e-85	316	1577289				-
motif-2-3-1	Minc_v4_shac_contig_47	90.234	256	6	6	1	238	1574471	1574217	1.71e-85	316	1577289				-
motif-2-3-1	Minc_v4_shac_contig_47	90.234	256	6	6	1	238	1574776	1574522	1.71e-85	316	1577289				-
motif-2-3-1	Minc_v4_shac_contig_47	90.234	256	6	6	1	238	1575082	1574828	1.71e-85	316	1577289				-
motif-2-3-1	Minc_v4_shac_contig_47	90.234	256	6	6	1	238	1575386	1575132	1.71e-85	316	1577289				-
motif-2-3-1	Minc_v4_shac_contig_47	90.625	256	6	5	1	238	1575691	1575436	1.02e-87	324	1577289				-
motif-2-3-1	Minc_v4_shac_contig_47	90.234	256	6	6	1	238	1575995	1575741	1.71e-85	316	1577289				-
motif-2-3-1	Minc_v4_shac_contig_47	90.625	256	6	5	1	238	1576300	1576045	1.02e-87	324	1577289				-
motif-2-3-1	Minc_v4_shac_contig_47	90.234	256	6	6	1	238	1576606	1576352	1.71e-85	316	1577289				-
motif-2-3-1	Minc_v4_shac_contig_47	89.883	257	6	8	1	238	1576911	1576656	2.21e-84	313	1577289				-
motif-2-3-1	Minc_v4_shac_contig_47	90.234	256	6	6	1	238	1577214	1576960	1.71e-85	316	1577289				-
motif-2-3-1	Minc_v4_shac_contig_48	92.578	256	0	7	1	238	1566143	1565889	1.68e-95	350	1574228	End (split)	34	8086	-	None
motif-2-3-1	Minc_v4_shac_contig_48	94.949	99	2	2	142	238	1566386	1566289	5.10e-36	152	1574228				-
motif-2-3-1	Minc_v4_shac_contig_48	94.068	118	3	4	1	115	1566548	1566432	3.02e-43	176	1574228				-
motif-2-3-1	Minc_v4_shac_contig_48	94.017	117	4	3	1	115	1566952	1566837	1.09e-42	174	1574228				-
motif-2-3-1	Minc_v4_shac_contig_48	94.949	99	2	2	142	238	1567195	1567098	5.10e-36	152	1574228				-
motif-2-3-1	Minc_v4_shac_contig_48	94.017	117	4	3	1	115	1567357	1567242	1.09e-42	174	1574228				-
motif-2-3-1	Minc_v4_shac_contig_48	94.915	118	3	3	1	115	1567763	1567646	6.50e-45	182	1574228				-
motif-2-3-1	Minc_v4_shac_contig_48	96.000	100	1	2	141	238	1567922	1567824	3.05e-38	159	1574228				-
motif-2-3-1	Minc_v4_shac_contig_48	94.017	117	4	3	1	115	1568085	1567970	1.09e-42	174	1574228				-
motif-2-3-1	Minc_v4_shac_contig_48	94.017	117	4	3	1	115	1568487	1568372	1.09e-42	174	1574228				-
motif-2-3-1	Minc_v4_shac_contig_48	95.690	116	4	1	1	115	1568889	1568774	5.03e-46	185	1574228				-
motif-2-3-1	Minc_v4_shac_contig_48	96.000	100	1	2	141	238	1569047	1568949	3.05e-38	159	1574228				-
motif-2-3-1	Minc_v4_shac_contig_48	94.017	117	4	3	1	115	1569207	1569092	1.09e-42	174	1574228				-
motif-2-3-1	Minc_v4_shac_contig_48	94.017	117	4	3	1	115	1569584	1569469	1.09e-42	174	1574228				-
motif-2-3-1	Minc_v4_shac_contig_48	95.000	100	2	2	141	238	1569821	1569723	1.42e-36	154	1574228				-
motif-2-3-1	Minc_v4_shac_contig_48	95.876	97	1	2	144	238	1570199	1570104	1.42e-36	154	1574228				-
motif-2-3-1	Minc_v4_shac_contig_48	94.017	117	3	4	1	115	1570359	1570245	1.09e-42	174	1574228				-
motif-2-3-1	Minc_v4_shac_contig_48	87.833	263	7	6	1	238	1570768	1570506	4.82e-76	285	1574228				-
motif-2-3-1	Minc_v4_shac_contig_48	95.876	97	1	2	144	238	1570921	1570826	1.42e-36	154	1574228				-
motif-2-3-1	Minc_v4_shac_contig_48	94.017	117	4	3	1	115	1571084	1570969	1.09e-42	174	1574228				-
motif-2-3-1	Minc_v4_shac_contig_48	94.017	117	3	4	1	115	1571489	1571375	1.09e-42	174	1574228				-
motif-2-3-1	Minc_v4_shac_contig_48	86.486	259	14	8	1	238	1571892	1571634	6.28e-70	265	1574228				-
motif-2-3-1	Minc_v4_shac_contig_48	95.876	97	1	2	144	238	1572045	1571950	1.42e-36	154	1574228				-
motif-2-3-1	Minc_v4_shac_contig_48	94.017	117	3	4	1	115	1572206	1572092	1.09e-42	174	1574228				-
motif-2-3-1	Minc_v4_shac_contig_48	95.960	99	1	2	142	238	1572449	1572352	1.10e-37	158	1574228				-
motif-2-3-1	Minc_v4_shac_contig_48	94.017	117	4	3	1	115	1572613	1572498	1.09e-42	174	1574228				-
motif-2-3-1	Minc_v4_shac_contig_48	96.774	93	1	1	148	238	1572850	1572758	1.42e-36	154	1574228				-
motif-2-3-1	Minc_v4_shac_contig_48	94.068	118	3	4	1	115	1573016	1572900	3.02e-43	176	1574228				-
motif-2-3-1	Minc_v4_shac_contig_48	96.774	93	1	1	148	238	1573253	1573161	1.42e-36	154	1574228				-
[truncated: 561 more rows]

## Sheet: Suppl_Figure_15
# Fields: query id	subject id	% identity	alignment length	mismatches	gap opens	query length	q. start	q. end	s. start	s. end	evalue	bit score	subject length	subject strand	Positon	Repeats	Span	Strand
2rc-1rc-3rc	Mjav_v4_contig_3	96.273	161	1	2	254	95	252	1	159	6.46e-68	260	5865139	plus	Beg	10	8741	plus
2rc-1rc-3rc	Mjav_v4_contig_3	80.479	292	6	4	254	10	252	830	1119	7.37e-80	298	5865139	plus
2rc-1rc-3rc	Mjav_v4_contig_3	79.661	295	6	4	254	10	252	1790	2082	3.13e-78	293	5865139	plus
2rc-1rc-3rc	Mjav_v4_contig_3	80.479	292	8	5	254	10	252	2753	3044	1.09e-77	292	5865139	plus
2rc-1rc-3rc	Mjav_v4_contig_3	80.205	293	6	4	254	10	252	3715	4005	2.57e-79	297	5865139	plus
2rc-1rc-3rc	Mjav_v4_contig_3	79.932	294	6	4	254	10	252	4676	4967	8.98e-79	295	5865139	plus
2rc-1rc-3rc	Mjav_v4_contig_3	79.661	295	6	4	254	10	252	5638	5930	3.13e-78	293	5865139	plus
2rc-1rc-3rc	Mjav_v4_contig_3	80.756	291	6	4	254	10	252	6601	6889	2.11e-80	300	5865139	plus
2rc-1rc-3rc	Mjav_v4_contig_3	80.205	293	6	4	254	10	252	7560	7850	2.57e-79	297	5865139	plus
2rc-1rc-3rc	Mjav_v4_contig_3	73.756	221	12	2	254	10	184	8521	8741	2.58e-41	170	5865139	plus
2rc-1rc-3rc	Mjav_v4_contig_5	75.000	188	3	2	254	10	153	4782789	4782602	1.63e-37	159	4793687	minus	End	15	11086	minus
2rc-1rc-3rc	Mjav_v4_contig_5	80.000	265	8	3	254	10	229	4783573	4783309	4.36e-70	267	4793687	minus
2rc-1rc-3rc	Mjav_v4_contig_5	79.401	267	8	3	254	10	229	4784359	4784093	5.31e-69	263	4793687	minus
2rc-1rc-3rc	Mjav_v4_contig_5	78.519	270	8	3	254	10	229	4785148	4784879	2.26e-67	258	4793687	minus
2rc-1rc-3rc	Mjav_v4_contig_5	78.810	269	8	3	254	10	229	4785936	4785668	6.46e-68	260	4793687	minus
2rc-1rc-3rc	Mjav_v4_contig_5	78.229	271	8	3	254	10	229	4786726	4786456	7.88e-67	256	4793687	minus
2rc-1rc-3rc	Mjav_v4_contig_5	77.372	274	8	3	254	10	229	4787519	4787246	3.35e-65	251	4793687	minus
2rc-1rc-3rc	Mjav_v4_contig_5	79.699	266	8	3	254	10	229	4788304	4788039	1.52e-69	265	4793687	minus
2rc-1rc-3rc	Mjav_v4_contig_5	79.104	268	8	3	254	10	229	4789091	4788824	1.85e-68	261	4793687	minus
2rc-1rc-3rc	Mjav_v4_contig_5	77.941	272	8	3	254	10	229	4789882	4789611	2.75e-66	254	4793687	minus
2rc-1rc-3rc	Mjav_v4_contig_5	78.229	271	8	3	254	10	229	4790672	4790402	7.88e-67	256	4793687	minus
2rc-1rc-3rc	Mjav_v4_contig_5	78.810	269	8	3	254	10	229	4791460	4791192	6.46e-68	260	4793687	minus
2rc-1rc-3rc	Mjav_v4_contig_5	78.229	271	8	3	254	10	229	4792250	4791980	7.88e-67	256	4793687	minus
2rc-1rc-3rc	Mjav_v4_contig_5	78.810	269	8	3	254	10	229	4793038	4792770	6.46e-68	260	4793687	minus
2rc-1rc-3rc	Mjav_v4_contig_5	93.077	130	5	1	254	104	229	4793687	4793558	2.26e-48	194	4793687	minus
2rc-1rc-3rc	Mjav_v4_contig_6	90.816	98	5	1	254	136	229	1	98	5.32e-31	136	4196730	plus	Beg then End	8 then 8	5706 then 6346	plus then minus
2rc-1rc-3rc	Mjav_v4_contig_6	80.153	262	10	3	254	10	229	648	909	5.31e-69	263	4196730	plus
2rc-1rc-3rc	Mjav_v4_contig_6	80.153	262	10	3	254	10	229	1459	1720	5.31e-69	263	4196730	plus
2rc-1rc-3rc	Mjav_v4_contig_6	80.153	262	10	3	254	10	229	2270	2531	5.31e-69	263	4196730	plus
2rc-1rc-3rc	Mjav_v4_contig_6	80.460	261	10	3	254	10	229	3081	3341	1.52e-69	265	4196730	plus
2rc-1rc-3rc	Mjav_v4_contig_6	80.153	262	10	3	254	10	229	3891	4152	5.31e-69	263	4196730	plus
2rc-1rc-3rc	Mjav_v4_contig_6	80.153	262	10	3	254	10	229	4702	4963	5.31e-69	263	4196730	plus
2rc-1rc-3rc	Mjav_v4_contig_6	77.835	194	5	2	254	10	165	5513	5706	1.43e-44	182	4196730	plus
2rc-1rc-3rc	Mjav_v4_contig_6	75.248	202	5	2	254	10	166	4189899	4189698	2.58e-41	171	4196730	minus
2rc-1rc-3rc	Mjav_v4_contig_6	79.104	268	8	3	254	10	229	4190777	4190510	1.85e-68	261	4196730	minus
2rc-1rc-3rc	Mjav_v4_contig_6	79.104	268	8	3	254	10	229	4191655	4191388	1.85e-68	261	4196730	minus
2rc-1rc-3rc	Mjav_v4_contig_6	78.810	269	8	3	254	10	229	4192534	4192266	6.46e-68	260	4196730	minus
2rc-1rc-3rc	Mjav_v4_contig_6	79.401	267	8	3	254	10	229	4193411	4193145	5.31e-69	263	4196730	minus
2rc-1rc-3rc	Mjav_v4_contig_6	79.401	267	8	3	254	10	229	4194288	4194022	5.31e-69	263	4196730	minus
2rc-1rc-3rc	Mjav_v4_contig_6	79.104	268	8	3	254	10	229	4195166	4194899	1.85e-68	261	4196730	minus
2rc-1rc-3rc	Mjav_v4_contig_6	79.401	267	8	3	254	10	229	4196043	4195777	5.31e-69	263	4196730	minus
2rc-1rc-3rc	Mjav_v4_contig_8	94.444	72	3	1	254	5	75	550	621	7.39e-23	109	3848019	plus	Beg	12	8839	plus
2rc-1rc-3rc	Mjav_v4_contig_8	76.642	274	10	3	254	10	229	613	886	1.73e-62	242	3848019	plus
2rc-1rc-3rc	Mjav_v4_contig_8	83.333	174	6	3	254	79	229	1597	1770	2.75e-47	191	3848019	plus
2rc-1rc-3rc	Mjav_v4_contig_8	92.308	156	7	2	254	79	229	2497	2652	4.65e-57	224	3848019	plus
2rc-1rc-3rc	Mjav_v4_contig_8	75.812	277	10	3	254	10	229	3233	3509	7.38e-61	236	3848019	plus
2rc-1rc-3rc	Mjav_v4_contig_8	76.727	275	9	4	254	10	229	4090	4364	6.05e-62	240	3848019	plus
2rc-1rc-3rc	Mjav_v4_contig_8	75.357	280	9	4	254	10	229	4945	5224	3.14e-59	231	3848019	plus
2rc-1rc-3rc	Mjav_v4_contig_8	93.548	155	6	1	254	79	229	5930	6084	2.57e-60	234	3848019	plus
2rc-1rc-3rc	Mjav_v4_contig_8	93.590	156	5	2	254	79	229	6788	6943	8.99e-60	233	3848019	plus
2rc-1rc-3rc	Mjav_v4_contig_8	77.289	273	9	4	254	10	229	7524	7796	4.97e-63	243	3848019	plus
2rc-1rc-3rc	Mjav_v4_contig_8	92.949	156	6	2	254	79	229	8470	8625	1.09e-58	228	3848019	plus
2rc-1rc-3rc	Mjav_v4_contig_8	72.093	215	7	3	254	10	171	9174	9388	6.91e-36	152	3848019	plus
2rc-1rc-3rc	Mjav_v4_contig_9	92.366	131	6	1	254	103	229	1	131	2.75e-47	191	3731544	plus	Beg	13	9314	plus
2rc-1rc-3rc	Mjav_v4_contig_9	78.067	269	10	3	254	10	229	624	892	3.35e-65	251	3731544	plus
2rc-1rc-3rc	Mjav_v4_contig_9	78.067	269	10	3	254	10	229	1385	1653	3.35e-65	251	3731544	plus
2rc-1rc-3rc	Mjav_v4_contig_9	78.652	267	10	3	254	10	229	2146	2412	2.75e-66	254	3731544	plus
2rc-1rc-3rc	Mjav_v4_contig_9	78.358	268	10	3	254	10	229	2905	3172	9.59e-66	252	3731544	plus
2rc-1rc-3rc	Mjav_v4_contig_9	77.206	272	10	3	254	10	229	3665	3936	1.42e-63	245	3731544	plus
2rc-1rc-3rc	Mjav_v4_contig_9	93.548	155	6	1	254	79	229	4555	4709	2.57e-60	234	3731544	plus
2rc-1rc-3rc	Mjav_v4_contig_9	78.358	268	10	3	254	10	229	5202	5469	9.59e-66	252	3731544	plus
2rc-1rc-3rc	Mjav_v4_contig_9	75.812	277	10	3	254	10	229	5962	6238	7.38e-61	236	3731544	plus
2rc-1rc-3rc	Mjav_v4_contig_9	78.652	267	10	3	254	10	229	6731	6997	2.75e-66	254	3731544	plus
2rc-1rc-3rc	Mjav_v4_contig_9	93.548	155	6	1	254	79	229	7616	7770	2.57e-60	234	3731544	plus
2rc-1rc-3rc	Mjav_v4_contig_9	78.067	269	10	3	254	10	229	8263	8531	3.35e-65	251	3731544	plus
2rc-1rc-3rc	Mjav_v4_contig_9	80.412	291	9	4	254	10	252	9024	9314	3.13e-78	294	3731544	plus
2rc-1rc-3rc	Mjav_v4_contig_11	90.323	155	8	2	254	105	252	1	155	2.94e-53	210	3682143	plus	Beg then End	8 then 7	5168 then 4695	plus then minus
2rc-1rc-3rc	Mjav_v4_contig_11	77.778	297	12	4	254	10	252	588	884	3.58e-71	269	3682143	plus
2rc-1rc-3rc	Mjav_v4_contig_11	77.778	297	12	4	254	10	252	1317	1613	3.58e-71	269	3682143	plus
2rc-1rc-3rc	Mjav_v4_contig_11	77.258	299	12	4	254	10	252	2046	2344	4.36e-70	266	3682143	plus
2rc-1rc-3rc	Mjav_v4_contig_11	78.041	296	12	4	254	10	252	2777	3072	1.02e-71	271	3682143	plus
2rc-1rc-3rc	Mjav_v4_contig_11	77.517	298	12	4	254	10	252	3505	3802	1.25e-70	268	3682143	plus
2rc-1rc-3rc	Mjav_v4_contig_11	77.000	300	12	4	254	10	252	4235	4534	1.52e-69	264	3682143	plus
2rc-1rc-3rc	Mjav_v4_contig_11	75.743	202	5	3	254	10	167	4967	5168	2.58e-41	170	3682143	plus
2rc-1rc-3rc	Mjav_v4_contig_11	74.146	205	6	2	254	10	167	3677653	3677449	1.10e-39	165	3682143	minus
2rc-1rc-3rc	Mjav_v4_contig_11	78.598	271	8	4	254	10	230	3678430	3678160	7.88e-67	255	3682143	minus
2rc-1rc-3rc	Mjav_v4_contig_11	78.022	273	8	4	254	10	230	3679209	3678937	9.59e-66	251	3682143	minus
2rc-1rc-3rc	Mjav_v4_contig_11	79.775	267	8	4	254	10	230	3679982	3679716	5.31e-69	262	3682143	minus
2rc-1rc-3rc	Mjav_v4_contig_11	79.775	267	8	4	254	10	230	3680755	3680489	5.31e-69	262	3682143	minus
2rc-1rc-3rc	Mjav_v4_contig_11	78.598	271	8	4	254	10	230	3681532	3681262	7.88e-67	255	3682143	minus
2rc-1rc-3rc	Mjav_v4_contig_11	93.333	105	3	2	254	130	230	3682143	3682039	6.91e-36	153	3682143	minus
2rc-1rc-3rc	Mjav_v4_contig_23	91.346	104	5	1	254	130	229	501	604	2.94e-34	147	2796361	plus	Beg	16	10447	plus
2rc-1rc-3rc	Mjav_v4_contig_23	79.699	266	8	3	254	10	229	1033	1298	1.52e-69	265	2796361	plus
2rc-1rc-3rc	Mjav_v4_contig_23	79.699	266	8	3	254	10	229	1727	1992	1.52e-69	265	2796361	plus
2rc-1rc-3rc	Mjav_v4_contig_23	80.000	265	8	3	254	10	229	2421	2685	4.36e-70	267	2796361	plus
2rc-1rc-3rc	Mjav_v4_contig_23	79.699	266	8	3	254	10	229	3114	3379	1.52e-69	265	2796361	plus
2rc-1rc-3rc	Mjav_v4_contig_23	79.401	267	8	3	254	10	229	3808	4074	5.31e-69	263	2796361	plus
2rc-1rc-3rc	Mjav_v4_contig_23	80.228	263	9	3	254	10	229	4503	4765	4.36e-70	266	2796361	plus
2rc-1rc-3rc	Mjav_v4_contig_23	79.699	266	8	3	254	10	229	5194	5459	1.52e-69	265	2796361	plus
2rc-1rc-3rc	Mjav_v4_contig_23	80.000	265	8	3	254	10	229	5888	6152	4.36e-70	267	2796361	plus
2rc-1rc-3rc	Mjav_v4_contig_23	80.000	265	8	3	254	10	229	6581	6845	4.36e-70	267	2796361	plus
2rc-1rc-3rc	Mjav_v4_contig_23	79.699	266	8	3	254	10	229	7274	7539	1.52e-69	265	2796361	plus
2rc-1rc-3rc	Mjav_v4_contig_23	79.401	267	8	3	254	10	229	7968	8234	5.31e-69	263	2796361	plus
2rc-1rc-3rc	Mjav_v4_contig_23	79.401	267	8	3	254	10	229	8663	8929	5.31e-69	263	2796361	plus
2rc-1rc-3rc	Mjav_v4_contig_23	79.401	267	8	3	254	10	229	9358	9624	5.31e-69	263	2796361	plus
2rc-1rc-3rc	Mjav_v4_contig_23	79.699	266	8	3	254	10	229	10053	10318	1.52e-69	265	2796361	plus
2rc-1rc-3rc	Mjav_v4_contig_23	77.114	201	3	2	254	10	167	10747	10947	1.17e-45	186	2796361	plus
2rc-1rc-3rc	Mjav_v4_contig_24	92.553	94	4	1	254	139	229	1	94	5.32e-31	137	2652863	plus	Beg	13	9532	plus
2rc-1rc-3rc	Mjav_v4_contig_24	81.749	263	5	3	254	10	229	585	847	1.62e-75	284	2652863	plus
2rc-1rc-3rc	Mjav_v4_contig_24	80.000	270	4	3	254	10	229	1374	1643	8.41e-73	276	2652863	plus
2rc-1rc-3rc	Mjav_v4_contig_24	80.755	265	6	4	254	10	229	2170	2434	1.02e-71	271	2652863	plus
2rc-1rc-3rc	Mjav_v4_contig_24	80.150	267	6	4	254	10	229	2983	3249	1.25e-70	268	2652863	plus
2rc-1rc-3rc	Mjav_v4_contig_24	79.851	268	6	4	254	10	229	3773	4040	4.36e-70	266	2652863	plus
2rc-1rc-3rc	Mjav_v4_contig_24	80.755	265	6	4	254	10	229	4607	4871	1.02e-71	271	2652863	plus
2rc-1rc-3rc	Mjav_v4_contig_24	79.851	268	6	4	254	10	229	5393	5660	4.36e-70	266	2652863	plus
2rc-1rc-3rc	Mjav_v4_contig_24	80.755	265	6	4	254	10	229	6181	6445	1.02e-71	271	2652863	plus
2rc-1rc-3rc	Mjav_v4_contig_24	80.150	267	6	4	254	10	229	6966	7232	1.25e-70	268	2652863	plus
2rc-1rc-3rc	Mjav_v4_contig_24	80.451	266	6	4	254	10	229	7753	8018	3.58e-71	269	2652863	plus
2rc-1rc-3rc	Mjav_v4_contig_24	80.150	267	6	4	254	10	229	8539	8805	1.25e-70	268	2652863	plus
2rc-1rc-3rc	Mjav_v4_contig_24	76.329	207	6	3	254	10	173	9326	9532	1.74e-43	178	2652863	plus
2rc-1rc-3rc	Mjav_v4_contig_27	93.077	130	3	2	254	129	252	1	130	2.75e-47	191	2587139	plus	Beg	12	8338	plus
2rc-1rc-3rc	Mjav_v4_contig_27	80.602	299	11	4	254	1	252	614	912	6.05e-81	303	2587139	plus
2rc-1rc-3rc	Mjav_v4_contig_27	93.252	163	4	3	254	96	252	1220	1381	2.11e-61	238	2587139	plus
2rc-1rc-3rc	Mjav_v4_contig_27	79.801	302	11	4	254	1	252	1865	2166	2.57e-79	297	2587139	plus
2rc-1rc-3rc	Mjav_v4_contig_27	80.602	299	11	5	254	1	252	2649	2947	7.37e-80	298	2587139	plus
2rc-1rc-3rc	Mjav_v4_contig_27	81.145	297	11	4	254	1	252	3431	3727	4.97e-82	306	2587139	plus
2rc-1rc-3rc	Mjav_v4_contig_27	80.333	300	11	4	254	1	252	4211	4510	2.11e-80	301	2587139	plus
2rc-1rc-3rc	Mjav_v4_contig_27	81.419	296	11	4	254	1	252	4994	5289	1.42e-82	308	2587139	plus
2rc-1rc-3rc	Mjav_v4_contig_27	79.276	304	11	5	254	1	252	5772	6075	3.82e-77	289	2587139	plus
2rc-1rc-3rc	Mjav_v4_contig_27	79.276	304	11	4	254	1	252	6559	6862	3.13e-78	294	2587139	plus
2rc-1rc-3rc	Mjav_v4_contig_27	81.419	296	11	4	254	1	252	7346	7641	1.42e-82	308	2587139	plus
2rc-1rc-3rc	Mjav_v4_contig_27	77.103	214	8	3	254	1	173	8125	8338	9.60e-47	189	2587139	plus
2rc-1rc-3rc	Mjav_v4_contig_31	93.496	123	2	3	254	134	252	1	121	1.74e-43	178	2531092	plus	Beg	9	6157	plus
2rc-1rc-3rc	Mjav_v4_contig_31	95.531	179	1	3	254	79	252	580	756	1.98e-74	280	2531092	plus
2rc-1rc-3rc	Mjav_v4_contig_31	94.972	179	2	4	254	79	252	1366	1542	1.02e-71	271	2531092	plus
2rc-1rc-3rc	Mjav_v4_contig_31	95.506	178	2	3	254	79	252	2154	2329	2.41e-73	278	2531092	plus
2rc-1rc-3rc	Mjav_v4_contig_31	95.506	178	2	3	254	79	252	2947	3122	2.41e-73	278	2531092	plus
2rc-1rc-3rc	Mjav_v4_contig_31	79.333	300	3	6	254	10	252	3609	3906	1.33e-76	288	2531092	plus
2rc-1rc-3rc	Mjav_v4_contig_31	82.007	289	4	5	254	10	252	4393	4679	1.42e-82	308	2531092	plus
2rc-1rc-3rc	Mjav_v4_contig_31	94.944	178	3	3	254	79	252	5290	5465	2.93e-72	273	2531092	plus
2rc-1rc-3rc	Mjav_v4_contig_31	77.670	206	4	2	254	10	173	5952	6157	2.26e-48	194	2531092	plus
2rc-1rc-3rc	Mjav_v4_contig_32	95.429	175	1	3	254	79	250	506	676	2.93e-72	273	2521542	plus	Beg	8	4637	plus
2rc-1rc-3rc	Mjav_v4_contig_32	91.848	184	5	5	254	79	252	1191	1374	9.59e-66	251	2521542	plus
2rc-1rc-3rc	Mjav_v4_contig_32	95.480	177	3	2	254	79	252	1824	1998	6.90e-74	279	2521542	plus
2rc-1rc-3rc	Mjav_v4_contig_32	97.159	176	1	2	254	79	252	2434	2607	3.82e-77	290	2521542	plus
2rc-1rc-3rc	Mjav_v4_contig_32	97.159	176	1	2	254	79	252	3106	3279	3.82e-77	290	2521542	plus
2rc-1rc-3rc	Mjav_v4_contig_32	96.023	176	3	2	254	79	252	3815	3988	1.98e-74	281	2521542	plus
2rc-1rc-3rc	Mjav_v4_contig_32	81.119	286	9	4	254	10	252	4345	4628	8.98e-79	296	2521542	plus
2rc-1rc-3rc	Mjav_v4_contig_32	100.000	83	0	0	254	79	161	5060	5142	2.41e-35	150	2521542	plus
2rc-1rc-3rc	Mjav_v4_contig_34	98.876	89	1	0	254	79	167	1855949	1855861	5.68e-37	157	2465385	minus	(607 kb from) Beg	3	1602	minus
2rc-1rc-3rc	Mjav_v4_contig_34	79.932	294	6	4	254	10	252	1856797	1856506	8.98e-79	295	2465385	minus
2rc-1rc-3rc	Mjav_v4_contig_34	83.509	285	3	4	254	10	252	1857462	1857180	1.85e-87	324	2465385	minus
2rc-1rc-3rc	Mjav_v4_contig_37	92.373	118	4	2	254	140	252	88488	88371	8.99e-41	168	2372255	minus	(88kb from) Beg	2	755	minus / plus
2rc-1rc-3rc	Mjav_v4_contig_37	73.659	205	6	2	254	10	166	88921	89125	1.33e-38	161	2372255	plus
2rc-1rc-3rc	Mjav_v4_contig_40	78.392	199	2	3	254	10	167	2301917	2301719	9.60e-47	189	2327323	minus	End	9	25605	minus
2rc-1rc-3rc	Mjav_v4_contig_40	83.275	287	2	5	254	10	252	2321589	2321305	2.25e-86	321	2327323	minus
2rc-1rc-3rc	Mjav_v4_contig_40	82.007	289	6	6	254	10	252	2322411	2322123	6.05e-81	302	2327323	minus
2rc-1rc-3rc	Mjav_v4_contig_40	80.069	291	10	6	254	10	252	2323235	2322945	1.98e-74	280	2327323	minus
2rc-1rc-3rc	Mjav_v4_contig_40	80.069	291	10	5	254	10	252	2324088	2323798	1.62e-75	285	2327323	minus
2rc-1rc-3rc	Mjav_v4_contig_40	80.756	291	8	5	254	10	252	2324941	2324651	3.13e-78	294	2327323	minus
2rc-1rc-3rc	Mjav_v4_contig_40	81.034	290	8	5	254	10	252	2325794	2325505	8.98e-79	296	2327323	minus
2rc-1rc-3rc	Mjav_v4_contig_40	80.756	291	8	5	254	10	252	2326647	2326357	3.13e-78	294	2327323	minus
2rc-1rc-3rc	Mjav_v4_contig_40	91.228	114	5	3	254	144	252	2327323	2327210	6.91e-36	152	2327323	minus
2rc-1rc-3rc	Mjav_v4_contig_48	76.238	202	3	2	254	10	166	2069552	2069351	4.97e-44	180	2073847	minus	End	8	4439	minus
2rc-1rc-3rc	Mjav_v4_contig_48	79.932	294	6	6	254	10	252	2070158	2069867	4.65e-76	286	2073847	minus
2rc-1rc-3rc	Mjav_v4_contig_48	80.205	293	6	5	254	10	252	2070763	2070473	1.09e-77	292	2073847	minus
2rc-1rc-3rc	Mjav_v4_contig_48	80.069	291	8	5	254	10	252	2071366	2071078	4.65e-76	287	2073847	minus
2rc-1rc-3rc	Mjav_v4_contig_48	80.205	293	6	6	254	10	252	2071971	2071681	1.33e-76	288	2073847	minus
2rc-1rc-3rc	Mjav_v4_contig_48	79.932	294	6	6	254	10	252	2072577	2072286	4.65e-76	286	2073847	minus
2rc-1rc-3rc	Mjav_v4_contig_48	79.392	296	6	6	254	10	252	2073185	2072892	5.67e-75	282	2073847	minus
2rc-1rc-3rc	Mjav_v4_contig_48	79.110	292	10	5	254	10	252	2073789	2073500	8.41e-73	276	2073847	minus
2rc-1rc-3rc	Mjav_v4_contig_50	91.000	100	5	1	254	134	229	1	100	4.36e-32	140	2052563	plus	Beg	7	7377	plus
2rc-1rc-3rc	Mjav_v4_contig_50	97.727	88	2	0	254	79	166	787	874	2.41e-35	150	2052563	plus
2rc-1rc-3rc	Mjav_v4_contig_50	92.308	156	7	2	254	79	229	2319	2474	4.65e-57	224	2052563	plus
2rc-1rc-3rc	Mjav_v4_contig_50	92.308	156	7	2	254	79	229	3162	3317	4.65e-57	224	2052563	plus
2rc-1rc-3rc	Mjav_v4_contig_50	92.308	156	7	2	254	79	229	4001	4156	4.65e-57	224	2052563	plus
2rc-1rc-3rc	Mjav_v4_contig_50	92.308	156	7	2	254	79	229	6380	6535	4.65e-57	224	2052563	plus
2rc-1rc-3rc	Mjav_v4_contig_50	92.308	156	7	2	254	79	229	7222	7377	4.65e-57	224	2052563	plus
2rc-1rc-3rc	Mjav_v4_contig_54	92.742	124	5	1	254	110	229	1	124	4.08e-45	183	1964371	plus	Beg	16	11440	plus
2rc-1rc-3rc	Mjav_v4_contig_54	80.608	263	8	4	254	10	229	619	881	4.36e-70	266	1964371	plus
2rc-1rc-3rc	Mjav_v4_contig_54	80.303	264	8	4	254	10	229	1376	1639	1.52e-69	264	1964371	plus
2rc-1rc-3rc	Mjav_v4_contig_54	80.608	263	8	4	254	10	229	2134	2396	4.36e-70	266	1964371	plus
2rc-1rc-3rc	Mjav_v4_contig_54	80.000	265	8	4	254	10	229	2891	3155	5.31e-69	262	1964371	plus
2rc-1rc-3rc	Mjav_v4_contig_54	80.303	264	8	4	254	10	229	3650	3913	1.52e-69	264	1964371	plus
2rc-1rc-3rc	Mjav_v4_contig_54	80.000	265	8	4	254	10	229	4408	4672	5.31e-69	262	1964371	plus
2rc-1rc-3rc	Mjav_v4_contig_54	80.000	265	8	4	254	10	229	5167	5431	5.31e-69	262	1964371	plus
2rc-1rc-3rc	Mjav_v4_contig_54	79.699	266	8	4	254	10	229	5926	6191	1.85e-68	260	1964371	plus
2rc-1rc-3rc	Mjav_v4_contig_54	80.303	264	8	4	254	10	229	6686	6949	1.52e-69	264	1964371	plus
2rc-1rc-3rc	Mjav_v4_contig_54	79.699	266	8	4	254	10	229	7444	7709	1.85e-68	260	1964371	plus
2rc-1rc-3rc	Mjav_v4_contig_54	80.303	264	8	4	254	10	229	8204	8467	1.52e-69	264	1964371	plus
2rc-1rc-3rc	Mjav_v4_contig_54	80.303	264	8	4	254	10	229	8962	9225	1.52e-69	264	1964371	plus
2rc-1rc-3rc	Mjav_v4_contig_54	80.303	264	8	4	254	10	229	9720	9983	1.52e-69	264	1964371	plus
2rc-1rc-3rc	Mjav_v4_contig_54	80.000	265	8	4	254	10	229	10478	10742	5.31e-69	262	1964371	plus
2rc-1rc-3rc	Mjav_v4_contig_54	78.431	204	4	3	254	10	173	11237	11440	7.88e-48	193	1964371	plus
2rc-1rc-3rc	Mjav_v4_contig_57	95.429	175	3	2	254	81	252	1	173	8.41e-73	276	1879034	plus	Beg	13	8779	plus
2rc-1rc-3rc	Mjav_v4_contig_57	95.480	177	3	2	254	79	252	722	896	6.90e-74	279	1879034	plus
2rc-1rc-3rc	Mjav_v4_contig_57	95.480	177	3	2	254	79	252	1447	1621	6.90e-74	279	1879034	plus
2rc-1rc-3rc	Mjav_v4_contig_57	95.480	177	3	2	254	79	252	2173	2347	6.90e-74	279	1879034	plus
2rc-1rc-3rc	Mjav_v4_contig_57	95.480	177	3	2	254	79	252	2897	3071	6.90e-74	279	1879034	plus
2rc-1rc-3rc	Mjav_v4_contig_57	95.480	177	3	2	254	79	252	3622	3796	6.90e-74	279	1879034	plus
2rc-1rc-3rc	Mjav_v4_contig_57	95.480	177	3	2	254	79	252	4350	4524	6.90e-74	279	1879034	plus
2rc-1rc-3rc	Mjav_v4_contig_57	95.480	177	3	2	254	79	252	5072	5246	6.90e-74	279	1879034	plus
2rc-1rc-3rc	Mjav_v4_contig_57	95.480	177	3	2	254	79	252	5798	5972	6.90e-74	279	1879034	plus
2rc-1rc-3rc	Mjav_v4_contig_57	95.480	177	3	2	254	79	252	6522	6696	6.90e-74	279	1879034	plus
2rc-1rc-3rc	Mjav_v4_contig_57	79.181	293	11	5	254	10	252	7129	7421	2.41e-73	277	1879034	plus
2rc-1rc-3rc	Mjav_v4_contig_57	95.480	177	3	2	254	79	252	7969	8143	6.90e-74	279	1879034	plus
2rc-1rc-3rc	Mjav_v4_contig_57	98.864	88	1	0	254	79	166	8692	8779	1.98e-36	155	1879034	plus
2rc-1rc-3rc	Mjav_v4_contig_64	90.909	77	6	1	254	5	80	142	218	3.14e-21	104	1778928	plus	Beg	11	6474	plus
2rc-1rc-3rc	Mjav_v4_contig_64	80.069	291	10	5	254	10	252	205	495	1.62e-75	285	1778928	plus
2rc-1rc-3rc	Mjav_v4_contig_64	80.623	289	10	5	254	10	252	895	1183	1.33e-76	288	1778928	plus
2rc-1rc-3rc	Mjav_v4_contig_64	80.069	291	10	5	254	10	252	1583	1873	1.62e-75	285	1778928	plus
2rc-1rc-3rc	Mjav_v4_contig_64	79.795	292	10	5	254	10	252	2273	2564	5.67e-75	283	1778928	plus
2rc-1rc-3rc	Mjav_v4_contig_64	80.069	291	10	5	254	10	252	2964	3254	1.62e-75	285	1778928	plus
2rc-1rc-3rc	Mjav_v4_contig_64	80.623	289	10	5	254	10	252	3654	3942	1.33e-76	288	1778928	plus
2rc-1rc-3rc	Mjav_v4_contig_64	80.623	289	10	5	254	10	252	4342	4630	1.33e-76	288	1778928	plus
2rc-1rc-3rc	Mjav_v4_contig_64	80.345	290	10	5	254	10	252	5030	5319	4.65e-76	287	1778928	plus
2rc-1rc-3rc	Mjav_v4_contig_64	78.716	296	10	5	254	10	252	5719	6014	8.41e-73	276	1778928	plus
2rc-1rc-3rc	Mjav_v4_contig_64	76.238	202	4	2	254	10	167	6414	6615	4.97e-44	179	1778928	plus
2rc-1rc-3rc	Mjav_v4_contig_68	95.333	150	2	2	254	106	252	795781	795928	7.38e-61	235	1736261	plus	(795 kb from) Beg	12	9283	plus / minus
2rc-1rc-3rc	Mjav_v4_contig_68	81.882	287	8	4	254	10	252	796420	796706	4.97e-82	306	1736261	plus
2rc-1rc-3rc	Mjav_v4_contig_68	81.533	287	7	4	254	10	252	797222	797506	6.05e-81	303	1736261	plus
2rc-1rc-3rc	Mjav_v4_contig_68	79.863	293	9	4	254	10	252	797969	798261	3.82e-77	290	1736261	plus
2rc-1rc-3rc	Mjav_v4_contig_68	81.034	290	8	4	254	10	252	798777	799066	2.11e-80	300	1736261	plus
2rc-1rc-3rc	Mjav_v4_contig_68	81.597	288	8	4	254	10	252	799581	799868	1.73e-81	304	1736261	plus
2rc-1rc-3rc	Mjav_v4_contig_68	81.315	289	8	4	254	10	252	801267	800979	6.05e-81	302	1736261	minus
2rc-1rc-3rc	Mjav_v4_contig_68	81.597	288	8	4	254	10	252	802070	801783	1.73e-81	304	1736261	minus
2rc-1rc-3rc	Mjav_v4_contig_68	80.412	291	9	4	254	10	252	802876	802586	3.13e-78	294	1736261	minus
2rc-1rc-3rc	Mjav_v4_contig_68	82.105	285	7	4	254	10	252	803621	803339	4.97e-82	306	1736261	minus
2rc-1rc-3rc	Mjav_v4_contig_68	81.597	288	8	4	254	10	252	804424	804137	1.73e-81	304	1736261	minus
2rc-1rc-3rc	Mjav_v4_contig_68	95.333	150	2	2	254	106	252	805063	804916	7.38e-61	235	1736261	minus
2rc-1rc-3rc	Mjav_v4_contig_73	93.077	130	3	3	254	127	252	1	128	3.35e-46	187	1613364	plus	Beg	17	11701	plus
2rc-1rc-3rc	Mjav_v4_contig_73	77.695	269	11	3	254	10	229	503	771	4.08e-64	246	1613364	plus
2rc-1rc-3rc	Mjav_v4_contig_73	78.261	299	7	5	254	10	252	1291	1587	2.41e-73	277	1613364	plus
2rc-1rc-3rc	Mjav_v4_contig_73	77.985	268	11	3	254	10	229	1962	2229	1.17e-64	248	1613364	plus
2rc-1rc-3rc	Mjav_v4_contig_73	78.788	297	7	5	254	10	252	2749	3043	1.98e-74	280	1613364	plus
2rc-1rc-3rc	Mjav_v4_contig_73	95.455	154	4	1	254	79	229	3534	3687	1.42e-63	245	1613364	plus
2rc-1rc-3rc	Mjav_v4_contig_73	78.261	299	7	5	254	10	252	4208	4504	2.41e-73	277	1613364	plus
2rc-1rc-3rc	Mjav_v4_contig_73	77.860	271	9	3	254	10	229	4879	5149	9.59e-66	251	1613364	plus
2rc-1rc-3rc	Mjav_v4_contig_73	77.483	302	7	6	254	10	252	5672	5971	4.36e-70	267	1613364	plus
2rc-1rc-3rc	Mjav_v4_contig_73	77.407	270	11	3	254	10	229	6342	6611	1.42e-63	244	1613364	plus
2rc-1rc-3rc	Mjav_v4_contig_73	80.903	288	8	5	254	10	252	7104	7389	1.09e-77	292	1613364	plus
2rc-1rc-3rc	Mjav_v4_contig_73	77.985	268	11	3	254	10	229	7764	8031	1.17e-64	248	1613364	plus
2rc-1rc-3rc	Mjav_v4_contig_73	78.261	299	7	5	254	10	252	8551	8847	2.41e-73	277	1613364	plus
2rc-1rc-3rc	Mjav_v4_contig_73	76.557	273	11	3	254	10	229	9222	9494	6.05e-62	239	1613364	plus
2rc-1rc-3rc	Mjav_v4_contig_73	79.322	295	7	5	254	10	252	10014	10306	1.62e-75	284	1613364	plus
2rc-1rc-3rc	Mjav_v4_contig_73	78.571	266	11	3	254	10	229	10681	10946	9.59e-66	251	1613364	plus
2rc-1rc-3rc	Mjav_v4_contig_73	73.659	205	7	2	254	10	167	11497	11701	4.66e-38	160	1613364	plus
2rc-1rc-3rc	Mjav_v4_contig_76	76.098	205	8	2	254	10	173	813579	813375	1.74e-43	178	1524460	minus	(700 kb from) End	3	11744	minus / plus
2rc-1rc-3rc	Mjav_v4_contig_76	76.753	271	12	3	254	10	229	814519	814249	2.11e-61	238	1524460	minus
2rc-1rc-3rc	Mjav_v4_contig_76	76.098	205	8	2	254	10	173	824914	825118	1.74e-43	178	1524460	plus
2rc-1rc-3rc	Mjav_v4_contig_80	93.578	109	3	2	254	126	230	1	109	4.66e-38	160	1387712	plus	Beg	16	8070	plus
2rc-1rc-3rc	Mjav_v4_contig_80	94.839	155	3	3	254	81	230	483	637	7.38e-61	235	1387712	plus
2rc-1rc-3rc	Mjav_v4_contig_80	94.839	155	3	3	254	81	230	1014	1168	7.38e-61	235	1387712	plus
2rc-1rc-3rc	Mjav_v4_contig_80	94.839	155	3	3	254	81	230	1545	1699	7.38e-61	235	1387712	plus
2rc-1rc-3rc	Mjav_v4_contig_80	94.839	155	3	3	254	81	230	2075	2229	7.38e-61	235	1387712	plus
2rc-1rc-3rc	Mjav_v4_contig_80	94.839	155	3	3	254	81	230	2608	2762	7.38e-61	235	1387712	plus
2rc-1rc-3rc	Mjav_v4_contig_80	94.839	155	3	3	254	81	230	3141	3295	7.38e-61	235	1387712	plus
2rc-1rc-3rc	Mjav_v4_contig_80	94.839	155	3	3	254	81	230	3674	3828	7.38e-61	235	1387712	plus
2rc-1rc-3rc	Mjav_v4_contig_80	94.839	155	3	3	254	81	230	4202	4356	7.38e-61	235	1387712	plus
2rc-1rc-3rc	Mjav_v4_contig_80	94.839	155	3	3	254	81	230	4731	4885	7.38e-61	235	1387712	plus
2rc-1rc-3rc	Mjav_v4_contig_80	94.839	155	3	3	254	81	230	5262	5416	7.38e-61	235	1387712	plus
2rc-1rc-3rc	Mjav_v4_contig_80	94.839	155	3	3	254	81	230	5795	5949	7.38e-61	235	1387712	plus
2rc-1rc-3rc	Mjav_v4_contig_80	94.839	155	3	3	254	81	230	6325	6479	7.38e-61	235	1387712	plus
2rc-1rc-3rc	Mjav_v4_contig_80	94.839	155	3	3	254	81	230	6854	7008	7.38e-61	235	1387712	plus
2rc-1rc-3rc	Mjav_v4_contig_80	94.839	155	3	3	254	81	230	7385	7539	7.38e-61	235	1387712	plus
2rc-1rc-3rc	Mjav_v4_contig_80	94.839	155	3	3	254	81	230	7916	8070	7.38e-61	235	1387712	plus
2rc-1rc-3rc	Mjav_v4_contig_84	93.182	132	4	2	254	104	230	1	132	2.26e-48	194	1367818	plus	Beg	7	5142	plus
2rc-1rc-3rc	Mjav_v4_contig_84	82.927	246	16	9	254	10	230	768	1012	2.11e-61	238	1367818	plus
2rc-1rc-3rc	Mjav_v4_contig_84	84.937	239	17	8	254	10	230	1648	1885	3.35e-65	251	1367818	plus
2rc-1rc-3rc	Mjav_v4_contig_84	84.647	241	16	9	254	10	230	2521	2760	4.08e-64	247	1367818	plus
2rc-1rc-3rc	Mjav_v4_contig_84	85.000	240	16	9	254	10	230	3396	3634	1.17e-64	249	1367818	plus
2rc-1rc-3rc	Mjav_v4_contig_84	84.937	239	16	9	254	10	230	4270	4506	4.08e-64	247	1367818	plus
2rc-1rc-3rc	Mjav_v4_contig_84	83.041	171	15	6	254	10	167	5142	5311	3.82e-39	164	1367818	plus
2rc-1rc-3rc	Mjav_v4_contig_88	76.847	203	2	2	254	10	167	1281849	1281647	3.35e-46	187	1289335	minus	End	13	7689	minus
2rc-1rc-3rc	Mjav_v4_contig_88	79.775	267	7	3	254	10	229	1282487	1282221	1.25e-70	268	1289335	minus
2rc-1rc-3rc	Mjav_v4_contig_88	80.068	296	4	5	254	10	252	1283124	1282831	8.98e-79	296	1289335	minus
2rc-1rc-3rc	Mjav_v4_contig_88	79.478	268	7	3	254	10	229	1283763	1283496	4.36e-70	266	1289335	minus
2rc-1rc-3rc	Mjav_v4_contig_88	81.379	290	5	5	254	10	252	1284394	1284107	6.05e-81	302	1289335	minus
2rc-1rc-3rc	Mjav_v4_contig_88	79.478	268	7	3	254	10	229	1285033	1284766	4.36e-70	266	1289335	minus
2rc-1rc-3rc	Mjav_v4_contig_88	80.612	294	4	5	254	10	252	1285668	1285377	7.37e-80	299	1289335	minus
2rc-1rc-3rc	Mjav_v4_contig_88	79.478	268	7	3	254	10	229	1286307	1286040	4.36e-70	266	1289335	minus
2rc-1rc-3rc	Mjav_v4_contig_88	81.507	292	3	5	254	10	252	1286940	1286651	1.42e-82	307	1289335	minus
2rc-1rc-3rc	Mjav_v4_contig_88	80.682	264	7	3	254	10	229	1287575	1287312	2.93e-72	273	1289335	minus
2rc-1rc-3rc	Mjav_v4_contig_88	80.678	295	3	5	254	10	252	1288211	1287919	6.05e-81	302	1289335	minus
2rc-1rc-3rc	Mjav_v4_contig_88	79.775	267	7	3	254	10	229	1288849	1288583	1.25e-70	268	1289335	minus
2rc-1rc-3rc	Mjav_v4_contig_88	95.172	145	1	2	254	112	252	1289335	1289193	3.82e-58	227	1289335	minus
2rc-1rc-3rc	Mjav_v4_contig_98	75.109	229	8	2	254	5	184	1189500	1189272	7.88e-48	192	1198533	minus	End	17	9262	minus
2rc-1rc-3rc	Mjav_v4_contig_98	80.201	298	7	5	254	5	252	1190074	1189779	2.57e-79	297	1198533	minus
2rc-1rc-3rc	Mjav_v4_contig_98	82.414	290	7	5	254	5	252	1190640	1190353	1.17e-83	311	1198533	minus
2rc-1rc-3rc	Mjav_v4_contig_98	79.933	299	7	5	254	5	252	1191215	1190919	8.98e-79	295	1198533	minus
2rc-1rc-3rc	Mjav_v4_contig_98	79.933	299	7	5	254	5	252	1191790	1191494	8.98e-79	295	1198533	minus
2rc-1rc-3rc	Mjav_v4_contig_98	79.933	299	7	5	254	5	252	1192365	1192069	8.98e-79	295	1198533	minus
2rc-1rc-3rc	Mjav_v4_contig_98	80.201	298	7	5	254	5	252	1192939	1192644	2.57e-79	297	1198533	minus
2rc-1rc-3rc	Mjav_v4_contig_98	80.201	298	7	5	254	5	252	1193513	1193218	2.57e-79	297	1198533	minus
2rc-1rc-3rc	Mjav_v4_contig_98	79.139	302	7	5	254	5	252	1194091	1193792	3.82e-77	289	1198533	minus
2rc-1rc-3rc	Mjav_v4_contig_98	80.201	298	7	5	254	5	252	1194665	1194370	2.57e-79	297	1198533	minus
2rc-1rc-3rc	Mjav_v4_contig_98	79.402	301	7	5	254	5	252	1195242	1194944	1.09e-77	291	1198533	minus
2rc-1rc-3rc	Mjav_v4_contig_98	79.667	300	7	5	254	5	252	1195818	1195521	3.13e-78	293	1198533	minus
2rc-1rc-3rc	Mjav_v4_contig_98	80.471	297	7	5	254	5	252	1196391	1196097	7.37e-80	298	1198533	minus
2rc-1rc-3rc	Mjav_v4_contig_98	80.201	298	7	5	254	5	252	1196965	1196670	2.57e-79	297	1198533	minus
2rc-1rc-3rc	Mjav_v4_contig_98	79.933	299	7	5	254	5	252	1197540	1197244	8.98e-79	295	1198533	minus
2rc-1rc-3rc	Mjav_v4_contig_98	79.667	300	7	5	254	5	252	1198116	1197819	3.13e-78	293	1198533	minus
2rc-1rc-3rc	Mjav_v4_contig_98	93.617	141	5	2	254	114	252	1198533	1198395	1.03e-52	209	1198533	minus
2rc-1rc-3rc	Mjav_v4_contig_107	83.333	174	12	7	254	10	167	966759	966587	3.14e-40	168	971523	minus	End	6	4270	minus
2rc-1rc-3rc	Mjav_v4_contig_107	81.855	248	17	9	254	10	230	967587	967341	3.14e-59	230	971523	minus
2rc-1rc-3rc	Mjav_v4_contig_107	93.038	158	5	3	254	79	230	968322	968165	1.09e-58	228	971523	minus
2rc-1rc-3rc	Mjav_v4_contig_107	83.884	242	17	9	254	10	230	969247	969007	1.73e-62	241	971523	minus
2rc-1rc-3rc	Mjav_v4_contig_107	83.264	239	21	6	254	10	229	970034	969796	1.73e-62	242	971523	minus
2rc-1rc-3rc	Mjav_v4_contig_107	81.855	248	17	9	254	10	230	970856	970610	3.14e-59	230	971523	minus
2rc-1rc-3rc	Mjav_v4_contig_109	77.000	200	3	2	254	10	166	929727	929528	4.08e-45	184	940396	minus	End	18	10869	minus
2rc-1rc-3rc	Mjav_v4_contig_109	78.667	300	5	4	254	10	252	930368	930071	1.33e-76	288	940396	minus
2rc-1rc-3rc	Mjav_v4_contig_109	79.730	296	5	4	254	10	252	931005	930712	8.98e-79	296	940396	minus
2rc-1rc-3rc	Mjav_v4_contig_109	79.461	297	5	4	254	10	252	931644	931350	3.13e-78	294	940396	minus
2rc-1rc-3rc	Mjav_v4_contig_109	81.164	292	4	4	254	10	252	932277	931988	1.42e-82	307	940396	minus
2rc-1rc-3rc	Mjav_v4_contig_109	80.612	294	4	4	254	10	252	932912	932621	1.73e-81	304	940396	minus
2rc-1rc-3rc	Mjav_v4_contig_109	79.333	300	3	5	254	10	252	933553	933256	3.13e-78	293	940396	minus
2rc-1rc-3rc	Mjav_v4_contig_109	80.339	295	4	4	254	10	252	934189	933897	6.05e-81	302	940396	minus
2rc-1rc-3rc	Mjav_v4_contig_109	79.730	296	5	4	254	10	252	934826	934533	8.98e-79	296	940396	minus
2rc-1rc-3rc	Mjav_v4_contig_109	80.272	294	5	4	254	10	252	935461	935170	7.37e-80	299	940396	minus
2rc-1rc-3rc	Mjav_v4_contig_109	80.339	295	4	4	254	10	252	936097	935805	6.05e-81	302	940396	minus
2rc-1rc-3rc	Mjav_v4_contig_109	80.612	294	4	4	254	10	252	936732	936441	1.73e-81	304	940396	minus
2rc-1rc-3rc	Mjav_v4_contig_109	80.068	296	4	4	254	10	252	937369	937076	2.11e-80	300	940396	minus
2rc-1rc-3rc	Mjav_v4_contig_109	81.443	291	4	4	254	10	252	938001	937713	4.08e-83	309	940396	minus
2rc-1rc-3rc	Mjav_v4_contig_109	81.164	292	4	4	254	10	252	938634	938345	1.42e-82	307	940396	minus
2rc-1rc-3rc	Mjav_v4_contig_109	81.661	289	5	4	254	10	252	939264	938978	1.42e-82	308	940396	minus
2rc-1rc-3rc	Mjav_v4_contig_109	80.822	292	5	4	254	10	252	939897	939608	6.05e-81	303	940396	minus
2rc-1rc-3rc	Mjav_v4_contig_109	96.203	158	1	2	254	98	252	940396	940241	2.75e-66	254	940396	minus
2rc-1rc-3rc	Mjav_v4_contig_116	96.610	177	1	2	254	79	252	78	252	1.33e-76	288	834870	plus	Beg	10	5770	plus
2rc-1rc-3rc	Mjav_v4_contig_116	81.100	291	5	4	254	10	252	596	884	1.73e-81	305	834870	plus
2rc-1rc-3rc	Mjav_v4_contig_116	82.578	287	4	4	254	10	252	1228	1512	2.75e-85	316	834870	plus
2rc-1rc-3rc	Mjav_v4_contig_116	81.661	289	5	4	254	10	252	1856	2142	1.42e-82	308	834870	plus
2rc-1rc-3rc	Mjav_v4_contig_116	80.546	293	5	4	254	10	252	2486	2776	2.11e-80	301	834870	plus
2rc-1rc-3rc	Mjav_v4_contig_116	81.944	288	5	4	254	10	252	3120	3405	4.08e-83	310	834870	plus
2rc-1rc-3rc	Mjav_v4_contig_116	80.272	294	5	4	254	10	252	3749	4040	7.37e-80	299	834870	plus
2rc-1rc-3rc	Mjav_v4_contig_116	81.100	291	5	4	254	10	252	4384	4672	1.73e-81	305	834870	plus
2rc-1rc-3rc	Mjav_v4_contig_116	81.164	292	4	4	254	10	252	5016	5305	1.42e-82	307	834870	plus
2rc-1rc-3rc	Mjav_v4_contig_116	76.382	199	4	2	254	10	165	5649	5847	1.74e-43	178	834870	plus
2rc-1rc-3rc	Mjav_v4_contig_128	94.444	72	3	1	254	5	75	216	287	7.39e-23	109	730968	plus	Beg	20	9620	plus
2rc-1rc-3rc	Mjav_v4_contig_128	83.396	265	22	6	254	10	252	308	572	2.93e-72	273	730968	plus
2rc-1rc-3rc	Mjav_v4_contig_128	77.966	295	13	4	254	10	252	799	1093	1.25e-70	269	730968	plus
2rc-1rc-3rc	Mjav_v4_contig_128	78.498	293	13	4	254	10	252	1320	1612	1.02e-71	272	730968	plus
2rc-1rc-3rc	Mjav_v4_contig_128	83.396	265	22	6	254	10	252	1868	2132	2.93e-72	273	730968	plus
2rc-1rc-3rc	Mjav_v4_contig_128	78.498	293	13	4	254	10	252	2359	2651	1.02e-71	272	730968	plus
2rc-1rc-3rc	Mjav_v4_contig_128	78.767	292	13	4	254	10	252	2878	3169	2.93e-72	274	730968	plus
2rc-1rc-3rc	Mjav_v4_contig_128	78.767	292	13	4	254	10	252	3396	3687	2.93e-72	274	730968	plus
2rc-1rc-3rc	Mjav_v4_contig_128	78.767	292	13	4	254	10	252	3914	4205	2.93e-72	274	730968	plus
2rc-1rc-3rc	Mjav_v4_contig_128	78.498	293	13	4	254	10	252	4432	4724	1.02e-71	272	730968	plus
2rc-1rc-3rc	Mjav_v4_contig_128	78.498	293	13	4	254	10	252	4951	5243	1.02e-71	272	730968	plus
2rc-1rc-3rc	Mjav_v4_contig_128	78.767	292	13	4	254	10	252	5470	5761	2.93e-72	274	730968	plus
2rc-1rc-3rc	Mjav_v4_contig_128	78.498	293	13	4	254	10	252	5988	6280	1.02e-71	272	730968	plus
2rc-1rc-3rc	Mjav_v4_contig_128	78.498	293	13	4	254	10	252	6507	6799	1.02e-71	272	730968	plus
2rc-1rc-3rc	Mjav_v4_contig_128	78.498	293	13	4	254	10	252	7026	7318	1.02e-71	272	730968	plus
2rc-1rc-3rc	Mjav_v4_contig_128	91.713	181	8	2	254	79	252	7661	7841	2.26e-67	257	730968	plus
2rc-1rc-3rc	Mjav_v4_contig_128	78.498	293	13	4	254	10	252	8068	8360	1.02e-71	272	730968	plus
2rc-1rc-3rc	Mjav_v4_contig_128	83.396	265	22	6	254	10	252	8616	8880	2.93e-72	273	730968	plus
2rc-1rc-3rc	Mjav_v4_contig_128	91.713	181	8	2	254	79	252	9224	9404	2.26e-67	257	730968	plus
2rc-1rc-3rc	Mjav_v4_contig_128	74.146	205	7	2	254	10	168	9631	9835	3.82e-39	164	730968	plus
2rc-1rc-3rc	Mjav_v4_contig_132	74.634	205	4	2	254	10	166	518211	518007	2.58e-41	170	716590	minus	(135 kb from) End	12	62943	minus / plus
2rc-1rc-3rc	Mjav_v4_contig_132	79.182	269	7	3	254	10	229	519003	518735	1.52e-69	264	716590	minus
2rc-1rc-3rc	Mjav_v4_contig_132	97.727	88	2	0	254	79	166	519505	519592	2.41e-35	150	716590	plus
2rc-1rc-3rc	Mjav_v4_contig_132	75.743	202	4	2	254	10	166	526699	526498	6.06e-43	176	716590	minus
2rc-1rc-3rc	Mjav_v4_contig_132	79.478	268	7	3	254	10	229	527490	527223	4.36e-70	266	716590	minus
2rc-1rc-3rc	Mjav_v4_contig_132	97.727	88	2	0	254	79	166	527989	528076	2.41e-35	150	716590	plus
2rc-1rc-3rc	Mjav_v4_contig_132	74.634	205	4	2	254	10	166	571177	570973	2.58e-41	170	716590	minus
2rc-1rc-3rc	Mjav_v4_contig_132	79.775	267	7	3	254	10	229	571967	571701	1.25e-70	268	716590	minus
2rc-1rc-3rc	Mjav_v4_contig_132	97.727	88	2	0	254	79	166	572470	572557	2.41e-35	150	716590	plus
2rc-1rc-3rc	Mjav_v4_contig_132	76.119	201	4	2	254	10	166	579660	579460	1.74e-43	178	716590	minus
2rc-1rc-3rc	Mjav_v4_contig_132	80.451	266	6	3	254	10	229	580449	580184	2.93e-72	274	716590	minus
2rc-1rc-3rc	Mjav_v4_contig_132	97.727	88	2	0	254	79	166	580949	581036	2.41e-35	150	716590	plus
2rc-1rc-3rc	Mjav_v4_contig_139	77.889	199	2	2	254	10	166	634331	634133	2.75e-47	190	642188	minus	End	13	8056	minus
2rc-1rc-3rc	Mjav_v4_contig_139	81.724	290	4	4	254	10	252	634967	634680	1.17e-83	311	642188	minus
2rc-1rc-3rc	Mjav_v4_contig_139	79.530	298	4	4	254	10	252	635611	635316	2.57e-79	297	642188	minus
2rc-1rc-3rc	Mjav_v4_contig_139	78.405	301	5	5	254	10	252	636260	635962	5.67e-75	282	642188	minus
2rc-1rc-3rc	Mjav_v4_contig_139	80.887	293	5	5	254	10	252	636901	636610	2.11e-80	300	642188	minus
2rc-1rc-3rc	Mjav_v4_contig_139	80.952	294	4	5	254	10	252	637578	637286	6.05e-81	303	642188	minus
2rc-1rc-3rc	Mjav_v4_contig_139	80.068	296	5	5	254	10	252	638221	637927	8.98e-79	295	642188	minus
2rc-1rc-3rc	Mjav_v4_contig_139	78.667	300	6	5	254	10	252	638878	638580	5.67e-75	283	642188	minus
2rc-1rc-3rc	Mjav_v4_contig_139	82.578	287	4	4	254	10	252	639511	639227	2.75e-85	316	642188	minus
2rc-1rc-3rc	Mjav_v4_contig_139	80.887	293	4	4	254	10	252	640150	639860	4.97e-82	306	642188	minus
2rc-1rc-3rc	Mjav_v4_contig_139	80.370	270	4	4	254	10	230	640895	640626	8.41e-73	275	642188	minus
2rc-1rc-3rc	Mjav_v4_contig_139	84.583	240	18	6	254	10	230	641619	641380	2.26e-67	257	642188	minus
2rc-1rc-3rc	Mjav_v4_contig_139	92.857	112	5	1	254	122	230	642188	642077	1.10e-39	165	642188	minus
2rc-1rc-3rc	Mjav_v4_contig_141	78.498	293	13	4	254	10	252	582499	582207	1.02e-71	272	588041	minus	End	8	5835	minus
2rc-1rc-3rc	Mjav_v4_contig_141	75.725	276	12	4	254	10	230	583454	583179	1.09e-58	228	588041	minus
2rc-1rc-3rc	Mjav_v4_contig_141	75.180	278	12	4	254	10	230	584085	583808	1.33e-57	224	588041	minus
2rc-1rc-3rc	Mjav_v4_contig_141	76.277	274	12	4	254	10	230	585038	584765	8.99e-60	232	588041	minus
2rc-1rc-3rc	Mjav_v4_contig_141	75.180	278	12	4	254	10	230	585669	585392	1.33e-57	224	588041	minus
2rc-1rc-3rc	Mjav_v4_contig_141	74.910	279	12	4	254	10	230	586627	586349	4.65e-57	223	588041	minus
2rc-1rc-3rc	Mjav_v4_contig_141	77.122	271	12	4	254	10	230	587251	586981	2.11e-61	237	588041	minus
2rc-1rc-3rc	Mjav_v4_contig_141	90.090	111	6	2	254	125	230	588041	587931	2.94e-34	147	588041	minus
2rc-1rc-3rc	Mjav_v4_contig_142	92.920	113	2	2	254	146	252	1	113	1.10e-39	165	574445	plus	Beg	22	14493	plus
2rc-1rc-3rc	Mjav_v4_contig_142	79.195	298	7	4	254	10	252	513	810	3.82e-77	290	574445	plus
2rc-1rc-3rc	Mjav_v4_contig_142	78.930	299	7	4	254	10	252	1210	1508	1.33e-76	288	574445	plus
2rc-1rc-3rc	Mjav_v4_contig_142	78.930	299	7	4	254	10	252	1908	2206	1.33e-76	288	574445	plus
2rc-1rc-3rc	Mjav_v4_contig_142	79.730	296	7	4	254	10	252	2606	2901	3.13e-78	294	574445	plus
2rc-1rc-3rc	Mjav_v4_contig_142	79.461	297	7	4	254	10	252	3301	3597	1.09e-77	292	574445	plus
2rc-1rc-3rc	Mjav_v4_contig_142	79.730	296	7	4	254	10	252	3997	4292	3.13e-78	294	574445	plus
2rc-1rc-3rc	Mjav_v4_contig_142	80.272	294	7	4	254	10	252	4692	4985	2.57e-79	297	574445	plus
2rc-1rc-3rc	Mjav_v4_contig_142	79.730	296	7	4	254	10	252	5385	5680	3.13e-78	294	574445	plus
2rc-1rc-3rc	Mjav_v4_contig_142	79.195	298	7	4	254	10	252	6080	6377	3.82e-77	290	574445	plus
2rc-1rc-3rc	Mjav_v4_contig_142	79.322	295	9	4	254	10	252	6777	7071	4.65e-76	287	574445	plus
2rc-1rc-3rc	Mjav_v4_contig_142	79.054	296	9	4	254	10	252	7471	7766	1.62e-75	285	574445	plus
2rc-1rc-3rc	Mjav_v4_contig_142	84.211	266	17	9	254	10	252	8168	8431	2.93e-72	273	574445	plus
2rc-1rc-3rc	Mjav_v4_contig_142	83.456	272	16	9	254	10	252	8862	9133	2.93e-72	274	574445	plus
2rc-1rc-3rc	Mjav_v4_contig_142	92.818	181	6	2	254	79	252	9660	9840	4.36e-70	266	574445	plus
2rc-1rc-3rc	Mjav_v4_contig_142	93.443	183	3	4	254	79	252	10355	10537	4.36e-70	267	574445	plus
2rc-1rc-3rc	Mjav_v4_contig_142	83.200	250	15	8	254	10	232	10938	11187	3.35e-65	251	574445	plus
2rc-1rc-3rc	Mjav_v4_contig_142	84.962	266	15	9	254	10	252	11634	11897	5.67e-75	282	574445	plus
2rc-1rc-3rc	Mjav_v4_contig_142	77.258	299	10	5	254	10	252	12268	12564	5.31e-69	263	574445	plus
2rc-1rc-3rc	Mjav_v4_contig_142	83.271	269	17	9	254	10	252	12966	13232	1.25e-70	268	574445	plus
2rc-1rc-3rc	Mjav_v4_contig_142	92.737	179	6	3	254	79	252	13745	13921	2.26e-67	258	574445	plus
2rc-1rc-3rc	Mjav_v4_contig_142	84.795	171	12	6	254	10	166	14323	14493	1.74e-43	178	574445	plus
2rc-1rc-3rc	Mjav_v4_contig_143	94.118	136	5	1	254	97	229	7011	7146	1.03e-52	208	572954	plus	(7kb from) Beg	11	7965	plus
2rc-1rc-3rc	Mjav_v4_contig_143	83.333	240	20	6	254	10	229	7697	7936	1.42e-63	244	572954	plus
2rc-1rc-3rc	Mjav_v4_contig_143	83.333	240	20	6	254	10	229	8487	8726	1.42e-63	244	572954	plus
2rc-1rc-3rc	Mjav_v4_contig_143	94.805	154	5	1	254	79	229	9365	9518	1.73e-62	241	572954	plus
2rc-1rc-3rc	Mjav_v4_contig_143	84.810	237	18	7	254	10	229	10069	10304	3.35e-65	251	572954	plus
2rc-1rc-3rc	Mjav_v4_contig_143	84.034	238	20	5	254	10	229	10855	11092	9.59e-66	252	572954	plus
2rc-1rc-3rc	Mjav_v4_contig_143	84.034	238	20	5	254	10	229	11643	11880	9.59e-66	252	572954	plus
2rc-1rc-3rc	Mjav_v4_contig_143	84.810	237	18	7	254	10	229	12431	12666	3.35e-65	251	572954	plus
2rc-1rc-3rc	Mjav_v4_contig_143	83.682	239	20	6	254	10	229	13217	13455	4.08e-64	246	572954	plus
2rc-1rc-3rc	Mjav_v4_contig_143	94.805	154	5	1	254	79	229	14094	14247	1.73e-62	241	572954	plus
2rc-1rc-3rc	Mjav_v4_contig_143	81.564	179	17	6	254	10	173	14798	14975	1.33e-38	162	572954	plus
2rc-1rc-3rc	Mjav_v4_contig_147	78.000	200	2	2	254	10	167	376944	376745	7.88e-48	192	517523	minus	(131 kb from) End	16	9579	minus / plus
2rc-1rc-3rc	Mjav_v4_contig_147	80.451	266	6	3	254	10	229	377552	377287	2.93e-72	274	517523	minus
2rc-1rc-3rc	Mjav_v4_contig_147	80.451	266	6	3	254	10	229	378160	377895	2.93e-72	274	517523	minus
2rc-1rc-3rc	Mjav_v4_contig_147	80.150	267	6	3	254	10	229	378769	378503	1.02e-71	272	517523	minus
2rc-1rc-3rc	Mjav_v4_contig_147	80.755	265	6	3	254	10	229	379376	379112	8.41e-73	276	517523	minus
2rc-1rc-3rc	Mjav_v4_contig_147	79.775	267	7	3	254	10	229	379985	379719	1.25e-70	268	517523	minus
2rc-1rc-3rc	Mjav_v4_contig_147	77.818	275	6	3	254	10	229	380602	380328	2.26e-67	258	517523	minus
2rc-1rc-3rc	Mjav_v4_contig_147	80.451	266	6	3	254	10	229	381210	380945	2.93e-72	274	517523	minus
2rc-1rc-3rc	Mjav_v4_contig_147	80.755	265	6	3	254	10	229	381817	381553	8.41e-73	276	517523	minus
2rc-1rc-3rc	Mjav_v4_contig_147	80.755	265	6	3	254	10	229	382424	382160	8.41e-73	276	517523	minus
2rc-1rc-3rc	Mjav_v4_contig_147	95.000	140	4	1	254	93	229	382906	382767	5.67e-56	220	517523	minus
2rc-1rc-3rc	Mjav_v4_contig_147	92.908	141	6	1	254	93	229	383273	383413	1.03e-52	209	517523	plus
2rc-1rc-3rc	Mjav_v4_contig_147	76.768	198	6	2	254	10	167	383863	384060	1.74e-43	178	517523	plus
2rc-1rc-3rc	Mjav_v4_contig_147	92.908	141	6	1	254	93	229	385056	384916	1.03e-52	209	517523	minus
2rc-1rc-3rc	Mjav_v4_contig_147	92.908	141	6	1	254	93	229	385445	385585	1.03e-52	209	517523	plus
2rc-1rc-3rc	Mjav_v4_contig_147	76.382	199	6	2	254	10	167	386125	386323	6.06e-43	176	517523	plus
2rc-1rc-3rc	Mjav_v4_contig_154	92.929	99	4	2	254	135	230	1	99	1.25e-32	141	466586	plus	Beg	12	8945	plus
2rc-1rc-3rc	Mjav_v4_contig_154	85.714	231	23	5	254	10	230	688	918	7.88e-67	255	466586	plus
2rc-1rc-3rc	Mjav_v4_contig_154	85.714	231	23	5	254	10	230	1507	1737	7.88e-67	255	466586	plus
2rc-1rc-3rc	Mjav_v4_contig_154	86.087	230	23	5	254	10	230	2326	2555	2.26e-67	257	466586	plus
2rc-1rc-3rc	Mjav_v4_contig_154	86.404	228	24	4	254	10	230	3144	3371	1.85e-68	260	466586	plus
2rc-1rc-3rc	Mjav_v4_contig_154	86.463	229	23	5	254	10	230	3960	4188	6.46e-68	259	466586	plus
2rc-1rc-3rc	Mjav_v4_contig_154	86.404	228	24	4	254	10	230	4777	5004	1.85e-68	260	466586	plus
2rc-1rc-3rc	Mjav_v4_contig_154	85.345	232	23	5	254	10	230	5593	5824	2.75e-66	253	466586	plus
2rc-1rc-3rc	Mjav_v4_contig_154	86.463	229	23	5	254	10	230	6413	6641	6.46e-68	259	466586	plus
2rc-1rc-3rc	Mjav_v4_contig_154	86.463	229	23	5	254	10	230	7230	7458	6.46e-68	259	466586	plus
2rc-1rc-3rc	Mjav_v4_contig_154	84.483	232	25	4	254	10	230	8047	8278	1.17e-64	249	466586	plus
2rc-1rc-3rc	Mjav_v4_contig_154	98.824	85	1	0	254	79	163	8861	8945	8.42e-35	150	466586	plus
2rc-1rc-3rc	Mjav_v4_contig_162	77.612	201	2	2	254	10	167	379162	378962	2.75e-47	190	386580	minus	End	13	7566	minus
2rc-1rc-3rc	Mjav_v4_contig_162	80.150	267	6	3	254	10	229	379771	379505	1.02e-71	272	386580	minus
2rc-1rc-3rc	Mjav_v4_contig_162	78.102	274	6	3	254	10	229	380387	380114	6.46e-68	260	386580	minus
2rc-1rc-3rc	Mjav_v4_contig_162	79.554	269	6	3	254	10	229	380998	380730	1.25e-70	269	386580	minus
2rc-1rc-3rc	Mjav_v4_contig_162	79.851	268	6	3	254	10	229	381608	381341	3.58e-71	270	386580	minus
2rc-1rc-3rc	Mjav_v4_contig_162	79.259	270	6	3	254	10	229	382220	381951	4.36e-70	267	386580	minus
2rc-1rc-3rc	Mjav_v4_contig_162	78.102	274	6	3	254	10	229	382836	382563	6.46e-68	260	386580	minus
2rc-1rc-3rc	Mjav_v4_contig_162	77.899	276	5	3	254	10	229	383454	383179	1.85e-68	260	386580	minus
2rc-1rc-3rc	Mjav_v4_contig_162	79.554	269	6	3	254	10	229	384065	383797	1.25e-70	269	386580	minus
2rc-1rc-3rc	Mjav_v4_contig_162	77.536	276	6	3	254	10	229	384683	384408	7.88e-67	256	386580	minus
2rc-1rc-3rc	Mjav_v4_contig_162	79.259	270	6	3	254	10	229	385295	385026	4.36e-70	267	386580	minus
2rc-1rc-3rc	Mjav_v4_contig_162	77.818	275	6	3	254	10	229	385912	385638	2.26e-67	258	386580	minus
2rc-1rc-3rc	Mjav_v4_contig_162	78.388	273	6	3	254	10	229	386527	386255	1.85e-68	261	386580	minus
2rc-1rc-3rc	Mjav_v4_contig_165	98.864	88	1	0	254	79	166	342746	342659	1.98e-36	155	350383	minus	End	12	7725	minus
2rc-1rc-3rc	Mjav_v4_contig_165	96.610	177	1	2	254	79	252	343439	343265	1.33e-76	288	350383	minus
2rc-1rc-3rc	Mjav_v4_contig_165	96.610	177	1	2	254	79	252	344146	343972	1.33e-76	288	350383	minus
2rc-1rc-3rc	Mjav_v4_contig_165	96.610	177	1	2	254	79	252	344842	344668	1.33e-76	288	350383	minus
2rc-1rc-3rc	Mjav_v4_contig_165	96.610	177	1	2	254	79	252	345537	345363	1.33e-76	288	350383	minus
2rc-1rc-3rc	Mjav_v4_contig_165	96.610	177	1	2	254	79	252	346233	346059	1.33e-76	288	350383	minus
2rc-1rc-3rc	Mjav_v4_contig_165	96.610	177	1	2	254	79	252	346928	346754	1.33e-76	288	350383	minus
2rc-1rc-3rc	Mjav_v4_contig_165	96.610	177	1	2	254	79	252	347623	347449	1.33e-76	288	350383	minus
2rc-1rc-3rc	Mjav_v4_contig_165	96.610	177	1	2	254	79	252	348320	348146	1.33e-76	288	350383	minus
2rc-1rc-3rc	Mjav_v4_contig_165	96.610	177	1	2	254	79	252	349017	348843	1.33e-76	288	350383	minus
2rc-1rc-3rc	Mjav_v4_contig_165	96.610	177	1	2	254	79	252	349712	349538	1.33e-76	288	350383	minus
2rc-1rc-3rc	Mjav_v4_contig_165	96.129	155	1	2	254	101	252	350383	350231	1.17e-64	249	350383	minus
2rc-1rc-3rc	Mjav_v4_contig_183	94.776	134	3	2	254	101	230	1	134	1.25e-51	205	270940	plus	Beg	18	9918	plus
2rc-1rc-3rc	Mjav_v4_contig_183	96.023	176	1	3	254	81	252	513	686	6.90e-74	279	270940	plus
2rc-1rc-3rc	Mjav_v4_contig_183	78.388	273	7	5	254	10	230	1030	1302	9.59e-66	251	270940	plus
2rc-1rc-3rc	Mjav_v4_contig_183	96.023	176	1	3	254	81	252	1682	1855	6.90e-74	279	270940	plus
2rc-1rc-3rc	Mjav_v4_contig_183	79.259	270	7	5	254	10	230	2199	2468	2.26e-67	257	270940	plus
2rc-1rc-3rc	Mjav_v4_contig_183	94.915	177	2	3	254	81	252	2846	3020	1.02e-71	272	270940	plus
2rc-1rc-3rc	Mjav_v4_contig_183	79.259	270	7	5	254	10	230	3364	3633	2.26e-67	257	270940	plus
2rc-1rc-3rc	Mjav_v4_contig_183	94.915	177	2	3	254	81	252	4010	4184	1.02e-71	272	270940	plus
2rc-1rc-3rc	Mjav_v4_contig_183	79.259	270	7	5	254	10	230	4528	4797	2.26e-67	257	270940	plus
2rc-1rc-3rc	Mjav_v4_contig_183	94.915	177	2	3	254	81	252	5173	5347	1.02e-71	272	270940	plus
2rc-1rc-3rc	Mjav_v4_contig_183	78.967	271	7	5	254	10	230	5691	5961	7.88e-67	255	270940	plus
2rc-1rc-3rc	Mjav_v4_contig_183	94.915	177	2	3	254	81	252	6341	6515	1.02e-71	272	270940	plus
2rc-1rc-3rc	Mjav_v4_contig_183	78.967	271	7	5	254	10	230	6859	7129	7.88e-67	255	270940	plus
2rc-1rc-3rc	Mjav_v4_contig_183	94.944	178	1	4	254	81	252	7503	7678	3.58e-71	270	270940	plus
2rc-1rc-3rc	Mjav_v4_contig_183	79.554	269	7	5	254	10	230	8022	8290	6.46e-68	259	270940	plus
2rc-1rc-3rc	Mjav_v4_contig_183	94.915	177	2	3	254	81	252	8669	8843	1.02e-71	272	270940	plus
2rc-1rc-3rc	Mjav_v4_contig_183	79.259	270	7	5	254	10	230	9187	9456	2.26e-67	257	270940	plus
2rc-1rc-3rc	Mjav_v4_contig_183	98.851	87	0	1	254	81	166	9832	9918	8.42e-35	150	270940	plus
2rc-1rc-3rc	Mjav_v4_contig_187	78.774	212	2	2	254	10	178	243593	243382	2.94e-53	210	251753	minus	End	12	7880	minus
2rc-1rc-3rc	Mjav_v4_contig_187	79.775	267	7	3	254	10	229	244290	244024	1.25e-70	268	251753	minus
2rc-1rc-3rc	Mjav_v4_contig_187	79.478	268	7	3	254	10	229	244988	244721	4.36e-70	266	251753	minus
2rc-1rc-3rc	Mjav_v4_contig_187	80.075	266	7	3	254	10	229	245684	245419	3.58e-71	269	251753	minus
2rc-1rc-3rc	Mjav_v4_contig_187	79.478	268	7	3	254	10	229	246382	246115	4.36e-70	266	251753	minus
2rc-1rc-3rc	Mjav_v4_contig_187	80.377	265	7	3	254	10	229	247077	246813	1.02e-71	271	251753	minus
2rc-1rc-3rc	Mjav_v4_contig_187	79.478	268	7	3	254	10	229	247775	247508	4.36e-70	266	251753	minus
2rc-1rc-3rc	Mjav_v4_contig_187	79.775	267	7	3	254	10	229	248472	248206	1.25e-70	268	251753	minus
2rc-1rc-3rc	Mjav_v4_contig_187	79.775	267	7	3	254	10	229	249169	248903	1.25e-70	268	251753	minus
2rc-1rc-3rc	Mjav_v4_contig_187	80.075	266	7	3	254	10	229	249865	249600	3.58e-71	269	251753	minus
2rc-1rc-3rc	Mjav_v4_contig_187	79.478	268	7	3	254	10	229	250563	250296	4.36e-70	266	251753	minus
2rc-1rc-3rc	Mjav_v4_contig_187	79.478	268	7	3	254	10	229	251261	250994	4.36e-70	266	251753	minus
2rc-1rc-3rc	Mjav_v4_contig_189	91.724	145	6	2	254	114	252	1	145	1.25e-51	205	246968	plus	Beg	14	10287	plus
2rc-1rc-3rc	Mjav_v4_contig_189	77.656	273	9	5	254	10	230	604	876	4.97e-63	242	246968	plus
2rc-1rc-3rc	Mjav_v4_contig_189	92.818	181	6	3	254	79	252	1544	1724	1.85e-68	261	246968	plus
2rc-1rc-3rc	Mjav_v4_contig_189	77.941	272	9	5	254	10	230	2183	2454	1.42e-63	244	246968	plus
2rc-1rc-3rc	Mjav_v4_contig_189	82.657	271	18	9	254	10	252	3030	3299	5.31e-69	263	246968	plus
2rc-1rc-3rc	Mjav_v4_contig_189	76.812	276	9	5	254	10	230	3758	4033	2.11e-61	237	246968	plus
2rc-1rc-3rc	Mjav_v4_contig_189	82.657	271	18	9	254	10	252	4609	4878	5.31e-69	263	246968	plus
2rc-1rc-3rc	Mjav_v4_contig_189	77.941	272	9	5	254	10	230	5337	5608	1.42e-63	244	246968	plus
2rc-1rc-3rc	Mjav_v4_contig_189	82.657	271	18	9	254	10	252	6184	6453	5.31e-69	263	246968	plus
2rc-1rc-3rc	Mjav_v4_contig_189	77.091	275	9	5	254	10	230	6912	7186	6.05e-62	239	246968	plus
2rc-1rc-3rc	Mjav_v4_contig_189	83.774	265	21	7	254	10	252	7762	8026	2.93e-72	273	246968	plus
2rc-1rc-3rc	Mjav_v4_contig_189	77.372	274	9	5	254	10	230	8485	8758	1.73e-62	241	246968	plus
2rc-1rc-3rc	Mjav_v4_contig_189	92.818	181	6	3	254	79	252	9427	9607	1.85e-68	261	246968	plus
2rc-1rc-3rc	Mjav_v4_contig_189	74.775	222	6	3	254	10	181	10066	10287	4.97e-44	180	246968	plus
2rc-1rc-3rc	Mjav_v4_contig_193	98.947	95	1	0	254	79	173	140704	140610	3.14e-40	168	239379	minus	Not repeated	Not repeated	95	minus
2rc-1rc-3rc	Mjav_v4_contig_197	94.017	117	2	2	254	141	252	1	117	6.06e-43	176	226818	plus	Beg	18	11922	plus
2rc-1rc-3rc	Mjav_v4_contig_197	79.725	291	10	5	254	10	252	577	866	1.98e-74	281	226818	plus
2rc-1rc-3rc	Mjav_v4_contig_197	78.694	291	14	5	254	10	252	1326	1616	4.36e-70	267	226818	plus
2rc-1rc-3rc	Mjav_v4_contig_197	84.942	259	21	7	254	10	252	1986	2242	2.41e-73	277	226818	plus
2rc-1rc-3rc	Mjav_v4_contig_197	81.787	291	5	4	254	10	252	2701	2991	1.17e-83	312	226818	plus
2rc-1rc-3rc	Mjav_v4_contig_197	80.205	293	8	4	254	10	252	3449	3741	8.98e-79	295	226818	plus
2rc-1rc-3rc	Mjav_v4_contig_197	79.530	298	6	4	254	10	252	4197	4494	8.98e-79	295	226818	plus
2rc-1rc-3rc	Mjav_v4_contig_197	79.863	293	9	4	254	10	252	4888	5180	3.82e-77	290	226818	plus
2rc-1rc-3rc	Mjav_v4_contig_197	77.303	304	8	4	254	10	252	5588	5891	8.41e-73	275	226818	plus
2rc-1rc-3rc	Mjav_v4_contig_197	78.523	298	9	4	254	10	252	6322	6619	1.98e-74	281	226818	plus
2rc-1rc-3rc	Mjav_v4_contig_197	79.392	296	8	5	254	10	252	7009	7304	1.62e-75	285	226818	plus
2rc-1rc-3rc	Mjav_v4_contig_197	77.741	301	9	5	254	10	252	7690	7990	1.02e-71	271	226818	plus
2rc-1rc-3rc	Mjav_v4_contig_197	79.054	296	9	5	254	10	252	8379	8674	1.98e-74	280	226818	plus
2rc-1rc-3rc	Mjav_v4_contig_197	79.181	293	10	5	254	10	252	9045	9336	2.41e-73	278	226818	plus
2rc-1rc-3rc	Mjav_v4_contig_197	80.756	291	8	5	254	10	252	9738	10028	3.13e-78	294	226818	plus
2rc-1rc-3rc	Mjav_v4_contig_197	79.932	294	8	5	254	10	252	10399	10692	1.33e-76	288	226818	plus
2rc-1rc-3rc	Mjav_v4_contig_197	80.479	292	8	5	254	10	252	11063	11354	1.09e-77	292	226818	plus
2rc-1rc-3rc	Mjav_v4_contig_197	74.242	198	7	2	254	10	163	11725	11922	1.63e-37	159	226818	plus
2rc-1rc-3rc	Mjav_v4_contig_199	93.506	77	4	1	254	5	80	505	581	6.07e-24	113	220196	plus	Beg	11	8547	plus
2rc-1rc-3rc	Mjav_v4_contig_199	77.491	271	10	3	254	10	229	597	867	4.08e-64	247	220196	plus
2rc-1rc-3rc	Mjav_v4_contig_199	76.923	273	10	3	254	10	229	1493	1765	4.97e-63	243	220196	plus
2rc-1rc-3rc	Mjav_v4_contig_199	79.125	297	8	4	254	10	252	2391	2687	1.33e-76	288	220196	plus
2rc-1rc-3rc	Mjav_v4_contig_199	77.206	272	10	3	254	10	229	3119	3390	1.42e-63	245	220196	plus
2rc-1rc-3rc	Mjav_v4_contig_199	79.661	295	8	4	254	10	252	4016	4310	1.09e-77	291	220196	plus
2rc-1rc-3rc	Mjav_v4_contig_199	77.206	272	10	3	254	10	229	4742	5013	1.42e-63	245	220196	plus
2rc-1rc-3rc	Mjav_v4_contig_199	76.642	274	10	3	254	10	229	5639	5912	1.73e-62	242	220196	plus
2rc-1rc-3rc	Mjav_v4_contig_199	94.194	155	5	1	254	79	229	6659	6813	6.05e-62	239	220196	plus
2rc-1rc-3rc	Mjav_v4_contig_199	78.067	269	10	3	254	10	229	7439	7707	3.35e-65	251	220196	plus
2rc-1rc-3rc	Mjav_v4_contig_199	77.358	212	5	2	254	10	178	8840	9051	6.47e-49	196	220196	plus
2rc-1rc-3rc	Mjav_v4_contig_201	94.444	72	3	1	254	10	80	250	321	7.39e-23	109	215613	plus	Beg	13	8286	plus
2rc-1rc-3rc	Mjav_v4_contig_201	81.509	265	4	3	254	10	229	279	543	1.62e-75	285	215613	plus
2rc-1rc-3rc	Mjav_v4_contig_201	79.924	264	9	3	254	10	229	1062	1325	1.52e-69	264	215613	plus
2rc-1rc-3rc	Mjav_v4_contig_201	77.736	265	14	4	254	10	229	1821	2085	7.38e-61	235	215613	plus
2rc-1rc-3rc	Mjav_v4_contig_201	80.451	266	6	3	254	10	229	2603	2868	2.93e-72	274	215613	plus
2rc-1rc-3rc	Mjav_v4_contig_201	78.868	265	11	3	254	10	229	3378	3642	2.75e-66	253	215613	plus
2rc-1rc-3rc	Mjav_v4_contig_201	77.820	266	13	5	254	10	229	4160	4425	2.57e-60	233	215613	plus
2rc-1rc-3rc	Mjav_v4_contig_201	84.746	236	19	6	254	10	229	4972	5206	9.59e-66	252	215613	plus
2rc-1rc-3rc	Mjav_v4_contig_201	78.707	263	13	3	254	10	229	5724	5986	1.17e-64	248	215613	plus
2rc-1rc-3rc	Mjav_v4_contig_201	80.377	265	7	4	254	10	229	6415	6679	4.36e-70	267	215613	plus
2rc-1rc-3rc	Mjav_v4_contig_201	85.654	237	16	7	254	10	229	7194	7429	6.46e-68	260	215613	plus
2rc-1rc-3rc	Mjav_v4_contig_201	81.469	286	8	4	254	10	252	7800	8083	2.11e-80	300	215613	plus
2rc-1rc-3rc	Mjav_v4_contig_201	78.238	193	2	2	254	10	162	8343	8535	3.35e-46	187	215613	plus
2rc-1rc-3rc	Mjav_v4_contig_204	73.239	213	8	3	254	10	173	195235	195023	1.63e-37	159	205173	minus	End	13	10151	minus
2rc-1rc-3rc	Mjav_v4_contig_204	78.767	292	11	4	254	10	252	196079	195790	8.41e-73	276	205173	minus
2rc-1rc-3rc	Mjav_v4_contig_204	79.310	290	11	4	254	10	252	196921	196634	6.90e-74	279	205173	minus
2rc-1rc-3rc	Mjav_v4_contig_204	79.861	288	11	4	254	10	252	197761	197476	5.67e-75	283	205173	minus
2rc-1rc-3rc	Mjav_v4_contig_204	79.310	290	11	4	254	10	252	198603	198316	6.90e-74	279	205173	minus
2rc-1rc-3rc	Mjav_v4_contig_204	79.310	290	11	4	254	10	252	199445	199158	6.90e-74	279	205173	minus
2rc-1rc-3rc	Mjav_v4_contig_204	79.038	291	11	4	254	10	252	200288	200000	2.41e-73	278	205173	minus
2rc-1rc-3rc	Mjav_v4_contig_204	79.038	291	11	4	254	10	252	201131	200843	2.41e-73	278	205173	minus
2rc-1rc-3rc	Mjav_v4_contig_204	79.585	289	11	4	254	10	252	201972	201686	1.98e-74	281	205173	minus
2rc-1rc-3rc	Mjav_v4_contig_204	79.038	291	11	4	254	10	252	202815	202527	2.41e-73	278	205173	minus
2rc-1rc-3rc	Mjav_v4_contig_204	79.310	290	11	4	254	10	252	203657	203370	6.90e-74	279	205173	minus
2rc-1rc-3rc	Mjav_v4_contig_204	79.310	290	11	4	254	10	252	204499	204212	6.90e-74	279	205173	minus
2rc-1rc-3rc	Mjav_v4_contig_204	93.443	122	3	2	254	134	252	205173	205054	4.97e-44	180	205173	minus
2rc-1rc-3rc	Mjav_v4_contig_212	75.362	207	8	2	254	10	173	164395	164189	2.12e-42	174	172586	minus	End	13	8398	minus
2rc-1rc-3rc	Mjav_v4_contig_212	79.932	294	8	4	254	10	252	165092	164799	3.13e-78	293	172586	minus
2rc-1rc-3rc	Mjav_v4_contig_212	79.125	297	8	4	254	10	252	165792	165496	1.33e-76	288	172586	minus
2rc-1rc-3rc	Mjav_v4_contig_212	79.661	295	8	4	254	10	252	166490	166196	1.09e-77	291	172586	minus
2rc-1rc-3rc	Mjav_v4_contig_212	80.205	293	8	4	254	10	252	167186	166894	8.98e-79	295	172586	minus
2rc-1rc-3rc	Mjav_v4_contig_212	80.205	293	8	4	254	10	252	167882	167590	8.98e-79	295	172586	minus
2rc-1rc-3rc	Mjav_v4_contig_212	79.392	296	8	4	254	10	252	168581	168286	3.82e-77	289	172586	minus
2rc-1rc-3rc	Mjav_v4_contig_212	79.661	295	8	4	254	10	252	169279	168985	1.09e-77	291	172586	minus
2rc-1rc-3rc	Mjav_v4_contig_212	79.932	294	8	4	254	10	252	169976	169683	3.13e-78	293	172586	minus
2rc-1rc-3rc	Mjav_v4_contig_212	79.932	294	8	4	254	10	252	170673	170380	3.13e-78	293	172586	minus
2rc-1rc-3rc	Mjav_v4_contig_212	80.205	293	8	4	254	10	252	171369	171077	8.98e-79	295	172586	minus
2rc-1rc-3rc	Mjav_v4_contig_212	79.932	294	8	4	254	10	252	172066	171773	3.13e-78	293	172586	minus
2rc-1rc-3rc	Mjav_v4_contig_212	92.308	117	3	2	254	142	252	172586	172470	3.14e-40	168	172586	minus
2rc-1rc-3rc	Mjav_v4_contig_215	85.532	235	17	7	254	12	230	1	234	7.88e-67	255	167559	plus	Beg	21	13871	plus
2rc-1rc-3rc	Mjav_v4_contig_215	80.451	266	7	4	254	10	230	654	919	1.25e-70	269	167559	plus
2rc-1rc-3rc	Mjav_v4_contig_215	80.150	267	7	4	254	10	230	1339	1605	4.36e-70	267	167559	plus
2rc-1rc-3rc	Mjav_v4_contig_215	80.451	266	7	4	254	10	230	2025	2290	1.25e-70	269	167559	plus
2rc-1rc-3rc	Mjav_v4_contig_215	80.150	267	7	4	254	10	230	2710	2976	4.36e-70	267	167559	plus
2rc-1rc-3rc	Mjav_v4_contig_215	80.150	267	7	4	254	10	230	3396	3662	4.36e-70	267	167559	plus
2rc-1rc-3rc	Mjav_v4_contig_215	80.075	266	8	4	254	10	230	4082	4347	1.52e-69	264	167559	plus
2rc-1rc-3rc	Mjav_v4_contig_215	80.451	266	7	4	254	10	230	4767	5032	1.25e-70	269	167559	plus
2rc-1rc-3rc	Mjav_v4_contig_215	79.851	268	7	4	254	10	230	5452	5719	1.52e-69	265	167559	plus
2rc-1rc-3rc	Mjav_v4_contig_215	80.451	266	7	4	254	10	230	6139	6404	1.25e-70	269	167559	plus
2rc-1rc-3rc	Mjav_v4_contig_215	79.851	268	7	4	254	10	230	6824	7091	1.52e-69	265	167559	plus
2rc-1rc-3rc	Mjav_v4_contig_215	80.755	265	7	4	254	10	230	7511	7775	3.58e-71	270	167559	plus
2rc-1rc-3rc	Mjav_v4_contig_215	80.755	265	7	4	254	10	230	8195	8459	3.58e-71	270	167559	plus
2rc-1rc-3rc	Mjav_v4_contig_215	80.451	266	7	4	254	10	230	8879	9144	1.25e-70	269	167559	plus
2rc-1rc-3rc	Mjav_v4_contig_215	80.150	267	7	4	254	10	230	9564	9830	4.36e-70	267	167559	plus
2rc-1rc-3rc	Mjav_v4_contig_215	80.755	265	7	4	254	10	230	10250	10514	3.58e-71	270	167559	plus
2rc-1rc-3rc	Mjav_v4_contig_215	80.150	267	7	4	254	10	230	10934	11200	4.36e-70	267	167559	plus
2rc-1rc-3rc	Mjav_v4_contig_215	80.150	267	7	4	254	10	230	11620	11886	4.36e-70	267	167559	plus
2rc-1rc-3rc	Mjav_v4_contig_215	80.150	267	7	4	254	10	230	12306	12572	4.36e-70	267	167559	plus
2rc-1rc-3rc	Mjav_v4_contig_215	80.451	266	7	4	254	10	230	12992	13257	1.25e-70	269	167559	plus
2rc-1rc-3rc	Mjav_v4_contig_215	76.410	195	4	2	254	10	162	13677	13871	2.12e-42	174	167559	plus
2rc-1rc-3rc	Mjav_v4_contig_221	94.194	155	5	1	254	79	229	9	163	6.05e-62	239	152941	plus	Beg	10	7314	plus
2rc-1rc-3rc	Mjav_v4_contig_221	78.022	273	7	3	254	10	229	716	988	2.26e-67	257	152941	plus
2rc-1rc-3rc	Mjav_v4_contig_221	79.798	297	4	4	254	10	252	1541	1835	7.37e-80	298	152941	plus
2rc-1rc-3rc	Mjav_v4_contig_221	78.598	271	7	3	254	10	229	2316	2586	1.85e-68	260	152941	plus
2rc-1rc-3rc	Mjav_v4_contig_221	78.309	272	7	3	254	10	229	3139	3410	6.46e-68	259	152941	plus
2rc-1rc-3rc	Mjav_v4_contig_221	80.339	295	4	4	254	10	252	3963	4255	6.05e-81	302	152941	plus
2rc-1rc-3rc	Mjav_v4_contig_221	79.264	299	4	4	254	10	252	4736	5032	8.98e-79	295	152941	plus
2rc-1rc-3rc	Mjav_v4_contig_221	78.309	272	7	3	254	10	229	5513	5784	6.46e-68	259	152941	plus
2rc-1rc-3rc	Mjav_v4_contig_221	80.068	296	4	4	254	10	252	6337	6630	2.11e-80	300	152941	plus
2rc-1rc-3rc	Mjav_v4_contig_221	76.415	212	2	2	254	10	173	7111	7322	7.88e-48	192	152941	plus
2rc-1rc-3rc	Mjav_v4_contig_224	75.377	199	7	2	254	10	166	130797	130599	3.14e-40	168	139365	minus	End	12	8230	minus
2rc-1rc-3rc	Mjav_v4_contig_224	78.947	266	10	4	254	10	229	131524	131259	9.59e-66	251	139365	minus
2rc-1rc-3rc	Mjav_v4_contig_224	77.491	271	10	4	254	10	229	132256	131986	4.97e-63	242	139365	minus
2rc-1rc-3rc	Mjav_v4_contig_224	77.778	270	10	4	254	10	229	132987	132718	1.42e-63	244	139365	minus
2rc-1rc-3rc	Mjav_v4_contig_224	78.067	269	10	4	254	10	229	133717	133449	4.08e-64	246	139365	minus
2rc-1rc-3rc	Mjav_v4_contig_224	78.067	269	10	4	254	10	229	134447	134179	4.08e-64	246	139365	minus
2rc-1rc-3rc	Mjav_v4_contig_224	78.067	269	10	4	254	10	229	135177	134909	4.08e-64	246	139365	minus
2rc-1rc-3rc	Mjav_v4_contig_224	77.491	271	10	4	254	10	229	135909	135639	4.97e-63	242	139365	minus
2rc-1rc-3rc	Mjav_v4_contig_224	77.491	271	10	4	254	10	229	136641	136371	4.97e-63	242	139365	minus
2rc-1rc-3rc	Mjav_v4_contig_224	77.778	270	10	4	254	10	229	137372	137103	1.42e-63	244	139365	minus
2rc-1rc-3rc	Mjav_v4_contig_224	78.195	266	12	4	254	10	229	138099	137834	4.97e-63	242	139365	minus
2rc-1rc-3rc	Mjav_v4_contig_224	78.358	268	10	4	254	10	229	138828	138561	1.17e-64	248	139365	minus
2rc-1rc-3rc	Mjav_v4_contig_231	76.531	196	6	2	254	10	165	113803	113608	2.12e-42	174	123984	minus	End	15	9976	minus
2rc-1rc-3rc	Mjav_v4_contig_231	77.122	271	12	4	254	10	230	114569	114299	2.11e-61	237	123984	minus
2rc-1rc-3rc	Mjav_v4_contig_231	78.571	266	12	4	254	10	230	115340	115075	4.08e-64	246	123984	minus
2rc-1rc-3rc	Mjav_v4_contig_231	78.571	266	12	4	254	10	230	116111	115846	4.08e-64	246	123984	minus
2rc-1rc-3rc	Mjav_v4_contig_231	84.034	238	20	7	254	10	230	116853	116617	4.97e-63	243	123984	minus
2rc-1rc-3rc	Mjav_v4_contig_231	76.531	196	6	2	254	10	165	117667	117472	2.12e-42	174	123984	minus
2rc-1rc-3rc	Mjav_v4_contig_231	78.889	270	8	4	254	10	230	118441	118172	2.26e-67	257	123984	minus
2rc-1rc-3rc	Mjav_v4_contig_231	76.699	309	6	5	254	10	252	119109	118801	3.58e-71	270	123984	minus
2rc-1rc-3rc	Mjav_v4_contig_231	80.272	294	7	5	254	10	252	119750	119457	3.13e-78	293	123984	minus
2rc-1rc-3rc	Mjav_v4_contig_231	81.100	291	7	5	254	10	252	120388	120098	7.37e-80	298	123984	minus
2rc-1rc-3rc	Mjav_v4_contig_231	81.100	291	7	5	254	10	252	121026	120736	7.37e-80	298	123984	minus
2rc-1rc-3rc	Mjav_v4_contig_231	80.822	292	7	5	254	10	252	121665	121374	2.57e-79	297	123984	minus
2rc-1rc-3rc	Mjav_v4_contig_231	80.546	293	7	5	254	10	252	122305	122013	8.98e-79	295	123984	minus
2rc-1rc-3rc	Mjav_v4_contig_231	80.822	292	7	5	254	10	252	122944	122653	2.57e-79	297	123984	minus
2rc-1rc-3rc	Mjav_v4_contig_231	80.822	292	7	5	254	10	252	123583	123292	2.57e-79	297	123984	minus
2rc-1rc-3rc	Mjav_v4_contig_238	78.738	301	11	4	254	5	252	106885	106585	1.62e-75	285	112487	minus	End	9	5684	minus
2rc-1rc-3rc	Mjav_v4_contig_238	81.185	287	8	4	254	10	252	107568	107284	7.37e-80	298	112487	minus
2rc-1rc-3rc	Mjav_v4_contig_238	80.000	295	10	4	254	5	252	108244	107952	3.13e-78	293	112487	minus
2rc-1rc-3rc	Mjav_v4_contig_238	82.332	283	8	4	254	10	252	108923	108643	4.97e-82	306	112487	minus
2rc-1rc-3rc	Mjav_v4_contig_238	78.477	302	9	6	254	5	252	109573	109274	8.41e-73	276	112487	minus
2rc-1rc-3rc	Mjav_v4_contig_238	80.903	288	8	4	254	10	252	110257	109972	2.57e-79	297	112487	minus
2rc-1rc-3rc	Mjav_v4_contig_238	79.530	298	9	6	254	5	252	110896	110601	5.67e-75	283	112487	minus
2rc-1rc-3rc	Mjav_v4_contig_238	96.045	177	2	2	254	79	252	111469	111295	1.62e-75	284	112487	minus
2rc-1rc-3rc	Mjav_v4_contig_238	86.047	258	18	8	254	10	252	112268	112014	1.62e-75	284	112487	minus
2rc-1rc-3rc	Mjav_v4_contig_239	91.919	99	4	1	254	135	229	1	99	1.25e-32	142	112095	plus	Beg	13	10873	plus
2rc-1rc-3rc	Mjav_v4_contig_239	77.778	270	10	3	254	10	229	742	1011	1.17e-64	249	112095	plus
2rc-1rc-3rc	Mjav_v4_contig_239	77.206	272	10	3	254	10	229	1654	1925	1.42e-63	245	112095	plus
2rc-1rc-3rc	Mjav_v4_contig_239	76.087	276	10	3	254	10	229	2568	2843	2.11e-61	238	112095	plus
2rc-1rc-3rc	Mjav_v4_contig_239	76.642	274	10	3	254	10	229	3486	3759	1.73e-62	242	112095	plus
2rc-1rc-3rc	Mjav_v4_contig_239	93.548	155	6	1	254	79	229	4526	4680	2.57e-60	234	112095	plus
2rc-1rc-3rc	Mjav_v4_contig_239	75.812	277	10	3	254	10	229	5323	5599	7.38e-61	236	112095	plus
2rc-1rc-3rc	Mjav_v4_contig_239	76.087	276	10	3	254	10	229	6242	6517	2.11e-61	238	112095	plus
2rc-1rc-3rc	Mjav_v4_contig_239	76.923	273	10	3	254	10	229	7160	7432	4.97e-63	243	112095	plus
2rc-1rc-3rc	Mjav_v4_contig_239	76.923	273	10	3	254	10	229	8075	8347	4.97e-63	243	112095	plus
2rc-1rc-3rc	Mjav_v4_contig_239	78.652	267	10	3	254	10	229	8990	9256	2.75e-66	254	112095	plus
2rc-1rc-3rc	Mjav_v4_contig_239	77.941	272	9	4	254	10	230	9899	10170	1.17e-64	249	112095	plus
2rc-1rc-3rc	Mjav_v4_contig_239	76.617	201	3	2	254	10	166	10673	10873	1.43e-44	182	112095	plus
2rc-1rc-3rc	Mjav_v4_contig_241	94.444	72	3	1	254	5	75	520	591	7.39e-23	109	111555	plus	Beg	16	11309	plus
2rc-1rc-3rc	Mjav_v4_contig_241	76.838	272	11	2	254	10	229	583	854	1.42e-63	245	111555	plus
2rc-1rc-3rc	Mjav_v4_contig_241	77.695	269	11	2	254	10	229	1373	1641	3.35e-65	251	111555	plus
2rc-1rc-3rc	Mjav_v4_contig_241	77.407	270	11	2	254	10	229	2160	2429	1.17e-64	249	111555	plus
2rc-1rc-3rc	Mjav_v4_contig_241	77.122	271	11	2	254	10	229	2948	3218	4.08e-64	247	111555	plus
2rc-1rc-3rc	Mjav_v4_contig_241	77.695	269	11	2	254	10	229	3737	4005	3.35e-65	251	111555	plus
2rc-1rc-3rc	Mjav_v4_contig_241	77.695	269	11	2	254	10	229	4524	4792	3.35e-65	251	111555	plus
2rc-1rc-3rc	Mjav_v4_contig_241	77.695	269	11	2	254	10	229	5311	5579	3.35e-65	251	111555	plus
2rc-1rc-3rc	Mjav_v4_contig_241	76.557	273	11	2	254	10	229	6098	6370	4.97e-63	243	111555	plus
2rc-1rc-3rc	Mjav_v4_contig_241	76.277	274	11	2	254	10	229	6890	7163	1.73e-62	242	111555	plus
2rc-1rc-3rc	Mjav_v4_contig_241	77.407	270	11	2	254	10	229	7682	7951	1.17e-64	249	111555	plus
2rc-1rc-3rc	Mjav_v4_contig_241	77.122	271	11	2	254	10	229	8470	8740	4.08e-64	247	111555	plus
2rc-1rc-3rc	Mjav_v4_contig_241	77.695	269	11	2	254	10	229	9259	9527	3.35e-65	251	111555	plus
2rc-1rc-3rc	Mjav_v4_contig_241	76.277	274	11	2	254	10	229	10046	10319	1.73e-62	242	111555	plus
2rc-1rc-3rc	Mjav_v4_contig_241	77.407	270	11	2	254	10	229	10838	11107	1.17e-64	249	111555	plus
2rc-1rc-3rc	Mjav_v4_contig_241	73.892	203	7	1	254	10	166	11626	11828	1.10e-39	165	111555	plus
2rc-1rc-3rc	Mjav_v4_contig_245	91.429	105	3	3	254	152	252	1	103	1.25e-32	141	97576	plus	Beg	10	5925	plus
2rc-1rc-3rc	Mjav_v4_contig_245	79.239	289	12	5	254	10	252	478	764	1.02e-71	272	97576	plus
2rc-1rc-3rc	Mjav_v4_contig_245	80.345	290	8	5	254	10	252	1140	1427	1.33e-76	288	97576	plus
2rc-1rc-3rc	Mjav_v4_contig_245	80.208	288	10	5	254	10	252	1804	2089	5.67e-75	283	97576	plus
2rc-1rc-3rc	Mjav_v4_contig_245	80.623	289	8	5	254	10	252	2466	2752	3.82e-77	290	97576	plus
2rc-1rc-3rc	Mjav_v4_contig_245	78.305	295	12	4	254	10	252	3129	3423	2.93e-72	273	97576	plus
2rc-1rc-3rc	Mjav_v4_contig_245	79.038	291	11	5	254	10	252	3738	4026	2.93e-72	273	97576	plus
2rc-1rc-3rc	Mjav_v4_contig_245	79.038	291	11	5	254	10	252	4401	4689	2.93e-72	273	97576	plus
2rc-1rc-3rc	Mjav_v4_contig_245	79.310	290	11	5	254	10	252	5064	5351	8.41e-73	275	97576	plus
2rc-1rc-3rc	Mjav_v4_contig_245	75.000	200	8	2	254	10	167	5726	5925	1.10e-39	165	97576	plus
2rc-1rc-3rc	Mjav_v4_contig_246	75.124	201	5	3	254	10	165	89638	89438	1.10e-39	165	93663	minus	End	7	4226	minus
2rc-1rc-3rc	Mjav_v4_contig_246	79.182	269	7	4	254	10	229	90337	90069	6.46e-68	260	93663	minus
2rc-1rc-3rc	Mjav_v4_contig_246	79.104	268	8	4	254	10	229	91035	90768	2.26e-67	257	93663	minus
2rc-1rc-3rc	Mjav_v4_contig_246	79.182	269	7	4	254	10	229	91734	91466	6.46e-68	260	93663	minus
2rc-1rc-3rc	Mjav_v4_contig_246	79.478	268	7	4	254	10	229	92432	92165	1.85e-68	261	93663	minus
2rc-1rc-3rc	Mjav_v4_contig_246	79.401	267	8	4	254	10	229	93129	92863	6.46e-68	259	93663	minus
2rc-1rc-3rc	Mjav_v4_contig_246	91.346	104	5	1	254	130	229	93663	93560	2.94e-34	147	93663	minus
2rc-1rc-3rc	Mjav_v4_contig_250	95.238	105	1	1	254	130	230	1	105	3.14e-40	167	86970	plus	Beg	13	10249	plus
2rc-1rc-3rc	Mjav_v4_contig_250	95.513	156	3	2	254	79	230	801	956	1.42e-63	245	86970	plus
2rc-1rc-3rc	Mjav_v4_contig_250	95.513	156	3	2	254	79	230	1643	1798	1.42e-63	245	86970	plus
2rc-1rc-3rc	Mjav_v4_contig_250	95.513	156	3	2	254	79	230	2489	2644	1.42e-63	245	86970	plus
2rc-1rc-3rc	Mjav_v4_contig_250	95.513	156	3	2	254	79	230	3334	3489	1.42e-63	245	86970	plus
2rc-1rc-3rc	Mjav_v4_contig_250	95.513	156	3	2	254	79	230	4178	4333	1.42e-63	245	86970	plus
2rc-1rc-3rc	Mjav_v4_contig_250	95.513	156	3	2	254	79	230	5032	5187	1.42e-63	245	86970	plus
2rc-1rc-3rc	Mjav_v4_contig_250	95.513	156	3	2	254	79	230	5882	6037	1.42e-63	245	86970	plus
2rc-1rc-3rc	Mjav_v4_contig_250	95.513	156	3	2	254	79	230	6724	6879	1.42e-63	245	86970	plus
2rc-1rc-3rc	Mjav_v4_contig_250	94.872	156	4	2	254	79	230	7570	7725	1.73e-62	241	86970	plus
2rc-1rc-3rc	Mjav_v4_contig_250	95.513	156	3	2	254	79	230	8420	8575	1.42e-63	245	86970	plus
2rc-1rc-3rc	Mjav_v4_contig_250	95.513	156	3	2	254	79	230	9253	9408	1.42e-63	245	86970	plus
2rc-1rc-3rc	Mjav_v4_contig_250	95.513	156	3	2	254	79	230	10094	10249	1.42e-63	245	86970	plus
2rc-1rc-3rc	Mjav_v4_contig_273	76.650	197	3	2	254	10	163	52631	52435	1.74e-43	178	65239	minus	End	18	12805	minus
2rc-1rc-3rc	Mjav_v4_contig_273	80.471	297	4	4	254	10	252	53387	53091	4.97e-82	306	65239	minus
2rc-1rc-3rc	Mjav_v4_contig_273	81.017	295	4	4	254	10	252	54141	53847	4.08e-83	309	65239	minus
2rc-1rc-3rc	Mjav_v4_contig_273	82.131	291	4	4	254	10	252	54891	54601	2.75e-85	316	65239	minus
2rc-1rc-3rc	Mjav_v4_contig_273	82.131	291	4	4	254	10	252	55641	55351	2.75e-85	316	65239	minus
2rc-1rc-3rc	Mjav_v4_contig_273	81.849	292	4	4	254	10	252	56392	56101	9.59e-85	315	65239	minus
2rc-1rc-3rc	Mjav_v4_contig_273	80.743	296	4	4	254	10	252	57147	56852	1.42e-82	307	65239	minus
2rc-1rc-3rc	Mjav_v4_contig_273	81.293	294	4	4	254	10	252	57900	57607	1.17e-83	311	65239	minus
2rc-1rc-3rc	Mjav_v4_contig_273	80.743	296	4	4	254	10	252	58655	58360	1.42e-82	307	65239	minus
2rc-1rc-3rc	Mjav_v4_contig_273	80.743	296	4	4	254	10	252	59410	59115	1.42e-82	307	65239	minus
2rc-1rc-3rc	Mjav_v4_contig_273	82.414	290	4	4	254	10	252	60159	59870	7.87e-86	318	65239	minus
2rc-1rc-3rc	Mjav_v4_contig_273	81.570	293	4	4	254	10	252	60911	60619	3.35e-84	313	65239	minus
2rc-1rc-3rc	Mjav_v4_contig_273	81.293	294	4	4	254	10	252	61664	61371	1.17e-83	311	65239	minus
2rc-1rc-3rc	Mjav_v4_contig_273	81.017	295	4	4	254	10	252	62418	62124	4.08e-83	309	65239	minus
2rc-1rc-3rc	Mjav_v4_contig_273	81.570	293	4	4	254	10	252	63170	62878	3.35e-84	313	65239	minus
2rc-1rc-3rc	Mjav_v4_contig_273	80.612	294	6	4	254	10	252	63923	63630	6.05e-81	302	65239	minus
2rc-1rc-3rc	Mjav_v4_contig_273	82.414	290	4	4	254	10	252	64672	64383	7.87e-86	318	65239	minus
2rc-1rc-3rc	Mjav_v4_contig_273	93.519	108	2	2	254	150	252	65239	65132	4.66e-38	159	65239	minus

## Sheet: Suppl_Figure_16
# Fields: query id	subject id	% identity	alignment length	mismatches	gap opens	query length	q. start	q. end	s. start	s. end	evalue	bit score	subject length	subject strand	Positon	Repeats	span
Ma-2-3rc-1	Mare_v4_contig_1	74.618	327	25	5	275	7	275	408	734	4.56e-64	246	8828053	plus	Beg (and 1.3 Mb from End)	127 and 25	88553 and 14442	plus and plus
Ma-2-3rc-1	Mare_v4_contig_1	76.133	331	15	5	275	7	275	1133	1461	2.69e-73	277	8828053	plus
Ma-2-3rc-1	Mare_v4_contig_1	77.188	320	21	4	275	7	275	1870	2188	2.69e-73	278	8828053	plus
Ma-2-3rc-1	Mare_v4_contig_1	77.188	320	22	6	275	7	275	2584	2903	1.39e-70	268	8828053	plus
Ma-2-3rc-1	Mare_v4_contig_1	75.455	330	20	3	275	7	275	3301	3630	1.14e-71	272	8828053	plus
Ma-2-3rc-1	Mare_v4_contig_1	77.188	320	20	4	275	7	275	4024	4341	7.71e-74	279	8828053	plus
Ma-2-3rc-1	Mare_v4_contig_1	92.350	183	5	4	275	100	275	4853	5033	2.52e-67	258	8828053	plus
Ma-2-3rc-1	Mare_v4_contig_1	86.758	219	12	7	275	65	275	5516	5725	1.31e-64	249	8828053	plus
Ma-2-3rc-1	Mare_v4_contig_1	87.791	172	11	5	275	107	275	6168	6332	4.87e-51	203	8828053	plus
Ma-2-3rc-1	Mare_v4_contig_1	91.538	130	2	2	275	153	275	6687	6814	1.31e-45	185	8828053	plus
Ma-2-3rc-1	Mare_v4_contig_1	92.126	127	6	2	275	153	275	7015	7141	5.56e-44	179	8828053	plus
Ma-2-3rc-1	Mare_v4_contig_1	93.023	129	3	2	275	153	275	7483	7611	1.07e-46	189	8828053	plus
Ma-2-3rc-1	Mare_v4_contig_1	91.473	129	5	1	275	153	275	7816	7944	1.31e-45	185	8828053	plus
Ma-2-3rc-1	Mare_v4_contig_1	92.126	127	6	2	275	153	275	8578	8704	5.56e-44	179	8828053	plus
Ma-2-3rc-1	Mare_v4_contig_1	90.196	153	7	3	275	129	275	9283	9433	4.87e-51	203	8828053	plus
Ma-2-3rc-1	Mare_v4_contig_1	90.698	129	6	1	275	153	275	10039	10167	5.56e-44	180	8828053	plus
Ma-2-3rc-1	Mare_v4_contig_1	83.251	203	10	4	275	94	275	10731	10930	2.21e-55	217	8828053	plus
Ma-2-3rc-1	Mare_v4_contig_1	70.997	331	14	4	275	26	275	11376	11705	1.81e-56	221	8828053	plus
Ma-2-3rc-1	Mare_v4_contig_1	68.182	374	14	5	275	7	275	12104	12477	3.28e-53	211	8828053	plus
Ma-2-3rc-1	Mare_v4_contig_1	73.547	344	17	6	275	6	275	12876	13219	3.74e-65	251	8828053	plus
Ma-2-3rc-1	Mare_v4_contig_1	77.231	325	18	3	275	7	275	13616	13940	4.26e-77	290	8828053	plus
Ma-2-3rc-1	Mare_v4_contig_1	75.224	335	17	3	275	7	275	14334	14668	2.69e-73	277	8828053	plus
Ma-2-3rc-1	Mare_v4_contig_1	76.596	329	17	3	275	7	275	15063	15391	1.49e-76	288	8828053	plus
Ma-2-3rc-1	Mare_v4_contig_1	81.933	238	9	3	275	62	275	15914	16141	3.07e-66	253	8828053	plus
Ma-2-3rc-1	Mare_v4_contig_1	75.449	334	17	3	275	7	275	16536	16869	7.71e-74	279	8828053	plus
Ma-2-3rc-1	Mare_v4_contig_1	74.118	340	17	3	275	7	275	17264	17603	1.39e-70	268	8828053	plus
Ma-2-3rc-1	Mare_v4_contig_1	76.994	326	18	3	275	7	275	17998	18323	1.49e-76	288	8828053	plus
Ma-2-3rc-1	Mare_v4_contig_1	75.224	335	17	3	275	7	275	18718	19052	2.69e-73	277	8828053	plus
Ma-2-3rc-1	Mare_v4_contig_1	72.832	346	17	3	275	7	275	19446	19791	2.52e-67	257	8828053	plus
Ma-2-3rc-1	Mare_v4_contig_1	74.556	338	17	3	275	7	275	20186	20523	1.14e-71	271	8828053	plus
Ma-2-3rc-1	Mare_v4_contig_1	74.556	338	17	3	275	7	275	20918	21255	1.14e-71	271	8828053	plus
Ma-2-3rc-1	Mare_v4_contig_1	74.118	340	17	3	275	7	275	21650	21989	1.39e-70	268	8828053	plus
Ma-2-3rc-1	Mare_v4_contig_1	75.375	333	18	3	275	7	275	22385	22717	9.39e-73	276	8828053	plus
Ma-2-3rc-1	Mare_v4_contig_1	73.900	341	17	3	275	7	275	23113	23453	4.87e-70	266	8828053	plus
Ma-2-3rc-1	Mare_v4_contig_1	75.224	335	17	3	275	7	275	23848	24182	2.69e-73	277	8828053	plus
Ma-2-3rc-1	Mare_v4_contig_1	74.702	336	18	3	275	7	275	24577	24912	3.99e-71	270	8828053	plus
Ma-2-3rc-1	Mare_v4_contig_1	75.150	334	18	3	275	7	275	25307	25640	3.28e-72	274	8828053	plus
Ma-2-3rc-1	Mare_v4_contig_1	74.777	337	17	3	275	7	275	26035	26371	3.28e-72	273	8828053	plus
Ma-2-3rc-1	Mare_v4_contig_1	75.449	334	17	3	275	7	275	26766	27099	7.71e-74	279	8828053	plus
Ma-2-3rc-1	Mare_v4_contig_1	75.449	334	17	3	275	7	275	27494	27827	7.71e-74	279	8828053	plus
Ma-2-3rc-1	Mare_v4_contig_1	74.556	338	17	3	275	7	275	28222	28559	1.14e-71	271	8828053	plus
Ma-2-3rc-1	Mare_v4_contig_1	76.596	329	17	3	275	7	275	28955	29283	1.49e-76	288	8828053	plus
Ma-2-3rc-1	Mare_v4_contig_1	74.777	337	17	3	275	7	275	29678	30014	3.28e-72	273	8828053	plus
Ma-2-3rc-1	Mare_v4_contig_1	74.777	337	17	3	275	7	275	30409	30745	3.28e-72	273	8828053	plus
Ma-2-3rc-1	Mare_v4_contig_1	75.904	332	17	3	275	7	275	31140	31471	6.33e-75	282	8828053	plus
Ma-2-3rc-1	Mare_v4_contig_1	75.676	333	17	3	275	7	275	31866	32198	2.21e-74	280	8828053	plus
Ma-2-3rc-1	Mare_v4_contig_1	76.364	330	17	3	275	7	275	32593	32922	5.19e-76	286	8828053	plus
Ma-2-3rc-1	Mare_v4_contig_1	75.676	333	17	3	275	7	275	33317	33649	2.21e-74	280	8828053	plus
Ma-2-3rc-1	Mare_v4_contig_1	75.904	332	17	3	275	7	275	34044	34375	6.33e-75	282	8828053	plus
Ma-2-3rc-1	Mare_v4_contig_1	75.676	333	17	3	275	7	275	34770	35102	2.21e-74	280	8828053	plus
Ma-2-3rc-1	Mare_v4_contig_1	76.133	331	17	3	275	7	275	35497	35827	1.81e-75	284	8828053	plus
Ma-2-3rc-1	Mare_v4_contig_1	76.364	330	17	3	275	7	275	36222	36551	5.19e-76	286	8828053	plus
Ma-2-3rc-1	Mare_v4_contig_1	76.596	329	17	3	275	7	275	36946	37274	1.49e-76	288	8828053	plus
Ma-2-3rc-1	Mare_v4_contig_1	76.596	329	17	3	275	7	275	37669	37997	1.49e-76	288	8828053	plus
Ma-2-3rc-1	Mare_v4_contig_1	76.758	327	18	3	275	7	275	38392	38718	5.19e-76	287	8828053	plus
Ma-2-3rc-1	Mare_v4_contig_1	76.133	331	17	3	275	7	275	39113	39443	1.81e-75	284	8828053	plus
Ma-2-3rc-1	Mare_v4_contig_1	76.596	329	17	3	275	7	275	39838	40166	1.49e-76	288	8828053	plus
Ma-2-3rc-1	Mare_v4_contig_1	75.904	332	17	3	275	7	275	40561	40892	6.33e-75	282	8828053	plus
Ma-2-3rc-1	Mare_v4_contig_1	76.133	331	17	3	275	7	275	41287	41617	1.81e-75	284	8828053	plus
Ma-2-3rc-1	Mare_v4_contig_1	76.596	329	17	3	275	7	275	42012	42340	1.49e-76	288	8828053	plus
Ma-2-3rc-1	Mare_v4_contig_1	75.904	332	17	3	275	7	275	42735	43066	6.33e-75	282	8828053	plus
Ma-2-3rc-1	Mare_v4_contig_1	76.364	330	17	3	275	7	275	43461	43790	5.19e-76	286	8828053	plus
Ma-2-3rc-1	Mare_v4_contig_1	76.596	329	17	3	275	7	275	44185	44513	1.49e-76	288	8828053	plus
Ma-2-3rc-1	Mare_v4_contig_1	75.676	333	17	3	275	7	275	44908	45240	2.21e-74	280	8828053	plus
Ma-2-3rc-1	Mare_v4_contig_1	76.524	328	18	3	275	7	275	45635	45962	1.81e-75	285	8828053	plus
Ma-2-3rc-1	Mare_v4_contig_1	76.061	330	18	3	275	7	275	46357	46686	2.21e-74	281	8828053	plus
Ma-2-3rc-1	Mare_v4_contig_1	76.364	330	17	3	275	7	275	47081	47410	5.19e-76	286	8828053	plus
Ma-2-3rc-1	Mare_v4_contig_1	76.994	326	18	3	275	7	275	47805	48130	1.49e-76	288	8828053	plus
Ma-2-3rc-1	Mare_v4_contig_1	76.596	329	17	3	275	7	275	48525	48853	1.49e-76	288	8828053	plus
Ma-2-3rc-1	Mare_v4_contig_1	76.596	329	17	3	275	7	275	49248	49576	1.49e-76	288	8828053	plus
Ma-2-3rc-1	Mare_v4_contig_1	76.364	330	17	3	275	7	275	49971	50300	5.19e-76	286	8828053	plus
Ma-2-3rc-1	Mare_v4_contig_1	76.758	327	18	3	275	7	275	50695	51021	5.19e-76	287	8828053	plus
Ma-2-3rc-1	Mare_v4_contig_1	77.188	320	22	3	275	7	275	51416	51735	2.21e-74	281	8828053	plus
Ma-2-3rc-1	Mare_v4_contig_1	76.829	328	17	3	275	7	275	52130	52457	4.26e-77	289	8828053	plus
Ma-2-3rc-1	Mare_v4_contig_1	76.596	329	17	3	275	7	275	52852	53180	1.49e-76	288	8828053	plus
Ma-2-3rc-1	Mare_v4_contig_1	76.829	328	17	3	275	7	275	53575	53902	4.26e-77	289	8828053	plus
Ma-2-3rc-1	Mare_v4_contig_1	76.133	331	17	3	275	7	275	54297	54627	1.81e-75	284	8828053	plus
Ma-2-3rc-1	Mare_v4_contig_1	76.364	330	17	3	275	7	275	55022	55351	5.19e-76	286	8828053	plus
Ma-2-3rc-1	Mare_v4_contig_1	76.758	327	18	3	275	7	275	55746	56072	5.19e-76	287	8828053	plus
Ma-2-3rc-1	Mare_v4_contig_1	77.064	327	17	3	275	7	275	56467	56793	1.22e-77	291	8828053	plus
Ma-2-3rc-1	Mare_v4_contig_1	77.469	324	18	3	275	7	275	57188	57511	1.22e-77	292	8828053	plus
Ma-2-3rc-1	Mare_v4_contig_1	77.469	324	18	3	275	7	275	57905	58228	1.22e-77	292	8828053	plus
Ma-2-3rc-1	Mare_v4_contig_1	77.676	327	13	3	275	9	275	58627	58953	6.76e-81	302	8828053	plus
Ma-2-3rc-1	Mare_v4_contig_1	77.914	326	15	3	275	7	275	59370	59695	6.76e-81	302	8828053	plus
Ma-2-3rc-1	Mare_v4_contig_1	78.683	319	18	3	275	7	275	60108	60426	2.36e-80	301	8828053	plus
Ma-2-3rc-1	Mare_v4_contig_1	79.630	324	9	5	275	7	275	60839	61160	3.07e-85	316	8828053	plus
Ma-2-3rc-1	Mare_v4_contig_1	79.688	320	14	4	275	7	275	61573	61892	3.74e-84	313	8828053	plus
Ma-2-3rc-1	Mare_v4_contig_1	80.061	326	8	4	275	7	275	62305	62630	4.86e-89	329	8828053	plus
Ma-2-3rc-1	Mare_v4_contig_1	79.814	322	12	4	275	7	275	63043	63364	8.79e-86	318	8828053	plus
Ma-2-3rc-1	Mare_v4_contig_1	79.624	319	15	3	275	7	275	63777	64095	1.07e-84	315	8828053	plus
Ma-2-3rc-1	Mare_v4_contig_1	79.688	320	14	4	275	7	275	64508	64827	3.74e-84	313	8828053	plus
Ma-2-3rc-1	Mare_v4_contig_1	79.688	320	14	4	275	7	275	65241	65560	3.74e-84	313	8828053	plus
Ma-2-3rc-1	Mare_v4_contig_1	79.624	319	15	3	275	7	275	65972	66290	1.07e-84	315	8828053	plus
Ma-2-3rc-1	Mare_v4_contig_1	79.624	319	15	3	275	7	275	66703	67021	1.07e-84	315	8828053	plus
Ma-2-3rc-1	Mare_v4_contig_1	79.624	319	15	3	275	7	275	67434	67752	1.07e-84	315	8828053	plus
Ma-2-3rc-1	Mare_v4_contig_1	79.688	320	14	4	275	7	275	68164	68483	3.74e-84	313	8828053	plus
Ma-2-3rc-1	Mare_v4_contig_1	79.624	319	15	3	275	7	275	68896	69214	1.07e-84	315	8828053	plus
Ma-2-3rc-1	Mare_v4_contig_1	79.624	319	15	3	275	7	275	69626	69944	1.07e-84	315	8828053	plus
Ma-2-3rc-1	Mare_v4_contig_1	79.624	319	15	3	275	7	275	70357	70675	1.07e-84	315	8828053	plus
Ma-2-3rc-1	Mare_v4_contig_1	79.688	320	14	4	275	7	275	71088	71407	3.74e-84	313	8828053	plus
Ma-2-3rc-1	Mare_v4_contig_1	79.751	321	13	4	275	7	275	71820	72140	1.07e-84	315	8828053	plus
Ma-2-3rc-1	Mare_v4_contig_1	79.624	319	15	3	275	7	275	72552	72870	1.07e-84	315	8828053	plus
Ma-2-3rc-1	Mare_v4_contig_1	79.624	319	15	3	275	7	275	73283	73601	1.07e-84	315	8828053	plus
Ma-2-3rc-1	Mare_v4_contig_1	79.624	319	15	3	275	7	275	74014	74332	1.07e-84	315	8828053	plus
Ma-2-3rc-1	Mare_v4_contig_1	79.624	319	15	3	275	7	275	74745	75063	1.07e-84	315	8828053	plus
Ma-2-3rc-1	Mare_v4_contig_1	79.624	319	15	3	275	7	275	75476	75794	1.07e-84	315	8828053	plus
Ma-2-3rc-1	Mare_v4_contig_1	79.624	319	15	3	275	7	275	76207	76525	1.07e-84	315	8828053	plus
Ma-2-3rc-1	Mare_v4_contig_1	79.624	319	15	3	275	7	275	76937	77255	1.07e-84	315	8828053	plus
Ma-2-3rc-1	Mare_v4_contig_1	79.624	319	15	3	275	7	275	77667	77985	1.07e-84	315	8828053	plus
Ma-2-3rc-1	Mare_v4_contig_1	79.688	320	14	4	275	7	275	78398	78717	3.74e-84	313	8828053	plus
Ma-2-3rc-1	Mare_v4_contig_1	79.688	320	14	4	275	7	275	79129	79448	3.74e-84	313	8828053	plus
Ma-2-3rc-1	Mare_v4_contig_1	79.688	320	14	4	275	7	275	79861	80180	3.74e-84	313	8828053	plus
Ma-2-3rc-1	Mare_v4_contig_1	79.688	320	14	4	275	7	275	80593	80912	3.74e-84	313	8828053	plus
Ma-2-3rc-1	Mare_v4_contig_1	79.375	320	15	4	275	7	275	81325	81644	1.59e-82	308	8828053	plus
Ma-2-3rc-1	Mare_v4_contig_1	79.624	319	15	3	275	7	275	82057	82375	1.07e-84	315	8828053	plus
Ma-2-3rc-1	Mare_v4_contig_1	79.310	319	16	3	275	7	275	82788	83106	4.55e-83	310	8828053	plus
Ma-2-3rc-1	Mare_v4_contig_1	79.624	319	15	3	275	7	275	83519	83837	1.07e-84	315	8828053	plus
Ma-2-3rc-1	Mare_v4_contig_1	79.624	319	15	3	275	7	275	84250	84568	1.07e-84	315	8828053	plus
Ma-2-3rc-1	Mare_v4_contig_1	79.624	319	15	3	275	7	275	84981	85299	1.07e-84	315	8828053	plus
Ma-2-3rc-1	Mare_v4_contig_1	80.189	318	14	6	275	7	275	85712	86029	1.59e-82	307	8828053	plus
Ma-2-3rc-1	Mare_v4_contig_1	79.624	319	15	3	275	7	275	86442	86760	1.07e-84	315	8828053	plus
Ma-2-3rc-1	Mare_v4_contig_1	79.624	319	15	3	275	7	275	87173	87491	1.07e-84	315	8828053	plus
Ma-2-3rc-1	Mare_v4_contig_1	79.688	320	14	4	275	7	275	87910	88229	3.74e-84	313	8828053	plus
Ma-2-3rc-1	Mare_v4_contig_1	79.310	319	16	3	275	7	275	88642	88960	4.55e-83	310	8828053	plus
Ma-2-3rc-1	Mare_v4_contig_1	88.448	277	14	3	275	7	275	7460511	7460777	1.00e-97	359	8828053	plus
Ma-2-3rc-1	Mare_v4_contig_1	87.546	273	20	3	275	7	275	7461083	7461345	9.38e-92	339	8828053	plus
Ma-2-3rc-1	Mare_v4_contig_1	87.814	279	14	4	275	7	275	7461651	7461919	1.49e-95	351	8828053	plus
Ma-2-3rc-1	Mare_v4_contig_1	88.087	277	15	3	275	7	275	7462225	7462491	1.22e-96	354	8828053	plus
Ma-2-3rc-1	Mare_v4_contig_1	86.926	283	13	4	275	7	275	7462797	7463069	1.81e-94	348	8828053	plus
Ma-2-3rc-1	Mare_v4_contig_1	88.489	278	13	4	275	7	275	7463375	7463642	3.50e-97	357	8828053	plus
Ma-2-3rc-1	Mare_v4_contig_1	88.489	278	13	4	275	7	275	7463948	7464215	3.50e-97	357	8828053	plus
Ma-2-3rc-1	Mare_v4_contig_1	87.544	281	13	4	275	7	275	7464521	7464791	1.49e-95	352	8828053	plus
Ma-2-3rc-1	Mare_v4_contig_1	87.544	281	13	4	275	7	275	7465097	7465367	1.49e-95	352	8828053	plus
Ma-2-3rc-1	Mare_v4_contig_1	86.429	280	17	3	275	7	275	7465673	7465942	2.69e-92	340	8828053	plus
Ma-2-3rc-1	Mare_v4_contig_1	86.879	282	14	4	275	7	275	7466248	7466519	6.32e-94	345	8828053	plus
Ma-2-3rc-1	Mare_v4_contig_1	87.143	280	15	3	275	7	275	7466825	7467094	5.19e-95	349	8828053	plus
Ma-2-3rc-1	Mare_v4_contig_1	87.500	280	14	4	275	7	275	7467400	7467669	5.19e-95	349	8828053	plus
Ma-2-3rc-1	Mare_v4_contig_1	85.965	285	14	3	275	7	275	7467975	7468249	2.21e-93	344	8828053	plus
Ma-2-3rc-1	Mare_v4_contig_1	87.726	277	16	3	275	7	275	7468555	7468821	5.19e-95	350	8828053	plus
Ma-2-3rc-1	Mare_v4_contig_1	85.417	288	13	4	275	7	275	7469127	7469404	9.38e-92	339	8828053	plus
Ma-2-3rc-1	Mare_v4_contig_1	87.814	279	14	4	275	7	275	7469710	7469978	1.49e-95	351	8828053	plus
Ma-2-3rc-1	Mare_v4_contig_1	88.129	278	14	4	275	7	275	7470284	7470551	4.26e-96	352	8828053	plus
Ma-2-3rc-1	Mare_v4_contig_1	87.726	277	16	3	275	7	275	7470857	7471123	5.19e-95	350	8828053	plus
Ma-2-3rc-1	Mare_v4_contig_1	86.572	283	14	4	275	7	275	7471429	7471701	2.21e-93	343	8828053	plus
Ma-2-3rc-1	Mare_v4_contig_1	88.489	278	13	4	275	7	275	7472007	7472274	3.50e-97	357	8828053	plus
Ma-2-3rc-1	Mare_v4_contig_1	86.429	280	17	3	275	7	275	7472580	7472849	2.69e-92	340	8828053	plus
Ma-2-3rc-1	Mare_v4_contig_1	84.828	290	13	4	275	7	275	7473155	7473434	1.14e-90	335	8828053	plus
Ma-2-3rc-1	Mare_v4_contig_1	88.129	278	14	4	275	7	275	7473740	7474007	4.26e-96	352	8828053	plus
Ma-2-3rc-1	Mare_v4_contig_1	87.189	281	14	4	275	7	275	7474313	7474583	1.81e-94	347	8828053	plus
Ma-2-3rc-1	Mare_v4_contig_2	79.635	329	7	4	275	7	275	60990	60662	1.70e-88	328	6607175	minus	(60 kb from Beg) and (122kb from) End	4 and 20	4 in 40kb and 11157	minus / plus
Ma-2-3rc-1	Mare_v4_contig_2	80.186	323	10	4	275	7	275	92033	92355	5.92e-88	325	6607175	plus
Ma-2-3rc-1	Mare_v4_contig_2	78.916	332	7	4	275	7	275	94876	94545	7.21e-87	323	6607175	minus
Ma-2-3rc-1	Mare_v4_contig_2	75.072	349	7	4	275	7	275	100991	101339	1.22e-77	292	6607175	plus
Ma-2-3rc-1	Mare_v4_contig_2	88.448	277	14	4	275	7	275	6474003	6473737	1.22e-96	354	6607175	minus
Ma-2-3rc-1	Mare_v4_contig_2	88.172	279	13	4	275	7	275	6474576	6474308	1.22e-96	355	6607175	minus
Ma-2-3rc-1	Mare_v4_contig_2	88.448	277	14	4	275	7	275	6475147	6474881	1.22e-96	354	6607175	minus
Ma-2-3rc-1	Mare_v4_contig_2	84.828	290	13	4	275	7	275	6475730	6475451	1.14e-90	335	6607175	minus
Ma-2-3rc-1	Mare_v4_contig_2	88.406	276	15	4	275	7	275	6476300	6476035	1.49e-95	352	6607175	minus
Ma-2-3rc-1	Mare_v4_contig_2	87.234	282	13	4	275	7	275	6476876	6476605	5.19e-95	350	6607175	minus
Ma-2-3rc-1	Mare_v4_contig_2	88.406	276	15	4	275	7	275	6477446	6477181	1.49e-95	352	6607175	minus
Ma-2-3rc-1	Mare_v4_contig_2	88.489	278	13	4	275	7	275	6478018	6477751	3.50e-97	357	6607175	minus
Ma-2-3rc-1	Mare_v4_contig_2	87.857	280	13	4	275	7	275	6478592	6478323	4.26e-96	353	6607175	minus
Ma-2-3rc-1	Mare_v4_contig_2	88.406	276	15	4	275	7	275	6479162	6478897	1.49e-95	352	6607175	minus
Ma-2-3rc-1	Mare_v4_contig_2	88.489	278	13	4	275	7	275	6479734	6479467	3.50e-97	357	6607175	minus
Ma-2-3rc-1	Mare_v4_contig_2	88.489	278	13	4	275	7	275	6480306	6480039	3.50e-97	357	6607175	minus
Ma-2-3rc-1	Mare_v4_contig_2	88.489	278	13	4	275	7	275	6480877	6480610	3.50e-97	357	6607175	minus
Ma-2-3rc-1	Mare_v4_contig_2	88.489	278	13	4	275	7	275	6481449	6481182	3.50e-97	357	6607175	minus
Ma-2-3rc-1	Mare_v4_contig_2	86.926	283	13	4	275	7	275	6482025	6481753	1.81e-94	348	6607175	minus
Ma-2-3rc-1	Mare_v4_contig_2	88.489	278	13	4	275	7	275	6482597	6482330	3.50e-97	357	6607175	minus
Ma-2-3rc-1	Mare_v4_contig_2	86.316	285	13	4	275	7	275	6483176	6482902	2.21e-93	344	6607175	minus
Ma-2-3rc-1	Mare_v4_contig_2	88.321	274	17	4	275	7	275	6483744	6483481	6.32e-94	346	6607175	minus
Ma-2-3rc-1	Mare_v4_contig_2	86.620	284	13	4	275	7	275	6484322	6484049	6.32e-94	346	6607175	minus
Ma-2-3rc-1	Mare_v4_contig_2	88.087	277	11	5	275	11	275	6484893	6484627	5.19e-95	349	6607175	minus
Ma-2-3rc-1	Mare_v4_contig_3	87.081	209	13	4	275	71	275	1109279	1109081	3.74e-65	251	4647998	minus	(1.1Mb) from Beg	78	27521	minus / plus
Ma-2-3rc-1	Mare_v4_contig_3	86.916	214	9	4	275	71	275	1109982	1109779	7.22e-68	260	4647998	minus
Ma-2-3rc-1	Mare_v4_contig_3	86.916	214	9	4	275	71	275	1110686	1110483	7.22e-68	260	4647998	minus
Ma-2-3rc-1	Mare_v4_contig_3	85.714	217	9	4	275	71	275	1111424	1111218	3.07e-66	254	4647998	minus
Ma-2-3rc-1	Mare_v4_contig_3	85.714	147	11	1	275	7	153	1111575	1111439	6.77e-43	176	4647998	minus
Ma-2-3rc-1	Mare_v4_contig_3	86.916	214	9	4	275	71	275	1112127	1111924	7.22e-68	260	4647998	minus
Ma-2-3rc-1	Mare_v4_contig_3	85.714	217	9	4	275	71	275	1112831	1112625	3.07e-66	254	4647998	minus
Ma-2-3rc-1	Mare_v4_contig_3	85.714	147	11	1	275	7	153	1112982	1112846	6.77e-43	176	4647998	minus
Ma-2-3rc-1	Mare_v4_contig_3	86.111	216	9	4	275	71	275	1113536	1113331	8.80e-67	256	4647998	minus
Ma-2-3rc-1	Mare_v4_contig_3	86.667	210	13	4	275	71	275	1114236	1114037	1.31e-64	249	4647998	minus
Ma-2-3rc-1	Mare_v4_contig_3	86.603	209	14	4	275	71	275	1114934	1114736	4.56e-64	246	4647998	minus
Ma-2-3rc-1	Mare_v4_contig_3	85.321	218	9	4	275	71	275	1115641	1115434	1.07e-65	252	4647998	minus
Ma-2-3rc-1	Mare_v4_contig_3	85.714	147	11	1	275	7	153	1115792	1115656	6.77e-43	176	4647998	minus
Ma-2-3rc-1	Mare_v4_contig_3	86.792	212	11	4	275	71	275	1116343	1116142	3.07e-66	254	4647998	minus
Ma-2-3rc-1	Mare_v4_contig_3	86.792	212	11	4	275	71	275	1117044	1116843	3.07e-66	254	4647998	minus
Ma-2-3rc-1	Mare_v4_contig_3	86.916	214	9	4	275	71	275	1117747	1117544	7.22e-68	260	4647998	minus
Ma-2-3rc-1	Mare_v4_contig_3	86.603	209	14	4	275	71	275	1118445	1118247	4.56e-64	246	4647998	minus
Ma-2-3rc-1	Mare_v4_contig_3	86.916	214	9	4	275	71	275	1119148	1118945	7.22e-68	260	4647998	minus
Ma-2-3rc-1	Mare_v4_contig_3	86.603	209	14	4	275	71	275	1119846	1119648	4.56e-64	246	4647998	minus
Ma-2-3rc-1	Mare_v4_contig_3	86.792	212	11	4	275	71	275	1120547	1120346	3.07e-66	254	4647998	minus
Ma-2-3rc-1	Mare_v4_contig_3	86.792	212	11	4	275	71	275	1121249	1121048	3.07e-66	254	4647998	minus
Ma-2-3rc-1	Mare_v4_contig_3	86.792	212	11	4	275	71	275	1121951	1121750	3.07e-66	254	4647998	minus
Ma-2-3rc-1	Mare_v4_contig_3	86.792	212	11	4	275	71	275	1122652	1122451	3.07e-66	254	4647998	minus
Ma-2-3rc-1	Mare_v4_contig_3	86.916	214	9	4	275	71	275	1123356	1123153	7.22e-68	260	4647998	minus
Ma-2-3rc-1	Mare_v4_contig_3	86.730	211	12	4	275	71	275	1124056	1123856	1.07e-65	251	4647998	minus
Ma-2-3rc-1	Mare_v4_contig_3	86.512	215	9	4	275	71	275	1124760	1124556	2.52e-67	258	4647998	minus
Ma-2-3rc-1	Mare_v4_contig_3	85.321	218	9	4	275	71	275	1125467	1125260	1.07e-65	252	4647998	minus
Ma-2-3rc-1	Mare_v4_contig_3	85.135	148	11	2	275	7	153	1125619	1125482	1.00e-40	169	4647998	minus
Ma-2-3rc-1	Mare_v4_contig_3	86.854	213	10	4	275	71	275	1126170	1125968	2.52e-67	257	4647998	minus
Ma-2-3rc-1	Mare_v4_contig_3	86.111	216	9	4	275	71	275	1127277	1127482	8.80e-67	256	4647998	plus
Ma-2-3rc-1	Mare_v4_contig_3	85.135	148	11	2	275	7	153	1127831	1127968	1.00e-40	169	4647998	plus
Ma-2-3rc-1	Mare_v4_contig_3	84.793	217	11	3	275	71	275	1127983	1128189	3.74e-65	250	4647998	plus
Ma-2-3rc-1	Mare_v4_contig_3	86.854	213	10	4	275	71	275	1128689	1128891	2.52e-67	257	4647998	plus
Ma-2-3rc-1	Mare_v4_contig_3	86.667	210	13	4	275	71	275	1129392	1129591	1.31e-64	249	4647998	plus
Ma-2-3rc-1	Mare_v4_contig_3	86.512	215	9	4	275	71	275	1130092	1130296	2.52e-67	258	4647998	plus
Ma-2-3rc-1	Mare_v4_contig_3	86.603	209	14	4	275	71	275	1130796	1130994	4.56e-64	246	4647998	plus
Ma-2-3rc-1	Mare_v4_contig_3	86.792	212	11	4	275	71	275	1131495	1131696	3.07e-66	254	4647998	plus
Ma-2-3rc-1	Mare_v4_contig_3	86.792	212	11	4	275	71	275	1132196	1132397	3.07e-66	254	4647998	plus
Ma-2-3rc-1	Mare_v4_contig_3	86.792	212	11	4	275	71	275	1132897	1133098	3.07e-66	254	4647998	plus
Ma-2-3rc-1	Mare_v4_contig_3	86.730	211	12	4	275	71	275	1133598	1133798	1.07e-65	251	4647998	plus
Ma-2-3rc-1	Mare_v4_contig_3	86.667	210	13	4	275	71	275	1134298	1134497	1.31e-64	249	4647998	plus
Ma-2-3rc-1	Mare_v4_contig_3	86.667	210	13	4	275	71	275	1134997	1135196	1.31e-64	249	4647998	plus
Ma-2-3rc-1	Mare_v4_contig_3	86.854	213	10	4	275	71	275	1135696	1135898	2.52e-67	257	4647998	plus
Ma-2-3rc-1	Mare_v4_contig_3	86.854	213	10	4	275	71	275	1136399	1136601	2.52e-67	257	4647998	plus
Ma-2-3rc-1	Mare_v4_contig_4	79.692	325	9	5	275	7	275	4060476	4060153	8.79e-86	318	4081911	minus	End	32	21745	minus
Ma-2-3rc-1	Mare_v4_contig_4	80.061	326	7	5	275	7	275	4061173	4060849	5.92e-88	325	4081911	minus
Ma-2-3rc-1	Mare_v4_contig_4	79.630	324	10	4	275	7	275	4061868	4061546	2.52e-86	320	4081911	minus
Ma-2-3rc-1	Mare_v4_contig_4	79.692	325	9	4	275	7	275	4062564	4062241	7.21e-87	323	4081911	minus
Ma-2-3rc-1	Mare_v4_contig_4	79.692	325	9	4	275	7	275	4063264	4062941	7.21e-87	323	4081911	minus
Ma-2-3rc-1	Mare_v4_contig_4	79.630	324	10	4	275	7	275	4063959	4063637	2.52e-86	320	4081911	minus
Ma-2-3rc-1	Mare_v4_contig_4	79.630	324	10	4	275	7	275	4064654	4064332	2.52e-86	320	4081911	minus
Ma-2-3rc-1	Mare_v4_contig_4	80.061	326	7	5	275	7	275	4065351	4065027	5.92e-88	325	4081911	minus
Ma-2-3rc-1	Mare_v4_contig_4	79.630	324	10	4	275	7	275	4066046	4065724	2.52e-86	320	4081911	minus
Ma-2-3rc-1	Mare_v4_contig_4	79.692	325	9	4	275	7	275	4066742	4066419	7.21e-87	323	4081911	minus
Ma-2-3rc-1	Mare_v4_contig_4	79.692	325	9	4	275	7	275	4067438	4067115	7.21e-87	323	4081911	minus
Ma-2-3rc-1	Mare_v4_contig_4	79.692	325	9	4	275	7	275	4068134	4067811	7.21e-87	323	4081911	minus
Ma-2-3rc-1	Mare_v4_contig_4	79.503	322	12	4	275	7	275	4068827	4068507	1.07e-84	315	4081911	minus
Ma-2-3rc-1	Mare_v4_contig_4	79.567	323	11	4	275	7	275	4069521	4069200	3.07e-85	317	4081911	minus
Ma-2-3rc-1	Mare_v4_contig_4	80.061	326	7	5	275	7	275	4070218	4069894	5.92e-88	325	4081911	minus
Ma-2-3rc-1	Mare_v4_contig_4	79.630	324	10	4	275	7	275	4070913	4070591	2.52e-86	320	4081911	minus
Ma-2-3rc-1	Mare_v4_contig_4	80.061	326	7	5	275	7	275	4071610	4071286	5.92e-88	325	4081911	minus
Ma-2-3rc-1	Mare_v4_contig_4	79.567	323	11	4	275	7	275	4072304	4071983	3.07e-85	317	4081911	minus
Ma-2-3rc-1	Mare_v4_contig_4	80.061	326	7	5	275	7	275	4073001	4072677	5.92e-88	325	4081911	minus
Ma-2-3rc-1	Mare_v4_contig_4	79.630	324	10	4	275	7	275	4073697	4073375	2.52e-86	320	4081911	minus
Ma-2-3rc-1	Mare_v4_contig_4	79.692	325	9	4	275	7	275	4074393	4074070	7.21e-87	323	4081911	minus
Ma-2-3rc-1	Mare_v4_contig_4	79.692	325	9	4	275	7	275	4075059	4074736	7.21e-87	323	4081911	minus
Ma-2-3rc-1	Mare_v4_contig_4	79.692	325	9	4	275	7	275	4075755	4075432	7.21e-87	323	4081911	minus
Ma-2-3rc-1	Mare_v4_contig_4	79.630	324	10	4	275	7	275	4076450	4076128	2.52e-86	320	4081911	minus
Ma-2-3rc-1	Mare_v4_contig_4	79.630	324	10	4	275	7	275	4077150	4076828	2.52e-86	320	4081911	minus
Ma-2-3rc-1	Mare_v4_contig_4	79.692	325	9	4	275	7	275	4077846	4077523	7.21e-87	323	4081911	minus
Ma-2-3rc-1	Mare_v4_contig_4	79.567	323	11	4	275	7	275	4078540	4078219	3.07e-85	317	4081911	minus
Ma-2-3rc-1	Mare_v4_contig_4	79.692	325	9	4	275	7	275	4079236	4078913	7.21e-87	323	4081911	minus
Ma-2-3rc-1	Mare_v4_contig_4	79.692	325	9	4	275	7	275	4079932	4079609	7.21e-87	323	4081911	minus
Ma-2-3rc-1	Mare_v4_contig_4	79.205	327	9	4	275	7	275	4080630	4080305	8.79e-86	319	4081911	minus
Ma-2-3rc-1	Mare_v4_contig_4	79.630	324	10	4	275	7	275	4081325	4081003	2.52e-86	320	4081911	minus
Ma-2-3rc-1	Mare_v4_contig_4	88.626	211	8	4	275	71	275	4081897	4081697	3.99e-71	269	4081911	minus
Ma-2-3rc-1	Mare_v4_contig_6	80.564	319	6	3	275	13	275	13159	13477	3.99e-90	334	3929479	plus	Not repeated	Not repeated	Not repeated	plus
Ma-2-3rc-1	Mare_v4_contig_7	80.312	320	9	3	275	7	273	3840903	3840585	4.86e-89	329	3856172	minus	End	21	15183	minus
Ma-2-3rc-1	Mare_v4_contig_7	80.374	321	10	3	275	7	275	3841661	3841342	4.86e-89	330	3856172	minus
Ma-2-3rc-1	Mare_v4_contig_7	80.435	322	9	3	275	7	275	3842420	3842100	3.99e-90	333	3856172	minus
Ma-2-3rc-1	Mare_v4_contig_7	80.435	322	9	3	275	7	275	3843179	3842859	3.99e-90	333	3856172	minus
Ma-2-3rc-1	Mare_v4_contig_7	78.025	314	17	6	275	13	275	3843930	3843618	9.39e-73	276	3856172	minus
Ma-2-3rc-1	Mare_v4_contig_7	80.312	320	11	3	275	7	275	3844693	3844375	1.70e-88	327	3856172	minus
Ma-2-3rc-1	Mare_v4_contig_7	80.374	321	10	3	275	7	275	3845451	3845132	4.86e-89	330	3856172	minus
Ma-2-3rc-1	Mare_v4_contig_7	80.374	321	10	3	275	7	275	3846209	3845890	4.86e-89	330	3856172	minus
Ma-2-3rc-1	Mare_v4_contig_7	80.435	322	9	3	275	7	275	3846968	3846648	3.99e-90	333	3856172	minus
Ma-2-3rc-1	Mare_v4_contig_7	80.374	321	10	3	275	7	275	3847726	3847407	4.86e-89	330	3856172	minus
Ma-2-3rc-1	Mare_v4_contig_7	80.374	321	10	3	275	7	275	3848484	3848165	4.86e-89	330	3856172	minus
Ma-2-3rc-1	Mare_v4_contig_7	80.374	321	10	3	275	7	275	3849242	3848923	4.86e-89	330	3856172	minus
Ma-2-3rc-1	Mare_v4_contig_7	88.971	136	4	2	275	7	142	3849701	3849577	5.56e-44	179	3856172	minus
Ma-2-3rc-1	Mare_v4_contig_7	80.374	321	10	3	275	7	275	3850459	3850140	4.86e-89	330	3856172	minus
Ma-2-3rc-1	Mare_v4_contig_7	80.374	321	10	3	275	7	275	3851217	3850898	4.86e-89	330	3856172	minus
Ma-2-3rc-1	Mare_v4_contig_7	80.374	321	10	3	275	7	275	3851975	3851656	4.86e-89	330	3856172	minus
Ma-2-3rc-1	Mare_v4_contig_7	80.374	321	10	3	275	7	275	3852733	3852414	4.86e-89	330	3856172	minus
Ma-2-3rc-1	Mare_v4_contig_7	80.435	322	9	3	275	7	275	3853492	3853172	3.99e-90	333	3856172	minus
Ma-2-3rc-1	Mare_v4_contig_7	80.435	322	9	3	275	7	275	3854251	3853931	3.99e-90	333	3856172	minus
Ma-2-3rc-1	Mare_v4_contig_7	80.374	321	10	3	275	7	275	3855009	3854690	4.86e-89	330	3856172	minus
Ma-2-3rc-1	Mare_v4_contig_7	80.374	321	10	3	275	7	275	3855767	3855448	4.86e-89	330	3856172	minus
Ma-2-3rc-1	Mare_v4_contig_15	85.560	277	20	4	275	9	275	3212761	3212495	2.52e-86	320	3307833	minus	(28kb from) End	30	66893	plus / minus
Ma-2-3rc-1	Mare_v4_contig_15	83.860	285	18	4	275	9	275	3213530	3213256	1.07e-84	315	3307833	minus
Ma-2-3rc-1	Mare_v4_contig_15	85.612	278	19	4	275	9	275	3214292	3214025	7.21e-87	323	3307833	minus
Ma-2-3rc-1	Mare_v4_contig_15	85.612	278	19	4	275	9	275	3215054	3214787	7.21e-87	323	3307833	minus
Ma-2-3rc-1	Mare_v4_contig_15	85.612	278	19	4	275	9	275	3215785	3215518	7.21e-87	323	3307833	minus
Ma-2-3rc-1	Mare_v4_contig_15	84.452	283	18	4	275	9	275	3216552	3216280	8.79e-86	318	3307833	minus
Ma-2-3rc-1	Mare_v4_contig_15	85.612	278	19	4	275	9	275	3217314	3217047	7.21e-87	323	3307833	minus
Ma-2-3rc-1	Mare_v4_contig_15	85.560	277	20	4	275	9	275	3218353	3218619	2.52e-86	320	3307833	plus
Ma-2-3rc-1	Mare_v4_contig_15	85.000	280	19	4	275	9	275	3219114	3219383	8.79e-86	319	3307833	plus
Ma-2-3rc-1	Mare_v4_contig_15	82.986	288	18	4	275	9	275	3219878	3220155	4.55e-83	309	3307833	plus
Ma-2-3rc-1	Mare_v4_contig_15	85.612	278	19	4	275	9	275	3220650	3220917	7.21e-87	323	3307833	plus
Ma-2-3rc-1	Mare_v4_contig_15	85.053	281	18	4	275	9	275	3221412	3221682	7.21e-87	322	3307833	plus
Ma-2-3rc-1	Mare_v4_contig_15	85.560	277	20	4	275	9	275	3222177	3222443	2.52e-86	320	3307833	plus
Ma-2-3rc-1	Mare_v4_contig_15	85.053	281	18	4	275	9	275	3222938	3223208	7.21e-87	322	3307833	plus
Ma-2-3rc-1	Mare_v4_contig_15	84.452	283	18	4	275	9	275	3223703	3223975	8.79e-86	318	3307833	plus
Ma-2-3rc-1	Mare_v4_contig_15	85.612	278	19	4	275	9	275	3224470	3224737	7.21e-87	323	3307833	plus
Ma-2-3rc-1	Mare_v4_contig_15	85.612	278	19	4	275	9	275	3270462	3270195	7.21e-87	323	3307833	minus
Ma-2-3rc-1	Mare_v4_contig_15	85.305	279	19	4	275	9	275	3271225	3270957	2.52e-86	321	3307833	minus
Ma-2-3rc-1	Mare_v4_contig_15	85.612	278	19	4	275	9	275	3271987	3271720	7.21e-87	323	3307833	minus
Ma-2-3rc-1	Mare_v4_contig_15	85.560	277	20	4	275	9	275	3272997	3273263	2.52e-86	320	3307833	plus
Ma-2-3rc-1	Mare_v4_contig_15	85.000	280	19	4	275	9	275	3273758	3274027	8.79e-86	319	3307833	plus
Ma-2-3rc-1	Mare_v4_contig_15	83.275	287	18	4	275	9	275	3274522	3274798	1.30e-83	311	3307833	plus
Ma-2-3rc-1	Mare_v4_contig_15	85.305	279	19	4	275	9	275	3275293	3275561	2.52e-86	321	3307833	plus
Ma-2-3rc-1	Mare_v4_contig_15	84.043	282	20	3	275	9	275	3276057	3276328	1.07e-84	315	3307833	plus
Ma-2-3rc-1	Mare_v4_contig_15	85.507	276	21	4	275	9	275	3276823	3277088	3.07e-85	317	3307833	plus
Ma-2-3rc-1	Mare_v4_contig_15	85.305	279	19	4	275	9	275	3277583	3277851	2.52e-86	321	3307833	plus
Ma-2-3rc-1	Mare_v4_contig_15	82.986	288	18	4	275	9	275	3278346	3278623	4.55e-83	309	3307833	plus
Ma-2-3rc-1	Mare_v4_contig_15	85.000	280	19	4	275	9	275	3279118	3279387	8.79e-86	319	3307833	plus
Ma-2-3rc-1	Mare_v4_contig_17	76.899	316	22	3	275	7	271	3301848	3301533	3.28e-72	274	3303185	minus	End	3	1608	minus
Ma-2-3rc-1	Mare_v4_contig_17	75.676	333	17	3	275	7	275	3302574	3302242	2.21e-74	280	3303185	minus
Ma-2-3rc-1	Mare_v4_contig_17	88.372	172	13	2	275	110	275	3303140	3302970	2.21e-55	218	3303185	minus
Ma-2-3rc-1	Mare_v4_contig_19	97.872	94	1	1	275	183	275	3	96	1.82e-37	158	3124735	plus	Beg	7	5768	plus
Ma-2-3rc-1	Mare_v4_contig_19	76.855	337	8	6	275	7	275	716	1050	3.50e-78	293	3124735	plus
Ma-2-3rc-1	Mare_v4_contig_19	79.205	327	8	7	275	7	275	1670	1994	5.55e-82	306	3124735	plus
Ma-2-3rc-1	Mare_v4_contig_19	78.963	328	8	7	275	7	275	2614	2939	1.94e-81	305	3124735	plus
Ma-2-3rc-1	Mare_v4_contig_19	78.963	328	8	7	275	7	275	3559	3884	1.94e-81	305	3124735	plus
Ma-2-3rc-1	Mare_v4_contig_19	78.834	326	10	6	275	7	275	4504	4827	1.94e-81	304	3124735	plus
Ma-2-3rc-1	Mare_v4_contig_19	78.834	326	10	6	275	7	275	5447	5770	1.94e-81	304	3124735	plus
Ma-2-3rc-1	Mare_v4_contig_20	77.917	240	29	4	275	9	224	50830	50591	2.07e-49	198	3114859	minus	(50kb from) Beg	22	14379	minus / plus
Ma-2-3rc-1	Mare_v4_contig_20	79.730	296	31	4	275	9	275	51474	51179	1.14e-71	272	3114859	minus
Ma-2-3rc-1	Mare_v4_contig_20	81.081	296	27	3	275	9	275	52324	52619	1.00e-78	295	3114859	plus
Ma-2-3rc-1	Mare_v4_contig_20	81.164	292	30	3	275	9	275	52957	53248	1.49e-76	288	3114859	plus
Ma-2-3rc-1	Mare_v4_contig_20	81.271	299	24	4	275	9	275	53618	53916	8.23e-80	298	3114859	plus
Ma-2-3rc-1	Mare_v4_contig_20	82.095	296	24	4	275	9	275	54286	54581	1.94e-81	304	3114859	plus
Ma-2-3rc-1	Mare_v4_contig_20	82.373	295	24	4	275	9	275	54951	55245	5.55e-82	306	3114859	plus
Ma-2-3rc-1	Mare_v4_contig_20	81.818	297	24	4	275	9	275	55616	55912	6.76e-81	302	3114859	plus
Ma-2-3rc-1	Mare_v4_contig_20	82.373	295	24	4	275	9	275	56282	56576	5.55e-82	306	3114859	plus
Ma-2-3rc-1	Mare_v4_contig_20	82.253	293	26	3	275	9	275	56946	57238	1.94e-81	305	3114859	plus
Ma-2-3rc-1	Mare_v4_contig_20	81.849	292	28	3	275	9	275	57609	57900	2.87e-79	297	3114859	plus
Ma-2-3rc-1	Mare_v4_contig_20	81.544	298	24	4	275	9	275	58270	58567	2.36e-80	300	3114859	plus
Ma-2-3rc-1	Mare_v4_contig_20	81.849	292	28	3	275	9	275	58937	59228	2.87e-79	297	3114859	plus
Ma-2-3rc-1	Mare_v4_contig_20	81.544	298	24	4	275	9	275	59602	59899	2.36e-80	300	3114859	plus
Ma-2-3rc-1	Mare_v4_contig_20	81.911	293	27	3	275	9	275	60269	60561	2.36e-80	300	3114859	plus
Ma-2-3rc-1	Mare_v4_contig_20	82.095	296	24	4	275	9	275	60931	61226	1.94e-81	304	3114859	plus
Ma-2-3rc-1	Mare_v4_contig_20	81.570	293	28	3	275	9	275	61596	61888	1.00e-78	296	3114859	plus
Ma-2-3rc-1	Mare_v4_contig_20	81.911	293	27	3	275	9	275	62258	62550	2.36e-80	300	3114859	plus
Ma-2-3rc-1	Mare_v4_contig_20	81.271	299	24	4	275	9	275	62920	63218	8.23e-80	298	3114859	plus
Ma-2-3rc-1	Mare_v4_contig_20	80.602	299	26	4	275	9	275	63588	63886	4.26e-77	289	3114859	plus
Ma-2-3rc-1	Mare_v4_contig_20	81.911	293	27	3	275	9	275	64255	64547	2.36e-80	300	3114859	plus
Ma-2-3rc-1	Mare_v4_contig_20	81.507	292	29	3	275	9	275	64917	65208	3.50e-78	293	3114859	plus
Ma-2-3rc-1	Mare_v4_contig_25	89.904	208	8	4	275	71	275	500	697	9.39e-73	275	2874479	plus	Beg	78	47314	plus
Ma-2-3rc-1	Mare_v4_contig_25	83.032	277	19	10	275	7	275	1067	1323	1.39e-70	269	2874479	plus
Ma-2-3rc-1	Mare_v4_contig_25	83.032	277	11	8	275	7	275	1692	1940	1.81e-75	285	2874479	plus
Ma-2-3rc-1	Mare_v4_contig_25	86.792	265	21	9	275	22	275	2292	2553	3.50e-78	293	2874479	plus
Ma-2-3rc-1	Mare_v4_contig_25	79.538	303	4	7	275	25	275	2919	3215	1.49e-76	288	2874479	plus
Ma-2-3rc-1	Mare_v4_contig_25	80.743	296	12	6	275	19	275	3567	3856	1.22e-77	291	2874479	plus
Ma-2-3rc-1	Mare_v4_contig_25	80.357	280	15	9	275	7	275	4220	4470	3.07e-66	253	2874479	plus
Ma-2-3rc-1	Mare_v4_contig_25	82.847	274	11	6	275	7	275	4839	5081	1.49e-76	288	2874479	plus
Ma-2-3rc-1	Mare_v4_contig_25	87.892	223	5	7	275	73	275	5504	5724	3.99e-71	269	2874479	plus
Ma-2-3rc-1	Mare_v4_contig_25	80.743	296	23	11	275	9	275	6030	6320	7.22e-68	259	2874479	plus
Ma-2-3rc-1	Mare_v4_contig_25	79.153	307	15	8	275	9	275	6713	7010	3.28e-72	274	2874479	plus
Ma-2-3rc-1	Mare_v4_contig_25	86.628	172	14	4	275	104	266	7438	7609	2.07e-49	197	2874479	plus
Ma-2-3rc-1	Mare_v4_contig_25	86.740	181	15	3	275	104	275	8025	8205	2.69e-54	214	2874479	plus
Ma-2-3rc-1	Mare_v4_contig_25	75.092	273	32	4	275	9	275	8573	8815	1.70e-50	201	2874479	plus
Ma-2-3rc-1	Mare_v4_contig_25	89.617	183	8	3	275	104	275	9244	9426	1.94e-62	242	2874479	plus
Ma-2-3rc-1	Mare_v4_contig_25	90.341	176	13	3	275	104	275	9851	10026	1.00e-59	232	2874479	plus
Ma-2-3rc-1	Mare_v4_contig_25	90.341	176	13	3	275	104	275	10452	10627	1.00e-59	232	2874479	plus
Ma-2-3rc-1	Mare_v4_contig_25	90.395	177	12	3	275	104	275	11052	11228	2.88e-60	234	2874479	plus
Ma-2-3rc-1	Mare_v4_contig_25	89.130	184	8	3	275	104	275	11653	11836	6.76e-62	240	2874479	plus
Ma-2-3rc-1	Mare_v4_contig_25	90.286	175	14	3	275	104	275	12260	12434	1.22e-58	229	2874479	plus
Ma-2-3rc-1	Mare_v4_contig_25	90.341	176	13	3	275	104	275	12858	13033	1.00e-59	232	2874479	plus
Ma-2-3rc-1	Mare_v4_contig_25	90.341	176	13	3	275	104	275	13458	13633	1.00e-59	232	2874479	plus
Ma-2-3rc-1	Mare_v4_contig_25	90.341	176	13	3	275	104	275	14058	14233	1.00e-59	232	2874479	plus
Ma-2-3rc-1	Mare_v4_contig_25	90.110	182	8	3	275	104	275	14657	14838	5.55e-63	243	2874479	plus
Ma-2-3rc-1	Mare_v4_contig_25	90.341	176	13	3	275	104	275	15263	15438	1.00e-59	232	2874479	plus
Ma-2-3rc-1	Mare_v4_contig_25	90.341	176	13	3	275	104	275	15863	16038	1.00e-59	232	2874479	plus
Ma-2-3rc-1	Mare_v4_contig_25	90.395	177	12	3	275	104	275	16463	16639	2.88e-60	234	2874479	plus
Ma-2-3rc-1	Mare_v4_contig_25	90.341	176	13	3	275	104	275	17064	17239	1.00e-59	232	2874479	plus
Ma-2-3rc-1	Mare_v4_contig_25	90.395	177	12	3	275	104	275	17664	17840	2.88e-60	234	2874479	plus
Ma-2-3rc-1	Mare_v4_contig_25	90.341	176	13	3	275	104	275	18265	18440	1.00e-59	232	2874479	plus
Ma-2-3rc-1	Mare_v4_contig_25	90.395	177	12	3	275	104	275	18865	19041	2.88e-60	234	2874479	plus
Ma-2-3rc-1	Mare_v4_contig_25	90.395	177	12	3	275	104	275	19466	19642	2.88e-60	234	2874479	plus
Ma-2-3rc-1	Mare_v4_contig_25	90.341	176	13	3	275	104	275	20067	20242	1.00e-59	232	2874479	plus
Ma-2-3rc-1	Mare_v4_contig_25	90.341	176	13	3	275	104	275	20667	20842	1.00e-59	232	2874479	plus
Ma-2-3rc-1	Mare_v4_contig_25	90.341	176	13	3	275	104	275	21267	21442	1.00e-59	232	2874479	plus
Ma-2-3rc-1	Mare_v4_contig_25	90.395	177	12	3	275	104	275	21867	22043	2.88e-60	234	2874479	plus
Ma-2-3rc-1	Mare_v4_contig_25	90.341	176	13	3	275	104	275	22468	22643	1.00e-59	232	2874479	plus
Ma-2-3rc-1	Mare_v4_contig_25	90.395	177	12	3	275	104	275	23068	23244	2.88e-60	234	2874479	plus
Ma-2-3rc-1	Mare_v4_contig_25	90.395	177	12	3	275	104	275	23669	23845	2.88e-60	234	2874479	plus
Ma-2-3rc-1	Mare_v4_contig_25	90.341	176	13	3	275	104	275	24270	24445	1.00e-59	232	2874479	plus
Ma-2-3rc-1	Mare_v4_contig_25	90.341	176	13	3	275	104	275	24870	25045	1.00e-59	232	2874479	plus
Ma-2-3rc-1	Mare_v4_contig_25	90.341	176	13	3	275	104	275	25470	25645	1.00e-59	232	2874479	plus
Ma-2-3rc-1	Mare_v4_contig_25	90.449	178	11	3	275	104	275	26070	26247	2.36e-61	237	2874479	plus
Ma-2-3rc-1	Mare_v4_contig_25	90.449	178	11	3	275	104	275	26672	26849	2.36e-61	237	2874479	plus
Ma-2-3rc-1	Mare_v4_contig_25	90.395	177	12	3	275	104	275	27274	27450	2.88e-60	234	2874479	plus
Ma-2-3rc-1	Mare_v4_contig_25	90.395	177	12	3	275	104	275	27875	28051	2.88e-60	234	2874479	plus
Ma-2-3rc-1	Mare_v4_contig_25	90.395	177	12	3	275	104	275	28476	28652	2.88e-60	234	2874479	plus
Ma-2-3rc-1	Mare_v4_contig_25	90.395	177	12	3	275	104	275	29077	29253	2.88e-60	234	2874479	plus
Ma-2-3rc-1	Mare_v4_contig_25	89.773	176	14	3	275	104	275	29678	29853	4.27e-58	227	2874479	plus
Ma-2-3rc-1	Mare_v4_contig_25	90.395	177	12	3	275	104	275	30278	30454	2.88e-60	234	2874479	plus
Ma-2-3rc-1	Mare_v4_contig_25	88.172	186	8	3	275	104	275	30879	31064	8.24e-61	236	2874479	plus
Ma-2-3rc-1	Mare_v4_contig_25	80.866	277	35	6	275	9	275	31433	31701	3.74e-65	251	2874479	plus
Ma-2-3rc-1	Mare_v4_contig_25	90.449	178	11	3	275	104	275	32126	32303	2.36e-61	237	2874479	plus
Ma-2-3rc-1	Mare_v4_contig_25	75.410	305	35	6	275	9	275	32672	32974	1.81e-56	222	2874479	plus
Ma-2-3rc-1	Mare_v4_contig_25	75.767	326	20	3	275	9	275	33274	33599	1.14e-71	272	2874479	plus
Ma-2-3rc-1	Mare_v4_contig_25	76.471	323	20	3	275	9	275	33907	34229	2.69e-73	278	2874479	plus
Ma-2-3rc-1	Mare_v4_contig_25	76.235	324	20	3	275	9	275	34511	34834	9.39e-73	276	2874479	plus
Ma-2-3rc-1	Mare_v4_contig_25	75.535	327	20	3	275	9	275	35116	35442	3.99e-71	270	2874479	plus
Ma-2-3rc-1	Mare_v4_contig_25	86.977	215	8	3	275	71	275	35855	36059	4.87e-70	267	2874479	plus
Ma-2-3rc-1	Mare_v4_contig_25	77.333	300	34	8	275	9	275	36422	36720	3.50e-59	230	2874479	plus
Ma-2-3rc-1	Mare_v4_contig_25	90.341	176	13	3	275	104	275	37145	37320	1.00e-59	232	2874479	plus
Ma-2-3rc-1	Mare_v4_contig_25	78.417	278	28	5	275	9	275	37688	37944	2.36e-61	238	2874479	plus
Ma-2-3rc-1	Mare_v4_contig_25	73.898	295	49	5	275	9	275	38313	38607	1.07e-46	188	2874479	plus
Ma-2-3rc-1	Mare_v4_contig_25	81.618	272	37	7	275	9	275	38976	39239	4.56e-64	246	2874479	plus
Ma-2-3rc-1	Mare_v4_contig_25	79.121	273	27	7	275	9	275	39608	39856	1.00e-59	232	2874479	plus
Ma-2-3rc-1	Mare_v4_contig_25	89.071	183	9	3	275	104	275	40281	40463	2.36e-61	237	2874479	plus
Ma-2-3rc-1	Mare_v4_contig_25	78.102	274	27	6	275	9	275	40832	41079	4.27e-58	227	2874479	plus
Ma-2-3rc-1	Mare_v4_contig_25	89.560	182	9	3	275	104	275	41503	41684	6.76e-62	239	2874479	plus
Ma-2-3rc-1	Mare_v4_contig_25	76.642	274	35	4	275	9	275	42053	42304	2.69e-54	214	2874479	plus
Ma-2-3rc-1	Mare_v4_contig_25	90.608	181	8	3	275	104	275	42729	42909	1.59e-63	245	2874479	plus
Ma-2-3rc-1	Mare_v4_contig_25	87.568	185	10	3	275	104	275	43334	43518	1.22e-58	229	2874479	plus
Ma-2-3rc-1	Mare_v4_contig_25	90.395	177	12	3	275	104	275	43943	44119	2.88e-60	234	2874479	plus
Ma-2-3rc-1	Mare_v4_contig_25	90.341	176	13	3	275	104	275	44544	44719	1.00e-59	232	2874479	plus
Ma-2-3rc-1	Mare_v4_contig_25	87.701	187	8	3	275	104	275	45144	45330	2.88e-60	234	2874479	plus
Ma-2-3rc-1	Mare_v4_contig_25	88.462	182	11	2	275	104	275	45755	45936	2.88e-60	234	2874479	plus
Ma-2-3rc-1	Mare_v4_contig_25	90.341	176	13	3	275	104	275	46361	46536	1.00e-59	232	2874479	plus
Ma-2-3rc-1	Mare_v4_contig_25	90.503	179	10	3	275	104	275	46961	47139	6.76e-62	240	2874479	plus
Ma-2-3rc-1	Mare_v4_contig_25	91.061	179	9	3	275	104	275	47564	47742	1.59e-63	244	2874479	plus
Ma-2-3rc-1	Mare_v4_contig_31	84.106	302	14	5	275	6	275	563	862	3.28e-91	337	2747044	plus	Beg	11	8498	plus
Ma-2-3rc-1	Mare_v4_contig_31	84.667	300	14	5	275	6	275	1387	1684	2.69e-92	341	2747044	plus
Ma-2-3rc-1	Mare_v4_contig_31	84.385	301	14	5	275	6	275	2209	2507	9.38e-92	339	2747044	plus
Ma-2-3rc-1	Mare_v4_contig_31	84.667	300	14	5	275	6	275	3032	3329	2.69e-92	341	2747044	plus
Ma-2-3rc-1	Mare_v4_contig_31	83.553	304	14	5	275	6	275	3854	4155	3.99e-90	334	2747044	plus
Ma-2-3rc-1	Mare_v4_contig_31	84.106	302	14	5	275	6	275	4680	4979	3.28e-91	337	2747044	plus
Ma-2-3rc-1	Mare_v4_contig_31	84.385	301	14	5	275	6	275	5504	5802	9.38e-92	339	2747044	plus
Ma-2-3rc-1	Mare_v4_contig_31	84.667	300	14	5	275	6	275	6327	6624	2.69e-92	341	2747044	plus
Ma-2-3rc-1	Mare_v4_contig_31	82.736	307	14	5	275	6	275	7149	7453	1.70e-88	328	2747044	plus
Ma-2-3rc-1	Mare_v4_contig_31	84.797	296	17	4	275	6	275	7978	8271	9.38e-92	339	2747044	plus
Ma-2-3rc-1	Mare_v4_contig_31	84.899	298	15	4	275	6	275	8765	9060	2.21e-93	344	2747044	plus
Ma-2-3rc-1	Mare_v4_contig_33	78.778	311	21	4	275	7	272	2702685	2702375	5.19e-76	287	2712127	minus	End	14	9750	minus
Ma-2-3rc-1	Mare_v4_contig_33	78.846	312	23	4	275	7	275	2703422	2703111	5.19e-76	287	2712127	minus
Ma-2-3rc-1	Mare_v4_contig_33	79.618	314	19	5	275	7	275	2704161	2703848	2.87e-79	297	2712127	minus
Ma-2-3rc-1	Mare_v4_contig_33	78.125	320	19	5	275	7	275	2704906	2704587	5.19e-76	286	2712127	minus
Ma-2-3rc-1	Mare_v4_contig_33	79.365	315	19	5	275	7	275	2705674	2705360	1.00e-78	295	2712127	minus
Ma-2-3rc-1	Mare_v4_contig_33	78.981	314	21	4	275	7	275	2706413	2706100	1.22e-77	292	2712127	minus
Ma-2-3rc-1	Mare_v4_contig_33	79.365	315	19	5	275	7	275	2707153	2706839	1.00e-78	295	2712127	minus
Ma-2-3rc-1	Mare_v4_contig_33	78.864	317	19	5	275	7	275	2707895	2707579	1.22e-77	291	2712127	minus
Ma-2-3rc-1	Mare_v4_contig_33	77.882	321	19	5	275	7	275	2708641	2708321	1.81e-75	284	2712127	minus
Ma-2-3rc-1	Mare_v4_contig_33	78.125	320	19	5	275	7	275	2709387	2709068	5.19e-76	286	2712127	minus
Ma-2-3rc-1	Mare_v4_contig_33	79.365	315	19	5	275	7	275	2710127	2709813	1.00e-78	295	2712127	minus
Ma-2-3rc-1	Mare_v4_contig_33	79.365	315	19	5	275	7	275	2710867	2710553	1.00e-78	295	2712127	minus
Ma-2-3rc-1	Mare_v4_contig_33	78.981	314	21	4	275	7	275	2711606	2711293	1.22e-77	292	2712127	minus
Ma-2-3rc-1	Mare_v4_contig_33	98.925	93	1	0	275	183	275	2712124	2712032	4.27e-39	164	2712127	minus
Ma-2-3rc-1	Mare_v4_contig_34	79.936	314	12	4	275	13	275	2665572	2665259	1.30e-83	311	2691134	minus	End	34	25876	minus
Ma-2-3rc-1	Mare_v4_contig_34	80.192	313	12	4	275	13	275	2666351	2666039	3.74e-84	313	2691134	minus
Ma-2-3rc-1	Mare_v4_contig_34	80.000	315	11	4	275	13	275	2667132	2666818	3.74e-84	314	2691134	minus
Ma-2-3rc-1	Mare_v4_contig_34	79.936	314	12	4	275	13	275	2667912	2667599	1.30e-83	311	2691134	minus
Ma-2-3rc-1	Mare_v4_contig_34	79.936	314	12	4	275	13	275	2668692	2668379	1.30e-83	311	2691134	minus
Ma-2-3rc-1	Mare_v4_contig_34	80.192	313	12	4	275	13	275	2669471	2669159	3.74e-84	313	2691134	minus
Ma-2-3rc-1	Mare_v4_contig_34	80.192	313	12	4	275	13	275	2670250	2669938	3.74e-84	313	2691134	minus
Ma-2-3rc-1	Mare_v4_contig_34	80.192	313	12	4	275	13	275	2671029	2670717	3.74e-84	313	2691134	minus
Ma-2-3rc-1	Mare_v4_contig_34	79.936	314	12	4	275	13	275	2671809	2671496	1.30e-83	311	2691134	minus
Ma-2-3rc-1	Mare_v4_contig_34	80.000	315	11	4	275	13	275	2672590	2672276	3.74e-84	314	2691134	minus
Ma-2-3rc-1	Mare_v4_contig_34	79.936	314	12	4	275	13	275	2673370	2673057	1.30e-83	311	2691134	minus
Ma-2-3rc-1	Mare_v4_contig_34	79.936	314	12	4	275	13	275	2674150	2673837	1.30e-83	311	2691134	minus
Ma-2-3rc-1	Mare_v4_contig_34	79.936	314	12	4	275	13	275	2674930	2674617	1.30e-83	311	2691134	minus
Ma-2-3rc-1	Mare_v4_contig_34	80.000	315	11	4	275	13	275	2675711	2675397	3.74e-84	314	2691134	minus
Ma-2-3rc-1	Mare_v4_contig_34	80.000	315	11	4	275	13	275	2676492	2676178	3.74e-84	314	2691134	minus
Ma-2-3rc-1	Mare_v4_contig_34	79.936	314	12	4	275	13	275	2677272	2676959	1.30e-83	311	2691134	minus
Ma-2-3rc-1	Mare_v4_contig_34	80.000	315	11	4	275	13	275	2678053	2677739	3.74e-84	314	2691134	minus
Ma-2-3rc-1	Mare_v4_contig_34	79.936	314	12	4	275	13	275	2678833	2678520	1.30e-83	311	2691134	minus
Ma-2-3rc-1	Mare_v4_contig_34	79.936	314	12	4	275	13	275	2679613	2679300	1.30e-83	311	2691134	minus
Ma-2-3rc-1	Mare_v4_contig_34	80.000	315	11	4	275	13	275	2680394	2680080	3.74e-84	314	2691134	minus
Ma-2-3rc-1	Mare_v4_contig_34	79.936	314	12	4	275	13	275	2681174	2680861	1.30e-83	311	2691134	minus
Ma-2-3rc-1	Mare_v4_contig_34	79.936	314	12	4	275	13	275	2681954	2681641	1.30e-83	311	2691134	minus
Ma-2-3rc-1	Mare_v4_contig_34	80.192	313	12	4	275	13	275	2682733	2682421	3.74e-84	313	2691134	minus
Ma-2-3rc-1	Mare_v4_contig_34	79.936	314	12	4	275	13	275	2683513	2683200	1.30e-83	311	2691134	minus
Ma-2-3rc-1	Mare_v4_contig_34	79.936	314	12	4	275	13	275	2684293	2683980	1.30e-83	311	2691134	minus
Ma-2-3rc-1	Mare_v4_contig_34	79.936	314	12	4	275	13	275	2685073	2684760	1.30e-83	311	2691134	minus
Ma-2-3rc-1	Mare_v4_contig_34	79.936	314	12	4	275	13	275	2685853	2685540	1.30e-83	311	2691134	minus
Ma-2-3rc-1	Mare_v4_contig_34	80.000	315	11	4	275	13	275	2686634	2686320	3.74e-84	314	2691134	minus
Ma-2-3rc-1	Mare_v4_contig_34	79.936	314	12	4	275	13	275	2687414	2687101	1.30e-83	311	2691134	minus
Ma-2-3rc-1	Mare_v4_contig_34	79.936	314	12	4	275	13	275	2688194	2687881	1.30e-83	311	2691134	minus
Ma-2-3rc-1	Mare_v4_contig_34	79.936	314	12	4	275	13	275	2688974	2688661	1.30e-83	311	2691134	minus
Ma-2-3rc-1	Mare_v4_contig_34	80.192	313	12	4	275	13	275	2689753	2689441	3.74e-84	313	2691134	minus
Ma-2-3rc-1	Mare_v4_contig_34	80.192	313	12	4	275	13	275	2690532	2690220	3.74e-84	313	2691134	minus
Ma-2-3rc-1	Mare_v4_contig_34	90.441	136	10	2	275	143	275	2691134	2690999	1.59e-44	181	2691134	minus
Ma-2-3rc-1	Mare_v4_contig_35	90.476	147	9	2	275	134	275	1771272	1771126	2.07e-49	198	2667165	minus	(872kb fom) End	7	23190	minus / plus
Ma-2-3rc-1	Mare_v4_contig_35	77.508	329	15	6	275	6	275	1771557	1771885	5.19e-76	287	2667165	plus
Ma-2-3rc-1	Mare_v4_contig_35	77.231	325	19	5	275	6	275	1772350	1772674	2.21e-74	280	2667165	plus
Ma-2-3rc-1	Mare_v4_contig_35	78.086	324	17	8	275	6	275	1773139	1773462	2.69e-73	278	2667165	plus
Ma-2-3rc-1	Mare_v4_contig_35	77.231	325	19	5	275	6	275	1773927	1774251	2.21e-74	280	2667165	plus
Ma-2-3rc-1	Mare_v4_contig_35	77.370	327	17	5	275	6	275	1774716	1775042	5.19e-76	286	2667165	plus
Ma-2-3rc-1	Mare_v4_contig_35	94.086	186	5	2	275	96	275	1794130	1794315	6.33e-75	283	2667165	plus
Ma-2-3rc-1	Mare_v4_contig_40	85.135	296	17	3	275	7	275	254	549	1.81e-94	347	2402053	plus	Beg	59	41190	plus
Ma-2-3rc-1	Mare_v4_contig_40	80.317	315	14	5	275	9	275	895	1209	4.55e-83	310	2402053	plus
Ma-2-3rc-1	Mare_v4_contig_40	84.967	306	9	5	275	7	275	1583	1888	3.50e-97	356	2402053	plus
Ma-2-3rc-1	Mare_v4_contig_40	80.442	317	14	6	275	7	275	2274	2590	4.55e-83	309	2402053	plus
Ma-2-3rc-1	Mare_v4_contig_40	80.374	321	11	6	275	7	275	2965	3285	1.07e-84	315	2402053	plus
Ma-2-3rc-1	Mare_v4_contig_40	84.244	311	6	7	275	7	275	3668	3977	1.81e-94	348	2402053	plus
Ma-2-3rc-1	Mare_v4_contig_40	78.462	325	15	3	275	6	275	4360	4684	1.59e-82	307	2402053	plus
Ma-2-3rc-1	Mare_v4_contig_40	77.812	320	20	4	275	7	275	5080	5399	5.19e-76	286	2402053	plus
Ma-2-3rc-1	Mare_v4_contig_40	78.899	327	11	3	275	7	275	5776	6102	8.79e-86	318	2402053	plus
Ma-2-3rc-1	Mare_v4_contig_40	78.462	325	14	4	275	7	275	6483	6807	1.94e-81	304	2402053	plus
Ma-2-3rc-1	Mare_v4_contig_40	77.538	325	17	5	275	7	275	7191	7515	5.19e-76	286	2402053	plus
Ma-2-3rc-1	Mare_v4_contig_40	76.488	336	12	5	275	7	275	7891	8226	1.49e-76	288	2402053	plus
Ma-2-3rc-1	Mare_v4_contig_40	78.395	324	15	4	275	7	275	8594	8917	2.36e-80	301	2402053	plus
Ma-2-3rc-1	Mare_v4_contig_40	78.882	322	14	4	275	7	275	9290	9610	5.55e-82	306	2402053	plus
Ma-2-3rc-1	Mare_v4_contig_40	79.193	322	14	3	275	7	275	9979	10300	3.74e-84	314	2402053	plus
Ma-2-3rc-1	Mare_v4_contig_40	77.711	332	11	3	275	7	275	10668	10999	4.55e-83	309	2402053	plus
Ma-2-3rc-1	Mare_v4_contig_40	79.321	324	12	3	275	7	275	11367	11690	8.79e-86	319	2402053	plus
Ma-2-3rc-1	Mare_v4_contig_40	78.593	327	12	3	275	7	275	12074	12400	3.74e-84	314	2402053	plus
Ma-2-3rc-1	Mare_v4_contig_40	79.193	322	14	3	275	7	275	12775	13096	3.74e-84	314	2402053	plus
Ma-2-3rc-1	Mare_v4_contig_40	77.015	335	11	3	275	7	275	13474	13808	1.94e-81	304	2402053	plus
Ma-2-3rc-1	Mare_v4_contig_40	78.659	328	11	3	275	7	275	14176	14503	3.07e-85	316	2402053	plus
Ma-2-3rc-1	Mare_v4_contig_40	78.419	329	11	3	275	7	275	14871	15199	1.07e-84	315	2402053	plus
Ma-2-3rc-1	Mare_v4_contig_40	79.385	325	11	3	275	7	275	15567	15891	7.21e-87	322	2402053	plus
Ma-2-3rc-1	Mare_v4_contig_40	100.000	93	0	0	275	183	275	16246	16338	1.00e-40	168	2402053	plus
Ma-2-3rc-1	Mare_v4_contig_40	79.141	326	11	3	275	7	275	16706	17031	2.52e-86	320	2402053	plus
Ma-2-3rc-1	Mare_v4_contig_40	79.321	324	12	3	275	7	275	17399	17722	8.79e-86	319	2402053	plus
Ma-2-3rc-1	Mare_v4_contig_40	79.257	323	13	3	275	7	275	18090	18412	3.07e-85	316	2402053	plus
Ma-2-3rc-1	Mare_v4_contig_40	78.419	329	11	3	275	7	275	18780	19108	1.07e-84	315	2402053	plus
Ma-2-3rc-1	Mare_v4_contig_40	79.321	324	12	3	275	7	275	19476	19799	8.79e-86	319	2402053	plus
Ma-2-3rc-1	Mare_v4_contig_40	79.321	324	12	3	275	7	275	20167	20490	8.79e-86	319	2402053	plus
Ma-2-3rc-1	Mare_v4_contig_40	79.193	322	14	3	275	7	275	20858	21179	3.74e-84	314	2402053	plus
Ma-2-3rc-1	Mare_v4_contig_40	79.385	325	11	3	275	7	275	21547	21871	7.21e-87	322	2402053	plus
Ma-2-3rc-1	Mare_v4_contig_40	79.321	324	12	3	275	7	275	22239	22562	8.79e-86	319	2402053	plus
Ma-2-3rc-1	Mare_v4_contig_40	79.141	326	11	3	275	7	275	22930	23255	2.52e-86	320	2402053	plus
Ma-2-3rc-1	Mare_v4_contig_40	79.385	325	11	3	275	7	275	23624	23948	7.21e-87	322	2402053	plus
Ma-2-3rc-1	Mare_v4_contig_40	79.385	325	11	3	275	7	275	24316	24640	7.21e-87	322	2402053	plus
Ma-2-3rc-1	Mare_v4_contig_40	79.321	324	12	3	275	7	275	25014	25337	8.79e-86	319	2402053	plus
Ma-2-3rc-1	Mare_v4_contig_40	79.141	326	11	3	275	7	275	25705	26030	2.52e-86	320	2402053	plus
Ma-2-3rc-1	Mare_v4_contig_40	79.321	324	12	3	275	7	275	26406	26729	8.79e-86	319	2402053	plus
Ma-2-3rc-1	Mare_v4_contig_40	78.899	327	11	3	275	7	275	27097	27423	8.79e-86	318	2402053	plus
Ma-2-3rc-1	Mare_v4_contig_40	79.321	324	12	3	275	7	275	27791	28114	8.79e-86	319	2402053	plus
Ma-2-3rc-1	Mare_v4_contig_40	79.385	325	11	3	275	7	275	28483	28807	7.21e-87	322	2402053	plus
Ma-2-3rc-1	Mare_v4_contig_40	78.182	330	11	3	275	7	275	29186	29515	3.74e-84	313	2402053	plus
Ma-2-3rc-1	Mare_v4_contig_40	78.769	325	13	3	275	7	275	29922	30246	3.74e-84	313	2402053	plus
Ma-2-3rc-1	Mare_v4_contig_40	78.287	327	13	3	275	7	275	30667	30993	4.55e-83	309	2402053	plus
Ma-2-3rc-1	Mare_v4_contig_40	78.049	328	13	3	275	7	275	31416	31743	1.59e-82	307	2402053	plus
Ma-2-3rc-1	Mare_v4_contig_40	78.287	327	13	3	275	7	275	32167	32493	4.55e-83	309	2402053	plus
Ma-2-3rc-1	Mare_v4_contig_40	77.914	326	15	3	275	7	275	32915	33240	6.76e-81	302	2402053	plus
Ma-2-3rc-1	Mare_v4_contig_40	77.812	329	13	3	275	7	275	33663	33991	5.55e-82	306	2402053	plus
Ma-2-3rc-1	Mare_v4_contig_40	78.049	328	13	4	275	7	275	34414	34741	6.76e-81	303	2402053	plus
Ma-2-3rc-1	Mare_v4_contig_40	77.812	329	13	3	275	7	275	35164	35492	5.55e-82	306	2402053	plus
Ma-2-3rc-1	Mare_v4_contig_40	78.154	325	15	3	275	7	275	35914	36238	1.94e-81	304	2402053	plus
Ma-2-3rc-1	Mare_v4_contig_40	78.049	328	13	3	275	7	275	36661	36988	1.59e-82	307	2402053	plus
Ma-2-3rc-1	Mare_v4_contig_40	77.744	328	14	3	275	7	275	37411	37738	6.76e-81	303	2402053	plus
Ma-2-3rc-1	Mare_v4_contig_40	78.116	329	12	3	275	7	275	38161	38489	4.55e-83	310	2402053	plus
Ma-2-3rc-1	Mare_v4_contig_40	78.834	326	12	3	275	7	275	38912	39237	1.07e-84	315	2402053	plus
Ma-2-3rc-1	Mare_v4_contig_40	78.834	326	12	3	275	7	275	39661	39986	1.07e-84	315	2402053	plus
Ma-2-3rc-1	Mare_v4_contig_40	78.182	330	11	3	275	7	275	40405	40734	3.74e-84	313	2402053	plus
Ma-2-3rc-1	Mare_v4_contig_40	79.193	322	14	3	275	7	275	41122	41443	3.74e-84	314	2402053	plus
Ma-2-3rc-1	Mare_v4_contig_48	94.022	184	6	3	275	97	275	478	661	3.28e-72	274	2041508	plus	Beg	98	63052	plus
Ma-2-3rc-1	Mare_v4_contig_48	94.536	183	4	3	275	99	275	1094	1276	2.69e-73	278	2041508	plus
Ma-2-3rc-1	Mare_v4_contig_48	87.004	277	21	8	275	9	275	1648	1919	1.07e-84	315	2041508	plus
Ma-2-3rc-1	Mare_v4_contig_48	84.559	272	17	6	275	9	275	2289	2540	2.87e-79	297	2041508	plus
Ma-2-3rc-1	Mare_v4_contig_48	87.500	216	5	6	275	71	275	2964	3168	2.07e-68	261	2041508	plus
Ma-2-3rc-1	Mare_v4_contig_48	82.014	278	14	7	275	9	275	3541	3793	2.69e-73	278	2041508	plus
Ma-2-3rc-1	Mare_v4_contig_48	83.636	275	20	7	275	22	275	4146	4416	1.81e-75	285	2041508	plus
Ma-2-3rc-1	Mare_v4_contig_48	83.513	279	24	3	275	9	275	4789	5057	6.76e-81	303	2041508	plus
Ma-2-3rc-1	Mare_v4_contig_48	86.738	279	15	6	275	9	275	5428	5696	4.86e-89	330	2041508	plus
Ma-2-3rc-1	Mare_v4_contig_48	87.956	274	16	4	275	9	275	6069	6332	2.21e-93	343	2041508	plus
Ma-2-3rc-1	Mare_v4_contig_48	85.159	283	16	5	275	9	275	6704	6976	7.21e-87	323	2041508	plus
Ma-2-3rc-1	Mare_v4_contig_48	85.714	280	17	8	275	9	275	7348	7617	4.55e-83	310	2041508	plus
Ma-2-3rc-1	Mare_v4_contig_48	81.685	273	13	8	275	9	275	7990	8231	1.70e-69	265	2041508	plus
Ma-2-3rc-1	Mare_v4_contig_48	86.909	275	17	5	275	9	275	8599	8862	4.86e-89	329	2041508	plus
Ma-2-3rc-1	Mare_v4_contig_48	85.409	281	17	7	275	9	275	9234	9504	3.74e-84	313	2041508	plus
Ma-2-3rc-1	Mare_v4_contig_48	86.833	281	20	7	275	9	275	9874	10151	2.07e-87	324	2041508	plus
Ma-2-3rc-1	Mare_v4_contig_48	86.643	277	17	6	275	9	275	10522	10788	2.07e-87	324	2041508	plus
Ma-2-3rc-1	Mare_v4_contig_48	85.915	284	14	9	275	7	275	11157	11429	1.07e-84	315	2041508	plus
Ma-2-3rc-1	Mare_v4_contig_48	84.229	279	16	6	275	22	275	11784	12059	1.94e-81	304	2041508	plus
Ma-2-3rc-1	Mare_v4_contig_48	84.420	276	14	5	275	7	275	12428	12681	1.59e-82	308	2041508	plus
Ma-2-3rc-1	Mare_v4_contig_48	89.450	218	9	4	275	62	275	13094	13301	1.81e-75	285	2041508	plus
Ma-2-3rc-1	Mare_v4_contig_48	82.807	285	16	6	275	9	275	13675	13944	2.87e-79	297	2041508	plus
Ma-2-3rc-1	Mare_v4_contig_48	88.500	200	5	4	275	94	275	14368	14567	8.80e-67	256	2041508	plus
Ma-2-3rc-1	Mare_v4_contig_48	94.054	185	8	2	275	94	275	14993	15177	7.71e-74	279	2041508	plus
Ma-2-3rc-1	Mare_v4_contig_48	94.624	186	6	3	275	94	275	15620	15805	2.21e-74	281	2041508	plus
Ma-2-3rc-1	Mare_v4_contig_48	83.088	272	19	5	275	9	275	16173	16422	5.19e-76	286	2041508	plus
Ma-2-3rc-1	Mare_v4_contig_48	85.926	270	21	5	275	9	275	16793	17048	4.55e-83	309	2041508	plus
Ma-2-3rc-1	Mare_v4_contig_48	94.253	174	8	2	275	104	275	17476	17649	5.93e-69	262	2041508	plus
Ma-2-3rc-1	Mare_v4_contig_48	86.131	274	27	7	275	9	275	18014	18283	6.76e-81	302	2041508	plus
Ma-2-3rc-1	Mare_v4_contig_48	90.576	191	6	3	275	95	275	18706	18894	2.07e-68	261	2041508	plus
Ma-2-3rc-1	Mare_v4_contig_48	86.029	272	18	4	275	9	275	19263	19519	2.52e-86	320	2041508	plus
Ma-2-3rc-1	Mare_v4_contig_48	83.582	268	19	5	275	9	275	19887	20130	5.19e-76	286	2041508	plus
Ma-2-3rc-1	Mare_v4_contig_48	84.701	268	25	5	275	9	275	20497	20749	1.22e-77	291	2041508	plus
Ma-2-3rc-1	Mare_v4_contig_48	83.150	273	18	5	275	9	275	21120	21370	1.49e-76	288	2041508	plus
Ma-2-3rc-1	Mare_v4_contig_48	85.401	274	20	7	275	9	275	21740	22000	2.36e-80	301	2041508	plus
Ma-2-3rc-1	Mare_v4_contig_48	84.116	277	28	6	275	9	275	22366	22636	4.26e-77	289	2041508	plus
Ma-2-3rc-1	Mare_v4_contig_48	82.796	279	19	7	275	9	275	23004	23265	6.33e-75	282	2041508	plus
Ma-2-3rc-1	Mare_v4_contig_48	84.342	281	22	8	275	9	275	23633	23905	3.50e-78	293	2041508	plus
Ma-2-3rc-1	Mare_v4_contig_48	80.797	276	27	4	275	9	275	24271	24529	1.70e-69	265	2041508	plus
Ma-2-3rc-1	Mare_v4_contig_48	92.135	178	8	3	275	104	275	24952	25129	3.74e-65	251	2041508	plus
Ma-2-3rc-1	Mare_v4_contig_48	92.135	178	8	3	275	104	275	25546	25723	3.74e-65	251	2041508	plus
Ma-2-3rc-1	Mare_v4_contig_48	83.150	273	19	6	275	9	275	26093	26344	6.33e-75	283	2041508	plus
Ma-2-3rc-1	Mare_v4_contig_48	86.909	275	21	5	275	9	275	26710	26977	5.92e-88	325	2041508	plus
Ma-2-3rc-1	Mare_v4_contig_48	81.618	272	25	9	275	9	275	27342	27593	1.31e-64	248	2041508	plus
Ma-2-3rc-1	Mare_v4_contig_48	84.983	293	18	3	275	9	275	27959	28251	2.69e-92	341	2041508	plus
Ma-2-3rc-1	Mare_v4_contig_48	84.859	284	16	4	275	9	275	28617	28890	5.92e-88	325	2041508	plus
Ma-2-3rc-1	Mare_v4_contig_48	85.172	290	20	3	275	9	275	29256	29545	3.28e-91	337	2041508	plus
Ma-2-3rc-1	Mare_v4_contig_48	82.230	287	17	6	275	9	275	29917	30189	1.22e-77	292	2041508	plus
Ma-2-3rc-1	Mare_v4_contig_48	93.296	179	5	5	275	104	275	30614	30792	3.07e-66	253	2041508	plus
Ma-2-3rc-1	Mare_v4_contig_48	87.234	188	8	5	275	104	275	31221	31408	5.20e-57	224	2041508	plus
Ma-2-3rc-1	Mare_v4_contig_48	81.404	285	35	3	275	9	275	31776	32060	7.71e-74	279	2041508	plus
Ma-2-3rc-1	Mare_v4_contig_48	77.703	296	36	7	275	9	275	32432	32726	1.00e-59	233	2041508	plus
Ma-2-3rc-1	Mare_v4_contig_48	79.239	289	36	5	275	9	275	33109	33395	3.74e-65	251	2041508	plus
Ma-2-3rc-1	Mare_v4_contig_48	81.787	291	29	3	275	9	275	33763	34053	1.00e-78	295	2041508	plus
Ma-2-3rc-1	Mare_v4_contig_48	81.293	294	28	3	275	9	275	34427	34720	3.50e-78	294	2041508	plus
Ma-2-3rc-1	Mare_v4_contig_48	81.544	298	24	4	275	9	275	35104	35401	2.36e-80	300	2041508	plus
Ma-2-3rc-1	Mare_v4_contig_48	81.818	297	24	4	275	9	275	35830	36126	6.76e-81	302	2041508	plus
Ma-2-3rc-1	Mare_v4_contig_48	81.271	299	24	4	275	9	275	36528	36826	8.23e-80	298	2041508	plus
Ma-2-3rc-1	Mare_v4_contig_48	81.818	297	24	4	275	9	275	37235	37531	6.76e-81	302	2041508	plus
Ma-2-3rc-1	Mare_v4_contig_48	81.818	297	24	4	275	9	275	37962	38258	6.76e-81	302	2041508	plus
Ma-2-3rc-1	Mare_v4_contig_48	82.373	295	24	4	275	9	275	38659	38953	5.55e-82	306	2041508	plus
Ma-2-3rc-1	Mare_v4_contig_48	81.271	299	24	4	275	9	275	39373	39671	8.23e-80	298	2041508	plus
Ma-2-3rc-1	Mare_v4_contig_48	81.419	296	26	3	275	9	275	40052	40347	8.23e-80	299	2041508	plus
Ma-2-3rc-1	Mare_v4_contig_48	81.081	296	27	3	275	9	275	40716	41011	1.00e-78	295	2041508	plus
Ma-2-3rc-1	Mare_v4_contig_48	81.164	292	30	3	275	9	275	41381	41672	1.49e-76	288	2041508	plus
Ma-2-3rc-1	Mare_v4_contig_48	81.293	294	28	3	275	9	275	42042	42335	3.50e-78	294	2041508	plus
Ma-2-3rc-1	Mare_v4_contig_48	80.667	300	25	4	275	9	275	42704	43003	1.22e-77	292	2041508	plus
Ma-2-3rc-1	Mare_v4_contig_48	81.229	293	29	3	275	9	275	43372	43664	1.22e-77	291	2041508	plus
Ma-2-3rc-1	Mare_v4_contig_48	81.695	295	26	4	275	9	275	44034	44328	2.87e-79	297	2041508	plus
Ma-2-3rc-1	Mare_v4_contig_48	81.293	294	28	3	275	9	275	44698	44991	3.50e-78	294	2041508	plus
Ma-2-3rc-1	Mare_v4_contig_48	81.293	294	28	3	275	9	275	45361	45654	3.50e-78	294	2041508	plus
Ma-2-3rc-1	Mare_v4_contig_48	81.695	295	26	4	275	9	275	46023	46317	2.87e-79	297	2041508	plus
Ma-2-3rc-1	Mare_v4_contig_48	81.208	298	25	4	275	9	275	46686	46983	1.00e-78	296	2041508	plus
Ma-2-3rc-1	Mare_v4_contig_48	81.293	294	28	3	275	9	275	47353	47646	3.50e-78	294	2041508	plus
Ma-2-3rc-1	Mare_v4_contig_48	81.229	293	29	3	275	9	275	48015	48307	1.22e-77	291	2041508	plus
Ma-2-3rc-1	Mare_v4_contig_48	81.100	291	31	3	275	9	275	48677	48967	5.19e-76	286	2041508	plus
Ma-2-3rc-1	Mare_v4_contig_48	81.164	292	30	3	275	9	275	49337	49628	1.49e-76	288	2041508	plus
Ma-2-3rc-1	Mare_v4_contig_48	81.208	298	25	4	275	9	275	49998	50295	1.00e-78	296	2041508	plus
Ma-2-3rc-1	Mare_v4_contig_48	81.100	291	31	3	275	9	275	50664	50954	5.19e-76	286	2041508	plus
Ma-2-3rc-1	Mare_v4_contig_48	81.293	294	28	3	275	9	275	51324	51617	3.50e-78	294	2041508	plus
Ma-2-3rc-1	Mare_v4_contig_48	81.164	292	30	3	275	9	275	51987	52278	1.49e-76	288	2041508	plus
Ma-2-3rc-1	Mare_v4_contig_48	81.229	293	27	4	275	9	275	52647	52937	1.49e-76	288	2041508	plus
Ma-2-3rc-1	Mare_v4_contig_48	81.164	292	30	3	275	9	275	53307	53598	1.49e-76	288	2041508	plus
Ma-2-3rc-1	Mare_v4_contig_48	81.164	292	30	3	275	9	275	53968	54259	1.49e-76	288	2041508	plus
Ma-2-3rc-1	Mare_v4_contig_48	81.229	293	29	3	275	9	275	54629	54921	1.22e-77	291	2041508	plus
Ma-2-3rc-1	Mare_v4_contig_48	81.507	292	29	3	275	9	275	55291	55582	3.50e-78	293	2041508	plus
Ma-2-3rc-1	Mare_v4_contig_48	81.081	296	27	3	275	9	275	55953	56248	1.00e-78	295	2041508	plus
Ma-2-3rc-1	Mare_v4_contig_48	81.229	293	29	3	275	9	275	56619	56911	1.22e-77	291	2041508	plus
Ma-2-3rc-1	Mare_v4_contig_48	81.293	294	28	3	275	9	275	57281	57574	3.50e-78	294	2041508	plus
Ma-2-3rc-1	Mare_v4_contig_48	81.229	293	29	3	275	9	275	57944	58236	1.22e-77	291	2041508	plus
Ma-2-3rc-1	Mare_v4_contig_48	81.164	292	30	3	275	9	275	58606	58897	1.49e-76	288	2041508	plus
Ma-2-3rc-1	Mare_v4_contig_48	81.229	293	29	3	275	9	275	59266	59558	1.22e-77	291	2041508	plus
Ma-2-3rc-1	Mare_v4_contig_48	81.164	292	30	3	275	9	275	59928	60219	1.49e-76	288	2041508	plus
Ma-2-3rc-1	Mare_v4_contig_48	81.229	293	29	3	275	9	275	60589	60881	1.22e-77	291	2041508	plus
Ma-2-3rc-1	Mare_v4_contig_48	81.695	295	26	4	275	9	275	61251	61545	2.87e-79	297	2041508	plus
Ma-2-3rc-1	Mare_v4_contig_48	81.100	291	31	3	275	9	275	61915	62205	5.19e-76	286	2041508	plus
Ma-2-3rc-1	Mare_v4_contig_48	81.164	292	30	3	275	9	275	62575	62866	1.49e-76	288	2041508	plus
Ma-2-3rc-1	Mare_v4_contig_48	81.633	294	27	3	275	9	275	63236	63529	8.23e-80	298	2041508	plus
Ma-2-3rc-1	Mare_v4_contig_52	82.069	145	16	1	275	9	153	1910526	1910392	9.41e-35	150	1927296	minus	End	26	16636	minus
Ma-2-3rc-1	Mare_v4_contig_52	92.771	166	10	2	275	112	275	1910945	1910780	6.76e-62	239	1927296	minus
Ma-2-3rc-1	Mare_v4_contig_52	79.448	326	4	4	275	13	275	1911640	1911315	5.92e-88	325	1927296	minus
Ma-2-3rc-1	Mare_v4_contig_52	90.449	178	3	3	275	112	275	1912306	1912129	1.59e-63	244	1927296	minus
Ma-2-3rc-1	Mare_v4_contig_52	92.771	166	10	2	275	112	275	1912842	1912677	6.76e-62	239	1927296	minus
Ma-2-3rc-1	Mare_v4_contig_52	80.186	323	4	4	275	13	275	1913534	1913212	1.39e-89	331	1927296	minus
Ma-2-3rc-1	Mare_v4_contig_52	79.273	275	19	7	275	7	275	1914265	1914023	5.55e-63	242	1927296	minus
Ma-2-3rc-1	Mare_v4_contig_52	80.435	322	4	4	275	13	275	1914894	1914573	3.99e-90	333	1927296	minus
Ma-2-3rc-1	Mare_v4_contig_52	92.000	175	3	3	275	112	275	1915557	1915383	3.74e-65	250	1927296	minus
Ma-2-3rc-1	Mare_v4_contig_52	80.186	323	4	4	275	13	275	1916250	1915928	1.39e-89	331	1927296	minus
Ma-2-3rc-1	Mare_v4_contig_52	93.064	173	3	3	275	112	275	1916911	1916739	3.07e-66	253	1927296	minus
Ma-2-3rc-1	Mare_v4_contig_52	80.685	321	4	4	275	13	275	1917602	1917282	1.14e-90	334	1927296	minus
Ma-2-3rc-1	Mare_v4_contig_52	91.477	176	3	3	275	112	275	1918266	1918091	1.31e-64	248	1927296	minus
Ma-2-3rc-1	Mare_v4_contig_52	80.186	323	4	4	275	13	275	1918958	1918636	1.39e-89	331	1927296	minus
Ma-2-3rc-1	Mare_v4_contig_52	92.000	175	3	3	275	112	275	1919621	1919447	3.74e-65	250	1927296	minus
Ma-2-3rc-1	Mare_v4_contig_52	80.435	322	4	4	275	13	275	1920312	1919991	3.99e-90	333	1927296	minus
Ma-2-3rc-1	Mare_v4_contig_52	90.449	178	3	3	275	112	275	1920978	1920801	1.59e-63	244	1927296	minus
Ma-2-3rc-1	Mare_v4_contig_52	90.960	177	3	3	275	112	275	1921525	1921349	4.56e-64	246	1927296	minus
Ma-2-3rc-1	Mare_v4_contig_52	80.435	322	4	4	275	13	275	1922216	1921895	3.99e-90	333	1927296	minus
Ma-2-3rc-1	Mare_v4_contig_52	90.960	177	3	3	275	112	275	1922881	1922705	4.56e-64	246	1927296	minus
Ma-2-3rc-1	Mare_v4_contig_52	80.503	318	7	3	275	13	275	1923568	1923251	1.39e-89	331	1927296	minus
Ma-2-3rc-1	Mare_v4_contig_52	90.960	177	3	3	275	112	275	1924233	1924057	4.56e-64	246	1927296	minus
Ma-2-3rc-1	Mare_v4_contig_52	79.448	326	4	4	275	13	275	1924929	1924604	5.92e-88	325	1927296	minus
Ma-2-3rc-1	Mare_v4_contig_52	79.273	275	19	7	275	7	275	1925660	1925418	5.55e-63	242	1927296	minus
Ma-2-3rc-1	Mare_v4_contig_52	80.186	323	4	4	275	13	275	1926289	1925967	1.39e-89	331	1927296	minus
Ma-2-3rc-1	Mare_v4_contig_52	77.660	282	18	7	275	7	275	1927027	1926778	2.88e-60	234	1927296	minus
Ma-2-3rc-1	Mare_v4_contig_53	80.495	323	8	4	275	7	275	1866117	1865796	1.39e-89	331	1889621	minus	End	39	23589	minus
Ma-2-3rc-1	Mare_v4_contig_53	79.394	330	6	4	275	7	275	1866731	1866403	1.70e-88	327	1889621	minus
Ma-2-3rc-1	Mare_v4_contig_53	80.368	326	6	4	275	7	275	1867341	1867017	1.14e-90	334	1889621	minus
Ma-2-3rc-1	Mare_v4_contig_53	80.368	326	6	4	275	7	275	1867951	1867627	1.14e-90	334	1889621	minus
Ma-2-3rc-1	Mare_v4_contig_53	79.154	331	6	4	275	7	275	1868566	1868237	5.92e-88	325	1889621	minus
Ma-2-3rc-1	Mare_v4_contig_53	80.368	326	6	4	275	7	275	1869176	1868852	1.14e-90	334	1889621	minus
Ma-2-3rc-1	Mare_v4_contig_53	80.122	327	6	4	275	7	275	1869787	1869462	3.99e-90	333	1889621	minus
Ma-2-3rc-1	Mare_v4_contig_53	80.556	324	7	4	275	7	275	1870395	1870073	3.99e-90	334	1889621	minus
Ma-2-3rc-1	Mare_v4_contig_53	79.635	329	6	4	275	7	275	1871008	1870681	4.86e-89	329	1889621	minus
Ma-2-3rc-1	Mare_v4_contig_53	79.635	329	6	4	275	7	275	1871621	1871294	4.86e-89	329	1889621	minus
Ma-2-3rc-1	Mare_v4_contig_53	78.221	326	13	5	275	7	275	1872231	1871907	8.23e-80	298	1889621	minus
Ma-2-3rc-1	Mare_v4_contig_53	76.163	344	6	4	275	7	275	1872859	1872517	6.76e-81	302	1889621	minus
Ma-2-3rc-1	Mare_v4_contig_53	80.122	327	6	4	275	7	275	1873470	1873145	3.99e-90	333	1889621	minus
Ma-2-3rc-1	Mare_v4_contig_53	80.122	327	6	5	275	7	275	1874081	1873756	1.70e-88	328	1889621	minus
Ma-2-3rc-1	Mare_v4_contig_53	80.615	325	6	4	275	7	275	1874690	1874367	3.28e-91	336	1889621	minus
Ma-2-3rc-1	Mare_v4_contig_53	79.878	328	6	4	275	7	275	1875302	1874976	1.39e-89	331	1889621	minus
Ma-2-3rc-1	Mare_v4_contig_53	80.122	327	6	4	275	7	275	1875913	1875588	3.99e-90	333	1889621	minus
Ma-2-3rc-1	Mare_v4_contig_53	79.154	331	6	4	275	7	275	1876528	1876199	5.92e-88	325	1889621	minus
Ma-2-3rc-1	Mare_v4_contig_53	79.154	331	6	4	275	7	275	1877143	1876814	5.92e-88	325	1889621	minus
Ma-2-3rc-1	Mare_v4_contig_53	79.635	329	6	4	275	7	275	1877756	1877429	4.86e-89	329	1889621	minus
Ma-2-3rc-1	Mare_v4_contig_53	78.916	332	6	4	275	7	275	1878372	1878042	2.07e-87	324	1889621	minus
Ma-2-3rc-1	Mare_v4_contig_53	80.368	326	6	4	275	7	275	1878982	1878658	1.14e-90	334	1889621	minus
Ma-2-3rc-1	Mare_v4_contig_53	79.878	328	6	4	275	7	275	1879594	1879268	1.39e-89	331	1889621	minus
Ma-2-3rc-1	Mare_v4_contig_53	80.122	327	6	4	275	7	275	1880205	1879880	3.99e-90	333	1889621	minus
Ma-2-3rc-1	Mare_v4_contig_53	80.368	326	6	4	275	7	275	1880815	1880491	1.14e-90	334	1889621	minus
Ma-2-3rc-1	Mare_v4_contig_53	79.394	330	6	4	275	7	275	1881429	1881101	1.70e-88	327	1889621	minus
Ma-2-3rc-1	Mare_v4_contig_53	80.122	327	6	4	275	7	275	1882040	1881715	3.99e-90	333	1889621	minus
Ma-2-3rc-1	Mare_v4_contig_53	78.679	333	6	4	275	7	275	1882657	1882326	7.21e-87	322	1889621	minus
Ma-2-3rc-1	Mare_v4_contig_53	78.209	335	6	4	275	7	275	1883275	1882942	8.79e-86	318	1889621	minus
Ma-2-3rc-1	Mare_v4_contig_53	79.635	329	6	4	275	7	275	1883888	1883561	4.86e-89	329	1889621	minus
Ma-2-3rc-1	Mare_v4_contig_53	80.368	326	6	4	275	7	275	1884498	1884174	1.14e-90	334	1889621	minus
Ma-2-3rc-1	Mare_v4_contig_53	78.916	332	6	4	275	7	275	1885114	1884784	2.07e-87	324	1889621	minus
Ma-2-3rc-1	Mare_v4_contig_53	80.368	326	6	4	275	7	275	1885724	1885400	1.14e-90	334	1889621	minus
Ma-2-3rc-1	Mare_v4_contig_53	80.122	327	6	4	275	7	275	1886335	1886010	3.99e-90	333	1889621	minus
Ma-2-3rc-1	Mare_v4_contig_53	80.122	327	6	4	275	7	275	1886946	1886621	3.99e-90	333	1889621	minus
Ma-2-3rc-1	Mare_v4_contig_53	80.368	326	6	4	275	7	275	1887556	1887232	1.14e-90	334	1889621	minus
Ma-2-3rc-1	Mare_v4_contig_53	79.154	331	6	4	275	7	275	1888171	1887842	5.92e-88	325	1889621	minus
Ma-2-3rc-1	Mare_v4_contig_53	79.573	328	7	4	275	7	275	1888782	1888456	5.92e-88	326	1889621	minus
Ma-2-3rc-1	Mare_v4_contig_53	70.427	328	27	7	275	7	275	1889384	1889068	3.74e-46	187	1889621	minus
Ma-2-3rc-1	Mare_v4_contig_54	83.893	298	14	3	275	9	272	1868345	1868048	9.38e-92	339	1881098	minus	End	18	12577	minus
Ma-2-3rc-1	Mare_v4_contig_54	84.899	298	14	3	275	9	275	1869072	1868775	5.19e-95	350	1881098	minus
Ma-2-3rc-1	Mare_v4_contig_54	84.385	301	13	4	275	9	275	1869774	1869474	2.21e-93	344	1881098	minus
Ma-2-3rc-1	Mare_v4_contig_54	81.994	311	12	5	275	9	275	1870514	1870204	5.92e-88	326	1881098	minus
Ma-2-3rc-1	Mare_v4_contig_54	84.106	302	13	4	275	9	275	1871245	1870944	7.70e-93	343	1881098	minus
Ma-2-3rc-1	Mare_v4_contig_54	84.158	303	12	4	275	9	275	1871977	1871675	6.32e-94	345	1881098	minus
Ma-2-3rc-1	Mare_v4_contig_54	84.437	302	12	4	275	9	275	1872708	1872407	1.81e-94	347	1881098	minus
Ma-2-3rc-1	Mare_v4_contig_54	84.158	303	12	4	275	9	275	1873412	1873110	6.32e-94	345	1881098	minus
Ma-2-3rc-1	Mare_v4_contig_54	84.437	302	12	4	275	9	275	1874144	1873843	1.81e-94	347	1881098	minus
Ma-2-3rc-1	Mare_v4_contig_54	85.570	298	12	4	275	9	275	1874844	1874547	1.22e-96	354	1881098	minus
Ma-2-3rc-1	Mare_v4_contig_54	85.570	298	12	4	275	9	275	1875562	1875265	1.22e-96	354	1881098	minus
Ma-2-3rc-1	Mare_v4_contig_54	85.000	300	12	4	275	9	275	1876269	1875970	1.49e-95	351	1881098	minus
Ma-2-3rc-1	Mare_v4_contig_54	85.000	300	12	4	275	9	275	1876998	1876699	1.49e-95	351	1881098	minus
Ma-2-3rc-1	Mare_v4_contig_54	84.106	302	13	4	275	9	275	1877730	1877429	7.70e-93	343	1881098	minus
Ma-2-3rc-1	Mare_v4_contig_54	85.235	298	13	4	275	9	275	1878457	1878160	5.19e-95	350	1881098	minus
Ma-2-3rc-1	Mare_v4_contig_54	84.899	298	14	3	275	9	275	1879184	1878887	5.19e-95	350	1881098	minus
Ma-2-3rc-1	Mare_v4_contig_54	84.899	298	14	3	275	9	275	1879914	1879617	5.19e-95	350	1881098	minus
Ma-2-3rc-1	Mare_v4_contig_54	85.859	297	11	5	275	9	275	1880624	1880329	4.26e-96	352	1881098	minus
Ma-2-3rc-1	Mare_v4_contig_55	85.062	241	13	3	275	58	275	1820278	1820038	2.21e-74	280	1834675	minus	End	23	14638	minus
Ma-2-3rc-1	Mare_v4_contig_55	84.898	245	10	3	275	58	275	1821000	1820756	5.19e-76	287	1834675	minus
Ma-2-3rc-1	Mare_v4_contig_55	84.647	241	14	3	275	58	275	1821718	1821478	9.39e-73	276	1834675	minus
Ma-2-3rc-1	Mare_v4_contig_55	84.898	245	10	3	275	58	275	1822440	1822196	5.19e-76	287	1834675	minus
Ma-2-3rc-1	Mare_v4_contig_55	84.647	241	14	3	275	58	275	1823158	1822918	9.39e-73	276	1834675	minus
Ma-2-3rc-1	Mare_v4_contig_55	84.490	245	11	4	275	58	275	1823880	1823636	2.69e-73	278	1834675	minus
Ma-2-3rc-1	Mare_v4_contig_55	78.882	322	13	6	275	9	275	1824681	1824360	2.87e-79	297	1834675	minus
Ma-2-3rc-1	Mare_v4_contig_55	79.511	327	9	4	275	7	275	1825411	1825085	7.21e-87	323	1834675	minus
Ma-2-3rc-1	Mare_v4_contig_55	86.622	299	10	4	275	7	275	1826075	1825777	5.54e-101	369	1834675	minus
Ma-2-3rc-1	Mare_v4_contig_55	84.039	307	11	4	275	7	275	1826752	1826446	5.19e-95	350	1834675	minus
Ma-2-3rc-1	Mare_v4_contig_55	81.073	317	12	4	275	7	275	1827439	1827123	1.70e-88	327	1834675	minus
Ma-2-3rc-1	Mare_v4_contig_55	86.622	299	10	4	275	7	275	1828106	1827808	5.54e-101	369	1834675	minus
Ma-2-3rc-1	Mare_v4_contig_55	79.573	328	8	4	275	7	275	1828802	1828475	5.92e-88	325	1834675	minus
Ma-2-3rc-1	Mare_v4_contig_55	81.329	316	12	4	275	7	275	1829486	1829171	4.86e-89	329	1834675	minus
Ma-2-3rc-1	Mare_v4_contig_55	72.424	330	22	3	275	7	275	1830176	1829855	2.88e-60	234	1834675	minus
Ma-2-3rc-1	Mare_v4_contig_55	85.149	303	11	4	275	7	275	1830847	1830545	3.50e-97	357	1834675	minus
Ma-2-3rc-1	Mare_v4_contig_55	82.428	313	11	5	275	7	275	1831528	1831216	1.14e-90	334	1834675	minus
Ma-2-3rc-1	Mare_v4_contig_55	86.735	294	14	4	275	7	275	1832190	1831897	2.87e-98	360	1834675	minus
Ma-2-3rc-1	Mare_v4_contig_55	86.577	298	11	4	275	7	275	1832856	1832559	6.75e-100	366	1834675	minus
Ma-2-3rc-1	Mare_v4_contig_55	86.735	294	14	4	275	7	275	1833518	1833225	2.87e-98	360	1834675	minus
Ma-2-3rc-1	Mare_v4_contig_55	86.689	293	15	4	275	7	275	1834179	1833887	3.50e-97	357	1834675	minus
Ma-2-3rc-1	Mare_v4_contig_55	92.188	128	1	2	275	157	275	1834675	1834548	1.31e-45	186	1834675	minus
Ma-2-3rc-1	Mare_v4_contig_56	81.350	311	13	9	275	7	275	188	495	2.36e-80	300	1815348	plus	Beg	100	64631	plus
Ma-2-3rc-1	Mare_v4_contig_56	87.324	213	9	4	275	71	275	994	1196	2.07e-68	261	1815348	plus
Ma-2-3rc-1	Mare_v4_contig_56	85.714	217	9	5	275	71	275	1724	1930	3.74e-65	250	1815348	plus
Ma-2-3rc-1	Mare_v4_contig_56	83.028	218	13	7	275	71	275	2457	2663	2.21e-55	217	1815348	plus
Ma-2-3rc-1	Mare_v4_contig_56	85.204	196	15	4	275	94	275	3165	3360	2.21e-55	218	1815348	plus
Ma-2-3rc-1	Mare_v4_contig_56	89.302	215	3	5	275	71	275	3868	4072	2.21e-74	280	1815348	plus
Ma-2-3rc-1	Mare_v4_contig_56	90.426	188	12	2	275	94	275	4593	4780	8.80e-67	255	1815348	plus
Ma-2-3rc-1	Mare_v4_contig_56	74.622	331	20	5	275	9	275	5165	5495	3.07e-66	254	1815348	plus
Ma-2-3rc-1	Mare_v4_contig_56	85.096	208	18	3	275	71	275	6007	6204	2.88e-60	234	1815348	plus
Ma-2-3rc-1	Mare_v4_contig_56	83.871	217	13	6	275	71	275	6727	6933	4.27e-58	227	1815348	plus
Ma-2-3rc-1	Mare_v4_contig_56	94.022	184	7	2	275	96	275	7468	7651	2.69e-73	278	1815348	plus
Ma-2-3rc-1	Mare_v4_contig_56	89.202	213	5	3	275	71	275	8139	8341	1.81e-75	284	1815348	plus
Ma-2-3rc-1	Mare_v4_contig_56	84.186	215	12	4	275	71	273	8842	9046	2.36e-61	237	1815348	plus
Ma-2-3rc-1	Mare_v4_contig_56	86.175	217	8	6	275	71	275	9519	9725	3.74e-65	250	1815348	plus
Ma-2-3rc-1	Mare_v4_contig_56	88.350	206	11	3	275	71	273	10237	10432	5.93e-69	262	1815348	plus
Ma-2-3rc-1	Mare_v4_contig_56	93.514	185	9	2	275	94	275	10943	11127	3.28e-72	274	1815348	plus
Ma-2-3rc-1	Mare_v4_contig_56	87.037	216	7	5	275	71	275	11608	11813	2.07e-68	260	1815348	plus
Ma-2-3rc-1	Mare_v4_contig_56	79.935	309	20	8	275	9	275	12164	12472	2.21e-74	280	1815348	plus
Ma-2-3rc-1	Mare_v4_contig_56	84.300	293	20	3	275	9	275	12850	13142	1.39e-89	332	1815348	plus
Ma-2-3rc-1	Mare_v4_contig_56	84.828	290	20	5	275	9	275	13483	13771	2.07e-87	324	1815348	plus
Ma-2-3rc-1	Mare_v4_contig_56	85.085	295	16	4	275	9	275	14114	14408	7.70e-93	342	1815348	plus
Ma-2-3rc-1	Mare_v4_contig_56	84.459	296	17	4	275	9	275	14751	15046	1.14e-90	335	1815348	plus
Ma-2-3rc-1	Mare_v4_contig_56	84.589	292	18	4	275	9	275	15389	15678	1.39e-89	331	1815348	plus
Ma-2-3rc-1	Mare_v4_contig_56	84.407	295	17	5	275	9	275	16021	16314	4.86e-89	329	1815348	plus
Ma-2-3rc-1	Mare_v4_contig_56	84.536	291	21	3	275	9	275	16760	17050	1.39e-89	331	1815348	plus
Ma-2-3rc-1	Mare_v4_contig_56	84.797	296	16	4	275	9	275	17392	17687	2.69e-92	340	1815348	plus
Ma-2-3rc-1	Mare_v4_contig_56	85.085	295	16	4	275	9	275	18029	18323	7.70e-93	342	1815348	plus
Ma-2-3rc-1	Mare_v4_contig_56	83.673	294	20	4	275	9	275	18666	18958	7.21e-87	322	1815348	plus
Ma-2-3rc-1	Mare_v4_contig_56	84.407	295	18	4	275	9	275	19349	19643	3.99e-90	333	1815348	plus
Ma-2-3rc-1	Mare_v4_contig_56	84.429	289	23	3	275	9	275	19984	20272	5.92e-88	325	1815348	plus
Ma-2-3rc-1	Mare_v4_contig_56	82.935	293	23	5	275	9	275	20613	20904	5.55e-82	306	1815348	plus
Ma-2-3rc-1	Mare_v4_contig_56	84.483	290	22	3	275	9	275	21246	21535	1.70e-88	328	1815348	plus
Ma-2-3rc-1	Mare_v4_contig_56	83.849	291	22	4	275	9	275	21877	22166	8.79e-86	318	1815348	plus
Ma-2-3rc-1	Mare_v4_contig_56	83.849	291	20	4	275	9	275	22509	22796	2.52e-86	320	1815348	plus
Ma-2-3rc-1	Mare_v4_contig_56	84.746	295	17	4	275	9	275	23139	23433	3.28e-91	337	1815348	plus
Ma-2-3rc-1	Mare_v4_contig_56	84.642	293	17	4	275	9	275	23774	24064	3.99e-90	334	1815348	plus
Ma-2-3rc-1	Mare_v4_contig_56	84.483	290	22	3	275	9	275	24405	24694	1.70e-88	328	1815348	plus
Ma-2-3rc-1	Mare_v4_contig_56	84.589	292	20	3	275	9	275	25036	25327	3.99e-90	334	1815348	plus
Ma-2-3rc-1	Mare_v4_contig_56	84.300	293	20	3	275	9	275	25669	25961	1.39e-89	332	1815348	plus
Ma-2-3rc-1	Mare_v4_contig_56	84.642	293	19	5	275	9	275	26303	26595	1.70e-88	327	1815348	plus
Ma-2-3rc-1	Mare_v4_contig_56	84.589	292	20	3	275	9	275	26938	27229	3.99e-90	334	1815348	plus
Ma-2-3rc-1	Mare_v4_contig_56	84.642	293	19	3	275	9	275	27573	27865	3.28e-91	336	1815348	plus
Ma-2-3rc-1	Mare_v4_contig_56	84.694	294	18	3	275	9	275	28205	28498	9.38e-92	339	1815348	plus
Ma-2-3rc-1	Mare_v4_contig_56	84.536	291	21	3	275	9	275	28841	29131	1.39e-89	331	1815348	plus
Ma-2-3rc-1	Mare_v4_contig_56	84.589	292	20	3	275	9	275	29473	29764	3.99e-90	334	1815348	plus
Ma-2-3rc-1	Mare_v4_contig_56	85.085	295	16	4	275	9	275	30108	30402	7.70e-93	342	1815348	plus
Ma-2-3rc-1	Mare_v4_contig_56	84.536	291	21	3	275	9	275	30746	31036	1.39e-89	331	1815348	plus
Ma-2-3rc-1	Mare_v4_contig_56	84.589	292	20	3	275	9	275	31379	31670	3.99e-90	334	1815348	plus
Ma-2-3rc-1	Mare_v4_contig_56	84.797	296	16	4	275	9	275	32013	32308	2.69e-92	340	1815348	plus
Ma-2-3rc-1	Mare_v4_contig_56	84.746	295	17	4	275	9	275	32651	32945	3.28e-91	337	1815348	plus
Ma-2-3rc-1	Mare_v4_contig_56	84.459	296	17	4	275	9	275	33288	33583	1.14e-90	335	1815348	plus
Ma-2-3rc-1	Mare_v4_contig_56	84.483	290	22	3	275	9	275	33926	34215	1.70e-88	328	1815348	plus
Ma-2-3rc-1	Mare_v4_contig_56	84.983	293	17	5	275	9	275	34558	34849	3.99e-90	333	1815348	plus
Ma-2-3rc-1	Mare_v4_contig_56	85.085	295	16	4	275	9	275	35191	35485	7.70e-93	342	1815348	plus
Ma-2-3rc-1	Mare_v4_contig_56	84.797	296	16	4	275	9	275	35829	36124	2.69e-92	340	1815348	plus
Ma-2-3rc-1	Mare_v4_contig_56	84.589	292	20	3	275	9	275	36467	36758	3.99e-90	334	1815348	plus
Ma-2-3rc-1	Mare_v4_contig_56	85.085	295	16	4	275	9	275	37101	37395	7.70e-93	342	1815348	plus
Ma-2-3rc-1	Mare_v4_contig_56	84.589	292	20	3	275	9	275	37738	38029	3.99e-90	334	1815348	plus
Ma-2-3rc-1	Mare_v4_contig_56	84.642	293	19	3	275	9	275	38372	38664	3.28e-91	336	1815348	plus
Ma-2-3rc-1	Mare_v4_contig_56	84.775	289	22	3	275	9	275	39007	39295	4.86e-89	330	1815348	plus
Ma-2-3rc-1	Mare_v4_contig_56	85.085	295	16	4	275	9	275	39638	39932	7.70e-93	342	1815348	plus
Ma-2-3rc-1	Mare_v4_contig_56	84.228	298	16	4	275	9	275	40274	40571	3.28e-91	336	1815348	plus
Ma-2-3rc-1	Mare_v4_contig_56	85.085	295	16	4	275	9	275	40913	41207	7.70e-93	342	1815348	plus
Ma-2-3rc-1	Mare_v4_contig_56	85.085	295	16	4	275	9	275	41550	41844	7.70e-93	342	1815348	plus
Ma-2-3rc-1	Mare_v4_contig_56	85.085	295	16	4	275	9	275	42187	42481	7.70e-93	342	1815348	plus
Ma-2-3rc-1	Mare_v4_contig_56	84.694	294	18	3	275	9	275	42824	43117	9.38e-92	339	1815348	plus
Ma-2-3rc-1	Mare_v4_contig_56	84.694	294	18	3	275	9	275	43460	43753	9.38e-92	339	1815348	plus
Ma-2-3rc-1	Mare_v4_contig_56	85.085	295	16	4	275	9	275	44096	44390	7.70e-93	342	1815348	plus
Ma-2-3rc-1	Mare_v4_contig_56	84.797	296	16	4	275	9	275	44732	45027	2.69e-92	340	1815348	plus
Ma-2-3rc-1	Mare_v4_contig_56	84.459	296	17	3	275	9	275	45370	45665	2.69e-92	340	1815348	plus
Ma-2-3rc-1	Mare_v4_contig_56	84.797	296	16	4	275	9	275	46008	46303	2.69e-92	340	1815348	plus
Ma-2-3rc-1	Mare_v4_contig_56	84.642	293	19	3	275	9	275	46646	46938	3.28e-91	336	1815348	plus
Ma-2-3rc-1	Mare_v4_contig_56	84.694	294	18	3	275	9	275	47281	47574	9.38e-92	339	1815348	plus
Ma-2-3rc-1	Mare_v4_contig_56	84.797	296	16	4	275	9	275	47917	48212	2.69e-92	340	1815348	plus
Ma-2-3rc-1	Mare_v4_contig_56	85.085	295	16	4	275	9	275	48555	48849	7.70e-93	342	1815348	plus
Ma-2-3rc-1	Mare_v4_contig_56	84.694	294	18	3	275	9	275	49192	49485	9.38e-92	339	1815348	plus
Ma-2-3rc-1	Mare_v4_contig_56	84.642	293	19	3	275	9	275	49828	50120	3.28e-91	336	1815348	plus
Ma-2-3rc-1	Mare_v4_contig_56	84.694	294	18	3	275	9	275	50463	50756	9.38e-92	339	1815348	plus
Ma-2-3rc-1	Mare_v4_contig_56	84.642	293	19	3	275	9	275	51099	51391	3.28e-91	336	1815348	plus
Ma-2-3rc-1	Mare_v4_contig_56	84.797	296	16	4	275	9	275	51733	52028	2.69e-92	340	1815348	plus
Ma-2-3rc-1	Mare_v4_contig_56	85.374	294	16	3	275	9	275	52371	52664	1.81e-94	348	1815348	plus
Ma-2-3rc-1	Mare_v4_contig_56	84.564	298	15	4	275	9	275	53007	53304	2.69e-92	341	1815348	plus
Ma-2-3rc-1	Mare_v4_contig_56	80.368	326	4	6	275	7	275	53619	53941	1.70e-88	327	1815348	plus
Ma-2-3rc-1	Mare_v4_contig_56	83.444	302	15	4	275	9	275	54261	54562	3.99e-90	334	1815348	plus
Ma-2-3rc-1	Mare_v4_contig_56	82.680	306	16	4	275	7	275	54902	55207	4.86e-89	329	1815348	plus
Ma-2-3rc-1	Mare_v4_contig_56	84.746	295	17	3	275	9	275	55550	55844	7.70e-93	342	1815348	plus
Ma-2-3rc-1	Mare_v4_contig_56	85.570	298	12	4	275	9	275	56186	56483	1.22e-96	354	1815348	plus
Ma-2-3rc-1	Mare_v4_contig_56	84.880	291	20	3	275	9	275	56827	57117	1.14e-90	335	1815348	plus
Ma-2-3rc-1	Mare_v4_contig_56	78.638	323	13	4	275	9	275	57460	57782	1.94e-81	305	1815348	plus
Ma-2-3rc-1	Mare_v4_contig_56	83.667	300	16	3	275	9	275	58125	58424	3.28e-91	337	1815348	plus
Ma-2-3rc-1	Mare_v4_contig_56	84.228	298	16	4	275	9	275	58768	59065	3.28e-91	336	1815348	plus
Ma-2-3rc-1	Mare_v4_contig_56	83.893	298	17	3	275	9	275	59404	59701	3.28e-91	336	1815348	plus
Ma-2-3rc-1	Mare_v4_contig_56	85.666	293	16	3	275	9	275	60044	60336	5.19e-95	350	1815348	plus
Ma-2-3rc-1	Mare_v4_contig_56	85.085	295	16	4	275	9	275	60677	60971	7.70e-93	342	1815348	plus
Ma-2-3rc-1	Mare_v4_contig_56	84.564	298	15	5	275	9	275	61314	61611	3.28e-91	336	1815348	plus
Ma-2-3rc-1	Mare_v4_contig_56	85.135	296	15	5	275	9	275	61954	62249	2.69e-92	340	1815348	plus
Ma-2-3rc-1	Mare_v4_contig_56	78.797	316	18	4	275	9	275	62593	62908	1.00e-78	295	1815348	plus
Ma-2-3rc-1	Mare_v4_contig_56	84.983	293	18	5	275	9	275	63251	63543	1.39e-89	332	1815348	plus
Ma-2-3rc-1	Mare_v4_contig_56	84.899	298	14	5	275	9	275	63888	64185	2.69e-92	341	1815348	plus
Ma-2-3rc-1	Mare_v4_contig_56	84.536	291	21	3	275	9	275	64528	64818	1.39e-89	331	1815348	plus
Ma-2-3rc-1	Mare_v4_contig_59	88.732	213	3	4	275	71	272	1753060	1752858	2.69e-73	278	1772723	minus	End	50	19233	minus
Ma-2-3rc-1	Mare_v4_contig_59	86.897	145	9	1	275	7	151	1753211	1753077	1.59e-44	181	1772723	minus
Ma-2-3rc-1	Mare_v4_contig_59	87.727	220	2	4	275	71	275	1753818	1753609	2.21e-74	280	1772723	minus
Ma-2-3rc-1	Mare_v4_contig_59	86.897	145	9	1	275	7	151	1753969	1753835	1.59e-44	181	1772723	minus
Ma-2-3rc-1	Mare_v4_contig_59	86.161	224	2	4	275	71	275	1754580	1754367	3.28e-72	273	1772723	minus
Ma-2-3rc-1	Mare_v4_contig_59	86.897	145	9	1	275	7	151	1754731	1754597	1.59e-44	181	1772723	minus
Ma-2-3rc-1	Mare_v4_contig_59	85.778	225	2	4	275	71	275	1755343	1755129	1.14e-71	271	1772723	minus
Ma-2-3rc-1	Mare_v4_contig_59	86.897	145	9	1	275	7	151	1755494	1755360	1.59e-44	181	1772723	minus
Ma-2-3rc-1	Mare_v4_contig_59	85.778	225	2	4	275	71	275	1756106	1755892	1.14e-71	271	1772723	minus
Ma-2-3rc-1	Mare_v4_contig_59	86.897	145	9	1	275	7	151	1756257	1756123	1.59e-44	181	1772723	minus
Ma-2-3rc-1	Mare_v4_contig_59	87.330	221	2	4	275	71	275	1756865	1756655	7.71e-74	279	1772723	minus
Ma-2-3rc-1	Mare_v4_contig_59	86.897	145	9	1	275	7	151	1757016	1756882	1.59e-44	181	1772723	minus
Ma-2-3rc-1	Mare_v4_contig_59	83.843	229	3	4	275	71	275	1757632	1757414	7.22e-68	260	1772723	minus
Ma-2-3rc-1	Mare_v4_contig_59	86.897	145	9	1	275	7	151	1757783	1757649	1.59e-44	181	1772723	minus
Ma-2-3rc-1	Mare_v4_contig_59	86.937	222	2	4	275	71	275	1758392	1758181	2.69e-73	277	1772723	minus
Ma-2-3rc-1	Mare_v4_contig_59	86.897	145	9	1	275	7	151	1758543	1758409	1.59e-44	181	1772723	minus
Ma-2-3rc-1	Mare_v4_contig_59	81.780	236	2	4	275	71	275	1759166	1758941	1.07e-65	251	1772723	minus
Ma-2-3rc-1	Mare_v4_contig_59	86.897	145	9	1	275	7	151	1759317	1759183	1.59e-44	181	1772723	minus
Ma-2-3rc-1	Mare_v4_contig_59	85.778	225	2	4	275	71	275	1759929	1759715	1.14e-71	271	1772723	minus
Ma-2-3rc-1	Mare_v4_contig_59	86.897	145	9	1	275	7	151	1760080	1759946	1.59e-44	181	1772723	minus
Ma-2-3rc-1	Mare_v4_contig_59	86.161	224	2	4	275	71	275	1760690	1760477	3.28e-72	273	1772723	minus
Ma-2-3rc-1	Mare_v4_contig_59	86.897	145	9	1	275	7	151	1760841	1760707	1.59e-44	181	1772723	minus
Ma-2-3rc-1	Mare_v4_contig_59	84.279	229	2	4	275	71	275	1761457	1761239	1.70e-69	264	1772723	minus
Ma-2-3rc-1	Mare_v4_contig_59	86.897	145	9	1	275	7	151	1761608	1761474	1.59e-44	181	1772723	minus
Ma-2-3rc-1	Mare_v4_contig_59	87.330	221	2	4	275	71	275	1762216	1762006	7.71e-74	279	1772723	minus
Ma-2-3rc-1	Mare_v4_contig_59	86.897	145	9	1	275	7	151	1762367	1762233	1.59e-44	181	1772723	minus
Ma-2-3rc-1	Mare_v4_contig_59	87.330	221	2	4	275	71	275	1762975	1762765	7.71e-74	279	1772723	minus
Ma-2-3rc-1	Mare_v4_contig_59	86.897	145	9	1	275	7	151	1763126	1762992	1.59e-44	181	1772723	minus
Ma-2-3rc-1	Mare_v4_contig_59	87.330	221	2	4	275	71	275	1763734	1763524	7.71e-74	279	1772723	minus
Ma-2-3rc-1	Mare_v4_contig_59	86.897	145	9	1	275	7	151	1763885	1763751	1.59e-44	181	1772723	minus
Ma-2-3rc-1	Mare_v4_contig_59	87.727	220	2	4	275	71	275	1764492	1764283	2.21e-74	280	1772723	minus
Ma-2-3rc-1	Mare_v4_contig_59	86.897	145	9	1	275	7	151	1764643	1764509	1.59e-44	181	1772723	minus
Ma-2-3rc-1	Mare_v4_contig_59	88.532	218	2	4	275	71	275	1765248	1765041	1.81e-75	284	1772723	minus
Ma-2-3rc-1	Mare_v4_contig_59	86.897	145	9	1	275	7	151	1765399	1765265	1.59e-44	181	1772723	minus
Ma-2-3rc-1	Mare_v4_contig_59	84.649	228	2	4	275	71	275	1766013	1765796	4.87e-70	266	1772723	minus
Ma-2-3rc-1	Mare_v4_contig_59	86.897	145	9	1	275	7	151	1766164	1766030	1.59e-44	181	1772723	minus
Ma-2-3rc-1	Mare_v4_contig_59	89.352	216	2	4	275	71	275	1766766	1766561	1.49e-76	288	1772723	minus
Ma-2-3rc-1	Mare_v4_contig_59	86.897	145	9	1	275	7	151	1766917	1766783	1.59e-44	181	1772723	minus
Ma-2-3rc-1	Mare_v4_contig_59	88.128	219	2	4	275	71	275	1767522	1767314	6.33e-75	282	1772723	minus
Ma-2-3rc-1	Mare_v4_contig_59	86.897	145	9	1	275	7	151	1767673	1767539	1.59e-44	181	1772723	minus
Ma-2-3rc-1	Mare_v4_contig_59	86.161	224	2	4	275	71	275	1768283	1768070	3.28e-72	273	1772723	minus
Ma-2-3rc-1	Mare_v4_contig_59	86.897	145	9	1	275	7	151	1768434	1768300	1.59e-44	181	1772723	minus
Ma-2-3rc-1	Mare_v4_contig_59	82.759	232	3	4	275	71	275	1769052	1768831	3.07e-66	254	1772723	minus
Ma-2-3rc-1	Mare_v4_contig_59	86.897	145	9	1	275	7	151	1769203	1769069	1.59e-44	181	1772723	minus
Ma-2-3rc-1	Mare_v4_contig_59	86.937	222	2	4	275	71	275	1769810	1769599	2.69e-73	277	1772723	minus
Ma-2-3rc-1	Mare_v4_contig_59	86.897	145	9	1	275	7	151	1769961	1769827	1.59e-44	181	1772723	minus
Ma-2-3rc-1	Mare_v4_contig_59	85.973	221	4	5	275	71	275	1770569	1770360	2.07e-68	261	1772723	minus
Ma-2-3rc-1	Mare_v4_contig_59	88.889	198	6	3	275	94	275	1771327	1771130	7.22e-68	260	1772723	minus
Ma-2-3rc-1	Mare_v4_contig_59	90.431	209	6	4	275	71	275	1772090	1771892	6.33e-75	282	1772723	minus
Ma-2-3rc-1	Mare_v4_contig_63	76.543	324	18	4	275	7	272	1678414	1678091	2.69e-73	277	1685973	minus	End	11	7581	minus
Ma-2-3rc-1	Mare_v4_contig_63	80.685	321	4	4	275	13	275	1679042	1678722	1.14e-90	334	1685973	minus
Ma-2-3rc-1	Mare_v4_contig_63	74.706	340	15	4	275	7	275	1679870	1679531	1.14e-71	272	1685973	minus
Ma-2-3rc-1	Mare_v4_contig_63	79.692	325	4	4	275	13	275	1680501	1680177	1.70e-88	327	1685973	minus
Ma-2-3rc-1	Mare_v4_contig_63	74.706	340	15	4	275	7	275	1681329	1680990	1.14e-71	272	1685973	minus
Ma-2-3rc-1	Mare_v4_contig_63	80.938	320	4	4	275	13	275	1681955	1681636	3.28e-91	336	1685973	minus
Ma-2-3rc-1	Mare_v4_contig_63	76.970	330	15	4	275	7	275	1682773	1682444	4.26e-77	290	1685973	minus
Ma-2-3rc-1	Mare_v4_contig_63	80.685	321	4	4	275	13	275	1683401	1683081	1.14e-90	334	1685973	minus
Ma-2-3rc-1	Mare_v4_contig_63	76.276	333	15	4	275	7	275	1684222	1683890	1.81e-75	285	1685973	minus
Ma-2-3rc-1	Mare_v4_contig_63	80.564	319	6	3	275	13	275	1684848	1684530	3.99e-90	334	1685973	minus
Ma-2-3rc-1	Mare_v4_contig_63	75.821	335	15	4	275	7	275	1685671	1685337	2.21e-74	281	1685973	minus
Ma-2-3rc-1	Mare_v4_contig_65	84.718	301	12	4	275	9	275	1633559	1633259	5.19e-95	349	1642826	minus	End	15	9535	minus
Ma-2-3rc-1	Mare_v4_contig_65	79.868	303	20	5	275	7	275	1634257	1633962	5.19e-76	287	1642826	minus
Ma-2-3rc-1	Mare_v4_contig_65	83.882	304	12	4	275	9	275	1634872	1634569	2.21e-93	343	1642826	minus
Ma-2-3rc-1	Mare_v4_contig_65	80.065	306	19	5	275	7	275	1635575	1635275	3.50e-78	293	1642826	minus
Ma-2-3rc-1	Mare_v4_contig_65	81.818	297	18	5	275	7	275	1636176	1635888	6.76e-81	303	1642826	minus
Ma-2-3rc-1	Mare_v4_contig_65	85.000	300	12	4	275	9	275	1636788	1636489	1.49e-95	351	1642826	minus
Ma-2-3rc-1	Mare_v4_contig_65	80.731	301	18	5	275	7	275	1637483	1637191	1.00e-78	296	1642826	minus
Ma-2-3rc-1	Mare_v4_contig_65	83.882	304	12	4	275	9	275	1638105	1637802	2.21e-93	343	1642826	minus
Ma-2-3rc-1	Mare_v4_contig_65	80.464	302	18	5	275	7	275	1638771	1638478	3.50e-78	294	1642826	minus
Ma-2-3rc-1	Mare_v4_contig_65	84.718	301	12	4	275	9	275	1639384	1639084	5.19e-95	349	1642826	minus
Ma-2-3rc-1	Mare_v4_contig_65	81.000	300	20	5	275	7	275	1640050	1639757	1.00e-78	296	1642826	minus
Ma-2-3rc-1	Mare_v4_contig_65	84.437	302	12	4	275	9	275	1640697	1640396	1.81e-94	347	1642826	minus
Ma-2-3rc-1	Mare_v4_contig_65	81.169	308	18	5	275	7	275	1641406	1641100	1.59e-82	308	1642826	minus
Ma-2-3rc-1	Mare_v4_contig_65	85.570	298	12	4	275	9	275	1642102	1641805	1.22e-96	354	1642826	minus
Ma-2-3rc-1	Mare_v4_contig_65	84.437	302	12	4	275	9	275	1642793	1642492	1.81e-94	347	1642826	minus
Ma-2-3rc-1	Mare_v4_contig_78	89.189	148	7	3	275	114	252	803657	803804	3.07e-47	190	1382082	plus	(800kb from) Start	1	148	plus
Ma-2-3rc-1	Mare_v4_contig_88	77.219	338	8	4	275	7	275	281	618	1.59e-82	307	1263411	plus	Beg	21	12403	plus
Ma-2-3rc-1	Mare_v4_contig_88	79.331	329	8	4	275	7	275	892	1220	2.07e-87	324	1263411	plus
Ma-2-3rc-1	Mare_v4_contig_88	79.268	328	9	4	275	7	275	1494	1821	2.52e-86	321	1263411	plus
Ma-2-3rc-1	Mare_v4_contig_88	78.614	332	8	4	275	7	275	2094	2425	8.79e-86	318	1263411	plus
Ma-2-3rc-1	Mare_v4_contig_88	78.378	333	8	4	275	7	275	2699	3031	3.07e-85	316	1263411	plus
Ma-2-3rc-1	Mare_v4_contig_88	77.910	335	8	4	275	7	275	3305	3639	3.74e-84	313	1263411	plus
Ma-2-3rc-1	Mare_v4_contig_88	79.331	329	8	4	275	7	275	3913	4241	2.07e-87	324	1263411	plus
Ma-2-3rc-1	Mare_v4_contig_88	76.246	341	9	4	275	7	275	4515	4855	2.87e-79	297	1263411	plus
Ma-2-3rc-1	Mare_v4_contig_88	77.910	335	8	4	275	7	275	5129	5463	3.74e-84	313	1263411	plus
Ma-2-3rc-1	Mare_v4_contig_88	77.448	337	8	4	275	7	275	5737	6073	4.55e-83	309	1263411	plus
Ma-2-3rc-1	Mare_v4_contig_88	77.219	338	8	4	275	7	275	6347	6684	1.59e-82	307	1263411	plus
Ma-2-3rc-1	Mare_v4_contig_88	79.091	330	8	4	275	7	275	6958	7287	7.21e-87	322	1263411	plus
Ma-2-3rc-1	Mare_v4_contig_88	77.679	336	8	4	275	7	275	7561	7896	1.30e-83	311	1263411	plus
Ma-2-3rc-1	Mare_v4_contig_88	79.573	328	8	4	275	7	275	8170	8497	5.92e-88	325	1263411	plus
Ma-2-3rc-1	Mare_v4_contig_88	79.331	329	8	4	275	7	275	8771	9099	2.07e-87	324	1263411	plus
Ma-2-3rc-1	Mare_v4_contig_88	79.091	330	8	4	275	7	275	9373	9702	7.21e-87	322	1263411	plus
Ma-2-3rc-1	Mare_v4_contig_88	78.852	331	8	4	275	7	275	9976	10306	2.52e-86	320	1263411	plus
Ma-2-3rc-1	Mare_v4_contig_88	79.573	328	8	4	275	7	275	10581	10908	5.92e-88	325	1263411	plus
Ma-2-3rc-1	Mare_v4_contig_88	79.573	328	8	4	275	7	275	11182	11509	5.92e-88	325	1263411	plus
Ma-2-3rc-1	Mare_v4_contig_88	76.220	328	9	8	275	7	275	11783	12100	4.87e-70	267	1263411	plus
Ma-2-3rc-1	Mare_v4_contig_88	74.627	335	11	6	275	8	275	12356	12683	2.07e-68	261	1263411	plus
Ma-2-3rc-1	Mare_v4_contig_89	83.446	296	22	5	275	6	274	1247080	1246785	1.07e-84	315	1259620	minus	End	17	12435	minus
Ma-2-3rc-1	Mare_v4_contig_89	83.946	299	19	5	275	6	275	1247838	1247540	1.70e-88	327	1259620	minus
Ma-2-3rc-1	Mare_v4_contig_89	83.721	301	18	5	275	6	275	1248598	1248298	1.70e-88	328	1259620	minus
Ma-2-3rc-1	Mare_v4_contig_89	84.333	300	17	6	275	6	275	1249357	1249058	4.86e-89	330	1259620	minus
Ma-2-3rc-1	Mare_v4_contig_89	83.946	299	19	5	275	6	275	1250115	1249817	1.70e-88	327	1259620	minus
Ma-2-3rc-1	Mare_v4_contig_89	83.553	304	16	6	275	6	275	1250878	1250575	1.70e-88	327	1259620	minus
Ma-2-3rc-1	Mare_v4_contig_89	84.333	300	17	6	275	6	275	1251637	1251338	4.86e-89	330	1259620	minus
Ma-2-3rc-1	Mare_v4_contig_89	83.946	299	19	5	275	6	275	1252395	1252097	1.70e-88	327	1259620	minus
Ma-2-3rc-1	Mare_v4_contig_89	84.333	300	17	6	275	6	275	1253154	1252855	4.86e-89	330	1259620	minus
Ma-2-3rc-1	Mare_v4_contig_89	84.106	302	16	6	275	6	275	1253915	1253614	1.39e-89	331	1259620	minus
Ma-2-3rc-1	Mare_v4_contig_89	83.893	298	20	5	275	6	275	1254672	1254375	2.07e-87	324	1259620	minus
Ma-2-3rc-1	Mare_v4_contig_89	84.281	299	18	5	275	6	275	1255430	1255132	1.39e-89	332	1259620	minus
Ma-2-3rc-1	Mare_v4_contig_89	84.333	300	17	6	275	6	275	1256189	1255890	4.86e-89	330	1259620	minus
Ma-2-3rc-1	Mare_v4_contig_89	83.946	299	19	5	275	6	275	1256947	1256649	1.70e-88	327	1259620	minus
Ma-2-3rc-1	Mare_v4_contig_89	84.333	300	17	6	275	6	275	1257706	1257407	4.86e-89	330	1259620	minus
Ma-2-3rc-1	Mare_v4_contig_89	83.893	298	20	5	275	6	275	1258463	1258166	2.07e-87	324	1259620	minus
Ma-2-3rc-1	Mare_v4_contig_89	83.838	297	21	5	275	6	275	1259219	1258923	7.21e-87	322	1259620	minus
Ma-2-3rc-1	Mare_v4_contig_92	79.257	323	7	3	275	13	275	1218350	1218028	7.21e-87	322	1231549	minus	End	19	13110	minus
Ma-2-3rc-1	Mare_v4_contig_92	92.982	114	1	1	275	169	275	1218872	1218759	8.25e-42	172	1231549	minus
Ma-2-3rc-1	Mare_v4_contig_92	78.834	326	6	3	275	13	275	1219607	1219282	2.52e-86	321	1231549	minus
Ma-2-3rc-1	Mare_v4_contig_92	80.062	321	6	3	275	13	275	1220336	1220016	4.86e-89	330	1231549	minus
Ma-2-3rc-1	Mare_v4_contig_92	78.834	326	6	3	275	13	275	1221070	1220745	2.52e-86	321	1231549	minus
Ma-2-3rc-1	Mare_v4_contig_92	80.312	320	6	3	275	13	275	1221798	1221479	1.39e-89	332	1231549	minus
Ma-2-3rc-1	Mare_v4_contig_92	79.567	323	6	3	275	13	275	1222471	1222149	5.92e-88	326	1231549	minus
Ma-2-3rc-1	Mare_v4_contig_92	80.312	320	6	3	275	13	275	1223199	1222880	1.39e-89	332	1231549	minus
Ma-2-3rc-1	Mare_v4_contig_92	79.077	325	6	3	275	13	275	1223932	1223608	7.21e-87	323	1231549	minus
Ma-2-3rc-1	Mare_v4_contig_92	80.062	321	6	3	275	13	275	1224603	1224283	4.86e-89	330	1231549	minus
Ma-2-3rc-1	Mare_v4_contig_92	79.814	322	6	3	275	13	275	1225333	1225012	1.70e-88	328	1231549	minus
Ma-2-3rc-1	Mare_v4_contig_92	79.814	322	6	3	275	13	275	1226063	1225742	1.70e-88	328	1231549	minus
Ma-2-3rc-1	Mare_v4_contig_92	79.077	325	6	3	275	13	275	1226796	1226472	7.21e-87	323	1231549	minus
Ma-2-3rc-1	Mare_v4_contig_92	78.593	327	6	3	275	13	275	1227531	1227205	8.79e-86	319	1231549	minus
Ma-2-3rc-1	Mare_v4_contig_92	78.116	329	6	3	275	13	275	1228268	1227940	1.07e-84	315	1231549	minus
Ma-2-3rc-1	Mare_v4_contig_92	78.834	326	6	3	275	13	275	1229002	1228677	2.52e-86	321	1231549	minus
Ma-2-3rc-1	Mare_v4_contig_92	79.503	322	7	3	275	13	275	1229674	1229353	2.07e-87	324	1231549	minus
Ma-2-3rc-1	Mare_v4_contig_92	79.077	325	6	3	275	13	275	1230407	1230083	7.21e-87	323	1231549	minus
Ma-2-3rc-1	Mare_v4_contig_92	79.814	322	6	3	275	13	275	1231137	1230816	1.70e-88	328	1231549	minus
Ma-2-3rc-1	Mare_v4_contig_99	80.247	324	3	5	275	13	275	473	796	4.86e-89	329	1179003	plus	Beg	12	8991	plus
Ma-2-3rc-1	Mare_v4_contig_99	80.745	322	3	5	275	13	275	1267	1588	3.99e-90	333	1179003	plus
Ma-2-3rc-1	Mare_v4_contig_99	80.495	323	3	5	275	13	275	2060	2382	1.39e-89	331	1179003	plus
Ma-2-3rc-1	Mare_v4_contig_99	80.247	324	3	5	275	13	275	2852	3175	4.86e-89	329	1179003	plus
Ma-2-3rc-1	Mare_v4_contig_99	80.495	323	3	5	275	13	275	3647	3969	1.39e-89	331	1179003	plus
Ma-2-3rc-1	Mare_v4_contig_99	80.503	318	7	4	275	13	275	4440	4757	5.92e-88	326	1179003	plus
Ma-2-3rc-1	Mare_v4_contig_99	80.564	319	4	5	275	13	275	5228	5544	5.92e-88	326	1179003	plus
Ma-2-3rc-1	Mare_v4_contig_99	80.625	320	5	4	275	13	275	6015	6334	1.39e-89	332	1179003	plus
Ma-2-3rc-1	Mare_v4_contig_99	80.564	319	6	4	275	13	275	6775	7093	4.86e-89	329	1179003	plus
Ma-2-3rc-1	Mare_v4_contig_99	80.442	317	8	4	275	13	275	7564	7880	2.07e-87	324	1179003	plus
Ma-2-3rc-1	Mare_v4_contig_99	79.511	327	3	5	275	13	275	8350	8676	2.07e-87	324	1179003	plus
Ma-2-3rc-1	Mare_v4_contig_99	80.442	317	7	4	275	13	274	9147	9463	2.07e-87	324	1179003	plus
Ma-2-3rc-1	Mare_v4_contig_109	91.034	145	2	2	275	7	151	791790	791657	1.40e-51	205	1059036	minus	(800kb from) Start	3	4043	minus / plus
Ma-2-3rc-1	Mare_v4_contig_109	77.778	333	4	4	275	13	275	793100	793432	3.74e-84	313	1059036	plus
Ma-2-3rc-1	Mare_v4_contig_109	80.938	320	4	4	275	13	275	795380	795699	3.28e-91	336	1059036	plus
Ma-2-3rc-1	Mare_v4_contig_110	89.655	116	3	1	275	169	275	447	562	5.20e-38	159	1039184	plus	Beg	37	19312	plus
Ma-2-3rc-1	Mare_v4_contig_110	96.774	93	3	0	275	183	275	996	1088	2.21e-36	155	1039184	plus
Ma-2-3rc-1	Mare_v4_contig_110	90.351	114	4	1	275	169	275	1503	1616	1.82e-37	159	1039184	plus
Ma-2-3rc-1	Mare_v4_contig_110	89.655	116	3	1	275	169	275	2031	2146	5.20e-38	159	1039184	plus
Ma-2-3rc-1	Mare_v4_contig_110	90.265	113	4	1	275	170	275	2561	2673	6.34e-37	157	1039184	plus
Ma-2-3rc-1	Mare_v4_contig_110	90.351	114	4	1	275	169	275	3089	3202	1.82e-37	159	1039184	plus
Ma-2-3rc-1	Mare_v4_contig_110	89.655	116	3	1	275	169	275	3617	3732	5.20e-38	159	1039184	plus
Ma-2-3rc-1	Mare_v4_contig_110	89.655	116	3	1	275	169	275	4153	4268	5.20e-38	159	1039184	plus
Ma-2-3rc-1	Mare_v4_contig_110	89.655	116	3	1	275	169	275	4685	4800	5.20e-38	159	1039184	plus
Ma-2-3rc-1	Mare_v4_contig_110	89.655	116	3	1	275	169	275	5216	5331	5.20e-38	159	1039184	plus
Ma-2-3rc-1	Mare_v4_contig_110	89.655	116	3	1	275	169	275	5745	5860	5.20e-38	159	1039184	plus
Ma-2-3rc-1	Mare_v4_contig_110	89.655	116	3	1	275	169	275	6274	6389	5.20e-38	159	1039184	plus
Ma-2-3rc-1	Mare_v4_contig_110	89.655	116	3	1	275	169	275	6804	6919	5.20e-38	159	1039184	plus
Ma-2-3rc-1	Mare_v4_contig_110	90.351	114	4	1	275	169	275	7335	7448	1.82e-37	159	1039184	plus
Ma-2-3rc-1	Mare_v4_contig_110	90.351	114	4	1	275	169	275	7864	7977	1.82e-37	159	1039184	plus
Ma-2-3rc-1	Mare_v4_contig_110	89.655	116	3	1	275	169	275	8392	8507	5.20e-38	159	1039184	plus
Ma-2-3rc-1	Mare_v4_contig_110	90.351	114	4	1	275	169	275	8938	9051	1.82e-37	159	1039184	plus
Ma-2-3rc-1	Mare_v4_contig_110	89.655	116	3	1	275	169	275	9466	9581	5.20e-38	159	1039184	plus
Ma-2-3rc-1	Mare_v4_contig_110	89.655	116	3	1	275	169	275	9995	10110	5.20e-38	159	1039184	plus
Ma-2-3rc-1	Mare_v4_contig_110	89.655	116	3	1	275	169	275	10529	10644	5.20e-38	159	1039184	plus
Ma-2-3rc-1	Mare_v4_contig_110	90.351	114	4	1	275	169	275	11108	11221	1.82e-37	159	1039184	plus
Ma-2-3rc-1	Mare_v4_contig_110	89.655	116	3	1	275	169	275	11638	11753	5.20e-38	159	1039184	plus
Ma-2-3rc-1	Mare_v4_contig_110	89.655	116	3	1	275	169	275	12168	12283	5.20e-38	159	1039184	plus
Ma-2-3rc-1	Mare_v4_contig_110	89.655	116	3	1	275	169	275	12697	12812	5.20e-38	159	1039184	plus
Ma-2-3rc-1	Mare_v4_contig_110	89.655	116	3	1	275	169	275	13227	13342	5.20e-38	159	1039184	plus
Ma-2-3rc-1	Mare_v4_contig_110	89.655	116	3	1	275	169	275	13759	13874	5.20e-38	159	1039184	plus
Ma-2-3rc-1	Mare_v4_contig_110	89.655	116	3	1	275	169	275	14292	14407	5.20e-38	159	1039184	plus
Ma-2-3rc-1	Mare_v4_contig_110	90.351	114	4	1	275	169	275	14823	14936	1.82e-37	159	1039184	plus
Ma-2-3rc-1	Mare_v4_contig_110	90.351	114	4	1	275	169	275	15352	15465	1.82e-37	159	1039184	plus
Ma-2-3rc-1	Mare_v4_contig_110	89.655	116	3	1	275	169	275	15879	15994	5.20e-38	159	1039184	plus
Ma-2-3rc-1	Mare_v4_contig_110	90.351	114	4	1	275	169	275	16410	16523	1.82e-37	159	1039184	plus
Ma-2-3rc-1	Mare_v4_contig_110	89.655	116	3	1	275	169	275	16942	17057	5.20e-38	159	1039184	plus
Ma-2-3rc-1	Mare_v4_contig_110	89.655	116	3	1	275	169	275	17521	17636	5.20e-38	159	1039184	plus
Ma-2-3rc-1	Mare_v4_contig_110	89.655	116	3	1	275	169	275	18056	18171	5.20e-38	159	1039184	plus
Ma-2-3rc-1	Mare_v4_contig_110	89.744	117	5	1	275	166	275	18591	18707	5.20e-38	159	1039184	plus
Ma-2-3rc-1	Mare_v4_contig_110	90.265	113	4	1	275	170	275	19122	19234	6.34e-37	157	1039184	plus
Ma-2-3rc-1	Mare_v4_contig_124	78.419	329	10	5	275	7	275	15115	15442	5.55e-82	306	820977	plus	(15kb from) Start	2	1261	plus
Ma-2-3rc-1	Mare_v4_contig_124	79.439	321	13	5	275	7	275	16056	16375	1.59e-82	307	820977	plus
Ma-2-3rc-1	Mare_v4_contig_127	81.973	294	20	5	275	7	275	211523	211238	8.23e-80	299	802454	minus	(211 kb from) Start	14	8038	minus / plus
Ma-2-3rc-1	Mare_v4_contig_127	81.818	297	18	5	275	7	275	212123	211835	6.76e-81	303	802454	minus
Ma-2-3rc-1	Mare_v4_contig_127	79.672	305	18	5	275	7	275	212731	212435	1.49e-76	288	802454	minus
Ma-2-3rc-1	Mare_v4_contig_127	81.271	299	18	5	275	7	275	213333	213043	8.23e-80	299	802454	minus
Ma-2-3rc-1	Mare_v4_contig_127	80.464	302	18	5	275	7	275	213938	213645	3.50e-78	294	802454	minus
Ma-2-3rc-1	Mare_v4_contig_127	81.544	298	18	5	275	7	275	214539	214250	2.36e-80	301	802454	minus
Ma-2-3rc-1	Mare_v4_contig_127	92.771	166	10	2	275	112	275	215021	215186	6.76e-62	239	802454	plus
Ma-2-3rc-1	Mare_v4_contig_127	92.771	166	10	2	275	112	275	215703	215868	6.76e-62	239	802454	plus
Ma-2-3rc-1	Mare_v4_contig_127	92.771	166	10	2	275	112	275	216384	216549	6.76e-62	239	802454	plus
Ma-2-3rc-1	Mare_v4_contig_127	92.216	167	10	2	275	112	275	217066	217232	2.36e-61	237	802454	plus
Ma-2-3rc-1	Mare_v4_contig_127	92.771	166	10	2	275	112	275	217748	217913	6.76e-62	239	802454	plus
Ma-2-3rc-1	Mare_v4_contig_127	92.771	166	10	2	275	112	275	218429	218594	6.76e-62	239	802454	plus
Ma-2-3rc-1	Mare_v4_contig_127	92.771	166	10	2	275	112	275	219110	219275	6.76e-62	239	802454	plus
Ma-2-3rc-1	Mare_v4_contig_128	78.008	241	28	4	275	9	224	12644	12404	1.70e-50	201	780559	minus	(12 kb from) Beg	35	22497	minus / plus
Ma-2-3rc-1	Mare_v4_contig_128	81.100	291	31	3	275	9	275	13246	12956	5.19e-76	286	780559	minus
Ma-2-3rc-1	Mare_v4_contig_128	81.229	293	29	3	275	9	275	13850	13558	1.22e-77	291	780559	minus
Ma-2-3rc-1	Mare_v4_contig_128	81.293	294	28	3	275	9	275	14684	14977	3.50e-78	294	780559	plus
Ma-2-3rc-1	Mare_v4_contig_128	81.164	292	30	3	275	9	275	15289	15580	1.49e-76	288	780559	plus
Ma-2-3rc-1	Mare_v4_contig_128	81.293	294	28	3	275	9	275	15892	16185	3.50e-78	294	780559	plus
Ma-2-3rc-1	Mare_v4_contig_128	81.164	292	30	3	275	9	275	16496	16787	1.49e-76	288	780559	plus
Ma-2-3rc-1	Mare_v4_contig_128	81.164	292	30	3	275	9	275	17099	17390	1.49e-76	288	780559	plus
Ma-2-3rc-1	Mare_v4_contig_128	81.229	293	29	3	275	9	275	17702	17994	1.22e-77	291	780559	plus
Ma-2-3rc-1	Mare_v4_contig_128	81.229	293	29	3	275	9	275	18306	18598	1.22e-77	291	780559	plus
Ma-2-3rc-1	Mare_v4_contig_128	81.164	292	30	3	275	9	275	18910	19201	1.49e-76	288	780559	plus
Ma-2-3rc-1	Mare_v4_contig_128	81.293	294	28	3	275	9	275	19513	19806	3.50e-78	294	780559	plus
Ma-2-3rc-1	Mare_v4_contig_128	81.164	292	30	3	275	9	275	20118	20409	1.49e-76	288	780559	plus
Ma-2-3rc-1	Mare_v4_contig_128	81.164	292	30	3	275	9	275	20721	21012	1.49e-76	288	780559	plus
Ma-2-3rc-1	Mare_v4_contig_128	81.100	291	31	3	275	9	275	21381	21671	5.19e-76	286	780559	plus
Ma-2-3rc-1	Mare_v4_contig_128	81.164	292	30	3	275	9	275	22042	22333	1.49e-76	288	780559	plus
Ma-2-3rc-1	Mare_v4_contig_128	81.164	292	30	3	275	9	275	22703	22994	1.49e-76	288	780559	plus
Ma-2-3rc-1	Mare_v4_contig_128	81.293	294	28	3	275	9	275	23364	23657	3.50e-78	294	780559	plus
Ma-2-3rc-1	Mare_v4_contig_128	81.164	292	30	3	275	9	275	24027	24318	1.49e-76	288	780559	plus
Ma-2-3rc-1	Mare_v4_contig_128	81.100	291	31	3	275	9	275	24688	24978	5.19e-76	286	780559	plus
Ma-2-3rc-1	Mare_v4_contig_128	81.164	292	30	3	275	9	275	25348	25639	1.49e-76	288	780559	plus
Ma-2-3rc-1	Mare_v4_contig_128	81.164	292	30	3	275	9	275	26009	26300	1.49e-76	288	780559	plus
Ma-2-3rc-1	Mare_v4_contig_128	81.164	292	30	3	275	9	275	26670	26961	1.49e-76	288	780559	plus
Ma-2-3rc-1	Mare_v4_contig_128	81.293	294	28	3	275	9	275	27331	27624	3.50e-78	294	780559	plus
Ma-2-3rc-1	Mare_v4_contig_128	81.100	291	31	3	275	9	275	27994	28284	5.19e-76	286	780559	plus
Ma-2-3rc-1	Mare_v4_contig_128	81.293	294	28	3	275	9	275	28656	28949	3.50e-78	294	780559	plus
Ma-2-3rc-1	Mare_v4_contig_128	81.164	292	30	3	275	9	275	29319	29610	1.49e-76	288	780559	plus
Ma-2-3rc-1	Mare_v4_contig_128	81.229	293	29	3	275	9	275	29980	30272	1.22e-77	291	780559	plus
Ma-2-3rc-1	Mare_v4_contig_128	81.229	293	29	3	275	9	275	30642	30934	1.22e-77	291	780559	plus
Ma-2-3rc-1	Mare_v4_contig_128	81.164	292	30	3	275	9	275	31304	31595	1.49e-76	288	780559	plus
Ma-2-3rc-1	Mare_v4_contig_128	81.164	292	30	3	275	9	275	31965	32256	1.49e-76	288	780559	plus
Ma-2-3rc-1	Mare_v4_contig_128	81.164	292	30	3	275	9	275	32626	32917	1.49e-76	288	780559	plus
Ma-2-3rc-1	Mare_v4_contig_128	81.229	293	29	3	275	9	275	33287	33579	1.22e-77	291	780559	plus
Ma-2-3rc-1	Mare_v4_contig_128	81.100	291	31	3	275	9	275	33949	34239	5.19e-76	286	780559	plus
Ma-2-3rc-1	Mare_v4_contig_128	81.164	292	30	3	275	9	275	34609	34900	1.49e-76	288	780559	plus
Ma-2-3rc-1	Mare_v4_contig_137	86.038	265	16	4	275	22	275	1	255	3.74e-84	313	708819	plus	Beg	14	11095	plus
Ma-2-3rc-1	Mare_v4_contig_137	84.561	285	16	4	275	9	275	771	1045	2.07e-87	324	708819	plus
Ma-2-3rc-1	Mare_v4_contig_137	84.859	284	16	4	275	9	275	1618	1891	5.92e-88	325	708819	plus
Ma-2-3rc-1	Mare_v4_contig_137	83.217	286	19	3	275	9	275	2435	2710	3.74e-84	313	708819	plus
Ma-2-3rc-1	Mare_v4_contig_137	83.972	287	16	4	275	9	275	3283	3559	2.52e-86	320	708819	plus
Ma-2-3rc-1	Mare_v4_contig_137	83.972	287	16	4	275	9	275	4132	4408	2.52e-86	320	708819	plus
Ma-2-3rc-1	Mare_v4_contig_137	84.452	283	18	3	275	9	275	4981	5253	7.21e-87	323	708819	plus
Ma-2-3rc-1	Mare_v4_contig_137	83.972	287	16	4	275	9	275	5768	6044	2.52e-86	320	708819	plus
Ma-2-3rc-1	Mare_v4_contig_137	83.972	287	16	4	275	9	275	6617	6893	2.52e-86	320	708819	plus
Ma-2-3rc-1	Mare_v4_contig_137	83.972	287	16	4	275	9	275	7466	7742	2.52e-86	320	708819	plus
Ma-2-3rc-1	Mare_v4_contig_137	83.681	288	16	4	275	9	275	8315	8592	8.79e-86	318	708819	plus
Ma-2-3rc-1	Mare_v4_contig_137	83.972	287	16	4	275	9	275	9165	9441	2.52e-86	320	708819	plus
Ma-2-3rc-1	Mare_v4_contig_137	85.765	281	16	4	275	9	275	10014	10284	1.39e-89	331	708819	plus
Ma-2-3rc-1	Mare_v4_contig_137	85.663	279	17	5	275	9	275	10828	11095	7.21e-87	322	708819	plus
Ma-2-3rc-1	Mare_v4_contig_148	77.477	333	5	4	275	13	275	211	543	1.59e-82	308	586770	plus	Beg	18	35627	plus
Ma-2-3rc-1	Mare_v4_contig_148	80.878	319	5	4	275	13	275	952	1270	3.99e-90	334	586770	plus
Ma-2-3rc-1	Mare_v4_contig_148	80.564	319	6	3	275	13	275	1679	1997	3.99e-90	334	586770	plus
Ma-2-3rc-1	Mare_v4_contig_148	80.062	321	6	3	275	13	275	2405	2725	4.86e-89	330	586770	plus
Ma-2-3rc-1	Mare_v4_contig_148	79.814	322	6	3	275	13	275	3117	3438	1.70e-88	328	586770	plus
Ma-2-3rc-1	Mare_v4_contig_148	79.141	326	5	4	275	13	275	3847	4172	2.52e-86	321	586770	plus
Ma-2-3rc-1	Mare_v4_contig_148	80.062	321	6	3	275	13	275	4581	4901	4.86e-89	330	586770	plus
Ma-2-3rc-1	Mare_v4_contig_148	78.834	326	6	3	275	13	275	5310	5635	2.52e-86	321	586770	plus
Ma-2-3rc-1	Mare_v4_contig_148	79.321	324	6	3	275	13	275	6044	6367	2.07e-87	324	586770	plus
Ma-2-3rc-1	Mare_v4_contig_148	79.814	322	6	3	275	13	275	6776	7097	1.70e-88	328	586770	plus
Ma-2-3rc-1	Mare_v4_contig_148	79.567	323	6	3	275	13	275	7506	7828	5.92e-88	326	586770	plus
Ma-2-3rc-1	Mare_v4_contig_148	78.354	328	6	3	275	13	275	8237	8564	3.07e-85	317	586770	plus
Ma-2-3rc-1	Mare_v4_contig_148	80.062	321	6	3	275	13	275	8973	9293	4.86e-89	330	586770	plus
Ma-2-3rc-1	Mare_v4_contig_148	80.062	321	6	3	275	13	275	9702	10022	4.86e-89	330	586770	plus
Ma-2-3rc-1	Mare_v4_contig_148	80.062	321	6	3	275	13	275	10431	10751	4.86e-89	330	586770	plus
Ma-2-3rc-1	Mare_v4_contig_148	80.380	316	9	3	275	13	275	11131	11446	5.92e-88	325	586770	plus
Ma-2-3rc-1	Mare_v4_contig_148	79.077	325	6	3	275	13	275	34785	35109	7.21e-87	323	586770	plus
Ma-2-3rc-1	Mare_v4_contig_148	80.312	320	6	3	275	13	275	35518	35837	1.39e-89	332	586770	plus
Ma-2-3rc-1	Mare_v4_contig_158	90.566	212	3	3	275	71	275	66	267	1.00e-78	295	481590	plus	Beg	15	10211	plus
Ma-2-3rc-1	Mare_v4_contig_158	74.561	342	14	4	275	7	275	751	1092	3.28e-72	273	481590	plus
Ma-2-3rc-1	Mare_v4_contig_158	81.447	318	4	3	275	13	275	1383	1700	2.21e-93	344	481590	plus
Ma-2-3rc-1	Mare_v4_contig_158	75.444	338	14	4	275	7	275	2184	2521	2.21e-74	280	481590	plus
Ma-2-3rc-1	Mare_v4_contig_158	81.388	317	5	3	275	13	275	2812	3128	7.70e-93	342	481590	plus
Ma-2-3rc-1	Mare_v4_contig_158	74.777	337	17	3	275	7	275	3612	3948	3.28e-72	273	481590	plus
Ma-2-3rc-1	Mare_v4_contig_158	81.447	318	4	3	275	13	275	4239	4556	2.21e-93	344	481590	plus
Ma-2-3rc-1	Mare_v4_contig_158	75.444	338	14	4	275	7	275	5040	5377	2.21e-74	280	481590	plus
Ma-2-3rc-1	Mare_v4_contig_158	81.250	320	3	3	275	13	275	5668	5987	6.32e-94	345	481590	plus
Ma-2-3rc-1	Mare_v4_contig_158	75.221	339	14	4	275	7	275	6471	6809	7.71e-74	279	481590	plus
Ma-2-3rc-1	Mare_v4_contig_158	81.447	318	4	3	275	13	275	7100	7417	2.21e-93	344	481590	plus
Ma-2-3rc-1	Mare_v4_contig_158	75.444	338	14	4	275	7	275	7901	8238	2.21e-74	280	481590	plus
Ma-2-3rc-1	Mare_v4_contig_158	81.447	318	4	3	275	13	275	8529	8846	2.21e-93	344	481590	plus
Ma-2-3rc-1	Mare_v4_contig_158	75.444	338	14	4	275	7	275	9330	9667	2.21e-74	280	481590	plus
Ma-2-3rc-1	Mare_v4_contig_158	80.564	319	6	3	275	13	275	9958	10276	3.99e-90	334	481590	plus
Ma-2-3rc-1	Mare_v4_contig_170	80.000	315	11	4	275	13	275	434	120	3.74e-84	314	401936	minus	Beg (split)	47 and 1	68498 and 94	minus / plus
Ma-2-3rc-1	Mare_v4_contig_170	90.769	130	11	1	275	147	275	1192	1063	1.94e-43	178	401936	minus
Ma-2-3rc-1	Mare_v4_contig_170	80.251	319	7	4	275	13	275	3907	3589	2.07e-87	324	401936	minus
Ma-2-3rc-1	Mare_v4_contig_170	90.769	130	11	1	275	147	275	4503	4374	1.94e-43	178	401936	minus
Ma-2-3rc-1	Mare_v4_contig_170	80.126	317	9	4	275	13	275	7216	6900	8.79e-86	319	401936	minus
Ma-2-3rc-1	Mare_v4_contig_170	90.076	131	11	1	275	147	275	7813	7683	6.77e-43	176	401936	minus
Ma-2-3rc-1	Mare_v4_contig_170	90.076	131	11	1	275	147	275	10787	10657	6.77e-43	176	401936	minus
Ma-2-3rc-1	Mare_v4_contig_170	90.769	130	11	1	275	147	275	13926	14055	1.94e-43	178	401936	plus
Ma-2-3rc-1	Mare_v4_contig_170	79.936	314	12	4	275	13	275	14522	14835	1.30e-83	311	401936	plus
Ma-2-3rc-1	Mare_v4_contig_170	90.152	132	10	1	275	147	275	17232	17363	1.94e-43	178	401936	plus
Ma-2-3rc-1	Mare_v4_contig_170	82.635	167	10	1	275	7	154	18800	18634	4.56e-45	184	401936	minus
Ma-2-3rc-1	Mare_v4_contig_170	78.248	331	10	3	275	7	275	19585	19255	1.07e-84	315	401936	minus
Ma-2-3rc-1	Mare_v4_contig_170	89.726	146	3	2	275	142	275	20214	20069	2.07e-49	198	401936	minus
Ma-2-3rc-1	Mare_v4_contig_170	90.769	130	11	1	275	147	275	20485	20614	1.94e-43	178	401936	plus
Ma-2-3rc-1	Mare_v4_contig_170	80.251	319	7	4	275	13	275	21081	21399	2.07e-87	324	401936	plus
Ma-2-3rc-1	Mare_v4_contig_170	90.152	132	10	1	275	147	275	23797	23928	1.94e-43	178	401936	plus
Ma-2-3rc-1	Mare_v4_contig_170	80.192	313	12	4	275	13	275	24424	24736	3.74e-84	313	401936	plus
Ma-2-3rc-1	Mare_v4_contig_170	90.152	132	10	1	275	147	275	27133	27264	1.94e-43	178	401936	plus
Ma-2-3rc-1	Mare_v4_contig_170	79.936	314	12	4	275	13	275	27731	28044	1.30e-83	311	401936	plus
Ma-2-3rc-1	Mare_v4_contig_170	90.076	131	11	1	275	147	275	30441	30571	6.77e-43	176	401936	plus
Ma-2-3rc-1	Mare_v4_contig_170	90.511	137	3	1	275	13	149	30827	30701	2.52e-48	194	401936	minus
Ma-2-3rc-1	Mare_v4_contig_170	90.511	137	3	1	275	13	149	31163	31037	2.52e-48	194	401936	minus
Ma-2-3rc-1	Mare_v4_contig_170	90.076	131	11	1	275	147	275	31760	31630	6.77e-43	176	401936	minus
Ma-2-3rc-1	Mare_v4_contig_170	80.000	315	11	4	275	13	275	34471	34157	3.74e-84	314	401936	minus
Ma-2-3rc-1	Mare_v4_contig_170	90.076	131	11	1	275	147	275	35068	34938	6.77e-43	176	401936	minus
Ma-2-3rc-1	Mare_v4_contig_170	90.076	131	11	1	275	147	275	36779	36909	6.77e-43	176	401936	plus
Ma-2-3rc-1	Mare_v4_contig_170	90.511	137	3	1	275	13	149	37165	37039	2.52e-48	194	401936	minus
Ma-2-3rc-1	Mare_v4_contig_170	90.511	137	3	1	275	13	149	37501	37375	2.52e-48	194	401936	minus
Ma-2-3rc-1	Mare_v4_contig_170	90.769	130	11	1	275	147	275	38097	37968	1.94e-43	178	401936	minus
Ma-2-3rc-1	Mare_v4_contig_170	80.000	315	11	4	275	13	275	40808	40494	3.74e-84	314	401936	minus
Ma-2-3rc-1	Mare_v4_contig_170	90.076	131	11	1	275	147	275	41405	41275	6.77e-43	176	401936	minus
Ma-2-3rc-1	Mare_v4_contig_170	79.936	314	12	4	275	13	275	44115	43802	1.30e-83	311	401936	minus
Ma-2-3rc-1	Mare_v4_contig_170	90.076	131	11	1	275	147	275	44712	44582	6.77e-43	176	401936	minus
Ma-2-3rc-1	Mare_v4_contig_170	80.000	315	11	4	275	13	275	47423	47109	3.74e-84	314	401936	minus
Ma-2-3rc-1	Mare_v4_contig_170	90.769	130	11	1	275	147	275	48019	47890	1.94e-43	178	401936	minus
Ma-2-3rc-1	Mare_v4_contig_170	79.936	314	12	4	275	13	275	50729	50416	1.30e-83	311	401936	minus
Ma-2-3rc-1	Mare_v4_contig_170	90.076	131	11	1	275	147	275	51326	51196	6.77e-43	176	401936	minus
Ma-2-3rc-1	Mare_v4_contig_170	80.000	315	11	4	275	13	275	54037	53723	3.74e-84	314	401936	minus
Ma-2-3rc-1	Mare_v4_contig_170	90.076	131	11	1	275	147	275	54634	54504	6.77e-43	176	401936	minus
Ma-2-3rc-1	Mare_v4_contig_170	92.353	170	10	2	275	109	275	55061	55230	5.55e-63	242	401936	plus
Ma-2-3rc-1	Mare_v4_contig_170	90.076	131	11	1	275	147	275	57627	57757	6.77e-43	176	401936	plus
Ma-2-3rc-1	Mare_v4_contig_170	79.936	314	12	4	275	13	275	58224	58537	1.30e-83	311	401936	plus
Ma-2-3rc-1	Mare_v4_contig_170	90.152	132	10	1	275	147	275	60934	61065	1.94e-43	178	401936	plus
Ma-2-3rc-1	Mare_v4_contig_170	93.204	103	5	1	275	13	113	61532	61634	7.72e-36	152	401936	plus
Ma-2-3rc-1	Mare_v4_contig_170	90.909	143	3	1	275	13	155	61803	61671	1.40e-51	205	401936	minus
Ma-2-3rc-1	Mare_v4_contig_170	90.226	133	9	1	275	147	275	62402	62270	1.59e-44	181	401936	minus
Ma-2-3rc-1	Mare_v4_contig_170	90.152	132	10	1	275	147	275	68641	68772	1.94e-43	178	401936	plus
Ma-2-3rc-1	Mare_v4_contig_170	96.809	94	2	1	275	183	275	144035	143942	7.72e-36	153	401936	minus
Ma-2-3rc-1	Mare_v4_contig_171	83.667	300	18	4	275	7	275	554	853	1.39e-89	331	401225	plus	Beg	10	7523	plus
Ma-2-3rc-1	Mare_v4_contig_171	76.508	315	28	5	275	7	275	1354	1668	3.07e-66	254	401225	plus
Ma-2-3rc-1	Mare_v4_contig_171	83.389	301	18	4	275	7	275	2169	2469	4.86e-89	329	401225	plus
Ma-2-3rc-1	Mare_v4_contig_171	83.946	299	18	4	275	7	275	2970	3268	3.99e-90	333	401225	plus
Ma-2-3rc-1	Mare_v4_contig_171	82.838	303	18	4	275	7	275	3769	4071	5.92e-88	325	401225	plus
Ma-2-3rc-1	Mare_v4_contig_171	83.113	302	18	4	275	7	275	4572	4873	1.70e-88	327	401225	plus
Ma-2-3rc-1	Mare_v4_contig_171	83.389	301	18	4	275	7	275	5374	5674	4.86e-89	329	401225	plus
Ma-2-3rc-1	Mare_v4_contig_171	83.113	302	18	4	275	7	275	6175	6476	1.70e-88	327	401225	plus
Ma-2-3rc-1	Mare_v4_contig_171	83.667	300	18	4	275	7	275	6979	7278	1.39e-89	331	401225	plus
Ma-2-3rc-1	Mare_v4_contig_171	83.557	298	20	3	275	7	275	7779	8076	4.86e-89	330	401225	plus
Ma-2-3rc-1	Mare_v4_contig_176	76.994	326	18	3	275	7	275	418	743	1.49e-76	288	344895	plus	Beg	19	14023	plus
Ma-2-3rc-1	Mare_v4_contig_176	76.994	326	18	3	275	7	275	1138	1463	1.49e-76	288	344895	plus
Ma-2-3rc-1	Mare_v4_contig_176	76.923	325	17	4	275	7	275	1857	2179	6.33e-75	283	344895	plus
Ma-2-3rc-1	Mare_v4_contig_176	77.090	323	20	3	275	7	275	2573	2895	1.81e-75	285	344895	plus
Ma-2-3rc-1	Mare_v4_contig_176	76.923	325	17	4	275	7	275	3290	3612	6.33e-75	283	344895	plus
Ma-2-3rc-1	Mare_v4_contig_176	77.950	322	18	6	275	7	275	4007	4328	6.33e-75	282	344895	plus
Ma-2-3rc-1	Mare_v4_contig_176	76.947	321	22	3	275	7	275	4728	5048	7.71e-74	279	344895	plus
Ma-2-3rc-1	Mare_v4_contig_176	73.746	339	19	3	275	7	275	5443	5781	2.07e-68	260	344895	plus
Ma-2-3rc-1	Mare_v4_contig_176	78.193	321	18	6	275	7	275	6175	6495	1.81e-75	284	344895	plus
Ma-2-3rc-1	Mare_v4_contig_176	76.947	321	22	3	275	7	275	6890	7210	7.71e-74	279	344895	plus
Ma-2-3rc-1	Mare_v4_contig_176	77.090	323	20	3	275	7	275	7605	7927	1.81e-75	285	344895	plus
Ma-2-3rc-1	Mare_v4_contig_176	77.188	320	22	3	275	7	275	8322	8641	2.21e-74	281	344895	plus
Ma-2-3rc-1	Mare_v4_contig_176	77.019	322	21	3	275	7	275	9036	9357	6.33e-75	282	344895	plus
Ma-2-3rc-1	Mare_v4_contig_176	72.348	264	20	3	275	7	217	9752	10015	1.59e-44	182	344895	plus
Ma-2-3rc-1	Mare_v4_contig_176	76.524	328	18	3	275	7	275	11957	12284	1.81e-75	285	344895	plus
Ma-2-3rc-1	Mare_v4_contig_176	76.758	327	18	3	275	7	275	12679	13005	5.19e-76	287	344895	plus
Ma-2-3rc-1	Mare_v4_contig_176	76.994	326	18	3	275	7	275	13400	13725	1.49e-76	288	344895	plus
Ma-2-3rc-1	Mare_v4_contig_176	77.259	321	17	3	275	7	271	14120	14440	1.49e-76	288	344895	plus
Ma-2-3rc-1	Mare_v4_contig_179	91.228	114	3	1	275	169	275	362	475	4.27e-39	163	317987	plus	Beg	27	11256	plus
Ma-2-3rc-1	Mare_v4_contig_179	88.800	125	7	1	275	158	275	778	902	1.22e-39	165	317987	plus
Ma-2-3rc-1	Mare_v4_contig_179	91.228	114	3	1	275	169	275	1220	1333	4.27e-39	163	317987	plus
Ma-2-3rc-1	Mare_v4_contig_179	91.228	114	3	1	275	169	275	1653	1766	4.27e-39	163	317987	plus
Ma-2-3rc-1	Mare_v4_contig_179	91.228	114	3	1	275	169	275	2079	2192	4.27e-39	163	317987	plus
Ma-2-3rc-1	Mare_v4_contig_179	91.228	114	3	1	275	169	275	2509	2622	4.27e-39	163	317987	plus
Ma-2-3rc-1	Mare_v4_contig_179	91.228	114	3	1	275	169	275	2944	3057	4.27e-39	163	317987	plus
Ma-2-3rc-1	Mare_v4_contig_179	91.228	114	3	1	275	169	275	3378	3491	4.27e-39	163	317987	plus
Ma-2-3rc-1	Mare_v4_contig_179	91.228	114	3	1	275	169	275	3810	3923	4.27e-39	163	317987	plus
Ma-2-3rc-1	Mare_v4_contig_179	91.228	114	3	1	275	169	275	4205	4318	4.27e-39	163	317987	plus
Ma-2-3rc-1	Mare_v4_contig_179	91.228	114	3	1	275	169	275	4640	4753	4.27e-39	163	317987	plus
Ma-2-3rc-1	Mare_v4_contig_179	91.228	114	3	1	275	169	275	5074	5187	4.27e-39	163	317987	plus
Ma-2-3rc-1	Mare_v4_contig_179	91.228	114	3	1	275	169	275	5504	5617	4.27e-39	163	317987	plus
Ma-2-3rc-1	Mare_v4_contig_179	91.228	114	3	1	275	169	275	5937	6050	4.27e-39	163	317987	plus
Ma-2-3rc-1	Mare_v4_contig_179	89.256	121	3	1	275	165	275	6360	6480	1.22e-39	165	317987	plus
Ma-2-3rc-1	Mare_v4_contig_179	91.228	114	3	1	275	169	275	6801	6914	4.27e-39	163	317987	plus
Ma-2-3rc-1	Mare_v4_contig_179	91.228	114	3	1	275	169	275	7227	7340	4.27e-39	163	317987	plus
Ma-2-3rc-1	Mare_v4_contig_179	91.228	114	3	1	275	169	275	7663	7776	4.27e-39	163	317987	plus
Ma-2-3rc-1	Mare_v4_contig_179	88.800	125	7	1	275	158	275	8079	8203	1.22e-39	165	317987	plus
Ma-2-3rc-1	Mare_v4_contig_179	91.228	114	3	1	275	169	275	8520	8633	4.27e-39	163	317987	plus
Ma-2-3rc-1	Mare_v4_contig_179	91.228	114	3	1	275	169	275	8958	9071	4.27e-39	163	317987	plus
Ma-2-3rc-1	Mare_v4_contig_179	88.800	125	7	1	275	158	275	9375	9499	1.22e-39	165	317987	plus
Ma-2-3rc-1	Mare_v4_contig_179	91.228	114	3	1	275	169	275	9819	9932	4.27e-39	163	317987	plus
Ma-2-3rc-1	Mare_v4_contig_179	91.228	114	3	1	275	169	275	10244	10357	4.27e-39	163	317987	plus
Ma-2-3rc-1	Mare_v4_contig_179	88.800	125	7	1	275	158	275	10632	10756	1.22e-39	165	317987	plus
Ma-2-3rc-1	Mare_v4_contig_179	91.228	114	3	1	275	169	275	11079	11192	4.27e-39	163	317987	plus
Ma-2-3rc-1	Mare_v4_contig_179	91.228	114	3	1	275	169	275	11504	11617	4.27e-39	163	317987	plus
Ma-2-3rc-1	Mare_v4_contig_186	88.976	127	5	2	275	158	275	9130	9004	1.22e-39	166	273894	minus	(9kb from) Start and middle	1 and 1	127 and 120	minus / plus
Ma-2-3rc-1	Mare_v4_contig_186	91.667	120	1	2	275	165	275	66391	66510	2.88e-41	171	273894	plus
Ma-2-3rc-1	Mare_v4_contig_196	77.532	316	19	4	275	9	272	208867	208552	7.71e-74	279	229212	minus	End	34	20393	minus
Ma-2-3rc-1	Mare_v4_contig_196	77.846	325	14	4	275	9	275	209474	209150	2.87e-79	297	229212	minus
Ma-2-3rc-1	Mare_v4_contig_196	77.134	328	14	4	275	9	275	210084	209757	1.22e-77	291	229212	minus
Ma-2-3rc-1	Mare_v4_contig_196	77.607	326	14	4	275	9	275	210692	210367	1.00e-78	295	229212	minus
Ma-2-3rc-1	Mare_v4_contig_196	76.900	329	14	4	275	9	275	211303	210975	4.26e-77	289	229212	minus
Ma-2-3rc-1	Mare_v4_contig_196	77.607	326	14	4	275	9	275	211911	211586	1.00e-78	295	229212	minus
Ma-2-3rc-1	Mare_v4_contig_196	78.019	323	15	4	275	9	275	212516	212194	1.00e-78	296	229212	minus
Ma-2-3rc-1	Mare_v4_contig_196	77.607	326	14	4	275	9	275	213124	212799	1.00e-78	295	229212	minus
Ma-2-3rc-1	Mare_v4_contig_196	78.086	324	14	4	275	9	275	213730	213407	8.23e-80	298	229212	minus
Ma-2-3rc-1	Mare_v4_contig_196	77.134	328	14	4	275	9	275	214340	214013	1.22e-77	291	229212	minus
Ma-2-3rc-1	Mare_v4_contig_196	77.370	327	14	4	275	9	275	214949	214623	3.50e-78	293	229212	minus
Ma-2-3rc-1	Mare_v4_contig_196	77.607	326	14	4	275	9	275	215556	215231	1.00e-78	295	229212	minus
Ma-2-3rc-1	Mare_v4_contig_196	78.086	324	14	4	275	9	275	216162	215839	8.23e-80	298	229212	minus
Ma-2-3rc-1	Mare_v4_contig_196	77.370	327	14	4	275	9	275	216771	216445	3.50e-78	293	229212	minus
Ma-2-3rc-1	Mare_v4_contig_196	77.134	328	14	4	275	9	275	217381	217054	1.22e-77	291	229212	minus
Ma-2-3rc-1	Mare_v4_contig_196	77.882	321	17	4	275	9	275	217984	217664	4.26e-77	290	229212	minus
Ma-2-3rc-1	Mare_v4_contig_196	77.370	327	14	4	275	9	275	218593	218267	3.50e-78	293	229212	minus
Ma-2-3rc-1	Mare_v4_contig_196	77.370	327	14	4	275	9	275	219202	218876	3.50e-78	293	229212	minus
Ma-2-3rc-1	Mare_v4_contig_196	77.607	326	14	4	275	9	275	219810	219485	1.00e-78	295	229212	minus
Ma-2-3rc-1	Mare_v4_contig_196	77.846	325	14	4	275	9	275	220417	220093	2.87e-79	297	229212	minus
Ma-2-3rc-1	Mare_v4_contig_196	77.607	326	14	4	275	9	275	221025	220700	1.00e-78	295	229212	minus
Ma-2-3rc-1	Mare_v4_contig_196	76.900	329	14	4	275	9	275	221635	221307	4.26e-77	289	229212	minus
Ma-2-3rc-1	Mare_v4_contig_196	77.134	328	14	4	275	9	275	222245	221918	1.22e-77	291	229212	minus
Ma-2-3rc-1	Mare_v4_contig_196	76.900	329	14	4	275	9	275	222856	222528	4.26e-77	289	229212	minus
Ma-2-3rc-1	Mare_v4_contig_196	77.370	327	14	4	275	9	275	223465	223139	3.50e-78	293	229212	minus
Ma-2-3rc-1	Mare_v4_contig_196	77.134	328	14	4	275	9	275	224075	223748	1.22e-77	291	229212	minus
Ma-2-3rc-1	Mare_v4_contig_196	77.846	325	14	4	275	9	275	224682	224358	2.87e-79	297	229212	minus
Ma-2-3rc-1	Mare_v4_contig_196	77.370	327	14	4	275	9	275	225291	224965	3.50e-78	293	229212	minus
Ma-2-3rc-1	Mare_v4_contig_196	78.086	324	14	4	275	9	275	225896	225573	8.23e-80	298	229212	minus
Ma-2-3rc-1	Mare_v4_contig_196	77.607	326	14	4	275	9	275	226504	226179	1.00e-78	295	229212	minus
Ma-2-3rc-1	Mare_v4_contig_196	76.667	330	14	4	275	9	275	227116	226787	1.49e-76	288	229212	minus
Ma-2-3rc-1	Mare_v4_contig_196	76.205	332	14	4	275	9	275	227730	227399	1.81e-75	284	229212	minus
Ma-2-3rc-1	Mare_v4_contig_196	77.846	325	14	4	275	9	275	228337	228013	2.87e-79	297	229212	minus
Ma-2-3rc-1	Mare_v4_contig_196	77.538	325	15	4	275	9	275	228944	228620	1.22e-77	292	229212	minus
Ma-2-3rc-1	Mare_v4_contig_199	77.246	334	10	6	275	7	275	376	708	3.50e-78	293	213210	plus	Beg	19	13662	plus
Ma-2-3rc-1	Mare_v4_contig_199	76.900	329	17	6	275	6	275	1173	1501	2.69e-73	278	213210	plus
Ma-2-3rc-1	Mare_v4_contig_199	76.106	339	10	6	275	7	275	1845	2182	1.81e-75	284	213210	plus
Ma-2-3rc-1	Mare_v4_contig_199	76.900	329	17	6	275	6	275	2647	2975	2.69e-73	278	213210	plus
Ma-2-3rc-1	Mare_v4_contig_199	77.946	331	10	6	275	7	275	3319	3648	8.23e-80	298	213210	plus
Ma-2-3rc-1	Mare_v4_contig_199	76.900	329	17	6	275	6	275	4113	4441	2.69e-73	278	213210	plus
Ma-2-3rc-1	Mare_v4_contig_199	76.331	338	10	6	275	7	275	4785	5121	5.19e-76	286	213210	plus
Ma-2-3rc-1	Mare_v4_contig_199	76.667	330	17	6	275	6	275	5586	5915	9.39e-73	276	213210	plus
Ma-2-3rc-1	Mare_v4_contig_199	76.331	338	10	6	275	7	275	6259	6595	5.19e-76	286	213210	plus
Ma-2-3rc-1	Mare_v4_contig_199	76.758	327	19	5	275	6	275	7060	7386	2.69e-73	277	213210	plus
Ma-2-3rc-1	Mare_v4_contig_199	76.829	328	18	6	275	6	275	7847	8174	9.39e-73	275	213210	plus
Ma-2-3rc-1	Mare_v4_contig_199	77.477	333	10	6	275	7	275	8518	8849	1.00e-78	295	213210	plus
Ma-2-3rc-1	Mare_v4_contig_199	75.976	333	17	6	275	6	275	9314	9646	3.99e-71	270	213210	plus
Ma-2-3rc-1	Mare_v4_contig_199	76.364	330	18	6	275	6	275	10107	10436	1.14e-71	271	213210	plus
Ma-2-3rc-1	Mare_v4_contig_199	77.015	335	10	6	275	7	275	10780	11113	1.22e-77	291	213210	plus
Ma-2-3rc-1	Mare_v4_contig_199	76.900	329	17	6	275	6	275	11578	11906	2.69e-73	278	213210	plus
Ma-2-3rc-1	Mare_v4_contig_199	77.812	329	12	5	275	7	275	12250	12577	2.87e-79	297	213210	plus
Ma-2-3rc-1	Mare_v4_contig_199	77.134	328	17	6	275	6	275	13042	13369	7.71e-74	279	213210	plus
Ma-2-3rc-1	Mare_v4_contig_199	79.141	326	10	5	275	7	275	13713	14037	1.30e-83	312	213210	plus
Ma-2-3rc-1	Mare_v4_contig_201	86.282	277	18	4	275	9	275	594	860	4.86e-89	329	211074	plus	Beg	12	9183	plus
Ma-2-3rc-1	Mare_v4_contig_201	86.331	278	17	4	275	9	275	1397	1664	1.39e-89	332	211074	plus
Ma-2-3rc-1	Mare_v4_contig_201	86.282	277	18	4	275	9	275	2212	2478	4.86e-89	329	211074	plus
Ma-2-3rc-1	Mare_v4_contig_201	86.232	276	19	4	275	9	275	3019	3284	5.92e-88	326	211074	plus
Ma-2-3rc-1	Mare_v4_contig_201	85.921	277	19	4	275	9	275	3838	4104	2.07e-87	324	211074	plus
Ma-2-3rc-1	Mare_v4_contig_201	85.663	279	18	4	275	9	275	4654	4922	5.92e-88	325	211074	plus
Ma-2-3rc-1	Mare_v4_contig_201	85.921	277	19	4	275	9	275	5478	5744	2.07e-87	324	211074	plus
Ma-2-3rc-1	Mare_v4_contig_201	85.663	279	18	4	275	9	275	6295	6563	5.92e-88	325	211074	plus
Ma-2-3rc-1	Mare_v4_contig_201	86.282	277	18	4	275	9	275	7103	7369	4.86e-89	329	211074	plus
Ma-2-3rc-1	Mare_v4_contig_201	86.232	276	19	4	275	9	275	7906	8171	5.92e-88	326	211074	plus
Ma-2-3rc-1	Mare_v4_contig_201	86.232	276	19	4	275	9	275	8708	8973	5.92e-88	326	211074	plus
Ma-2-3rc-1	Mare_v4_contig_201	86.282	277	18	4	275	9	275	9510	9776	4.86e-89	329	211074	plus
Ma-2-3rc-1	Mare_v4_contig_219	85.714	280	17	4	275	9	275	146628	146359	1.70e-88	328	173400	minus	End	39	27042	minus
Ma-2-3rc-1	Mare_v4_contig_219	85.765	281	16	4	275	9	275	147320	147050	1.39e-89	331	173400	minus
Ma-2-3rc-1	Mare_v4_contig_219	86.022	279	17	4	275	9	275	148010	147742	4.86e-89	330	173400	minus
Ma-2-3rc-1	Mare_v4_contig_219	84.859	284	16	4	275	9	275	148705	148432	5.92e-88	325	173400	minus
Ma-2-3rc-1	Mare_v4_contig_219	85.714	280	17	4	275	9	275	149396	149127	1.70e-88	328	173400	minus
Ma-2-3rc-1	Mare_v4_contig_219	85.714	280	17	4	275	9	275	150087	149818	1.70e-88	328	173400	minus
Ma-2-3rc-1	Mare_v4_contig_219	85.765	281	16	4	275	9	275	150779	150509	1.39e-89	331	173400	minus
Ma-2-3rc-1	Mare_v4_contig_219	85.714	280	17	4	275	9	275	151470	151201	1.70e-88	328	173400	minus
Ma-2-3rc-1	Mare_v4_contig_219	85.714	280	17	4	275	9	275	152161	151892	1.70e-88	328	173400	minus
Ma-2-3rc-1	Mare_v4_contig_219	85.765	281	16	4	275	9	275	152853	152583	1.39e-89	331	173400	minus
Ma-2-3rc-1	Mare_v4_contig_219	85.765	281	16	4	275	9	275	153545	153275	1.39e-89	331	173400	minus
Ma-2-3rc-1	Mare_v4_contig_219	84.859	284	16	4	275	9	275	154240	153967	5.92e-88	325	173400	minus
Ma-2-3rc-1	Mare_v4_contig_219	83.221	298	19	4	275	9	275	154959	154662	7.21e-87	323	173400	minus
Ma-2-3rc-1	Mare_v4_contig_219	85.765	281	16	4	275	9	275	155651	155381	1.39e-89	331	173400	minus
Ma-2-3rc-1	Mare_v4_contig_219	85.461	282	16	4	275	9	275	156344	156073	4.86e-89	329	173400	minus
Ma-2-3rc-1	Mare_v4_contig_219	85.714	280	17	4	275	9	275	157035	156766	1.70e-88	328	173400	minus
Ma-2-3rc-1	Mare_v4_contig_219	85.765	281	16	4	275	9	275	157727	157457	1.39e-89	331	173400	minus
Ma-2-3rc-1	Mare_v4_contig_219	85.714	280	17	4	275	9	275	158418	158149	1.70e-88	328	173400	minus
Ma-2-3rc-1	Mare_v4_contig_219	85.159	283	16	4	275	9	275	159112	158840	1.70e-88	327	173400	minus
Ma-2-3rc-1	Mare_v4_contig_219	85.765	281	16	4	275	9	275	159804	159534	1.39e-89	331	173400	minus
Ma-2-3rc-1	Mare_v4_contig_219	85.461	282	16	4	275	9	275	160497	160226	4.86e-89	329	173400	minus
Ma-2-3rc-1	Mare_v4_contig_219	85.714	280	17	4	275	9	275	161188	160919	1.70e-88	328	173400	minus
Ma-2-3rc-1	Mare_v4_contig_219	85.765	281	16	4	275	9	275	161880	161610	1.39e-89	331	173400	minus
Ma-2-3rc-1	Mare_v4_contig_219	85.714	280	17	4	275	9	275	162571	162302	1.70e-88	328	173400	minus
Ma-2-3rc-1	Mare_v4_contig_219	85.714	280	17	4	275	9	275	163262	162993	1.70e-88	328	173400	minus
Ma-2-3rc-1	Mare_v4_contig_219	86.022	279	17	4	275	9	275	163954	163686	4.86e-89	330	173400	minus
Ma-2-3rc-1	Mare_v4_contig_219	86.282	277	18	4	275	9	275	164642	164376	4.86e-89	329	173400	minus
Ma-2-3rc-1	Mare_v4_contig_219	85.106	282	17	4	275	9	275	165338	165067	2.07e-87	324	173400	minus
Ma-2-3rc-1	Mare_v4_contig_219	85.663	279	18	4	275	9	275	166112	165844	5.92e-88	325	173400	minus
Ma-2-3rc-1	Mare_v4_contig_219	85.971	278	18	4	275	9	275	166882	166615	1.70e-88	327	173400	minus
Ma-2-3rc-1	Mare_v4_contig_219	85.921	277	19	4	275	9	275	167590	167324	2.07e-87	324	173400	minus
Ma-2-3rc-1	Mare_v4_contig_219	85.663	279	18	4	275	9	275	168357	168089	5.92e-88	325	173400	minus
Ma-2-3rc-1	Mare_v4_contig_219	85.971	278	18	4	275	9	275	169122	168855	1.70e-88	327	173400	minus
Ma-2-3rc-1	Mare_v4_contig_219	85.921	277	19	4	275	9	275	169852	169586	2.07e-87	324	173400	minus
Ma-2-3rc-1	Mare_v4_contig_219	85.921	277	19	4	275	9	275	170575	170309	2.07e-87	324	173400	minus
Ma-2-3rc-1	Mare_v4_contig_219	85.971	278	18	4	275	9	275	171353	171086	1.70e-88	327	173400	minus
Ma-2-3rc-1	Mare_v4_contig_219	85.971	278	18	4	275	9	275	172171	171904	1.70e-88	327	173400	minus
Ma-2-3rc-1	Mare_v4_contig_219	86.331	278	17	4	275	9	275	172881	172614	1.39e-89	332	173400	minus
Ma-2-3rc-1	Mare_v4_contig_219	98.889	90	1	0	275	186	275	173400	173311	1.82e-37	159	173400	minus
Ma-2-3rc-1	Mare_v4_contig_222	80.000	315	11	4	275	13	275	99956	99642	3.74e-84	314	159142	minus	End	45	57279	minus / plus
Ma-2-3rc-1	Mare_v4_contig_222	79.936	314	12	4	275	13	275	100736	100423	1.30e-83	311	159142	minus
Ma-2-3rc-1	Mare_v4_contig_222	79.936	314	12	4	275	13	275	101516	101203	1.30e-83	311	159142	minus
Ma-2-3rc-1	Mare_v4_contig_222	79.936	314	12	4	275	13	275	102296	101983	1.30e-83	311	159142	minus
Ma-2-3rc-1	Mare_v4_contig_222	79.936	314	12	4	275	13	275	103076	102763	1.30e-83	311	159142	minus
Ma-2-3rc-1	Mare_v4_contig_222	79.808	312	14	3	275	13	275	103854	103543	4.55e-83	310	159142	minus
Ma-2-3rc-1	Mare_v4_contig_222	80.192	313	12	4	275	13	275	104633	104321	3.74e-84	313	159142	minus
Ma-2-3rc-1	Mare_v4_contig_222	79.936	314	12	4	275	13	275	105413	105100	1.30e-83	311	159142	minus
Ma-2-3rc-1	Mare_v4_contig_222	79.936	314	12	4	275	13	275	106193	105880	1.30e-83	311	159142	minus
Ma-2-3rc-1	Mare_v4_contig_222	79.936	314	12	4	275	13	275	106795	106482	1.30e-83	311	159142	minus
Ma-2-3rc-1	Mare_v4_contig_222	80.192	313	12	4	275	13	275	107574	107262	3.74e-84	313	159142	minus
Ma-2-3rc-1	Mare_v4_contig_222	80.000	315	11	4	275	13	275	108354	108040	3.74e-84	314	159142	minus
Ma-2-3rc-1	Mare_v4_contig_222	80.000	315	11	4	275	13	275	109232	108918	3.74e-84	314	159142	minus
Ma-2-3rc-1	Mare_v4_contig_222	79.936	314	12	4	275	13	275	110032	109719	1.30e-83	311	159142	minus
Ma-2-3rc-1	Mare_v4_contig_222	90.076	131	11	1	275	147	275	110634	110504	6.77e-43	176	159142	minus
Ma-2-3rc-1	Mare_v4_contig_222	80.000	315	11	4	275	13	275	113345	113031	3.74e-84	314	159142	minus
Ma-2-3rc-1	Mare_v4_contig_222	90.076	131	11	1	275	147	275	113942	113812	6.77e-43	176	159142	minus
Ma-2-3rc-1	Mare_v4_contig_222	75.466	322	27	5	275	6	275	116793	116472	3.74e-65	250	159142	minus
Ma-2-3rc-1	Mare_v4_contig_222	93.617	94	5	1	275	183	275	117349	117256	4.87e-32	140	159142	minus
Ma-2-3rc-1	Mare_v4_contig_222	89.922	129	13	0	275	147	275	120186	120314	2.36e-42	175	159142	plus
Ma-2-3rc-1	Mare_v4_contig_222	80.625	320	5	5	275	13	275	120781	121100	1.70e-88	327	159142	plus
Ma-2-3rc-1	Mare_v4_contig_222	90.769	130	11	1	275	147	275	123497	123626	1.94e-43	178	159142	plus
Ma-2-3rc-1	Mare_v4_contig_222	79.936	314	12	4	275	13	275	124092	124405	1.30e-83	311	159142	plus
Ma-2-3rc-1	Mare_v4_contig_222	90.076	131	11	1	275	147	275	126802	126932	6.77e-43	176	159142	plus
Ma-2-3rc-1	Mare_v4_contig_222	80.000	315	11	4	275	13	275	127399	127713	3.74e-84	314	159142	plus
Ma-2-3rc-1	Mare_v4_contig_222	90.769	130	11	1	275	147	275	130110	130239	1.94e-43	178	159142	plus
Ma-2-3rc-1	Mare_v4_contig_222	80.063	316	10	4	275	13	275	130706	131021	3.07e-85	316	159142	plus
Ma-2-3rc-1	Mare_v4_contig_222	90.076	131	11	1	275	147	275	133421	133551	6.77e-43	176	159142	plus
Ma-2-3rc-1	Mare_v4_contig_222	79.683	315	12	4	275	13	275	136322	136636	4.55e-83	309	159142	plus
Ma-2-3rc-1	Mare_v4_contig_222	90.977	133	2	1	275	17	149	139558	139680	3.07e-47	191	159142	plus
Ma-2-3rc-1	Mare_v4_contig_222	90.511	137	3	1	275	13	149	139891	140017	2.52e-48	194	159142	plus
Ma-2-3rc-1	Mare_v4_contig_222	89.922	129	13	0	275	147	275	140274	140146	2.36e-42	175	159142	minus
Ma-2-3rc-1	Mare_v4_contig_222	80.000	315	11	4	275	13	275	142988	142674	3.74e-84	314	159142	minus
Ma-2-3rc-1	Mare_v4_contig_222	90.769	130	11	1	275	147	275	143748	143619	1.94e-43	178	159142	minus
Ma-2-3rc-1	Mare_v4_contig_222	80.000	310	11	4	275	17	275	146454	146145	1.59e-82	308	159142	minus
Ma-2-3rc-1	Mare_v4_contig_222	90.769	130	11	1	275	147	275	147053	146924	1.94e-43	178	159142	minus
Ma-2-3rc-1	Mare_v4_contig_222	80.063	316	10	4	275	13	275	149764	149449	3.07e-85	316	159142	minus
Ma-2-3rc-1	Mare_v4_contig_222	90.076	131	11	1	275	147	275	150361	150231	6.77e-43	176	159142	minus
Ma-2-3rc-1	Mare_v4_contig_222	89.116	147	3	2	275	142	275	150632	150778	7.23e-49	196	159142	plus
Ma-2-3rc-1	Mare_v4_contig_222	78.485	330	10	3	275	7	275	151261	151590	3.07e-85	317	159142	plus
Ma-2-3rc-1	Mare_v4_contig_222	82.635	167	10	1	275	7	154	152045	152211	4.56e-45	184	159142	plus
Ma-2-3rc-1	Mare_v4_contig_222	90.076	131	11	1	275	147	275	153611	153481	6.77e-43	176	159142	minus
Ma-2-3rc-1	Mare_v4_contig_222	79.233	313	15	4	275	13	275	156319	156007	8.23e-80	299	159142	minus
Ma-2-3rc-1	Mare_v4_contig_222	88.636	132	12	3	275	147	275	156920	156789	5.20e-38	160	159142	minus
Ma-2-3rc-1	Mare_v4_contig_226	89.655	116	3	1	275	169	275	333	448	5.20e-38	159	152872	plus	Beg	44	29376	plus / minus
Ma-2-3rc-1	Mare_v4_contig_226	89.655	116	3	1	275	169	275	864	979	5.20e-38	159	152872	plus
Ma-2-3rc-1	Mare_v4_contig_226	89.655	116	3	1	275	169	275	1299	1414	5.20e-38	159	152872	plus
Ma-2-3rc-1	Mare_v4_contig_226	89.655	116	3	1	275	169	275	1783	1898	5.20e-38	159	152872	plus
[truncated: 323 more rows]
