# Supplementary material for: Unzipped genome assemblies of polyploid root-knot nematodes reveal unusual and clade-specific telomeric repeats
Source: Nat Commun. 2024 Feb 5;15:773. doi: 10.1038/s41467-024-44914-y (PMC10844300; doi:10.1038/s41467-024-44914-y)
Supplement: Supplementary file 17 — Source Data [file 41467_2024_44914_MOESM17_ESM.zip › SourceData/Supplementary_Figure_16.txt]

Mare_v4_contig_1	9
Mare_v4_contig_1	10
Mare_v4_contig_1	11
Mare_v4_contig_1	12
Mare_v4_contig_1	86
Mare_v4_contig_1	87
Mare_v4_contig_1	88
Mare_v4_contig_1	97
Mare_v4_contig_1	98
Mare_v4_contig_1	99
Mare_v4_contig_1	100
Mare_v4_contig_1	101
Mare_v4_contig_1	102
Mare_v4_contig_1	103
Mare_v4_contig_1	104
Mare_v4_contig_1	105
Mare_v4_contig_1	106
Mare_v4_contig_1	107
Mare_v4_contig_1	108
Mare_v4_contig_1	109
Mare_v4_contig_1	147
Mare_v4_contig_1	148
Mare_v4_contig_1	149
Mare_v4_contig_1	246
Mare_v4_contig_1	248
Mare_v4_contig_1	249
Mare_v4_contig_1	250
Mare_v4_contig_1	251
Mare_v4_contig_1	253
Mare_v4_contig_1	254
Mare_v4_contig_1	255
Mare_v4_contig_1	256
Mare_v4_contig_1	265
Mare_v4_contig_1	266
Mare_v4_contig_1	267
Mare_v4_contig_1	277
Mare_v4_contig_1	278
Mare_v4_contig_1	279
Mare_v4_contig_1	280
Mare_v4_contig_1	281
Mare_v4_contig_1	282
Mare_v4_contig_1	283
Mare_v4_contig_1	284
Mare_v4_contig_1	285
Mare_v4_contig_1	286
Mare_v4_contig_1	287
Mare_v4_contig_1	288
Mare_v4_contig_1	289
Mare_v4_contig_1	293
Mare_v4_contig_1	294
Mare_v4_contig_1	295
Mare_v4_contig_1	296
Mare_v4_contig_1	297
Mare_v4_contig_1	298
Mare_v4_contig_1	307
Mare_v4_contig_1	316
Mare_v4_contig_1	347
Mare_v4_contig_1	348
Mare_v4_contig_1	349
Mare_v4_contig_1	350
Mare_v4_contig_1	351
Mare_v4_contig_1	427
Mare_v4_contig_1	428
Mare_v4_contig_1	429
Mare_v4_contig_1	433
Mare_v4_contig_1	434
Mare_v4_contig_1	435
Mare_v4_contig_1	436
Mare_v4_contig_1	437
Mare_v4_contig_1	438
Mare_v4_contig_1	439
Mare_v4_contig_1	440
Mare_v4_contig_1	441
Mare_v4_contig_1	600
Mare_v4_contig_1	601
Mare_v4_contig_1	602
Mare_v4_contig_1	603
Mare_v4_contig_1	604
Mare_v4_contig_1	605
Mare_v4_contig_1	606
Mare_v4_contig_1	607
Mare_v4_contig_1	608
Mare_v4_contig_1	609
Mare_v4_contig_1	610
Mare_v4_contig_1	611
Mare_v4_contig_1	612
Mare_v4_contig_1	613
Mare_v4_contig_1	614
Mare_v4_contig_1	615
Mare_v4_contig_1	616
Mare_v4_contig_1	617
Mare_v4_contig_1	618
Mare_v4_contig_1	619
Mare_v4_contig_1	620
Mare_v4_contig_1	621
Mare_v4_contig_1	622
Mare_v4_contig_1	740
Mare_v4_contig_1	749
Mare_v4_contig_1	750
Mare_v4_contig_1	751
Mare_v4_contig_1	752
Mare_v4_contig_1	753
Mare_v4_contig_1	754
Mare_v4_contig_1	755
Mare_v4_contig_1	756
Mare_v4_contig_1	757
Mare_v4_contig_1	758
Mare_v4_contig_1	792
Mare_v4_contig_1	793
Mare_v4_contig_1	812
Mare_v4_contig_1	813
Mare_v4_contig_1	814
Mare_v4_contig_1	823
Mare_v4_contig_1	824
Mare_v4_contig_1	825
Mare_v4_contig_1	826
Mare_v4_contig_1	827
Mare_v4_contig_1	828
Mare_v4_contig_1	829
Mare_v4_contig_1	830
Mare_v4_contig_1	831
Mare_v4_contig_1	832
Mare_v4_contig_1	833
Mare_v4_contig_1	834
Mare_v4_contig_1	835
Mare_v4_contig_1	842
Mare_v4_contig_1	863
Mare_v4_contig_1	872
Mare_v4_contig_1	873
Mare_v4_contig_1	874
Mare_v4_contig_1	971
Mare_v4_contig_1	973
Mare_v4_contig_1	974
Mare_v4_contig_1	975
Mare_v4_contig_1	976
Mare_v4_contig_1	978
Mare_v4_contig_1	979
Mare_v4_contig_1	980
Mare_v4_contig_1	981
Mare_v4_contig_1	990
Mare_v4_contig_1	991
Mare_v4_contig_1	992
Mare_v4_contig_1	1002
Mare_v4_contig_1	1003
Mare_v4_contig_1	1004
Mare_v4_contig_1	1005
Mare_v4_contig_1	1006
Mare_v4_contig_1	1007
Mare_v4_contig_1	1008
Mare_v4_contig_1	1009
Mare_v4_contig_1	1010
Mare_v4_contig_1	1011
Mare_v4_contig_1	1012
Mare_v4_contig_1	1020
Mare_v4_contig_1	1021
Mare_v4_contig_1	1022
Mare_v4_contig_1	1032
Mare_v4_contig_1	1041
Mare_v4_contig_1	1072
Mare_v4_contig_1	1073
Mare_v4_contig_1	1074
Mare_v4_contig_1	1075
Mare_v4_contig_1	1076
Mare_v4_contig_1	1140
Mare_v4_contig_1	1141
Mare_v4_contig_1	1322
Mare_v4_contig_1	1323
Mare_v4_contig_1	1324
Mare_v4_contig_1	1325
Mare_v4_contig_1	1326
Mare_v4_contig_1	1327
Mare_v4_contig_1	1328
Mare_v4_contig_1	1329
Mare_v4_contig_1	1330
Mare_v4_contig_1	1331
Mare_v4_contig_1	1332
Mare_v4_contig_1	1333
Mare_v4_contig_1	1334
Mare_v4_contig_1	1335
Mare_v4_contig_1	1336
Mare_v4_contig_1	1337
Mare_v4_contig_1	1338
Mare_v4_contig_1	1339
Mare_v4_contig_1	1340
Mare_v4_contig_1	1341
Mare_v4_contig_1	1342
Mare_v4_contig_1	1343
Mare_v4_contig_1	1344
Mare_v4_contig_1	1345
Mare_v4_contig_1	1346
Mare_v4_contig_1	1347
Mare_v4_contig_1	1348
Mare_v4_contig_1	1349
Mare_v4_contig_1	1350
Mare_v4_contig_1	1351
Mare_v4_contig_1	1352
Mare_v4_contig_1	1353
Mare_v4_contig_1	1461
Mare_v4_contig_1	1462
Mare_v4_contig_1	1463
Mare_v4_contig_1	1464
Mare_v4_contig_1	1465
Mare_v4_contig_1	1466
Mare_v4_contig_1	1467
Mare_v4_contig_1	1468
Mare_v4_contig_1	1469
Mare_v4_contig_1	1470
Mare_v4_contig_1	1471
Mare_v4_contig_1	1472
Mare_v4_contig_1	1473
Mare_v4_contig_1	1474
Mare_v4_contig_1	1475
Mare_v4_contig_1	1476
Mare_v4_contig_1	1477
Mare_v4_contig_1	1478
Mare_v4_contig_1	1479
Mare_v4_contig_1	1480
Mare_v4_contig_1	1481
Mare_v4_contig_1	1482
Mare_v4_contig_1	1483
Mare_v4_contig_1	1484
Mare_v4_contig_1	1553
Mare_v4_contig_1	1554
Mare_v4_contig_1	1555
Mare_v4_contig_1	1564
Mare_v4_contig_1	1565
Mare_v4_contig_1	1566
Mare_v4_contig_1	1567
Mare_v4_contig_1	1568
Mare_v4_contig_1	1569
Mare_v4_contig_1	1570
Mare_v4_contig_1	1571
Mare_v4_contig_1	1572
Mare_v4_contig_1	1573
Mare_v4_contig_1	1574
Mare_v4_contig_1	1575
Mare_v4_contig_1	1576
Mare_v4_contig_1	1583
Mare_v4_contig_1	1584
Mare_v4_contig_1	1585
Mare_v4_contig_1	1586
Mare_v4_contig_1	1594
Mare_v4_contig_1	1595
Mare_v4_contig_1	1596
Mare_v4_contig_1	1597
Mare_v4_contig_1	1598
Mare_v4_contig_1	1599
Mare_v4_contig_1	1600
Mare_v4_contig_1	1601
Mare_v4_contig_1	1602
Mare_v4_contig_1	1603
Mare_v4_contig_1	1604
Mare_v4_contig_1	1605
Mare_v4_contig_1	1606
Mare_v4_contig_1	1613
Mare_v4_contig_1	1614
Mare_v4_contig_1	1615
Mare_v4_contig_1	1740
Mare_v4_contig_1	1741
Mare_v4_contig_1	1742
Mare_v4_contig_1	1743
Mare_v4_contig_1	1744
Mare_v4_contig_1	1745
Mare_v4_contig_1	1746
Mare_v4_contig_1	1747
Mare_v4_contig_1	1748
Mare_v4_contig_1	1749
Mare_v4_contig_1	1750
Mare_v4_contig_1	1757
Mare_v4_contig_1	1758
Mare_v4_contig_1	1759
Mare_v4_contig_1	1769
Mare_v4_contig_1	1778
Mare_v4_contig_1	1809
Mare_v4_contig_1	1810
Mare_v4_contig_1	1811
Mare_v4_contig_1	1812
Mare_v4_contig_1	1813
Mare_v4_contig_1	2060
Mare_v4_contig_1	2061
Mare_v4_contig_1	2062
Mare_v4_contig_1	2063
Mare_v4_contig_1	2064
Mare_v4_contig_1	2065
Mare_v4_contig_1	2066
Mare_v4_contig_1	2067
Mare_v4_contig_1	2068
Mare_v4_contig_1	2069
Mare_v4_contig_1	2070
Mare_v4_contig_1	2071
Mare_v4_contig_1	2072
Mare_v4_contig_1	2073
Mare_v4_contig_1	2074
Mare_v4_contig_1	2075
Mare_v4_contig_1	2076
Mare_v4_contig_1	2077
Mare_v4_contig_1	2078
Mare_v4_contig_1	2079
Mare_v4_contig_1	2080
Mare_v4_contig_1	2207
Mare_v4_contig_1	2208
Mare_v4_contig_1	2209
Mare_v4_contig_1	2210
Mare_v4_contig_1	2265
Mare_v4_contig_1	2266
Mare_v4_contig_1	2267
Mare_v4_contig_1	2307
Mare_v4_contig_1	2308
Mare_v4_contig_1	2309
Mare_v4_contig_1	2310
Mare_v4_contig_1	2311
Mare_v4_contig_1	2312
Mare_v4_contig_1	2313
Mare_v4_contig_1	2314
Mare_v4_contig_1	2315
Mare_v4_contig_1	2316
Mare_v4_contig_1	2317
Mare_v4_contig_1	2324
Mare_v4_contig_1	2325
Mare_v4_contig_1	2326
Mare_v4_contig_1	2449
Mare_v4_contig_1	2450
Mare_v4_contig_1	2451
Mare_v4_contig_1	2452
Mare_v4_contig_1	2453
Mare_v4_contig_1	2454
Mare_v4_contig_1	2455
Mare_v4_contig_1	2456
Mare_v4_contig_1	2457
Mare_v4_contig_1	2458
Mare_v4_contig_1	2459
Mare_v4_contig_1	2460
Mare_v4_contig_1	2461
Mare_v4_contig_1	2462
Mare_v4_contig_1	2463
Mare_v4_contig_1	2464
Mare_v4_contig_1	2465
Mare_v4_contig_1	2469
Mare_v4_contig_1	2470
Mare_v4_contig_1	2471
Mare_v4_contig_1	2472
Mare_v4_contig_1	2473
Mare_v4_contig_1	2483
Mare_v4_contig_1	2492
Mare_v4_contig_1	2523
Mare_v4_contig_1	2524
Mare_v4_contig_1	2525
Mare_v4_contig_1	2526
Mare_v4_contig_1	2527
Mare_v4_contig_1	2591
Mare_v4_contig_1	2592
Mare_v4_contig_1	2593
Mare_v4_contig_1	2594
Mare_v4_contig_1	2774
Mare_v4_contig_1	2775
Mare_v4_contig_1	2776
Mare_v4_contig_1	2777
Mare_v4_contig_1	2778
Mare_v4_contig_1	2779
Mare_v4_contig_1	2780
Mare_v4_contig_1	2781
Mare_v4_contig_1	2782
Mare_v4_contig_1	2783
Mare_v4_contig_1	2784
Mare_v4_contig_1	2785
Mare_v4_contig_1	2786
Mare_v4_contig_1	2787
Mare_v4_contig_1	2788
Mare_v4_contig_1	2789
Mare_v4_contig_1	2790
Mare_v4_contig_1	2791
Mare_v4_contig_1	2792
Mare_v4_contig_1	2793
Mare_v4_contig_1	2794
Mare_v4_contig_1	2795
Mare_v4_contig_1	2922
Mare_v4_contig_1	2923
Mare_v4_contig_1	2924
Mare_v4_contig_1	2925
Mare_v4_contig_1	2960
Mare_v4_contig_1	2961
Mare_v4_contig_1	2980
Mare_v4_contig_1	2981
Mare_v4_contig_1	2982
Mare_v4_contig_1	2991
Mare_v4_contig_1	2992
Mare_v4_contig_1	2993
Mare_v4_contig_1	2994
Mare_v4_contig_1	2995
Mare_v4_contig_1	2996
Mare_v4_contig_1	2997
Mare_v4_contig_1	2998
Mare_v4_contig_1	2999
Mare_v4_contig_1	3000
Mare_v4_contig_1	3001
Mare_v4_contig_1	3002
Mare_v4_contig_1	3003
Mare_v4_contig_1	3010
Mare_v4_contig_1	3011
Mare_v4_contig_1	3012
Mare_v4_contig_1	3022
Mare_v4_contig_1	3023
Mare_v4_contig_1	3024
Mare_v4_contig_1	3025
Mare_v4_contig_1	3026
Mare_v4_contig_1	3027
Mare_v4_contig_1	3028
Mare_v4_contig_1	3029
Mare_v4_contig_1	3030
Mare_v4_contig_1	3031
Mare_v4_contig_1	3032
Mare_v4_contig_1	3039
Mare_v4_contig_1	3040
Mare_v4_contig_1	3041
Mare_v4_contig_1	3169
Mare_v4_contig_1	3170
Mare_v4_contig_1	3171
Mare_v4_contig_1	3172
Mare_v4_contig_1	3173
Mare_v4_contig_1	3174
Mare_v4_contig_1	3175
Mare_v4_contig_1	3176
Mare_v4_contig_1	3177
Mare_v4_contig_1	3178
Mare_v4_contig_1	3179
Mare_v4_contig_1	3187
Mare_v4_contig_1	3188
Mare_v4_contig_1	3189
Mare_v4_contig_1	3199
Mare_v4_contig_1	3208
Mare_v4_contig_1	3240
Mare_v4_contig_1	3241
Mare_v4_contig_1	3242
Mare_v4_contig_1	3243
Mare_v4_contig_1	3244
Mare_v4_contig_1	3492
Mare_v4_contig_1	3493
Mare_v4_contig_1	3494
Mare_v4_contig_1	3495
Mare_v4_contig_1	3496
Mare_v4_contig_1	3497
Mare_v4_contig_1	3498
Mare_v4_contig_1	3499
Mare_v4_contig_1	3500
Mare_v4_contig_1	3501
Mare_v4_contig_1	3502
Mare_v4_contig_1	3503
Mare_v4_contig_1	3504
Mare_v4_contig_1	3505
Mare_v4_contig_1	3506
Mare_v4_contig_1	3507
Mare_v4_contig_1	3508
Mare_v4_contig_1	3509
Mare_v4_contig_1	3510
Mare_v4_contig_1	3511
Mare_v4_contig_1	3512
Mare_v4_contig_1	3513
Mare_v4_contig_1	3514
Mare_v4_contig_1	3515
Mare_v4_contig_1	3516
Mare_v4_contig_1	3517
Mare_v4_contig_1	3518
Mare_v4_contig_1	3519
Mare_v4_contig_1	3520
Mare_v4_contig_1	3521
Mare_v4_contig_1	3522
Mare_v4_contig_1	3649
Mare_v4_contig_1	3650
Mare_v4_contig_1	3651
Mare_v4_contig_1	3652
Mare_v4_contig_1	3687
Mare_v4_contig_1	3688
Mare_v4_contig_1	3707
Mare_v4_contig_1	3708
Mare_v4_contig_1	3709
Mare_v4_contig_1	3718
Mare_v4_contig_1	3719
Mare_v4_contig_1	3720
Mare_v4_contig_1	3721
Mare_v4_contig_1	3722
Mare_v4_contig_1	3723
Mare_v4_contig_1	3724
Mare_v4_contig_1	3725
Mare_v4_contig_1	3726
Mare_v4_contig_1	3727
Mare_v4_contig_1	3728
Mare_v4_contig_1	3729
Mare_v4_contig_1	3730
Mare_v4_contig_1	3737
Mare_v4_contig_1	3738
Mare_v4_contig_1	3739
Mare_v4_contig_1	3749
Mare_v4_contig_1	3750
Mare_v4_contig_1	3751
Mare_v4_contig_1	3752
Mare_v4_contig_1	3753
Mare_v4_contig_1	3754
Mare_v4_contig_1	3755
Mare_v4_contig_1	3756
Mare_v4_contig_1	3757
Mare_v4_contig_1	3758
Mare_v4_contig_1	3759
Mare_v4_contig_1	3766
Mare_v4_contig_1	3767
Mare_v4_contig_1	3768
Mare_v4_contig_1	3893
Mare_v4_contig_1	3894
Mare_v4_contig_1	3895
Mare_v4_contig_1	3896
Mare_v4_contig_1	3897
Mare_v4_contig_1	3898
Mare_v4_contig_1	3899
Mare_v4_contig_1	3900
Mare_v4_contig_1	3901
Mare_v4_contig_1	3902
Mare_v4_contig_1	3903
Mare_v4_contig_1	3904
Mare_v4_contig_1	3905
Mare_v4_contig_1	3906
Mare_v4_contig_1	3908
Mare_v4_contig_1	3909
Mare_v4_contig_1	3910
Mare_v4_contig_1	3911
Mare_v4_contig_1	3912
Mare_v4_contig_1	3913
Mare_v4_contig_1	3914
Mare_v4_contig_1	3915
Mare_v4_contig_1	3916
Mare_v4_contig_1	3923
Mare_v4_contig_1	3932
Mare_v4_contig_1	3963
Mare_v4_contig_1	3964
Mare_v4_contig_1	3965
Mare_v4_contig_1	3966
Mare_v4_contig_1	3967
Mare_v4_contig_1	4031
Mare_v4_contig_1	4032
Mare_v4_contig_1	4213
Mare_v4_contig_1	4214
Mare_v4_contig_1	4215
Mare_v4_contig_1	4216
Mare_v4_contig_1	4217
Mare_v4_contig_1	4218
Mare_v4_contig_1	4219
Mare_v4_contig_1	4220
Mare_v4_contig_1	4221
Mare_v4_contig_1	4222
Mare_v4_contig_1	4223
Mare_v4_contig_1	4224
Mare_v4_contig_1	4225
Mare_v4_contig_1	4226
Mare_v4_contig_1	4227
Mare_v4_contig_1	4228
Mare_v4_contig_1	4229
Mare_v4_contig_1	4230
Mare_v4_contig_1	4231
Mare_v4_contig_1	4232
Mare_v4_contig_1	4233
Mare_v4_contig_1	4344
Mare_v4_contig_1	4345
Mare_v4_contig_1	4347
Mare_v4_contig_1	4348
Mare_v4_contig_1	4349
Mare_v4_contig_1	4350
Mare_v4_contig_1	4351
Mare_v4_contig_1	4352
Mare_v4_contig_1	4353
Mare_v4_contig_1	4354
Mare_v4_contig_1	4355
Mare_v4_contig_1	4356
Mare_v4_contig_1	4357
Mare_v4_contig_1	4358
Mare_v4_contig_1	4359
Mare_v4_contig_1	4360
Mare_v4_contig_1	4361
Mare_v4_contig_1	4362
Mare_v4_contig_1	4363
Mare_v4_contig_1	4364
Mare_v4_contig_1	4399
Mare_v4_contig_1	4400
Mare_v4_contig_1	4419
Mare_v4_contig_1	4420
Mare_v4_contig_1	4430
Mare_v4_contig_1	4431
Mare_v4_contig_1	4432
Mare_v4_contig_1	4433
Mare_v4_contig_1	4434
Mare_v4_contig_1	4435
Mare_v4_contig_1	4436
Mare_v4_contig_1	4437
Mare_v4_contig_1	4438
Mare_v4_contig_1	4439
Mare_v4_contig_1	4440
Mare_v4_contig_1	4441
Mare_v4_contig_1	4442
Mare_v4_contig_1	4449
Mare_v4_contig_1	4450
Mare_v4_contig_1	4451
Mare_v4_contig_1	4461
Mare_v4_contig_1	4462
Mare_v4_contig_1	4463
Mare_v4_contig_1	4464
Mare_v4_contig_1	4465
Mare_v4_contig_1	4466
Mare_v4_contig_1	4467
Mare_v4_contig_1	4468
Mare_v4_contig_1	4469
Mare_v4_contig_1	4470
Mare_v4_contig_1	4471
Mare_v4_contig_1	4478
Mare_v4_contig_1	4479
Mare_v4_contig_1	4480
Mare_v4_contig_1	4487
Mare_v4_contig_1	4489
Mare_v4_contig_1	4490
Mare_v4_contig_1	4491
Mare_v4_contig_1	4492
Mare_v4_contig_1	4493
Mare_v4_contig_1	4494
Mare_v4_contig_1	4495
Mare_v4_contig_1	4496
Mare_v4_contig_1	4497
Mare_v4_contig_1	4498
Mare_v4_contig_1	4499
Mare_v4_contig_1	4500
Mare_v4_contig_1	4506
Mare_v4_contig_1	4507
Mare_v4_contig_1	4508
Mare_v4_contig_1	4547
Mare_v4_contig_1	4548
Mare_v4_contig_1	4549
Mare_v4_contig_1	4550
Mare_v4_contig_1	4551
Mare_v4_contig_1	4552
Mare_v4_contig_1	4553
Mare_v4_contig_1	4554
Mare_v4_contig_1	4555
Mare_v4_contig_1	4556
Mare_v4_contig_1	4557
Mare_v4_contig_1	4564
Mare_v4_contig_1	4565
Mare_v4_contig_1	4566
Mare_v4_contig_1	4576
Mare_v4_contig_1	4577
Mare_v4_contig_1	4578
Mare_v4_contig_1	4579
Mare_v4_contig_1	4580
Mare_v4_contig_1	4581
Mare_v4_contig_1	4582
Mare_v4_contig_1	4583
Mare_v4_contig_1	4584
Mare_v4_contig_1	4585
Mare_v4_contig_1	4586
Mare_v4_contig_1	4593
Mare_v4_contig_1	4594
Mare_v4_contig_1	4595
Mare_v4_contig_1	4602
Mare_v4_contig_1	4603
Mare_v4_contig_1	4604
Mare_v4_contig_1	4605
Mare_v4_contig_1	4606
Mare_v4_contig_1	4607
Mare_v4_contig_1	4608
Mare_v4_contig_1	4609
Mare_v4_contig_1	4610
Mare_v4_contig_1	4611
Mare_v4_contig_1	4612
Mare_v4_contig_1	4613
Mare_v4_contig_1	4614
Mare_v4_contig_1	4615
Mare_v4_contig_1	4616
Mare_v4_contig_1	4621
Mare_v4_contig_1	4622
Mare_v4_contig_1	4623
Mare_v4_contig_1	4624
Mare_v4_contig_1	4672
Mare_v4_contig_1	4673
Mare_v4_contig_1	4674
Mare_v4_contig_1	4675
Mare_v4_contig_1	4676
Mare_v4_contig_1	4677
Mare_v4_contig_1	4678
Mare_v4_contig_1	4679
Mare_v4_contig_1	4903
Mare_v4_contig_1	4904
Mare_v4_contig_1	4905
Mare_v4_contig_1	4906
Mare_v4_contig_1	4907
Mare_v4_contig_1	4908
Mare_v4_contig_1	4909
Mare_v4_contig_1	4910
Mare_v4_contig_1	4911
Mare_v4_contig_1	4912
Mare_v4_contig_1	4913
Mare_v4_contig_1	4914
Mare_v4_contig_1	4915
Mare_v4_contig_1	4916
Mare_v4_contig_1	4917
Mare_v4_contig_1	4918
Mare_v4_contig_1	4919
Mare_v4_contig_1	4920
Mare_v4_contig_1	4921
Mare_v4_contig_1	4922
Mare_v4_contig_1	4923
Mare_v4_contig_1	4924
Mare_v4_contig_1	4925
Mare_v4_contig_1	5033
Mare_v4_contig_1	5034
Mare_v4_contig_1	5035
Mare_v4_contig_1	5037
Mare_v4_contig_1	5038
Mare_v4_contig_1	5039
Mare_v4_contig_1	5051
Mare_v4_contig_1	5052
Mare_v4_contig_1	5053
Mare_v4_contig_1	5054
Mare_v4_contig_1	5089
Mare_v4_contig_1	5090
Mare_v4_contig_1	5139
Mare_v4_contig_1	5140
Mare_v4_contig_1	5141
Mare_v4_contig_1	5151
Mare_v4_contig_1	5152
Mare_v4_contig_1	5153
Mare_v4_contig_1	5154
Mare_v4_contig_1	5155
Mare_v4_contig_1	5156
Mare_v4_contig_1	5157
Mare_v4_contig_1	5158
Mare_v4_contig_1	5159
Mare_v4_contig_1	5160
Mare_v4_contig_1	5161
Mare_v4_contig_1	5168
Mare_v4_contig_1	5169
Mare_v4_contig_1	5170
Mare_v4_contig_1	5180
Mare_v4_contig_1	5181
Mare_v4_contig_1	5182
Mare_v4_contig_1	5183
Mare_v4_contig_1	5184
Mare_v4_contig_1	5185
Mare_v4_contig_1	5186
Mare_v4_contig_1	5187
Mare_v4_contig_1	5188
Mare_v4_contig_1	5189
Mare_v4_contig_1	5190
Mare_v4_contig_1	5197
Mare_v4_contig_1	5198
Mare_v4_contig_1	5199
Mare_v4_contig_1	5238
Mare_v4_contig_1	5239
Mare_v4_contig_1	5240
Mare_v4_contig_1	5241
Mare_v4_contig_1	5242
Mare_v4_contig_1	5243
Mare_v4_contig_1	5244
Mare_v4_contig_1	5245
Mare_v4_contig_1	5246
Mare_v4_contig_1	5247
Mare_v4_contig_1	5248
Mare_v4_contig_1	5253
Mare_v4_contig_1	5254
Mare_v4_contig_1	5255
Mare_v4_contig_1	5256
Mare_v4_contig_1	5257
Mare_v4_contig_1	5289
Mare_v4_contig_1	5290
Mare_v4_contig_1	5291
Mare_v4_contig_1	5292
Mare_v4_contig_1	5293
Mare_v4_contig_1	5294
Mare_v4_contig_1	5295
Mare_v4_contig_1	5296
Mare_v4_contig_1	5297
Mare_v4_contig_1	5298
Mare_v4_contig_1	5299
Mare_v4_contig_1	5300
Mare_v4_contig_1	5301
Mare_v4_contig_1	5302
Mare_v4_contig_1	5309
Mare_v4_contig_1	5310
Mare_v4_contig_1	5311
Mare_v4_contig_1	5362
Mare_v4_contig_1	5363
Mare_v4_contig_1	5364
Mare_v4_contig_1	5365
Mare_v4_contig_1	5424
Mare_v4_contig_1	5425
Mare_v4_contig_1	5426
Mare_v4_contig_1	5427
Mare_v4_contig_1	5432
Mare_v4_contig_1	5433
Mare_v4_contig_1	5434
Mare_v4_contig_1	5435
Mare_v4_contig_1	5436
Mare_v4_contig_1	5437
Mare_v4_contig_1	5438
Mare_v4_contig_1	5439
Mare_v4_contig_1	5440
Mare_v4_contig_1	5441
Mare_v4_contig_1	5442
Mare_v4_contig_1	5443
Mare_v4_contig_1	5444
Mare_v4_contig_1	5445
Mare_v4_contig_1	5446
Mare_v4_contig_1	5591
Mare_v4_contig_1	5592
Mare_v4_contig_1	5593
Mare_v4_contig_1	5594
Mare_v4_contig_1	5595
Mare_v4_contig_1	5596
Mare_v4_contig_1	5597
Mare_v4_contig_1	5598
Mare_v4_contig_1	5599
Mare_v4_contig_1	5600
Mare_v4_contig_1	5601
Mare_v4_contig_1	5602
Mare_v4_contig_1	5603
Mare_v4_contig_1	5604
Mare_v4_contig_1	5605
Mare_v4_contig_1	5606
Mare_v4_contig_1	5607
Mare_v4_contig_1	5608
Mare_v4_contig_1	5609
Mare_v4_contig_1	5610
Mare_v4_contig_1	5611
Mare_v4_contig_1	5612
Mare_v4_contig_1	5613
Mare_v4_contig_1	5614
Mare_v4_contig_1	5615
Mare_v4_contig_1	5616
Mare_v4_contig_1	5617
Mare_v4_contig_1	5727
Mare_v4_contig_1	5731
Mare_v4_contig_1	5744
Mare_v4_contig_1	5745
Mare_v4_contig_1	5746
Mare_v4_contig_1	5747
Mare_v4_contig_1	5782
Mare_v4_contig_1	5783
Mare_v4_contig_1	5832
Mare_v4_contig_1	5833
Mare_v4_contig_1	5834
Mare_v4_contig_1	5844
Mare_v4_contig_1	5845
Mare_v4_contig_1	5846
Mare_v4_contig_1	5847
Mare_v4_contig_1	5848
Mare_v4_contig_1	5849
Mare_v4_contig_1	5850
Mare_v4_contig_1	5851
Mare_v4_contig_1	5852
Mare_v4_contig_1	5853
Mare_v4_contig_1	5854
Mare_v4_contig_1	5891
Mare_v4_contig_1	5892
Mare_v4_contig_1	5893
Mare_v4_contig_1	5894
Mare_v4_contig_1	5895
Mare_v4_contig_1	5896
Mare_v4_contig_1	5897
Mare_v4_contig_1	5898
Mare_v4_contig_1	5899
Mare_v4_contig_1	5900
Mare_v4_contig_1	5901
Mare_v4_contig_1	5902
Mare_v4_contig_1	5903
Mare_v4_contig_1	5904
Mare_v4_contig_1	5905
Mare_v4_contig_1	5906
Mare_v4_contig_1	5907
Mare_v4_contig_1	5908
Mare_v4_contig_1	5909
Mare_v4_contig_1	5910
Mare_v4_contig_1	5911
Mare_v4_contig_1	5912
Mare_v4_contig_1	5913
Mare_v4_contig_1	5914
Mare_v4_contig_1	5915
Mare_v4_contig_1	5916
Mare_v4_contig_1	5917
Mare_v4_contig_1	5938
Mare_v4_contig_1	5939
Mare_v4_contig_1	5940
Mare_v4_contig_1	5941
Mare_v4_contig_1	5942
Mare_v4_contig_1	5943
Mare_v4_contig_1	5944
Mare_v4_contig_1	5945
Mare_v4_contig_1	5946
Mare_v4_contig_1	5947
Mare_v4_contig_1	5948
Mare_v4_contig_1	5955
Mare_v4_contig_1	5956
Mare_v4_contig_1	5957
Mare_v4_contig_1	5967
Mare_v4_contig_1	5968
Mare_v4_contig_1	5969
Mare_v4_contig_1	5970
Mare_v4_contig_1	5971
Mare_v4_contig_1	5972
Mare_v4_contig_1	5973
Mare_v4_contig_1	5974
Mare_v4_contig_1	5975
Mare_v4_contig_1	5976
Mare_v4_contig_1	5977
Mare_v4_contig_1	5984
Mare_v4_contig_1	5985
Mare_v4_contig_1	5986
Mare_v4_contig_1	5996
Mare_v4_contig_1	5997
Mare_v4_contig_1	5998
Mare_v4_contig_1	5999
Mare_v4_contig_1	6000
Mare_v4_contig_1	6001
Mare_v4_contig_1	6002
Mare_v4_contig_1	6003
Mare_v4_contig_1	6004
Mare_v4_contig_1	6005
Mare_v4_contig_1	6006
Mare_v4_contig_1	6013
Mare_v4_contig_1	6014
Mare_v4_contig_1	6015
Mare_v4_contig_1	6025
Mare_v4_contig_1	6034
Mare_v4_contig_1	6062
Mare_v4_contig_1	6063
Mare_v4_contig_1	6064
Mare_v4_contig_1	6065
Mare_v4_contig_1	6066
Mare_v4_contig_1	6067
Mare_v4_contig_1	6068
Mare_v4_contig_1	6069
Mare_v4_contig_1	6070
Mare_v4_contig_1	6071
Mare_v4_contig_1	6072
Mare_v4_contig_1	6073
Mare_v4_contig_1	6074
Mare_v4_contig_1	6075
Mare_v4_contig_1	6076
Mare_v4_contig_1	6077
Mare_v4_contig_1	6078
Mare_v4_contig_1	6079
Mare_v4_contig_1	6080
Mare_v4_contig_1	6081
Mare_v4_contig_1	6082
Mare_v4_contig_1	6083
Mare_v4_contig_1	6084
Mare_v4_contig_1	6085
Mare_v4_contig_1	6086
Mare_v4_contig_1	6087
Mare_v4_contig_1	6088
Mare_v4_contig_1	6097
Mare_v4_contig_1	6098
Mare_v4_contig_1	6099
Mare_v4_contig_1	6100
Mare_v4_contig_1	6101
Mare_v4_contig_1	6102
Mare_v4_contig_1	6103
Mare_v4_contig_1	6194
Mare_v4_contig_1	6195
Mare_v4_contig_1	6196
Mare_v4_contig_1	6197
Mare_v4_contig_1	6198
Mare_v4_contig_1	6199
Mare_v4_contig_1	6200
Mare_v4_contig_1	6201
Mare_v4_contig_1	6202
Mare_v4_contig_1	6203
Mare_v4_contig_1	6204
Mare_v4_contig_1	6205
Mare_v4_contig_1	6206
Mare_v4_contig_1	6207
Mare_v4_contig_1	6208
Mare_v4_contig_1	6209
Mare_v4_contig_1	6210
Mare_v4_contig_1	6211
Mare_v4_contig_1	6212
Mare_v4_contig_1	6213
Mare_v4_contig_1	6214
Mare_v4_contig_1	6215
Mare_v4_contig_1	6216
Mare_v4_contig_1	6217
Mare_v4_contig_1	6218
Mare_v4_contig_1	6219
Mare_v4_contig_1	6220
Mare_v4_contig_1	6221
Mare_v4_contig_1	6222
Mare_v4_contig_1	6223
Mare_v4_contig_1	6224
Mare_v4_contig_1	6225
Mare_v4_contig_1	6226
Mare_v4_contig_1	6352
Mare_v4_contig_1	6353
Mare_v4_contig_1	6354
Mare_v4_contig_1	6355
Mare_v4_contig_1	6390
Mare_v4_contig_1	6391
Mare_v4_contig_1	6440
Mare_v4_contig_1	6441
Mare_v4_contig_1	6442
Mare_v4_contig_1	6452
Mare_v4_contig_1	6453
Mare_v4_contig_1	6454
Mare_v4_contig_1	6455
Mare_v4_contig_1	6456
Mare_v4_contig_1	6457
Mare_v4_contig_1	6458
Mare_v4_contig_1	6459
Mare_v4_contig_1	6460
Mare_v4_contig_1	6461
Mare_v4_contig_1	6462
Mare_v4_contig_1	6469
Mare_v4_contig_1	6470
Mare_v4_contig_1	6471
Mare_v4_contig_1	6481
Mare_v4_contig_1	6482
Mare_v4_contig_1	6483
Mare_v4_contig_1	6484
Mare_v4_contig_1	6485
Mare_v4_contig_1	6486
Mare_v4_contig_1	6487
Mare_v4_contig_1	6488
Mare_v4_contig_1	6489
Mare_v4_contig_1	6490
Mare_v4_contig_1	6491
Mare_v4_contig_1	6498
Mare_v4_contig_1	6499
Mare_v4_contig_1	6500
Mare_v4_contig_1	6539
Mare_v4_contig_1	6540
Mare_v4_contig_1	6541
Mare_v4_contig_1	6542
Mare_v4_contig_1	6543
Mare_v4_contig_1	6544
Mare_v4_contig_1	6545
Mare_v4_contig_1	6546
Mare_v4_contig_1	6547
Mare_v4_contig_1	6548
Mare_v4_contig_1	6549
Mare_v4_contig_1	6556
Mare_v4_contig_1	6557
Mare_v4_contig_1	6558
Mare_v4_contig_1	6568
Mare_v4_contig_1	6569
Mare_v4_contig_1	6570
Mare_v4_contig_1	6571
Mare_v4_contig_1	6572
Mare_v4_contig_1	6573
Mare_v4_contig_1	6574
Mare_v4_contig_1	6575
Mare_v4_contig_1	6576
Mare_v4_contig_1	6577
Mare_v4_contig_1	6578
Mare_v4_contig_1	6585
Mare_v4_contig_1	6586
Mare_v4_contig_1	6587
Mare_v4_contig_1	6597
Mare_v4_contig_1	6598
Mare_v4_contig_1	6599
Mare_v4_contig_1	6600
Mare_v4_contig_1	6601
Mare_v4_contig_1	6602
Mare_v4_contig_1	6603
Mare_v4_contig_1	6604
Mare_v4_contig_1	6605
Mare_v4_contig_1	6606
Mare_v4_contig_1	6607
Mare_v4_contig_1	6614
Mare_v4_contig_1	6615
Mare_v4_contig_1	6616
Mare_v4_contig_1	6655
Mare_v4_contig_1	6656
Mare_v4_contig_1	6657
Mare_v4_contig_1	6658
Mare_v4_contig_1	6659
Mare_v4_contig_1	6660
Mare_v4_contig_1	6661
Mare_v4_contig_1	6662
Mare_v4_contig_1	6663
Mare_v4_contig_1	6664
Mare_v4_contig_1	6665
Mare_v4_contig_1	6666
Mare_v4_contig_1	6667
Mare_v4_contig_1	6668
Mare_v4_contig_1	6669
Mare_v4_contig_1	6670
Mare_v4_contig_1	6671
Mare_v4_contig_1	6672
Mare_v4_contig_1	6673
Mare_v4_contig_1	6674
Mare_v4_contig_1	6675
Mare_v4_contig_1	6676
Mare_v4_contig_1	6677
Mare_v4_contig_1	6678
Mare_v4_contig_1	6679
Mare_v4_contig_1	6680
Mare_v4_contig_1	6681
Mare_v4_contig_1	6682
Mare_v4_contig_1	6683
Mare_v4_contig_1	6684
Mare_v4_contig_1	6685
Mare_v4_contig_1	6686
Mare_v4_contig_1	6687
Mare_v4_contig_1	6688
Mare_v4_contig_1	6689
Mare_v4_contig_1	6690
Mare_v4_contig_1	6691
Mare_v4_contig_1	6692
Mare_v4_contig_1	6693
Mare_v4_contig_1	6694
Mare_v4_contig_1	6695
Mare_v4_contig_1	6696
Mare_v4_contig_1	6697
Mare_v4_contig_1	6698
Mare_v4_contig_1	6699
Mare_v4_contig_1	6700
Mare_v4_contig_1	6701
Mare_v4_contig_1	6702
Mare_v4_contig_1	6703
Mare_v4_contig_1	6704
Mare_v4_contig_1	6705
Mare_v4_contig_1	6706
Mare_v4_contig_1	6830
Mare_v4_contig_1	6831
Mare_v4_contig_1	6832
Mare_v4_contig_1	6836
Mare_v4_contig_1	6896
Mare_v4_contig_1	6897
Mare_v4_contig_1	6898
Mare_v4_contig_1	6908
Mare_v4_contig_1	6909
Mare_v4_contig_1	6910
Mare_v4_contig_1	6911
Mare_v4_contig_1	6912
Mare_v4_contig_1	6913
Mare_v4_contig_1	6914
Mare_v4_contig_1	6915
Mare_v4_contig_1	6916
Mare_v4_contig_1	6917
Mare_v4_contig_1	6918
Mare_v4_contig_1	6925
Mare_v4_contig_1	6926
Mare_v4_contig_1	6927
Mare_v4_contig_1	6937
Mare_v4_contig_1	6938
Mare_v4_contig_1	6939
Mare_v4_contig_1	6940
Mare_v4_contig_1	6941
Mare_v4_contig_1	6942
Mare_v4_contig_1	6943
Mare_v4_contig_1	6944
Mare_v4_contig_1	6945
Mare_v4_contig_1	6946
Mare_v4_contig_1	6947
Mare_v4_contig_1	6954
Mare_v4_contig_1	6955
Mare_v4_contig_1	6956
Mare_v4_contig_1	7013
Mare_v4_contig_1	7014
Mare_v4_contig_1	7015
Mare_v4_contig_1	7016
Mare_v4_contig_1	7017
Mare_v4_contig_1	7018
Mare_v4_contig_1	7019
Mare_v4_contig_1	7020
Mare_v4_contig_1	7021
Mare_v4_contig_1	7022
Mare_v4_contig_1	7023
Mare_v4_contig_1	7024
Mare_v4_contig_1	7025
Mare_v4_contig_1	7026
Mare_v4_contig_1	7027
Mare_v4_contig_1	7028
Mare_v4_contig_1	7029
Mare_v4_contig_1	7030
Mare_v4_contig_1	7031
Mare_v4_contig_1	7032
Mare_v4_contig_1	7033
Mare_v4_contig_1	7143
Mare_v4_contig_1	7147
Mare_v4_contig_1	7160
Mare_v4_contig_1	7161
Mare_v4_contig_1	7162
Mare_v4_contig_1	7163
Mare_v4_contig_1	7198
Mare_v4_contig_1	7199
Mare_v4_contig_1	7248
Mare_v4_contig_1	7249
Mare_v4_contig_1	7250
Mare_v4_contig_1	7260
Mare_v4_contig_1	7261
Mare_v4_contig_1	7262
Mare_v4_contig_1	7263
Mare_v4_contig_1	7264
Mare_v4_contig_1	7265
Mare_v4_contig_1	7266
Mare_v4_contig_1	7267
Mare_v4_contig_1	7268
Mare_v4_contig_1	7269
Mare_v4_contig_1	7270
Mare_v4_contig_1	7306
Mare_v4_contig_1	7307
Mare_v4_contig_1	7308
Mare_v4_contig_1	7347
Mare_v4_contig_1	7348
Mare_v4_contig_1	7349
Mare_v4_contig_1	7350
Mare_v4_contig_1	7351
Mare_v4_contig_1	7352
Mare_v4_contig_1	7353
Mare_v4_contig_1	7354
Mare_v4_contig_1	7355
Mare_v4_contig_1	7356
Mare_v4_contig_1	7357
Mare_v4_contig_1	7364
Mare_v4_contig_1	7365
Mare_v4_contig_1	7366
Mare_v4_contig_1	7376
Mare_v4_contig_1	7377
Mare_v4_contig_1	7378
Mare_v4_contig_1	7379
Mare_v4_contig_1	7380
Mare_v4_contig_1	7381
Mare_v4_contig_1	7382
Mare_v4_contig_1	7383
Mare_v4_contig_1	7384
Mare_v4_contig_1	7385
Mare_v4_contig_1	7386
Mare_v4_contig_1	7393
Mare_v4_contig_1	7394
Mare_v4_contig_1	7395
Mare_v4_contig_1	7405
Mare_v4_contig_1	7406
Mare_v4_contig_1	7407
Mare_v4_contig_1	7408
Mare_v4_contig_1	7409
Mare_v4_contig_1	7410
Mare_v4_contig_1	7411
Mare_v4_contig_1	7412
Mare_v4_contig_1	7413
Mare_v4_contig_1	7414
Mare_v4_contig_1	7415
Mare_v4_contig_1	7422
Mare_v4_contig_1	7423
Mare_v4_contig_1	7424
Mare_v4_contig_1	7481
Mare_v4_contig_1	7482
Mare_v4_contig_1	7483
Mare_v4_contig_1	7484
Mare_v4_contig_1	7485
Mare_v4_contig_1	7486
Mare_v4_contig_1	7487
Mare_v4_contig_1	7488
Mare_v4_contig_1	7489
Mare_v4_contig_1	7490
Mare_v4_contig_1	7491
Mare_v4_contig_1	7492
Mare_v4_contig_1	7493
Mare_v4_contig_1	7494
Mare_v4_contig_1	7495
Mare_v4_contig_1	7496
Mare_v4_contig_1	7497
Mare_v4_contig_1	7498
Mare_v4_contig_1	7499
Mare_v4_contig_1	7500
Mare_v4_contig_1	7501
Mare_v4_contig_1	7502
Mare_v4_contig_1	7503
Mare_v4_contig_1	7629
Mare_v4_contig_1	7630
Mare_v4_contig_1	7631
Mare_v4_contig_1	7632
Mare_v4_contig_1	7634
Mare_v4_contig_1	7682
Mare_v4_contig_1	7683
Mare_v4_contig_1	7685
Mare_v4_contig_1	7697
Mare_v4_contig_1	7698
Mare_v4_contig_1	7699
Mare_v4_contig_1	7709
Mare_v4_contig_1	7710
Mare_v4_contig_1	7711
Mare_v4_contig_1	7712
Mare_v4_contig_1	7713
Mare_v4_contig_1	7714
Mare_v4_contig_1	7715
Mare_v4_contig_1	7716
Mare_v4_contig_1	7717
Mare_v4_contig_1	7718
Mare_v4_contig_1	7719
Mare_v4_contig_1	7726
Mare_v4_contig_1	7727
Mare_v4_contig_1	7728
Mare_v4_contig_1	7738
Mare_v4_contig_1	7739
Mare_v4_contig_1	7740
Mare_v4_contig_1	7741
Mare_v4_contig_1	7742
Mare_v4_contig_1	7743
Mare_v4_contig_1	7744
Mare_v4_contig_1	7745
Mare_v4_contig_1	7746
Mare_v4_contig_1	7747
Mare_v4_contig_1	7748
Mare_v4_contig_1	7755
Mare_v4_contig_1	7756
Mare_v4_contig_1	7757
Mare_v4_contig_1	7811
Mare_v4_contig_1	7812
Mare_v4_contig_1	7813
Mare_v4_contig_1	7814
Mare_v4_contig_1	7815
Mare_v4_contig_1	7816
Mare_v4_contig_1	7817
Mare_v4_contig_1	7818
Mare_v4_contig_1	7819
Mare_v4_contig_1	7820
Mare_v4_contig_1	7821
Mare_v4_contig_1	7822
Mare_v4_contig_1	7823
Mare_v4_contig_1	7824
Mare_v4_contig_1	7825
Mare_v4_contig_1	7826
Mare_v4_contig_1	7827
Mare_v4_contig_1	7828
Mare_v4_contig_1	7829
Mare_v4_contig_1	7830
Mare_v4_contig_1	7831
Mare_v4_contig_1	7832
Mare_v4_contig_1	7833
Mare_v4_contig_1	7834
Mare_v4_contig_1	7835
Mare_v4_contig_1	7836
Mare_v4_contig_1	7945
Mare_v4_contig_1	7946
Mare_v4_contig_1	7947
Mare_v4_contig_1	7948
Mare_v4_contig_1	7949
Mare_v4_contig_1	7950
Mare_v4_contig_1	7951
Mare_v4_contig_1	7952
Mare_v4_contig_1	7953
Mare_v4_contig_1	7954
Mare_v4_contig_1	7955
Mare_v4_contig_1	7956
Mare_v4_contig_1	7957
Mare_v4_contig_1	7958
Mare_v4_contig_1	7959
Mare_v4_contig_1	7960
Mare_v4_contig_1	7961
Mare_v4_contig_1	7962
Mare_v4_contig_1	7963
Mare_v4_contig_1	7964
Mare_v4_contig_1	7965
Mare_v4_contig_1	7966
Mare_v4_contig_1	8001
Mare_v4_contig_1	8002
Mare_v4_contig_1	8051
Mare_v4_contig_1	8052
Mare_v4_contig_1	8053
Mare_v4_contig_1	8063
Mare_v4_contig_1	8064
Mare_v4_contig_1	8065
Mare_v4_contig_1	8066
Mare_v4_contig_1	8067
Mare_v4_contig_1	8068
Mare_v4_contig_1	8069
Mare_v4_contig_1	8070
Mare_v4_contig_1	8071
Mare_v4_contig_1	8072
Mare_v4_contig_1	8073
Mare_v4_contig_1	8109
Mare_v4_contig_1	8110
Mare_v4_contig_1	8111
Mare_v4_contig_1	8150
Mare_v4_contig_1	8151
Mare_v4_contig_1	8152
Mare_v4_contig_1	8153
Mare_v4_contig_1	8154
Mare_v4_contig_1	8155
Mare_v4_contig_1	8156
Mare_v4_contig_1	8157
Mare_v4_contig_1	8158
Mare_v4_contig_1	8159
Mare_v4_contig_1	8160
Mare_v4_contig_1	8167
Mare_v4_contig_1	8168
Mare_v4_contig_1	8169
Mare_v4_contig_1	8179
Mare_v4_contig_1	8180
Mare_v4_contig_1	8181
Mare_v4_contig_1	8182
Mare_v4_contig_1	8183
Mare_v4_contig_1	8184
Mare_v4_contig_1	8185
Mare_v4_contig_1	8186
Mare_v4_contig_1	8187
Mare_v4_contig_1	8188
Mare_v4_contig_1	8189
Mare_v4_contig_1	8196
Mare_v4_contig_1	8197
Mare_v4_contig_1	8198
Mare_v4_contig_1	8208
Mare_v4_contig_1	8209
Mare_v4_contig_1	8210
Mare_v4_contig_1	8211
Mare_v4_contig_1	8212
Mare_v4_contig_1	8213
Mare_v4_contig_1	8214
Mare_v4_contig_1	8215
Mare_v4_contig_1	8216
Mare_v4_contig_1	8217
Mare_v4_contig_1	8218
Mare_v4_contig_1	8225
Mare_v4_contig_1	8226
Mare_v4_contig_1	8227
Mare_v4_contig_1	8284
Mare_v4_contig_1	8285
Mare_v4_contig_1	8286
Mare_v4_contig_1	8287
Mare_v4_contig_1	8288
Mare_v4_contig_1	8289
Mare_v4_contig_1	8290
Mare_v4_contig_1	8291
Mare_v4_contig_1	8292
Mare_v4_contig_1	8293
Mare_v4_contig_1	8294
Mare_v4_contig_1	8295
Mare_v4_contig_1	8296
Mare_v4_contig_1	8297
Mare_v4_contig_1	8298
Mare_v4_contig_1	8299
Mare_v4_contig_1	8300
Mare_v4_contig_1	8301
Mare_v4_contig_1	8302
Mare_v4_contig_1	8303
Mare_v4_contig_1	8304
Mare_v4_contig_1	8419
Mare_v4_contig_1	8420
Mare_v4_contig_1	8421
Mare_v4_contig_1	8422
Mare_v4_contig_1	8436
Mare_v4_contig_1	8515
Mare_v4_contig_1	8516
Mare_v4_contig_1	8517
Mare_v4_contig_1	8518
Mare_v4_contig_1	8519
Mare_v4_contig_1	8520
Mare_v4_contig_1	8576
Mare_v4_contig_1	8577
Mare_v4_contig_1	8578
Mare_v4_contig_1	8579
Mare_v4_contig_1	8580
Mare_v4_contig_1	8581
Mare_v4_contig_1	8582
Mare_v4_contig_1	8583
Mare_v4_contig_1	8584
Mare_v4_contig_1	8585
Mare_v4_contig_1	8586
Mare_v4_contig_1	8587
Mare_v4_contig_1	8588
Mare_v4_contig_1	8589
Mare_v4_contig_1	8590
Mare_v4_contig_1	8591
Mare_v4_contig_1	8592
Mare_v4_contig_1	8593
Mare_v4_contig_1	8594
Mare_v4_contig_1	8595
Mare_v4_contig_1	8596
Mare_v4_contig_1	8705
Mare_v4_contig_1	8706
Mare_v4_contig_1	8708
Mare_v4_contig_1	8709
Mare_v4_contig_1	8710
Mare_v4_contig_1	8722
Mare_v4_contig_1	8723
Mare_v4_contig_1	8724
Mare_v4_contig_1	8725
Mare_v4_contig_1	8760
Mare_v4_contig_1	8761
Mare_v4_contig_1	8810
Mare_v4_contig_1	8811
Mare_v4_contig_1	8812
Mare_v4_contig_1	8822
Mare_v4_contig_1	8823
Mare_v4_contig_1	8824
Mare_v4_contig_1	8825
Mare_v4_contig_1	8826
Mare_v4_contig_1	8827
Mare_v4_contig_1	8828
Mare_v4_contig_1	8829
Mare_v4_contig_1	8830
Mare_v4_contig_1	8831
Mare_v4_contig_1	8832
Mare_v4_contig_1	8868
Mare_v4_contig_1	8869
Mare_v4_contig_1	8870
Mare_v4_contig_1	8909
Mare_v4_contig_1	8910
Mare_v4_contig_1	8911
Mare_v4_contig_1	8912
Mare_v4_contig_1	8913
Mare_v4_contig_1	8914
Mare_v4_contig_1	8915
Mare_v4_contig_1	8916
Mare_v4_contig_1	8917
Mare_v4_contig_1	8918
Mare_v4_contig_1	8919
Mare_v4_contig_1	8926
Mare_v4_contig_1	8927
Mare_v4_contig_1	8928
Mare_v4_contig_1	8938
Mare_v4_contig_1	8939
Mare_v4_contig_1	8940
Mare_v4_contig_1	8941
Mare_v4_contig_1	8942
Mare_v4_contig_1	8943
Mare_v4_contig_1	8944
Mare_v4_contig_1	8945
Mare_v4_contig_1	8946
Mare_v4_contig_1	8947
Mare_v4_contig_1	8948
Mare_v4_contig_1	8955
Mare_v4_contig_1	8956
Mare_v4_contig_1	8957
Mare_v4_contig_1	8967
Mare_v4_contig_1	8968
Mare_v4_contig_1	8969
Mare_v4_contig_1	8970
Mare_v4_contig_1	8971
Mare_v4_contig_1	8972
Mare_v4_contig_1	8973
Mare_v4_contig_1	8974
Mare_v4_contig_1	8975
Mare_v4_contig_1	8976
Mare_v4_contig_1	8977
Mare_v4_contig_1	8984
Mare_v4_contig_1	8985
Mare_v4_contig_1	8986
Mare_v4_contig_1	9045
Mare_v4_contig_1	9046
Mare_v4_contig_1	9047
Mare_v4_contig_1	9048
Mare_v4_contig_1	9049
Mare_v4_contig_1	9050
Mare_v4_contig_1	9051
Mare_v4_contig_1	9052
Mare_v4_contig_1	9053
Mare_v4_contig_1	9054
Mare_v4_contig_1	9055
Mare_v4_contig_1	9056
Mare_v4_contig_1	9057
Mare_v4_contig_1	9058
Mare_v4_contig_1	9059
Mare_v4_contig_1	9060
Mare_v4_contig_1	9061
Mare_v4_contig_1	9062
Mare_v4_contig_1	9063
Mare_v4_contig_1	9064
Mare_v4_contig_1	9155
Mare_v4_contig_1	9162
Mare_v4_contig_1	9163
Mare_v4_contig_1	9164
Mare_v4_contig_1	9165
Mare_v4_contig_1	9171
Mare_v4_contig_1	9172
Mare_v4_contig_1	9173
Mare_v4_contig_1	9175
Mare_v4_contig_1	9176
Mare_v4_contig_1	9177
Mare_v4_contig_1	9181
Mare_v4_contig_1	9182
Mare_v4_contig_1	9183
Mare_v4_contig_1	9184
Mare_v4_contig_1	9185
Mare_v4_contig_1	9186
Mare_v4_contig_1	9187
Mare_v4_contig_1	9188
Mare_v4_contig_1	9189
Mare_v4_contig_1	9190
Mare_v4_contig_1	9191
Mare_v4_contig_1	9192
Mare_v4_contig_1	9193
Mare_v4_contig_1	9194
Mare_v4_contig_1	9195
Mare_v4_contig_1	9196
Mare_v4_contig_1	9197
Mare_v4_contig_1	9198
Mare_v4_contig_1	9199
Mare_v4_contig_1	9200
Mare_v4_contig_1	9202
Mare_v4_contig_1	9203
Mare_v4_contig_1	9204
Mare_v4_contig_1	9210
Mare_v4_contig_1	9211
Mare_v4_contig_1	9212
Mare_v4_contig_1	9222
Mare_v4_contig_1	9223
Mare_v4_contig_1	9224
Mare_v4_contig_1	9225
Mare_v4_contig_1	9226
Mare_v4_contig_1	9227
Mare_v4_contig_1	9228
Mare_v4_contig_1	9230
Mare_v4_contig_1	9231
Mare_v4_contig_1	9232
Mare_v4_contig_1	9239
Mare_v4_contig_1	9241
Mare_v4_contig_1	9260
Mare_v4_contig_1	9302
Mare_v4_contig_1	9303
Mare_v4_contig_1	9304
Mare_v4_contig_1	9305
Mare_v4_contig_1	9306
Mare_v4_contig_1	9307
Mare_v4_contig_1	9308
Mare_v4_contig_1	9309
Mare_v4_contig_1	9310
Mare_v4_contig_1	9311
Mare_v4_contig_1	9312
Mare_v4_contig_1	9313
Mare_v4_contig_1	9314
Mare_v4_contig_1	9315
Mare_v4_contig_1	9316
Mare_v4_contig_1	9317
Mare_v4_contig_1	9318
Mare_v4_contig_1	9319
Mare_v4_contig_1	9320
Mare_v4_contig_1	9321
Mare_v4_contig_1	9322
Mare_v4_contig_1	9323
Mare_v4_contig_1	9324
Mare_v4_contig_1	9325
Mare_v4_contig_1	9433
Mare_v4_contig_1	9434
Mare_v4_contig_1	9435
Mare_v4_contig_1	9437
Mare_v4_contig_1	9438
Mare_v4_contig_1	9439
Mare_v4_contig_1	9451
Mare_v4_contig_1	9452
Mare_v4_contig_1	9453
Mare_v4_contig_1	9454
Mare_v4_contig_1	9489
Mare_v4_contig_1	9490
Mare_v4_contig_1	9539
Mare_v4_contig_1	9540
Mare_v4_contig_1	9541
Mare_v4_contig_1	9551
Mare_v4_contig_1	9552
Mare_v4_contig_1	9553
Mare_v4_contig_1	9554
Mare_v4_contig_1	9555
Mare_v4_contig_1	9556
Mare_v4_contig_1	9557
Mare_v4_contig_1	9558
Mare_v4_contig_1	9559
Mare_v4_contig_1	9560
Mare_v4_contig_1	9561
Mare_v4_contig_1	9568
Mare_v4_contig_1	9569
Mare_v4_contig_1	9570
Mare_v4_contig_1	9580
Mare_v4_contig_1	9581
Mare_v4_contig_1	9582
Mare_v4_contig_1	9583
Mare_v4_contig_1	9584
Mare_v4_contig_1	9585
Mare_v4_contig_1	9586
Mare_v4_contig_1	9587
Mare_v4_contig_1	9588
Mare_v4_contig_1	9589
Mare_v4_contig_1	9590
Mare_v4_contig_1	9597
Mare_v4_contig_1	9598
Mare_v4_contig_1	9599
Mare_v4_contig_1	9609
Mare_v4_contig_1	9610
Mare_v4_contig_1	9611
Mare_v4_contig_1	9612
Mare_v4_contig_1	9613
Mare_v4_contig_1	9614
Mare_v4_contig_1	9615
Mare_v4_contig_1	9616
Mare_v4_contig_1	9617
Mare_v4_contig_1	9618
Mare_v4_contig_1	9619
Mare_v4_contig_1	9626
Mare_v4_contig_1	9627
Mare_v4_contig_1	9628
Mare_v4_contig_1	9638
Mare_v4_contig_1	9639
Mare_v4_contig_1	9640
Mare_v4_contig_1	9641
Mare_v4_contig_1	9642
Mare_v4_contig_1	9643
Mare_v4_contig_1	9644
Mare_v4_contig_1	9645
Mare_v4_contig_1	9646
Mare_v4_contig_1	9647
Mare_v4_contig_1	9648
Mare_v4_contig_1	9655
Mare_v4_contig_1	9656
Mare_v4_contig_1	9657
Mare_v4_contig_1	9667
Mare_v4_contig_1	9668
Mare_v4_contig_1	9669
Mare_v4_contig_1	9670
Mare_v4_contig_1	9671
Mare_v4_contig_1	9672
Mare_v4_contig_1	9673
Mare_v4_contig_1	9674
Mare_v4_contig_1	9675
Mare_v4_contig_1	9676
Mare_v4_contig_1	9677
Mare_v4_contig_1	9684
Mare_v4_contig_1	9685
Mare_v4_contig_1	9686
Mare_v4_contig_1	9696
Mare_v4_contig_1	9697
Mare_v4_contig_1	9698
Mare_v4_contig_1	9699
Mare_v4_contig_1	9700
Mare_v4_contig_1	9701
Mare_v4_contig_1	9702
Mare_v4_contig_1	9703
Mare_v4_contig_1	9704
Mare_v4_contig_1	9705
Mare_v4_contig_1	9706
Mare_v4_contig_1	9713
Mare_v4_contig_1	9714
Mare_v4_contig_1	9715
Mare_v4_contig_1	9772
Mare_v4_contig_1	9773
Mare_v4_contig_1	9774
Mare_v4_contig_1	9775
Mare_v4_contig_1	9776
Mare_v4_contig_1	9777
Mare_v4_contig_1	9778
Mare_v4_contig_1	9779
Mare_v4_contig_1	9780
Mare_v4_contig_1	9781
Mare_v4_contig_1	9782
Mare_v4_contig_1	9783
Mare_v4_contig_1	9784
Mare_v4_contig_1	9785
Mare_v4_contig_1	9786
Mare_v4_contig_1	9787
Mare_v4_contig_1	9788
Mare_v4_contig_1	9789
Mare_v4_contig_1	9790
Mare_v4_contig_1	9791
Mare_v4_contig_1	9792
Mare_v4_contig_1	9898
Mare_v4_contig_1	9899
Mare_v4_contig_1	9918
Mare_v4_contig_1	9919
Mare_v4_contig_1	9920
Mare_v4_contig_1	9927
Mare_v4_contig_1	9929
Mare_v4_contig_1	9930
Mare_v4_contig_1	9931
Mare_v4_contig_1	9932
Mare_v4_contig_1	9933
Mare_v4_contig_1	9934
Mare_v4_contig_1	9935
Mare_v4_contig_1	9936
Mare_v4_contig_1	9937
Mare_v4_contig_1	9938
Mare_v4_contig_1	9939
Mare_v4_contig_1	9945
Mare_v4_contig_1	9946
Mare_v4_contig_1	9947
Mare_v4_contig_1	9948
Mare_v4_contig_1	9956
Mare_v4_contig_1	9957
Mare_v4_contig_1	9958
Mare_v4_contig_1	9959
Mare_v4_contig_1	9960
Mare_v4_contig_1	9961
Mare_v4_contig_1	9962
Mare_v4_contig_1	9963
Mare_v4_contig_1	9964
Mare_v4_contig_1	9965
Mare_v4_contig_1	9966
Mare_v4_contig_1	9967
Mare_v4_contig_1	9968
Mare_v4_contig_1	9969
Mare_v4_contig_1	9970
Mare_v4_contig_1	9971
Mare_v4_contig_1	9972
Mare_v4_contig_1	9973
Mare_v4_contig_1	9974
Mare_v4_contig_1	9975
Mare_v4_contig_1	9976
Mare_v4_contig_1	9977
Mare_v4_contig_1	9978
Mare_v4_contig_1	9979
Mare_v4_contig_1	9980
Mare_v4_contig_1	10029
Mare_v4_contig_1	10030
Mare_v4_contig_1	10031
Mare_v4_contig_1	10032
Mare_v4_contig_1	10033
Mare_v4_contig_1	10034
Mare_v4_contig_1	10035
Mare_v4_contig_1	10036
Mare_v4_contig_1	10037
Mare_v4_contig_1	10038
Mare_v4_contig_1	10039
Mare_v4_contig_1	10040
Mare_v4_contig_1	10041
Mare_v4_contig_1	10042
Mare_v4_contig_1	10043
Mare_v4_contig_1	10044
Mare_v4_contig_1	10045
Mare_v4_contig_1	10046
Mare_v4_contig_1	10047
Mare_v4_contig_1	10048
Mare_v4_contig_1	10049
Mare_v4_contig_1	10050
Mare_v4_contig_1	10051
Mare_v4_contig_1	10052
Mare_v4_contig_1	10053
Mare_v4_contig_1	10054
Mare_v4_contig_1	10055
Mare_v4_contig_1	10056
Mare_v4_contig_1	10057
Mare_v4_contig_1	10058
Mare_v4_contig_1	10059
Mare_v4_contig_1	10169
Mare_v4_contig_1	10173
Mare_v4_contig_1	10186
Mare_v4_contig_1	10187
Mare_v4_contig_1	10188
Mare_v4_contig_1	10189
Mare_v4_contig_1	10224
Mare_v4_contig_1	10225
Mare_v4_contig_1	10274
Mare_v4_contig_1	10275
Mare_v4_contig_1	10276
Mare_v4_contig_1	10286
Mare_v4_contig_1	10287
Mare_v4_contig_1	10288
Mare_v4_contig_1	10289
Mare_v4_contig_1	10290
Mare_v4_contig_1	10291
Mare_v4_contig_1	10292
Mare_v4_contig_1	10293
Mare_v4_contig_1	10294
Mare_v4_contig_1	10295
Mare_v4_contig_1	10296
Mare_v4_contig_1	10303
Mare_v4_contig_1	10304
Mare_v4_contig_1	10305
Mare_v4_contig_1	10315
Mare_v4_contig_1	10316
Mare_v4_contig_1	10317
Mare_v4_contig_1	10318
Mare_v4_contig_1	10319
Mare_v4_contig_1	10320
Mare_v4_contig_1	10321
Mare_v4_contig_1	10322
Mare_v4_contig_1	10323
Mare_v4_contig_1	10324
Mare_v4_contig_1	10325
Mare_v4_contig_1	10332
Mare_v4_contig_1	10333
Mare_v4_contig_1	10334
Mare_v4_contig_1	10373
Mare_v4_contig_1	10374
Mare_v4_contig_1	10375
Mare_v4_contig_1	10376
Mare_v4_contig_1	10377
Mare_v4_contig_1	10378
Mare_v4_contig_1	10379
Mare_v4_contig_1	10380
Mare_v4_contig_1	10381
Mare_v4_contig_1	10382
Mare_v4_contig_1	10383
Mare_v4_contig_1	10390
Mare_v4_contig_1	10391
Mare_v4_contig_1	10392
Mare_v4_contig_1	10402
Mare_v4_contig_1	10403
Mare_v4_contig_1	10404
Mare_v4_contig_1	10405
Mare_v4_contig_1	10406
Mare_v4_contig_1	10407
Mare_v4_contig_1	10408
Mare_v4_contig_1	10409
Mare_v4_contig_1	10410
Mare_v4_contig_1	10411
Mare_v4_contig_1	10412
Mare_v4_contig_1	10419
Mare_v4_contig_1	10420
Mare_v4_contig_1	10421
Mare_v4_contig_1	10431
Mare_v4_contig_1	10432
Mare_v4_contig_1	10433
Mare_v4_contig_1	10434
Mare_v4_contig_1	10435
Mare_v4_contig_1	10436
Mare_v4_contig_1	10437
Mare_v4_contig_1	10438
Mare_v4_contig_1	10439
Mare_v4_contig_1	10440
Mare_v4_contig_1	10441
Mare_v4_contig_1	10448
Mare_v4_contig_1	10449
Mare_v4_contig_1	10450
Mare_v4_contig_1	10508
Mare_v4_contig_1	10509
Mare_v4_contig_1	10510
Mare_v4_contig_1	10511
Mare_v4_contig_1	10512
Mare_v4_contig_1	10513
Mare_v4_contig_1	10514
Mare_v4_contig_1	10515
Mare_v4_contig_1	10516
Mare_v4_contig_1	10517
Mare_v4_contig_1	10518
Mare_v4_contig_1	10519
Mare_v4_contig_1	10786
Mare_v4_contig_1	10787
Mare_v4_contig_1	10788
Mare_v4_contig_1	10789
Mare_v4_contig_1	10790
Mare_v4_contig_1	10791
Mare_v4_contig_1	10792
Mare_v4_contig_1	10793
Mare_v4_contig_1	10794
Mare_v4_contig_1	10795
Mare_v4_contig_1	10796
Mare_v4_contig_1	10797
Mare_v4_contig_1	10798
Mare_v4_contig_1	10799
Mare_v4_contig_1	10800
Mare_v4_contig_1	10801
Mare_v4_contig_1	10802
Mare_v4_contig_1	10803
Mare_v4_contig_1	10804
Mare_v4_contig_1	10805
Mare_v4_contig_1	10806
Mare_v4_contig_1	10807
Mare_v4_contig_1	10808
Mare_v4_contig_1	10809
Mare_v4_contig_1	10810
Mare_v4_contig_1	10811
Mare_v4_contig_1	10812
Mare_v4_contig_1	10813
Mare_v4_contig_1	10814
Mare_v4_contig_1	10815
Mare_v4_contig_1	10816
Mare_v4_contig_1	10817
Mare_v4_contig_1	10818
Mare_v4_contig_1	10819
Mare_v4_contig_1	10820
Mare_v4_contig_1	10821
Mare_v4_contig_1	10822
Mare_v4_contig_1	10951
Mare_v4_contig_1	10952
Mare_v4_contig_1	10987
Mare_v4_contig_1	10988
Mare_v4_contig_1	11037
Mare_v4_contig_1	11038
Mare_v4_contig_1	11039
Mare_v4_contig_1	11049
Mare_v4_contig_1	11050
Mare_v4_contig_1	11051
Mare_v4_contig_1	11052
Mare_v4_contig_1	11053
Mare_v4_contig_1	11054
Mare_v4_contig_1	11055
Mare_v4_contig_1	11056
Mare_v4_contig_1	11057
Mare_v4_contig_1	11058
Mare_v4_contig_1	11059
Mare_v4_contig_1	11066
Mare_v4_contig_1	11067
Mare_v4_contig_1	11068
Mare_v4_contig_1	11078
Mare_v4_contig_1	11079
Mare_v4_contig_1	11080
Mare_v4_contig_1	11081
Mare_v4_contig_1	11082
Mare_v4_contig_1	11083
Mare_v4_contig_1	11084
Mare_v4_contig_1	11085
Mare_v4_contig_1	11086
Mare_v4_contig_1	11087
Mare_v4_contig_1	11088
Mare_v4_contig_1	11095
Mare_v4_contig_1	11096
Mare_v4_contig_1	11097
Mare_v4_contig_1	11194
Mare_v4_contig_1	11195
Mare_v4_contig_1	11196
Mare_v4_contig_1	11197
[truncated: 998,000+ more rows]
