# Supplementary material for: Unzipped genome assemblies of polyploid root-knot nematodes reveal unusual and clade-specific telomeric repeats
Source: Nat Commun. 2024 Feb 5;15:773. doi: 10.1038/s41467-024-44914-y (PMC10844300; doi:10.1038/s41467-024-44914-y)
Supplement: Supplementary file 17 — Source Data [file 41467_2024_44914_MOESM17_ESM.zip › SourceData/Supplementary_Figure_15.txt]

chromosome	position
Mjav_v4_contig_1	125
Mjav_v4_contig_1	126
Mjav_v4_contig_1	128
Mjav_v4_contig_1	129
Mjav_v4_contig_1	130
Mjav_v4_contig_1	131
Mjav_v4_contig_1	132
Mjav_v4_contig_1	133
Mjav_v4_contig_1	134
Mjav_v4_contig_1	135
Mjav_v4_contig_1	136
Mjav_v4_contig_1	137
Mjav_v4_contig_1	138
Mjav_v4_contig_1	1096
Mjav_v4_contig_1	1097
Mjav_v4_contig_1	1161
Mjav_v4_contig_1	1162
Mjav_v4_contig_1	1163
Mjav_v4_contig_1	1164
Mjav_v4_contig_1	1165
Mjav_v4_contig_1	1166
Mjav_v4_contig_1	1167
Mjav_v4_contig_1	1168
Mjav_v4_contig_1	1169
Mjav_v4_contig_1	1170
Mjav_v4_contig_1	1171
Mjav_v4_contig_1	1172
Mjav_v4_contig_1	1173
Mjav_v4_contig_1	1174
Mjav_v4_contig_1	1175
Mjav_v4_contig_1	1176
Mjav_v4_contig_1	1505
Mjav_v4_contig_1	1506
Mjav_v4_contig_1	1517
Mjav_v4_contig_1	1518
Mjav_v4_contig_1	2045
Mjav_v4_contig_1	2046
Mjav_v4_contig_1	2047
Mjav_v4_contig_1	2048
Mjav_v4_contig_1	2052
Mjav_v4_contig_1	2053
Mjav_v4_contig_1	2054
Mjav_v4_contig_1	2055
Mjav_v4_contig_1	2056
Mjav_v4_contig_1	2057
Mjav_v4_contig_1	2058
Mjav_v4_contig_1	2059
Mjav_v4_contig_1	2060
Mjav_v4_contig_1	2061
Mjav_v4_contig_1	2062
Mjav_v4_contig_1	2063
Mjav_v4_contig_1	2064
Mjav_v4_contig_1	2299
Mjav_v4_contig_1	2300
Mjav_v4_contig_1	2301
Mjav_v4_contig_1	2302
Mjav_v4_contig_1	2303
Mjav_v4_contig_1	2304
Mjav_v4_contig_1	2305
Mjav_v4_contig_1	2306
Mjav_v4_contig_1	2307
Mjav_v4_contig_1	2308
Mjav_v4_contig_1	2309
Mjav_v4_contig_1	2310
Mjav_v4_contig_1	2311
Mjav_v4_contig_1	2312
Mjav_v4_contig_1	2313
Mjav_v4_contig_1	2314
Mjav_v4_contig_1	2315
Mjav_v4_contig_1	2316
Mjav_v4_contig_1	2317
Mjav_v4_contig_1	2318
Mjav_v4_contig_1	2319
Mjav_v4_contig_1	2320
Mjav_v4_contig_1	2321
Mjav_v4_contig_1	2322
Mjav_v4_contig_1	3625
Mjav_v4_contig_1	3626
Mjav_v4_contig_1	3627
Mjav_v4_contig_1	3628
Mjav_v4_contig_1	3629
Mjav_v4_contig_1	3630
Mjav_v4_contig_1	3631
Mjav_v4_contig_1	3632
Mjav_v4_contig_1	3633
Mjav_v4_contig_1	3634
Mjav_v4_contig_1	3635
Mjav_v4_contig_1	3636
Mjav_v4_contig_1	3637
Mjav_v4_contig_1	3638
Mjav_v4_contig_1	3639
Mjav_v4_contig_1	3640
Mjav_v4_contig_1	3641
Mjav_v4_contig_1	3642
Mjav_v4_contig_1	3643
Mjav_v4_contig_1	3644
Mjav_v4_contig_1	3645
Mjav_v4_contig_1	3646
Mjav_v4_contig_1	3647
Mjav_v4_contig_1	3648
Mjav_v4_contig_1	3649
Mjav_v4_contig_1	3651
Mjav_v4_contig_1	3652
Mjav_v4_contig_1	3653
Mjav_v4_contig_1	4119
Mjav_v4_contig_1	4120
Mjav_v4_contig_1	5435
Mjav_v4_contig_1	5436
Mjav_v4_contig_1	5437
Mjav_v4_contig_1	5438
Mjav_v4_contig_1	5439
Mjav_v4_contig_1	5440
Mjav_v4_contig_1	5441
Mjav_v4_contig_1	5442
Mjav_v4_contig_1	5443
Mjav_v4_contig_1	5444
Mjav_v4_contig_1	5445
Mjav_v4_contig_1	5446
Mjav_v4_contig_1	5447
Mjav_v4_contig_1	5448
Mjav_v4_contig_1	5449
Mjav_v4_contig_1	5598
Mjav_v4_contig_1	5599
Mjav_v4_contig_1	5600
Mjav_v4_contig_1	5601
Mjav_v4_contig_1	5602
Mjav_v4_contig_1	5603
Mjav_v4_contig_1	5604
Mjav_v4_contig_1	5605
Mjav_v4_contig_1	5606
Mjav_v4_contig_1	5607
Mjav_v4_contig_1	5608
Mjav_v4_contig_1	5609
Mjav_v4_contig_1	5610
Mjav_v4_contig_1	5611
Mjav_v4_contig_1	5612
Mjav_v4_contig_1	7421
Mjav_v4_contig_1	7422
Mjav_v4_contig_1	7423
Mjav_v4_contig_1	7424
Mjav_v4_contig_1	7425
Mjav_v4_contig_1	7426
Mjav_v4_contig_1	7427
Mjav_v4_contig_1	8202
Mjav_v4_contig_1	8203
Mjav_v4_contig_1	8204
Mjav_v4_contig_1	8205
Mjav_v4_contig_1	8206
Mjav_v4_contig_1	8207
Mjav_v4_contig_1	8208
Mjav_v4_contig_1	8209
Mjav_v4_contig_1	8210
Mjav_v4_contig_1	8211
Mjav_v4_contig_1	8212
Mjav_v4_contig_1	8254
Mjav_v4_contig_1	8255
Mjav_v4_contig_1	8256
Mjav_v4_contig_1	8257
Mjav_v4_contig_1	8258
Mjav_v4_contig_1	8259
Mjav_v4_contig_1	8260
Mjav_v4_contig_1	8261
Mjav_v4_contig_1	8262
Mjav_v4_contig_1	8263
Mjav_v4_contig_1	8264
Mjav_v4_contig_1	8265
Mjav_v4_contig_1	8266
Mjav_v4_contig_1	8267
Mjav_v4_contig_1	8268
Mjav_v4_contig_1	8269
Mjav_v4_contig_1	8270
Mjav_v4_contig_1	8271
Mjav_v4_contig_1	9295
Mjav_v4_contig_1	9296
Mjav_v4_contig_1	9301
Mjav_v4_contig_1	9678
Mjav_v4_contig_1	9679
Mjav_v4_contig_1	9680
Mjav_v4_contig_1	9681
Mjav_v4_contig_1	9682
Mjav_v4_contig_1	9683
Mjav_v4_contig_1	9684
Mjav_v4_contig_1	9685
Mjav_v4_contig_1	9686
Mjav_v4_contig_1	9687
Mjav_v4_contig_1	9688
Mjav_v4_contig_1	9689
Mjav_v4_contig_1	9690
Mjav_v4_contig_1	9696
Mjav_v4_contig_1	9697
Mjav_v4_contig_1	9698
Mjav_v4_contig_1	9699
Mjav_v4_contig_1	9700
Mjav_v4_contig_1	10341
Mjav_v4_contig_1	10342
Mjav_v4_contig_1	10343
Mjav_v4_contig_1	10344
Mjav_v4_contig_1	10345
Mjav_v4_contig_1	10346
Mjav_v4_contig_1	10347
Mjav_v4_contig_1	10348
Mjav_v4_contig_1	10349
Mjav_v4_contig_1	10350
Mjav_v4_contig_1	10351
Mjav_v4_contig_1	10352
Mjav_v4_contig_1	10353
Mjav_v4_contig_1	10354
Mjav_v4_contig_1	10355
Mjav_v4_contig_1	10356
Mjav_v4_contig_1	10357
Mjav_v4_contig_1	10358
Mjav_v4_contig_1	10359
Mjav_v4_contig_1	10360
Mjav_v4_contig_1	10361
Mjav_v4_contig_1	10362
Mjav_v4_contig_1	10363
Mjav_v4_contig_1	10364
Mjav_v4_contig_1	10365
Mjav_v4_contig_1	10366
Mjav_v4_contig_1	10968
Mjav_v4_contig_1	10969
Mjav_v4_contig_1	10970
Mjav_v4_contig_1	10971
Mjav_v4_contig_1	10972
Mjav_v4_contig_1	10973
Mjav_v4_contig_1	10974
Mjav_v4_contig_1	10975
Mjav_v4_contig_1	10976
Mjav_v4_contig_1	10977
Mjav_v4_contig_1	10978
Mjav_v4_contig_1	10979
Mjav_v4_contig_1	10980
Mjav_v4_contig_1	10981
Mjav_v4_contig_1	10982
Mjav_v4_contig_1	10983
Mjav_v4_contig_1	10984
Mjav_v4_contig_1	10985
Mjav_v4_contig_1	10986
Mjav_v4_contig_1	10987
Mjav_v4_contig_1	10988
Mjav_v4_contig_1	10989
Mjav_v4_contig_1	10990
Mjav_v4_contig_1	10991
Mjav_v4_contig_1	11033
Mjav_v4_contig_1	11034
Mjav_v4_contig_1	11035
Mjav_v4_contig_1	11036
Mjav_v4_contig_1	11037
Mjav_v4_contig_1	11038
Mjav_v4_contig_1	11039
Mjav_v4_contig_1	11445
Mjav_v4_contig_1	11446
Mjav_v4_contig_1	11447
Mjav_v4_contig_1	11448
Mjav_v4_contig_1	11452
Mjav_v4_contig_1	11453
Mjav_v4_contig_1	11454
Mjav_v4_contig_1	11455
Mjav_v4_contig_1	11456
Mjav_v4_contig_1	11457
Mjav_v4_contig_1	11458
Mjav_v4_contig_1	11459
Mjav_v4_contig_1	11460
Mjav_v4_contig_1	11461
Mjav_v4_contig_1	11462
Mjav_v4_contig_1	11463
Mjav_v4_contig_1	11464
Mjav_v4_contig_1	11465
Mjav_v4_contig_1	11466
Mjav_v4_contig_1	11467
Mjav_v4_contig_1	12209
Mjav_v4_contig_1	12210
Mjav_v4_contig_1	12211
Mjav_v4_contig_1	12212
Mjav_v4_contig_1	12213
Mjav_v4_contig_1	12214
Mjav_v4_contig_1	12215
Mjav_v4_contig_1	12216
Mjav_v4_contig_1	12217
Mjav_v4_contig_1	12218
Mjav_v4_contig_1	12219
Mjav_v4_contig_1	12302
Mjav_v4_contig_1	12303
Mjav_v4_contig_1	12304
Mjav_v4_contig_1	12305
Mjav_v4_contig_1	12306
Mjav_v4_contig_1	12307
Mjav_v4_contig_1	12308
Mjav_v4_contig_1	12309
Mjav_v4_contig_1	12312
Mjav_v4_contig_1	13077
Mjav_v4_contig_1	13079
Mjav_v4_contig_1	13080
Mjav_v4_contig_1	13081
Mjav_v4_contig_1	13082
Mjav_v4_contig_1	13918
Mjav_v4_contig_1	13919
Mjav_v4_contig_1	13920
Mjav_v4_contig_1	13921
Mjav_v4_contig_1	13922
Mjav_v4_contig_1	13923
Mjav_v4_contig_1	13924
Mjav_v4_contig_1	13925
Mjav_v4_contig_1	13926
Mjav_v4_contig_1	13927
Mjav_v4_contig_1	13928
Mjav_v4_contig_1	13929
Mjav_v4_contig_1	13930
Mjav_v4_contig_1	13931
Mjav_v4_contig_1	13932
Mjav_v4_contig_1	13933
Mjav_v4_contig_1	13934
Mjav_v4_contig_1	13935
Mjav_v4_contig_1	13936
Mjav_v4_contig_1	13937
Mjav_v4_contig_1	14482
Mjav_v4_contig_1	14483
Mjav_v4_contig_1	14484
Mjav_v4_contig_1	14485
Mjav_v4_contig_1	14486
Mjav_v4_contig_1	14499
Mjav_v4_contig_1	14500
Mjav_v4_contig_1	14501
Mjav_v4_contig_1	14502
Mjav_v4_contig_1	14503
Mjav_v4_contig_1	17628
Mjav_v4_contig_1	17629
Mjav_v4_contig_1	17630
Mjav_v4_contig_1	17631
Mjav_v4_contig_1	17632
Mjav_v4_contig_1	17633
Mjav_v4_contig_1	17634
Mjav_v4_contig_1	17635
Mjav_v4_contig_1	17636
Mjav_v4_contig_1	17637
Mjav_v4_contig_1	17638
Mjav_v4_contig_1	17639
Mjav_v4_contig_1	17640
Mjav_v4_contig_1	19114
Mjav_v4_contig_1	19115
Mjav_v4_contig_1	19116
Mjav_v4_contig_1	19117
Mjav_v4_contig_1	19118
Mjav_v4_contig_1	19119
Mjav_v4_contig_1	19120
Mjav_v4_contig_1	19121
Mjav_v4_contig_1	19122
Mjav_v4_contig_1	19123
Mjav_v4_contig_1	19124
Mjav_v4_contig_1	19125
Mjav_v4_contig_1	19126
Mjav_v4_contig_1	19127
Mjav_v4_contig_1	19128
Mjav_v4_contig_1	19129
Mjav_v4_contig_1	19130
Mjav_v4_contig_1	19131
Mjav_v4_contig_1	19132
Mjav_v4_contig_1	19133
Mjav_v4_contig_1	19134
Mjav_v4_contig_1	19135
Mjav_v4_contig_1	24489
Mjav_v4_contig_1	24490
Mjav_v4_contig_1	24491
Mjav_v4_contig_1	24492
Mjav_v4_contig_1	24493
Mjav_v4_contig_1	24494
Mjav_v4_contig_1	24495
Mjav_v4_contig_1	24496
Mjav_v4_contig_1	24497
Mjav_v4_contig_1	24498
Mjav_v4_contig_1	24499
Mjav_v4_contig_1	24500
Mjav_v4_contig_1	24501
Mjav_v4_contig_1	24502
Mjav_v4_contig_1	24503
Mjav_v4_contig_1	24504
Mjav_v4_contig_1	24505
Mjav_v4_contig_1	24506
Mjav_v4_contig_1	24507
Mjav_v4_contig_1	24788
Mjav_v4_contig_1	24789
Mjav_v4_contig_1	24790
Mjav_v4_contig_1	24791
Mjav_v4_contig_1	24792
Mjav_v4_contig_1	24793
Mjav_v4_contig_1	24794
Mjav_v4_contig_1	24795
Mjav_v4_contig_1	24796
Mjav_v4_contig_1	24797
Mjav_v4_contig_1	24798
Mjav_v4_contig_1	24799
Mjav_v4_contig_1	24800
Mjav_v4_contig_1	24801
Mjav_v4_contig_1	24802
Mjav_v4_contig_1	24803
Mjav_v4_contig_1	24804
Mjav_v4_contig_1	24805
Mjav_v4_contig_1	24806
Mjav_v4_contig_1	24807
Mjav_v4_contig_1	24808
Mjav_v4_contig_1	24809
Mjav_v4_contig_1	24810
Mjav_v4_contig_1	24811
Mjav_v4_contig_1	24850
Mjav_v4_contig_1	24851
Mjav_v4_contig_1	24852
Mjav_v4_contig_1	24853
Mjav_v4_contig_1	24854
Mjav_v4_contig_1	24855
Mjav_v4_contig_1	24856
Mjav_v4_contig_1	24857
Mjav_v4_contig_1	24858
Mjav_v4_contig_1	24859
Mjav_v4_contig_1	24860
Mjav_v4_contig_1	24861
Mjav_v4_contig_1	24862
Mjav_v4_contig_1	24863
Mjav_v4_contig_1	24864
Mjav_v4_contig_1	24865
Mjav_v4_contig_1	24866
Mjav_v4_contig_1	24867
Mjav_v4_contig_1	24868
Mjav_v4_contig_1	24869
Mjav_v4_contig_1	24870
Mjav_v4_contig_1	24871
Mjav_v4_contig_1	24872
Mjav_v4_contig_1	24873
Mjav_v4_contig_1	25191
Mjav_v4_contig_1	25192
Mjav_v4_contig_1	25193
Mjav_v4_contig_1	25194
Mjav_v4_contig_1	25196
Mjav_v4_contig_1	25198
Mjav_v4_contig_1	25199
Mjav_v4_contig_1	26092
Mjav_v4_contig_1	26093
Mjav_v4_contig_1	26094
Mjav_v4_contig_1	26166
Mjav_v4_contig_1	26167
Mjav_v4_contig_1	26168
Mjav_v4_contig_1	26169
Mjav_v4_contig_1	26170
Mjav_v4_contig_1	26171
Mjav_v4_contig_1	26172
Mjav_v4_contig_1	26173
Mjav_v4_contig_1	26174
Mjav_v4_contig_1	26175
Mjav_v4_contig_1	26176
Mjav_v4_contig_1	26177
Mjav_v4_contig_1	26178
Mjav_v4_contig_1	26179
Mjav_v4_contig_1	26180
Mjav_v4_contig_1	26181
Mjav_v4_contig_1	26182
Mjav_v4_contig_1	26306
Mjav_v4_contig_1	26307
Mjav_v4_contig_1	26308
Mjav_v4_contig_1	26309
Mjav_v4_contig_1	26310
Mjav_v4_contig_1	26311
Mjav_v4_contig_1	26312
Mjav_v4_contig_1	26313
Mjav_v4_contig_1	26314
Mjav_v4_contig_1	26315
Mjav_v4_contig_1	26328
Mjav_v4_contig_1	26348
Mjav_v4_contig_1	30432
Mjav_v4_contig_1	30436
Mjav_v4_contig_1	30733
Mjav_v4_contig_1	30734
Mjav_v4_contig_1	30735
Mjav_v4_contig_1	30736
Mjav_v4_contig_1	30737
Mjav_v4_contig_1	30738
Mjav_v4_contig_1	30739
Mjav_v4_contig_1	30740
Mjav_v4_contig_1	30741
Mjav_v4_contig_1	30742
Mjav_v4_contig_1	30743
Mjav_v4_contig_1	31031
Mjav_v4_contig_1	31032
Mjav_v4_contig_1	31033
Mjav_v4_contig_1	31034
Mjav_v4_contig_1	31035
Mjav_v4_contig_1	31036
Mjav_v4_contig_1	31037
Mjav_v4_contig_1	31038
Mjav_v4_contig_1	31039
Mjav_v4_contig_1	31040
Mjav_v4_contig_1	31041
Mjav_v4_contig_1	31042
Mjav_v4_contig_1	31043
Mjav_v4_contig_1	31044
Mjav_v4_contig_1	31045
Mjav_v4_contig_1	31046
Mjav_v4_contig_1	31047
Mjav_v4_contig_1	31048
Mjav_v4_contig_1	31049
Mjav_v4_contig_1	31050
Mjav_v4_contig_1	31051
Mjav_v4_contig_1	31052
Mjav_v4_contig_1	32549
Mjav_v4_contig_1	32550
Mjav_v4_contig_1	32551
Mjav_v4_contig_1	32552
Mjav_v4_contig_1	32553
Mjav_v4_contig_1	32554
Mjav_v4_contig_1	32555
Mjav_v4_contig_1	32556
Mjav_v4_contig_1	32557
Mjav_v4_contig_1	32558
Mjav_v4_contig_1	32559
Mjav_v4_contig_1	32560
Mjav_v4_contig_1	32561
Mjav_v4_contig_1	32562
Mjav_v4_contig_1	32563
Mjav_v4_contig_1	32564
Mjav_v4_contig_1	32565
Mjav_v4_contig_1	32566
Mjav_v4_contig_1	32567
Mjav_v4_contig_1	34870
Mjav_v4_contig_1	34871
Mjav_v4_contig_1	34872
Mjav_v4_contig_1	34873
Mjav_v4_contig_1	34874
Mjav_v4_contig_1	35001
Mjav_v4_contig_1	35002
Mjav_v4_contig_1	35003
Mjav_v4_contig_1	35004
Mjav_v4_contig_1	35005
Mjav_v4_contig_1	35006
Mjav_v4_contig_1	35007
Mjav_v4_contig_1	35008
Mjav_v4_contig_1	35009
Mjav_v4_contig_1	35010
Mjav_v4_contig_1	35011
Mjav_v4_contig_1	35012
Mjav_v4_contig_1	35013
Mjav_v4_contig_1	35014
Mjav_v4_contig_1	35015
Mjav_v4_contig_1	35016
Mjav_v4_contig_1	35017
Mjav_v4_contig_1	35018
Mjav_v4_contig_1	35441
Mjav_v4_contig_1	35442
Mjav_v4_contig_1	35443
Mjav_v4_contig_1	35444
Mjav_v4_contig_1	35445
Mjav_v4_contig_1	35446
Mjav_v4_contig_1	35447
Mjav_v4_contig_1	35448
Mjav_v4_contig_1	35449
Mjav_v4_contig_1	35450
Mjav_v4_contig_1	35451
Mjav_v4_contig_1	35452
Mjav_v4_contig_1	35453
Mjav_v4_contig_1	35454
Mjav_v4_contig_1	35455
Mjav_v4_contig_1	35456
Mjav_v4_contig_1	35457
Mjav_v4_contig_1	35458
Mjav_v4_contig_1	35459
Mjav_v4_contig_1	35460
Mjav_v4_contig_1	35587
Mjav_v4_contig_1	35588
Mjav_v4_contig_1	35589
Mjav_v4_contig_1	35590
Mjav_v4_contig_1	35591
Mjav_v4_contig_1	35592
Mjav_v4_contig_1	35593
Mjav_v4_contig_1	35594
Mjav_v4_contig_1	35595
Mjav_v4_contig_1	35596
Mjav_v4_contig_1	35597
Mjav_v4_contig_1	35611
Mjav_v4_contig_1	35612
Mjav_v4_contig_1	35613
Mjav_v4_contig_1	35614
Mjav_v4_contig_1	35615
Mjav_v4_contig_1	35616
Mjav_v4_contig_1	35617
Mjav_v4_contig_1	35618
Mjav_v4_contig_1	35619
Mjav_v4_contig_1	35620
Mjav_v4_contig_1	35621
Mjav_v4_contig_1	35622
Mjav_v4_contig_1	35623
Mjav_v4_contig_1	35624
Mjav_v4_contig_1	35625
Mjav_v4_contig_1	35626
Mjav_v4_contig_1	35627
Mjav_v4_contig_1	35628
Mjav_v4_contig_1	35629
Mjav_v4_contig_1	35630
Mjav_v4_contig_1	35631
Mjav_v4_contig_1	35632
Mjav_v4_contig_1	35633
Mjav_v4_contig_1	38331
Mjav_v4_contig_1	38332
Mjav_v4_contig_1	38333
Mjav_v4_contig_1	38334
Mjav_v4_contig_1	38335
Mjav_v4_contig_1	38336
Mjav_v4_contig_1	38337
Mjav_v4_contig_1	39344
Mjav_v4_contig_1	39345
Mjav_v4_contig_1	39346
Mjav_v4_contig_1	39347
Mjav_v4_contig_1	39348
Mjav_v4_contig_1	39349
Mjav_v4_contig_1	39350
Mjav_v4_contig_1	39351
Mjav_v4_contig_1	39352
Mjav_v4_contig_1	39993
Mjav_v4_contig_1	39994
Mjav_v4_contig_1	39995
Mjav_v4_contig_1	39996
Mjav_v4_contig_1	39997
Mjav_v4_contig_1	40257
Mjav_v4_contig_1	40258
Mjav_v4_contig_1	40259
Mjav_v4_contig_1	40260
Mjav_v4_contig_1	40261
Mjav_v4_contig_1	40262
Mjav_v4_contig_1	40263
Mjav_v4_contig_1	40264
Mjav_v4_contig_1	40265
Mjav_v4_contig_1	40276
Mjav_v4_contig_1	40277
Mjav_v4_contig_1	40606
Mjav_v4_contig_1	40607
Mjav_v4_contig_1	40608
Mjav_v4_contig_1	40609
Mjav_v4_contig_1	40610
Mjav_v4_contig_1	40611
Mjav_v4_contig_1	40612
Mjav_v4_contig_1	40613
Mjav_v4_contig_1	40614
Mjav_v4_contig_1	40615
Mjav_v4_contig_1	40712
Mjav_v4_contig_1	40713
Mjav_v4_contig_1	40714
Mjav_v4_contig_1	40715
Mjav_v4_contig_1	40920
Mjav_v4_contig_1	40921
Mjav_v4_contig_1	40922
Mjav_v4_contig_1	40923
Mjav_v4_contig_1	40924
Mjav_v4_contig_1	40925
Mjav_v4_contig_1	40926
Mjav_v4_contig_1	40927
Mjav_v4_contig_1	41525
Mjav_v4_contig_1	41526
Mjav_v4_contig_1	41527
Mjav_v4_contig_1	41528
Mjav_v4_contig_1	41529
Mjav_v4_contig_1	41569
Mjav_v4_contig_1	41570
Mjav_v4_contig_1	41571
Mjav_v4_contig_1	41572
Mjav_v4_contig_1	41573
Mjav_v4_contig_1	41574
Mjav_v4_contig_1	41575
Mjav_v4_contig_1	41576
Mjav_v4_contig_1	41577
Mjav_v4_contig_1	41578
Mjav_v4_contig_1	41579
Mjav_v4_contig_1	41580
Mjav_v4_contig_1	41581
Mjav_v4_contig_1	41917
Mjav_v4_contig_1	41918
Mjav_v4_contig_1	41919
Mjav_v4_contig_1	41920
Mjav_v4_contig_1	41921
Mjav_v4_contig_1	41922
Mjav_v4_contig_1	41923
Mjav_v4_contig_1	41924
Mjav_v4_contig_1	41925
Mjav_v4_contig_1	41926
Mjav_v4_contig_1	41927
Mjav_v4_contig_1	41928
Mjav_v4_contig_1	41929
Mjav_v4_contig_1	41930
Mjav_v4_contig_1	41931
Mjav_v4_contig_1	41932
Mjav_v4_contig_1	41933
Mjav_v4_contig_1	46320
Mjav_v4_contig_1	46321
Mjav_v4_contig_1	46322
Mjav_v4_contig_1	46323
Mjav_v4_contig_1	46324
Mjav_v4_contig_1	46325
Mjav_v4_contig_1	46326
Mjav_v4_contig_1	46327
Mjav_v4_contig_1	46328
Mjav_v4_contig_1	46329
Mjav_v4_contig_1	46330
Mjav_v4_contig_1	46331
Mjav_v4_contig_1	46332
Mjav_v4_contig_1	46333
Mjav_v4_contig_1	46334
Mjav_v4_contig_1	46335
Mjav_v4_contig_1	46336
Mjav_v4_contig_1	46337
Mjav_v4_contig_1	50292
Mjav_v4_contig_1	50293
Mjav_v4_contig_1	50294
Mjav_v4_contig_1	50299
Mjav_v4_contig_1	50631
Mjav_v4_contig_1	50632
Mjav_v4_contig_1	50633
Mjav_v4_contig_1	50634
Mjav_v4_contig_1	50635
Mjav_v4_contig_1	50636
Mjav_v4_contig_1	50637
Mjav_v4_contig_1	50638
Mjav_v4_contig_1	50639
Mjav_v4_contig_1	50640
Mjav_v4_contig_1	50641
Mjav_v4_contig_1	50642
Mjav_v4_contig_1	50643
Mjav_v4_contig_1	50644
Mjav_v4_contig_1	52372
Mjav_v4_contig_1	52373
Mjav_v4_contig_1	52374
Mjav_v4_contig_1	52375
Mjav_v4_contig_1	52376
Mjav_v4_contig_1	55574
Mjav_v4_contig_1	55901
Mjav_v4_contig_1	55902
Mjav_v4_contig_1	55918
Mjav_v4_contig_1	55919
Mjav_v4_contig_1	55920
Mjav_v4_contig_1	56293
Mjav_v4_contig_1	56552
Mjav_v4_contig_1	56555
Mjav_v4_contig_1	56556
Mjav_v4_contig_1	56557
Mjav_v4_contig_1	56558
Mjav_v4_contig_1	56559
Mjav_v4_contig_1	56560
Mjav_v4_contig_1	56561
Mjav_v4_contig_1	56562
Mjav_v4_contig_1	56563
Mjav_v4_contig_1	58011
Mjav_v4_contig_1	58012
Mjav_v4_contig_1	58013
Mjav_v4_contig_1	58014
Mjav_v4_contig_1	58015
Mjav_v4_contig_1	58016
Mjav_v4_contig_1	58562
Mjav_v4_contig_1	58563
Mjav_v4_contig_1	58564
Mjav_v4_contig_1	59343
Mjav_v4_contig_1	59344
Mjav_v4_contig_1	59345
Mjav_v4_contig_1	59346
Mjav_v4_contig_1	59347
Mjav_v4_contig_1	59348
Mjav_v4_contig_1	59349
Mjav_v4_contig_1	59350
Mjav_v4_contig_1	59351
Mjav_v4_contig_1	59352
Mjav_v4_contig_1	59353
Mjav_v4_contig_1	59354
Mjav_v4_contig_1	59355
Mjav_v4_contig_1	59356
Mjav_v4_contig_1	59357
Mjav_v4_contig_1	59358
Mjav_v4_contig_1	59359
Mjav_v4_contig_1	59360
Mjav_v4_contig_1	59361
Mjav_v4_contig_1	59362
Mjav_v4_contig_1	59562
Mjav_v4_contig_1	59563
Mjav_v4_contig_1	59564
Mjav_v4_contig_1	59565
Mjav_v4_contig_1	59566
Mjav_v4_contig_1	59567
Mjav_v4_contig_1	59568
Mjav_v4_contig_1	59569
Mjav_v4_contig_1	59570
Mjav_v4_contig_1	59571
Mjav_v4_contig_1	59572
Mjav_v4_contig_1	59573
Mjav_v4_contig_1	59574
Mjav_v4_contig_1	59575
Mjav_v4_contig_1	59576
Mjav_v4_contig_1	59577
Mjav_v4_contig_1	59578
Mjav_v4_contig_1	59579
Mjav_v4_contig_1	59580
Mjav_v4_contig_1	59581
Mjav_v4_contig_1	59582
Mjav_v4_contig_1	59583
Mjav_v4_contig_1	59593
Mjav_v4_contig_1	59594
Mjav_v4_contig_1	59595
Mjav_v4_contig_1	59596
Mjav_v4_contig_1	59597
Mjav_v4_contig_1	59598
Mjav_v4_contig_1	59599
Mjav_v4_contig_1	59600
Mjav_v4_contig_1	59601
Mjav_v4_contig_1	59602
Mjav_v4_contig_1	59603
Mjav_v4_contig_1	59604
Mjav_v4_contig_1	59605
Mjav_v4_contig_1	59606
Mjav_v4_contig_1	59607
Mjav_v4_contig_1	59608
Mjav_v4_contig_1	59609
Mjav_v4_contig_1	59610
Mjav_v4_contig_1	59611
Mjav_v4_contig_1	59612
Mjav_v4_contig_1	59613
Mjav_v4_contig_1	59614
Mjav_v4_contig_1	59615
Mjav_v4_contig_1	59616
Mjav_v4_contig_1	59617
Mjav_v4_contig_1	59618
Mjav_v4_contig_1	59619
Mjav_v4_contig_1	59620
Mjav_v4_contig_1	59621
Mjav_v4_contig_1	59622
Mjav_v4_contig_1	59623
Mjav_v4_contig_1	59624
Mjav_v4_contig_1	59625
Mjav_v4_contig_1	59626
Mjav_v4_contig_1	59627
Mjav_v4_contig_1	59628
Mjav_v4_contig_1	59629
Mjav_v4_contig_1	59630
Mjav_v4_contig_1	59631
Mjav_v4_contig_1	59632
Mjav_v4_contig_1	59633
Mjav_v4_contig_1	59634
Mjav_v4_contig_1	59635
Mjav_v4_contig_1	59636
Mjav_v4_contig_1	59637
Mjav_v4_contig_1	59638
Mjav_v4_contig_1	59639
Mjav_v4_contig_1	59640
Mjav_v4_contig_1	59641
Mjav_v4_contig_1	59642
Mjav_v4_contig_1	59643
Mjav_v4_contig_1	59644
Mjav_v4_contig_1	59645
Mjav_v4_contig_1	59646
Mjav_v4_contig_1	59647
Mjav_v4_contig_1	59648
Mjav_v4_contig_1	59649
Mjav_v4_contig_1	59650
Mjav_v4_contig_1	59651
Mjav_v4_contig_1	59652
Mjav_v4_contig_1	59653
Mjav_v4_contig_1	59654
Mjav_v4_contig_1	59655
Mjav_v4_contig_1	59656
Mjav_v4_contig_1	59657
Mjav_v4_contig_1	59658
Mjav_v4_contig_1	59659
Mjav_v4_contig_1	59660
Mjav_v4_contig_1	59661
Mjav_v4_contig_1	59662
Mjav_v4_contig_1	59663
Mjav_v4_contig_1	59664
Mjav_v4_contig_1	59665
Mjav_v4_contig_1	59666
Mjav_v4_contig_1	59667
Mjav_v4_contig_1	59668
Mjav_v4_contig_1	59669
Mjav_v4_contig_1	59670
Mjav_v4_contig_1	59671
Mjav_v4_contig_1	59672
Mjav_v4_contig_1	59673
Mjav_v4_contig_1	59674
Mjav_v4_contig_1	59675
Mjav_v4_contig_1	59676
Mjav_v4_contig_1	59677
Mjav_v4_contig_1	59678
Mjav_v4_contig_1	59679
Mjav_v4_contig_1	59680
Mjav_v4_contig_1	59681
Mjav_v4_contig_1	59682
Mjav_v4_contig_1	59683
Mjav_v4_contig_1	59684
Mjav_v4_contig_1	59685
Mjav_v4_contig_1	59686
Mjav_v4_contig_1	59687
Mjav_v4_contig_1	59688
Mjav_v4_contig_1	59689
Mjav_v4_contig_1	59690
Mjav_v4_contig_1	59691
Mjav_v4_contig_1	59692
Mjav_v4_contig_1	59693
Mjav_v4_contig_1	59694
Mjav_v4_contig_1	59695
Mjav_v4_contig_1	59696
Mjav_v4_contig_1	59697
Mjav_v4_contig_1	59698
Mjav_v4_contig_1	59699
Mjav_v4_contig_1	59700
Mjav_v4_contig_1	59701
Mjav_v4_contig_1	59702
Mjav_v4_contig_1	59703
Mjav_v4_contig_1	59704
Mjav_v4_contig_1	59705
Mjav_v4_contig_1	59706
Mjav_v4_contig_1	59707
Mjav_v4_contig_1	59708
Mjav_v4_contig_1	59709
Mjav_v4_contig_1	59710
Mjav_v4_contig_1	59711
Mjav_v4_contig_1	59712
Mjav_v4_contig_1	59713
Mjav_v4_contig_1	59714
Mjav_v4_contig_1	59715
Mjav_v4_contig_1	59716
Mjav_v4_contig_1	59717
Mjav_v4_contig_1	59718
Mjav_v4_contig_1	59719
Mjav_v4_contig_1	59720
Mjav_v4_contig_1	59721
Mjav_v4_contig_1	59722
Mjav_v4_contig_1	59723
Mjav_v4_contig_1	59724
Mjav_v4_contig_1	59725
Mjav_v4_contig_1	59726
Mjav_v4_contig_1	59727
Mjav_v4_contig_1	59728
Mjav_v4_contig_1	59729
Mjav_v4_contig_1	59730
Mjav_v4_contig_1	59731
Mjav_v4_contig_1	59732
Mjav_v4_contig_1	59733
Mjav_v4_contig_1	59734
Mjav_v4_contig_1	59735
Mjav_v4_contig_1	59736
Mjav_v4_contig_1	59737
Mjav_v4_contig_1	59738
Mjav_v4_contig_1	59739
Mjav_v4_contig_1	59740
Mjav_v4_contig_1	59741
Mjav_v4_contig_1	59742
Mjav_v4_contig_1	59743
Mjav_v4_contig_1	59744
Mjav_v4_contig_1	59745
Mjav_v4_contig_1	59746
Mjav_v4_contig_1	59747
Mjav_v4_contig_1	59748
Mjav_v4_contig_1	59749
Mjav_v4_contig_1	59750
Mjav_v4_contig_1	59751
Mjav_v4_contig_1	59752
Mjav_v4_contig_1	59753
Mjav_v4_contig_1	59754
Mjav_v4_contig_1	59755
Mjav_v4_contig_1	59756
Mjav_v4_contig_1	59757
Mjav_v4_contig_1	59758
Mjav_v4_contig_1	59759
Mjav_v4_contig_1	60614
Mjav_v4_contig_1	60615
Mjav_v4_contig_1	60616
Mjav_v4_contig_1	60617
Mjav_v4_contig_1	60618
Mjav_v4_contig_1	60619
Mjav_v4_contig_1	60620
Mjav_v4_contig_1	60621
Mjav_v4_contig_1	60622
Mjav_v4_contig_1	60623
Mjav_v4_contig_1	60624
Mjav_v4_contig_1	60625
Mjav_v4_contig_1	60626
Mjav_v4_contig_1	60627
Mjav_v4_contig_1	62160
Mjav_v4_contig_1	62161
Mjav_v4_contig_1	62162
Mjav_v4_contig_1	62163
Mjav_v4_contig_1	62164
Mjav_v4_contig_1	62165
Mjav_v4_contig_1	62166
Mjav_v4_contig_1	62167
Mjav_v4_contig_1	62168
Mjav_v4_contig_1	62169
Mjav_v4_contig_1	62170
Mjav_v4_contig_1	62171
Mjav_v4_contig_1	62172
Mjav_v4_contig_1	62173
Mjav_v4_contig_1	62174
Mjav_v4_contig_1	62175
Mjav_v4_contig_1	62176
Mjav_v4_contig_1	62177
Mjav_v4_contig_1	62178
Mjav_v4_contig_1	62179
Mjav_v4_contig_1	62180
Mjav_v4_contig_1	62181
Mjav_v4_contig_1	62182
Mjav_v4_contig_1	62183
Mjav_v4_contig_1	62300
Mjav_v4_contig_1	62301
Mjav_v4_contig_1	62302
Mjav_v4_contig_1	62303
Mjav_v4_contig_1	62304
Mjav_v4_contig_1	62305
Mjav_v4_contig_1	62306
Mjav_v4_contig_1	62307
Mjav_v4_contig_1	62308
Mjav_v4_contig_1	62309
Mjav_v4_contig_1	62310
Mjav_v4_contig_1	62311
Mjav_v4_contig_1	62312
Mjav_v4_contig_1	62313
Mjav_v4_contig_1	62314
Mjav_v4_contig_1	62315
Mjav_v4_contig_1	62316
Mjav_v4_contig_1	62317
Mjav_v4_contig_1	62318
Mjav_v4_contig_1	62319
Mjav_v4_contig_1	62320
Mjav_v4_contig_1	62321
Mjav_v4_contig_1	62322
Mjav_v4_contig_1	64384
Mjav_v4_contig_1	64385
Mjav_v4_contig_1	64386
Mjav_v4_contig_1	64387
Mjav_v4_contig_1	64388
Mjav_v4_contig_1	64389
Mjav_v4_contig_1	64390
Mjav_v4_contig_1	64391
Mjav_v4_contig_1	64392
Mjav_v4_contig_1	64393
Mjav_v4_contig_1	64394
Mjav_v4_contig_1	64395
Mjav_v4_contig_1	64396
Mjav_v4_contig_1	64397
Mjav_v4_contig_1	64398
Mjav_v4_contig_1	64399
Mjav_v4_contig_1	64400
Mjav_v4_contig_1	64401
Mjav_v4_contig_1	64402
Mjav_v4_contig_1	64403
Mjav_v4_contig_1	64603
Mjav_v4_contig_1	64604
Mjav_v4_contig_1	64605
Mjav_v4_contig_1	64606
Mjav_v4_contig_1	64607
Mjav_v4_contig_1	64608
Mjav_v4_contig_1	64609
Mjav_v4_contig_1	64610
Mjav_v4_contig_1	64611
Mjav_v4_contig_1	64612
Mjav_v4_contig_1	64613
Mjav_v4_contig_1	64614
Mjav_v4_contig_1	64615
Mjav_v4_contig_1	64616
Mjav_v4_contig_1	64617
Mjav_v4_contig_1	64618
Mjav_v4_contig_1	64619
Mjav_v4_contig_1	64620
Mjav_v4_contig_1	64621
Mjav_v4_contig_1	64622
Mjav_v4_contig_1	64623
Mjav_v4_contig_1	64624
Mjav_v4_contig_1	64634
Mjav_v4_contig_1	64635
Mjav_v4_contig_1	64636
Mjav_v4_contig_1	64637
Mjav_v4_contig_1	64638
Mjav_v4_contig_1	64639
Mjav_v4_contig_1	64640
Mjav_v4_contig_1	64641
Mjav_v4_contig_1	64642
Mjav_v4_contig_1	64643
Mjav_v4_contig_1	64644
Mjav_v4_contig_1	64645
Mjav_v4_contig_1	64646
Mjav_v4_contig_1	64647
Mjav_v4_contig_1	64648
Mjav_v4_contig_1	64649
Mjav_v4_contig_1	64650
Mjav_v4_contig_1	64651
Mjav_v4_contig_1	64652
Mjav_v4_contig_1	64653
Mjav_v4_contig_1	64654
Mjav_v4_contig_1	64655
Mjav_v4_contig_1	64656
Mjav_v4_contig_1	64657
Mjav_v4_contig_1	64658
Mjav_v4_contig_1	64659
Mjav_v4_contig_1	64660
Mjav_v4_contig_1	64661
Mjav_v4_contig_1	64662
Mjav_v4_contig_1	64663
Mjav_v4_contig_1	64664
Mjav_v4_contig_1	64665
Mjav_v4_contig_1	64666
Mjav_v4_contig_1	64667
Mjav_v4_contig_1	64668
Mjav_v4_contig_1	64669
Mjav_v4_contig_1	64670
Mjav_v4_contig_1	64671
Mjav_v4_contig_1	64672
Mjav_v4_contig_1	64673
Mjav_v4_contig_1	64674
Mjav_v4_contig_1	64675
Mjav_v4_contig_1	64676
Mjav_v4_contig_1	64677
Mjav_v4_contig_1	64678
Mjav_v4_contig_1	64679
Mjav_v4_contig_1	64680
Mjav_v4_contig_1	64681
Mjav_v4_contig_1	64682
Mjav_v4_contig_1	64683
Mjav_v4_contig_1	64684
Mjav_v4_contig_1	64685
Mjav_v4_contig_1	64686
Mjav_v4_contig_1	64687
Mjav_v4_contig_1	64688
Mjav_v4_contig_1	64689
Mjav_v4_contig_1	64690
Mjav_v4_contig_1	64691
Mjav_v4_contig_1	64692
Mjav_v4_contig_1	64693
Mjav_v4_contig_1	64694
Mjav_v4_contig_1	64695
Mjav_v4_contig_1	64696
Mjav_v4_contig_1	64697
Mjav_v4_contig_1	64698
Mjav_v4_contig_1	64699
Mjav_v4_contig_1	64700
Mjav_v4_contig_1	64701
Mjav_v4_contig_1	64702
Mjav_v4_contig_1	64703
Mjav_v4_contig_1	64704
Mjav_v4_contig_1	64705
Mjav_v4_contig_1	64706
Mjav_v4_contig_1	64707
Mjav_v4_contig_1	64708
Mjav_v4_contig_1	64709
Mjav_v4_contig_1	64710
Mjav_v4_contig_1	64711
Mjav_v4_contig_1	64712
Mjav_v4_contig_1	64713
Mjav_v4_contig_1	64714
Mjav_v4_contig_1	64715
Mjav_v4_contig_1	64716
Mjav_v4_contig_1	64717
Mjav_v4_contig_1	64718
Mjav_v4_contig_1	64719
Mjav_v4_contig_1	64720
Mjav_v4_contig_1	64721
Mjav_v4_contig_1	64722
Mjav_v4_contig_1	64723
Mjav_v4_contig_1	64724
Mjav_v4_contig_1	64725
Mjav_v4_contig_1	64726
Mjav_v4_contig_1	64727
Mjav_v4_contig_1	64728
Mjav_v4_contig_1	64729
Mjav_v4_contig_1	64730
Mjav_v4_contig_1	64731
Mjav_v4_contig_1	64732
Mjav_v4_contig_1	64733
Mjav_v4_contig_1	64734
Mjav_v4_contig_1	64735
Mjav_v4_contig_1	64736
Mjav_v4_contig_1	64737
Mjav_v4_contig_1	64738
Mjav_v4_contig_1	64739
Mjav_v4_contig_1	64740
Mjav_v4_contig_1	64741
Mjav_v4_contig_1	64742
Mjav_v4_contig_1	64743
Mjav_v4_contig_1	64744
Mjav_v4_contig_1	64745
Mjav_v4_contig_1	64746
Mjav_v4_contig_1	64747
Mjav_v4_contig_1	64748
Mjav_v4_contig_1	64749
Mjav_v4_contig_1	64750
Mjav_v4_contig_1	64751
Mjav_v4_contig_1	64752
Mjav_v4_contig_1	64753
Mjav_v4_contig_1	64754
Mjav_v4_contig_1	64755
Mjav_v4_contig_1	64756
Mjav_v4_contig_1	64757
Mjav_v4_contig_1	64758
Mjav_v4_contig_1	64759
Mjav_v4_contig_1	64760
Mjav_v4_contig_1	64761
Mjav_v4_contig_1	64762
Mjav_v4_contig_1	64763
Mjav_v4_contig_1	64764
Mjav_v4_contig_1	64765
Mjav_v4_contig_1	64766
Mjav_v4_contig_1	64767
Mjav_v4_contig_1	64768
Mjav_v4_contig_1	64769
Mjav_v4_contig_1	64770
Mjav_v4_contig_1	64771
Mjav_v4_contig_1	64772
Mjav_v4_contig_1	64773
Mjav_v4_contig_1	64774
Mjav_v4_contig_1	64775
Mjav_v4_contig_1	64776
Mjav_v4_contig_1	64777
Mjav_v4_contig_1	64778
Mjav_v4_contig_1	64779
Mjav_v4_contig_1	64780
Mjav_v4_contig_1	64781
Mjav_v4_contig_1	64782
Mjav_v4_contig_1	64783
Mjav_v4_contig_1	64784
Mjav_v4_contig_1	64785
Mjav_v4_contig_1	64786
Mjav_v4_contig_1	64787
Mjav_v4_contig_1	64788
Mjav_v4_contig_1	64789
Mjav_v4_contig_1	64790
Mjav_v4_contig_1	64791
Mjav_v4_contig_1	64792
Mjav_v4_contig_1	64793
Mjav_v4_contig_1	64794
Mjav_v4_contig_1	64795
Mjav_v4_contig_1	64796
Mjav_v4_contig_1	64797
Mjav_v4_contig_1	64798
Mjav_v4_contig_1	64799
Mjav_v4_contig_1	64800
Mjav_v4_contig_1	65658
Mjav_v4_contig_1	65659
Mjav_v4_contig_1	65660
Mjav_v4_contig_1	65661
Mjav_v4_contig_1	65662
Mjav_v4_contig_1	65663
Mjav_v4_contig_1	65664
Mjav_v4_contig_1	65665
Mjav_v4_contig_1	65666
Mjav_v4_contig_1	65667
Mjav_v4_contig_1	65668
Mjav_v4_contig_1	65669
Mjav_v4_contig_1	65670
Mjav_v4_contig_1	65671
Mjav_v4_contig_1	67204
Mjav_v4_contig_1	67205
Mjav_v4_contig_1	67206
Mjav_v4_contig_1	67207
Mjav_v4_contig_1	67208
Mjav_v4_contig_1	67209
Mjav_v4_contig_1	67210
Mjav_v4_contig_1	67211
Mjav_v4_contig_1	67212
Mjav_v4_contig_1	67213
Mjav_v4_contig_1	67214
Mjav_v4_contig_1	67215
Mjav_v4_contig_1	67216
Mjav_v4_contig_1	67217
Mjav_v4_contig_1	67218
Mjav_v4_contig_1	67219
Mjav_v4_contig_1	67220
Mjav_v4_contig_1	67221
Mjav_v4_contig_1	67222
Mjav_v4_contig_1	67223
Mjav_v4_contig_1	67224
Mjav_v4_contig_1	67225
Mjav_v4_contig_1	67226
Mjav_v4_contig_1	67227
Mjav_v4_contig_1	67344
Mjav_v4_contig_1	67345
Mjav_v4_contig_1	67346
Mjav_v4_contig_1	67347
Mjav_v4_contig_1	67348
Mjav_v4_contig_1	67349
Mjav_v4_contig_1	67350
Mjav_v4_contig_1	67351
Mjav_v4_contig_1	67352
Mjav_v4_contig_1	67353
Mjav_v4_contig_1	67354
Mjav_v4_contig_1	67355
Mjav_v4_contig_1	67356
Mjav_v4_contig_1	67357
Mjav_v4_contig_1	67358
Mjav_v4_contig_1	67359
Mjav_v4_contig_1	67360
Mjav_v4_contig_1	67361
Mjav_v4_contig_1	67362
Mjav_v4_contig_1	67363
Mjav_v4_contig_1	67364
Mjav_v4_contig_1	67365
Mjav_v4_contig_1	67366
Mjav_v4_contig_1	74648
Mjav_v4_contig_1	74649
Mjav_v4_contig_1	74650
Mjav_v4_contig_1	74651
Mjav_v4_contig_1	74652
Mjav_v4_contig_1	74653
Mjav_v4_contig_1	74654
Mjav_v4_contig_1	74655
Mjav_v4_contig_1	74656
Mjav_v4_contig_1	74657
Mjav_v4_contig_1	74658
Mjav_v4_contig_1	74659
Mjav_v4_contig_1	74660
Mjav_v4_contig_1	74661
Mjav_v4_contig_1	74662
Mjav_v4_contig_1	74663
Mjav_v4_contig_1	74664
Mjav_v4_contig_1	74665
Mjav_v4_contig_1	74666
Mjav_v4_contig_1	74667
Mjav_v4_contig_1	74668
Mjav_v4_contig_1	74669
Mjav_v4_contig_1	74670
Mjav_v4_contig_1	74671
Mjav_v4_contig_1	74672
Mjav_v4_contig_1	74980
Mjav_v4_contig_1	74981
Mjav_v4_contig_1	74982
Mjav_v4_contig_1	75544
Mjav_v4_contig_1	75545
Mjav_v4_contig_1	75546
Mjav_v4_contig_1	75547
Mjav_v4_contig_1	75548
Mjav_v4_contig_1	75549
Mjav_v4_contig_1	75550
Mjav_v4_contig_1	75551
Mjav_v4_contig_1	75552
Mjav_v4_contig_1	75553
Mjav_v4_contig_1	75554
Mjav_v4_contig_1	75555
Mjav_v4_contig_1	75556
Mjav_v4_contig_1	75557
Mjav_v4_contig_1	75558
Mjav_v4_contig_1	75559
Mjav_v4_contig_1	75560
Mjav_v4_contig_1	75561
Mjav_v4_contig_1	75562
Mjav_v4_contig_1	75563
Mjav_v4_contig_1	75564
Mjav_v4_contig_1	75565
Mjav_v4_contig_1	75566
Mjav_v4_contig_1	75567
Mjav_v4_contig_1	75568
Mjav_v4_contig_1	75569
Mjav_v4_contig_1	75570
Mjav_v4_contig_1	75571
Mjav_v4_contig_1	75572
Mjav_v4_contig_1	75573
Mjav_v4_contig_1	75574
Mjav_v4_contig_1	75575
Mjav_v4_contig_1	75576
Mjav_v4_contig_1	75577
Mjav_v4_contig_1	75578
Mjav_v4_contig_1	75579
Mjav_v4_contig_1	75580
Mjav_v4_contig_1	75581
Mjav_v4_contig_1	75582
Mjav_v4_contig_1	75583
Mjav_v4_contig_1	75584
Mjav_v4_contig_1	75585
Mjav_v4_contig_1	75586
Mjav_v4_contig_1	75587
Mjav_v4_contig_1	79185
Mjav_v4_contig_1	79186
Mjav_v4_contig_1	79187
Mjav_v4_contig_1	79188
Mjav_v4_contig_1	79189
Mjav_v4_contig_1	79190
Mjav_v4_contig_1	79191
Mjav_v4_contig_1	79192
Mjav_v4_contig_1	79193
Mjav_v4_contig_1	79194
Mjav_v4_contig_1	79195
Mjav_v4_contig_1	79196
Mjav_v4_contig_1	79197
Mjav_v4_contig_1	79198
Mjav_v4_contig_1	79199
Mjav_v4_contig_1	79200
Mjav_v4_contig_1	79201
Mjav_v4_contig_1	81216
Mjav_v4_contig_1	81219
Mjav_v4_contig_1	81222
Mjav_v4_contig_1	83578
Mjav_v4_contig_1	83579
Mjav_v4_contig_1	83580
Mjav_v4_contig_1	83581
Mjav_v4_contig_1	83582
Mjav_v4_contig_1	83583
Mjav_v4_contig_1	83584
Mjav_v4_contig_1	83585
Mjav_v4_contig_1	83586
Mjav_v4_contig_1	83587
Mjav_v4_contig_1	83588
Mjav_v4_contig_1	83589
Mjav_v4_contig_1	83644
Mjav_v4_contig_1	83645
Mjav_v4_contig_1	83646
Mjav_v4_contig_1	83647
Mjav_v4_contig_1	83648
Mjav_v4_contig_1	83649
Mjav_v4_contig_1	83650
Mjav_v4_contig_1	83651
Mjav_v4_contig_1	83652
Mjav_v4_contig_1	83653
Mjav_v4_contig_1	83654
Mjav_v4_contig_1	83655
Mjav_v4_contig_1	83656
Mjav_v4_contig_1	83657
Mjav_v4_contig_1	83658
Mjav_v4_contig_1	83659
Mjav_v4_contig_1	83660
Mjav_v4_contig_1	83661
Mjav_v4_contig_1	83662
Mjav_v4_contig_1	83663
Mjav_v4_contig_1	83664
Mjav_v4_contig_1	83665
Mjav_v4_contig_1	83666
Mjav_v4_contig_1	83667
Mjav_v4_contig_1	83668
Mjav_v4_contig_1	83669
Mjav_v4_contig_1	83670
Mjav_v4_contig_1	83671
Mjav_v4_contig_1	83672
Mjav_v4_contig_1	83673
Mjav_v4_contig_1	83674
Mjav_v4_contig_1	83675
Mjav_v4_contig_1	83680
Mjav_v4_contig_1	83681
Mjav_v4_contig_1	83682
Mjav_v4_contig_1	83683
Mjav_v4_contig_1	83684
Mjav_v4_contig_1	83685
Mjav_v4_contig_1	83686
Mjav_v4_contig_1	91463
Mjav_v4_contig_1	91464
Mjav_v4_contig_1	91465
Mjav_v4_contig_1	91466
Mjav_v4_contig_1	91467
Mjav_v4_contig_1	91468
Mjav_v4_contig_1	91469
Mjav_v4_contig_1	91470
Mjav_v4_contig_1	91471
Mjav_v4_contig_1	91472
Mjav_v4_contig_1	91473
Mjav_v4_contig_1	91474
Mjav_v4_contig_1	91475
Mjav_v4_contig_1	91476
Mjav_v4_contig_1	91477
Mjav_v4_contig_1	91478
Mjav_v4_contig_1	91479
Mjav_v4_contig_1	93349
Mjav_v4_contig_1	93350
Mjav_v4_contig_1	93351
Mjav_v4_contig_1	93354
Mjav_v4_contig_1	93355
Mjav_v4_contig_1	93356
Mjav_v4_contig_1	93762
Mjav_v4_contig_1	93763
Mjav_v4_contig_1	93764
Mjav_v4_contig_1	93765
Mjav_v4_contig_1	93766
Mjav_v4_contig_1	93767
Mjav_v4_contig_1	93768
Mjav_v4_contig_1	93769
Mjav_v4_contig_1	93770
Mjav_v4_contig_1	93771
Mjav_v4_contig_1	93772
Mjav_v4_contig_1	93773
Mjav_v4_contig_1	99306
Mjav_v4_contig_1	99307
Mjav_v4_contig_1	99308
Mjav_v4_contig_1	99309
Mjav_v4_contig_1	99310
Mjav_v4_contig_1	99311
Mjav_v4_contig_1	99312
Mjav_v4_contig_1	99313
Mjav_v4_contig_1	99314
Mjav_v4_contig_1	99315
Mjav_v4_contig_1	99316
Mjav_v4_contig_1	99317
Mjav_v4_contig_1	99318
Mjav_v4_contig_1	99319
Mjav_v4_contig_1	99320
Mjav_v4_contig_1	99321
Mjav_v4_contig_1	106515
Mjav_v4_contig_1	107211
Mjav_v4_contig_1	108290
Mjav_v4_contig_1	108291
Mjav_v4_contig_1	108292
Mjav_v4_contig_1	108293
Mjav_v4_contig_1	108294
Mjav_v4_contig_1	108295
Mjav_v4_contig_1	108814
Mjav_v4_contig_1	108815
Mjav_v4_contig_1	108816
Mjav_v4_contig_1	108817
Mjav_v4_contig_1	108818
Mjav_v4_contig_1	108819
Mjav_v4_contig_1	108820
Mjav_v4_contig_1	108821
Mjav_v4_contig_1	109355
Mjav_v4_contig_1	109356
Mjav_v4_contig_1	109357
Mjav_v4_contig_1	109358
Mjav_v4_contig_1	109359
Mjav_v4_contig_1	109360
Mjav_v4_contig_1	109361
Mjav_v4_contig_1	109362
Mjav_v4_contig_1	109363
Mjav_v4_contig_1	109364
Mjav_v4_contig_1	109365
Mjav_v4_contig_1	109366
Mjav_v4_contig_1	109367
Mjav_v4_contig_1	109368
Mjav_v4_contig_1	109369
Mjav_v4_contig_1	109370
Mjav_v4_contig_1	109371
Mjav_v4_contig_1	109372
Mjav_v4_contig_1	109373
Mjav_v4_contig_1	109374
Mjav_v4_contig_1	109375
Mjav_v4_contig_1	109376
Mjav_v4_contig_1	109377
Mjav_v4_contig_1	109378
Mjav_v4_contig_1	109379
Mjav_v4_contig_1	109655
Mjav_v4_contig_1	109656
Mjav_v4_contig_1	109657
Mjav_v4_contig_1	109658
Mjav_v4_contig_1	109659
Mjav_v4_contig_1	109660
Mjav_v4_contig_1	109661
Mjav_v4_contig_1	109662
Mjav_v4_contig_1	109724
Mjav_v4_contig_1	109725
Mjav_v4_contig_1	109726
Mjav_v4_contig_1	109727
Mjav_v4_contig_1	110643
Mjav_v4_contig_1	110644
Mjav_v4_contig_1	110645
Mjav_v4_contig_1	110646
Mjav_v4_contig_1	110647
Mjav_v4_contig_1	110648
Mjav_v4_contig_1	110649
Mjav_v4_contig_1	110650
Mjav_v4_contig_1	110651
Mjav_v4_contig_1	110652
Mjav_v4_contig_1	110653
Mjav_v4_contig_1	110654
Mjav_v4_contig_1	110655
Mjav_v4_contig_1	110988
Mjav_v4_contig_1	110989
Mjav_v4_contig_1	110990
Mjav_v4_contig_1	111391
Mjav_v4_contig_1	111392
Mjav_v4_contig_1	111393
Mjav_v4_contig_1	111394
Mjav_v4_contig_1	111395
Mjav_v4_contig_1	111396
Mjav_v4_contig_1	111397
Mjav_v4_contig_1	111398
Mjav_v4_contig_1	111399
Mjav_v4_contig_1	111400
Mjav_v4_contig_1	111401
Mjav_v4_contig_1	111402
Mjav_v4_contig_1	111403
Mjav_v4_contig_1	111404
Mjav_v4_contig_1	111405
Mjav_v4_contig_1	111430
Mjav_v4_contig_1	111431
Mjav_v4_contig_1	111432
Mjav_v4_contig_1	111433
Mjav_v4_contig_1	111434
Mjav_v4_contig_1	111435
Mjav_v4_contig_1	111436
Mjav_v4_contig_1	111437
Mjav_v4_contig_1	111438
Mjav_v4_contig_1	111439
Mjav_v4_contig_1	111440
Mjav_v4_contig_1	111441
Mjav_v4_contig_1	111442
Mjav_v4_contig_1	111443
Mjav_v4_contig_1	111444
Mjav_v4_contig_1	111445
Mjav_v4_contig_1	111446
Mjav_v4_contig_1	111447
Mjav_v4_contig_1	111448
Mjav_v4_contig_1	111486
Mjav_v4_contig_1	111487
Mjav_v4_contig_1	111488
Mjav_v4_contig_1	111489
Mjav_v4_contig_1	112918
Mjav_v4_contig_1	112919
Mjav_v4_contig_1	113954
Mjav_v4_contig_1	113955
Mjav_v4_contig_1	113956
Mjav_v4_contig_1	113957
Mjav_v4_contig_1	113958
Mjav_v4_contig_1	113959
Mjav_v4_contig_1	113960
Mjav_v4_contig_1	113961
Mjav_v4_contig_1	114065
Mjav_v4_contig_1	114066
Mjav_v4_contig_1	114067
Mjav_v4_contig_1	114068
Mjav_v4_contig_1	114069
Mjav_v4_contig_1	114070
Mjav_v4_contig_1	114071
Mjav_v4_contig_1	114072
Mjav_v4_contig_1	114073
Mjav_v4_contig_1	114074
Mjav_v4_contig_1	114075
Mjav_v4_contig_1	114076
Mjav_v4_contig_1	114077
Mjav_v4_contig_1	114078
Mjav_v4_contig_1	123889
Mjav_v4_contig_1	123890
Mjav_v4_contig_1	124690
Mjav_v4_contig_1	124691
Mjav_v4_contig_1	124692
Mjav_v4_contig_1	124693
Mjav_v4_contig_1	124694
Mjav_v4_contig_1	124695
Mjav_v4_contig_1	124696
Mjav_v4_contig_1	124697
Mjav_v4_contig_1	124698
Mjav_v4_contig_1	124699
Mjav_v4_contig_1	124700
Mjav_v4_contig_1	125340
Mjav_v4_contig_1	125343
Mjav_v4_contig_1	125344
Mjav_v4_contig_1	125345
Mjav_v4_contig_1	125346
Mjav_v4_contig_1	125350
Mjav_v4_contig_1	125351
Mjav_v4_contig_1	125352
Mjav_v4_contig_1	125353
Mjav_v4_contig_1	125354
Mjav_v4_contig_1	125355
Mjav_v4_contig_1	125356
Mjav_v4_contig_1	125357
Mjav_v4_contig_1	125358
Mjav_v4_contig_1	125359
Mjav_v4_contig_1	125360
Mjav_v4_contig_1	125361
Mjav_v4_contig_1	126509
Mjav_v4_contig_1	126510
Mjav_v4_contig_1	126511
Mjav_v4_contig_1	126512
Mjav_v4_contig_1	126513
Mjav_v4_contig_1	126540
Mjav_v4_contig_1	126541
Mjav_v4_contig_1	126542
Mjav_v4_contig_1	126543
Mjav_v4_contig_1	126544
Mjav_v4_contig_1	126545
Mjav_v4_contig_1	126546
Mjav_v4_contig_1	126547
Mjav_v4_contig_1	126548
Mjav_v4_contig_1	126549
Mjav_v4_contig_1	126550
Mjav_v4_contig_1	126551
Mjav_v4_contig_1	126552
Mjav_v4_contig_1	126553
Mjav_v4_contig_1	126554
Mjav_v4_contig_1	126555
Mjav_v4_contig_1	126556
Mjav_v4_contig_1	126557
Mjav_v4_contig_1	126558
Mjav_v4_contig_1	126559
Mjav_v4_contig_1	126560
Mjav_v4_contig_1	126561
Mjav_v4_contig_1	126562
Mjav_v4_contig_1	126563
Mjav_v4_contig_1	126564
Mjav_v4_contig_1	126565
Mjav_v4_contig_1	126584
Mjav_v4_contig_1	126585
Mjav_v4_contig_1	126586
Mjav_v4_contig_1	126587
Mjav_v4_contig_1	126595
Mjav_v4_contig_1	126597
Mjav_v4_contig_1	126598
Mjav_v4_contig_1	128524
Mjav_v4_contig_1	128897
Mjav_v4_contig_1	128905
Mjav_v4_contig_1	128906
Mjav_v4_contig_1	128907
Mjav_v4_contig_1	128908
Mjav_v4_contig_1	128909
Mjav_v4_contig_1	128910
Mjav_v4_contig_1	128911
Mjav_v4_contig_1	128912
Mjav_v4_contig_1	128913
Mjav_v4_contig_1	128914
Mjav_v4_contig_1	128915
Mjav_v4_contig_1	128916
Mjav_v4_contig_1	128917
Mjav_v4_contig_1	128918
Mjav_v4_contig_1	128919
Mjav_v4_contig_1	128920
Mjav_v4_contig_1	128921
Mjav_v4_contig_1	129194
Mjav_v4_contig_1	129195
Mjav_v4_contig_1	129196
Mjav_v4_contig_1	129197
Mjav_v4_contig_1	129198
Mjav_v4_contig_1	130675
Mjav_v4_contig_1	130676
Mjav_v4_contig_1	130677
Mjav_v4_contig_1	130678
Mjav_v4_contig_1	130679
Mjav_v4_contig_1	130680
Mjav_v4_contig_1	130681
Mjav_v4_contig_1	130682
Mjav_v4_contig_1	130683
Mjav_v4_contig_1	130684
Mjav_v4_contig_1	130685
Mjav_v4_contig_1	130686
Mjav_v4_contig_1	130687
Mjav_v4_contig_1	130688
Mjav_v4_contig_1	130689
Mjav_v4_contig_1	130690
Mjav_v4_contig_1	130691
Mjav_v4_contig_1	130692
Mjav_v4_contig_1	130693
Mjav_v4_contig_1	130694
Mjav_v4_contig_1	130695
Mjav_v4_contig_1	130696
Mjav_v4_contig_1	130697
Mjav_v4_contig_1	130698
Mjav_v4_contig_1	130699
Mjav_v4_contig_1	130700
Mjav_v4_contig_1	130701
Mjav_v4_contig_1	130702
Mjav_v4_contig_1	130703
Mjav_v4_contig_1	130704
Mjav_v4_contig_1	130705
Mjav_v4_contig_1	130706
Mjav_v4_contig_1	130707
Mjav_v4_contig_1	130708
Mjav_v4_contig_1	130709
Mjav_v4_contig_1	130710
Mjav_v4_contig_1	130711
Mjav_v4_contig_1	131092
Mjav_v4_contig_1	131541
Mjav_v4_contig_1	131542
Mjav_v4_contig_1	131543
Mjav_v4_contig_1	131544
Mjav_v4_contig_1	131545
Mjav_v4_contig_1	131546
Mjav_v4_contig_1	131547
Mjav_v4_contig_1	131548
Mjav_v4_contig_1	131549
Mjav_v4_contig_1	131700
Mjav_v4_contig_1	131701
Mjav_v4_contig_1	131702
Mjav_v4_contig_1	131703
Mjav_v4_contig_1	131704
Mjav_v4_contig_1	131705
Mjav_v4_contig_1	131706
Mjav_v4_contig_1	131707
Mjav_v4_contig_1	131708
Mjav_v4_contig_1	132644
Mjav_v4_contig_1	132645
Mjav_v4_contig_1	132646
Mjav_v4_contig_1	132647
Mjav_v4_contig_1	132648
Mjav_v4_contig_1	132649
Mjav_v4_contig_1	132650
Mjav_v4_contig_1	132651
Mjav_v4_contig_1	132652
Mjav_v4_contig_1	132653
Mjav_v4_contig_1	132654
Mjav_v4_contig_1	132655
Mjav_v4_contig_1	132656
Mjav_v4_contig_1	132657
Mjav_v4_contig_1	132658
Mjav_v4_contig_1	132659
Mjav_v4_contig_1	132660
Mjav_v4_contig_1	132661
Mjav_v4_contig_1	132662
Mjav_v4_contig_1	132663
Mjav_v4_contig_1	132664
Mjav_v4_contig_1	132665
Mjav_v4_contig_1	132666
Mjav_v4_contig_1	132667
Mjav_v4_contig_1	132668
Mjav_v4_contig_1	133493
Mjav_v4_contig_1	133494
Mjav_v4_contig_1	134340
Mjav_v4_contig_1	134341
Mjav_v4_contig_1	134342
Mjav_v4_contig_1	134343
Mjav_v4_contig_1	134344
Mjav_v4_contig_1	134345
Mjav_v4_contig_1	134346
Mjav_v4_contig_1	134347
Mjav_v4_contig_1	134348
Mjav_v4_contig_1	134349
Mjav_v4_contig_1	134360
Mjav_v4_contig_1	134361
Mjav_v4_contig_1	134362
Mjav_v4_contig_1	134398
Mjav_v4_contig_1	134399
Mjav_v4_contig_1	134400
Mjav_v4_contig_1	134401
Mjav_v4_contig_1	134402
Mjav_v4_contig_1	134403
Mjav_v4_contig_1	135890
Mjav_v4_contig_1	135891
Mjav_v4_contig_1	135892
Mjav_v4_contig_1	135893
Mjav_v4_contig_1	135894
Mjav_v4_contig_1	135895
Mjav_v4_contig_1	135896
Mjav_v4_contig_1	135897
Mjav_v4_contig_1	135898
Mjav_v4_contig_1	135899
Mjav_v4_contig_1	135900
Mjav_v4_contig_1	135901
Mjav_v4_contig_1	136927
Mjav_v4_contig_1	136928
Mjav_v4_contig_1	136929
Mjav_v4_contig_1	136930
Mjav_v4_contig_1	136931
Mjav_v4_contig_1	136932
Mjav_v4_contig_1	136933
Mjav_v4_contig_1	136993
Mjav_v4_contig_1	136994
Mjav_v4_contig_1	136995
Mjav_v4_contig_1	137028
Mjav_v4_contig_1	137029
Mjav_v4_contig_1	137030
Mjav_v4_contig_1	137031
Mjav_v4_contig_1	137032
Mjav_v4_contig_1	137033
Mjav_v4_contig_1	137036
Mjav_v4_contig_1	137037
Mjav_v4_contig_1	137038
Mjav_v4_contig_1	137039
Mjav_v4_contig_1	137040
Mjav_v4_contig_1	137057
Mjav_v4_contig_1	137058
Mjav_v4_contig_1	137069
Mjav_v4_contig_1	137070
Mjav_v4_contig_1	137071
Mjav_v4_contig_1	137072
Mjav_v4_contig_1	137073
Mjav_v4_contig_1	137074
Mjav_v4_contig_1	137385
Mjav_v4_contig_1	137386
Mjav_v4_contig_1	137686
Mjav_v4_contig_1	137687
Mjav_v4_contig_1	137688
Mjav_v4_contig_1	137689
Mjav_v4_contig_1	137690
Mjav_v4_contig_1	137691
Mjav_v4_contig_1	137692
Mjav_v4_contig_1	137693
Mjav_v4_contig_1	137694
Mjav_v4_contig_1	137695
Mjav_v4_contig_1	137696
Mjav_v4_contig_1	137697
Mjav_v4_contig_1	137698
Mjav_v4_contig_1	137699
Mjav_v4_contig_1	137700
Mjav_v4_contig_1	137701
Mjav_v4_contig_1	137702
Mjav_v4_contig_1	137703
Mjav_v4_contig_1	138740
Mjav_v4_contig_1	138741
Mjav_v4_contig_1	138750
Mjav_v4_contig_1	138751
Mjav_v4_contig_1	140625
Mjav_v4_contig_1	140626
Mjav_v4_contig_1	140627
Mjav_v4_contig_1	140628
Mjav_v4_contig_1	140629
Mjav_v4_contig_1	140630
Mjav_v4_contig_1	140631
Mjav_v4_contig_1	140632
Mjav_v4_contig_1	140633
Mjav_v4_contig_1	140634
Mjav_v4_contig_1	140635
Mjav_v4_contig_1	140636
Mjav_v4_contig_1	140637
Mjav_v4_contig_1	141403
Mjav_v4_contig_1	141404
Mjav_v4_contig_1	141405
Mjav_v4_contig_1	141406
Mjav_v4_contig_1	141407
Mjav_v4_contig_1	142633
Mjav_v4_contig_1	142634
Mjav_v4_contig_1	142638
Mjav_v4_contig_1	144134
Mjav_v4_contig_1	144135
Mjav_v4_contig_1	144136
Mjav_v4_contig_1	144137
Mjav_v4_contig_1	144138
Mjav_v4_contig_1	144139
Mjav_v4_contig_1	144140
Mjav_v4_contig_1	144141
Mjav_v4_contig_1	144142
Mjav_v4_contig_1	144143
Mjav_v4_contig_1	144144
Mjav_v4_contig_1	144145
Mjav_v4_contig_1	144146
Mjav_v4_contig_1	144147
Mjav_v4_contig_1	144148
Mjav_v4_contig_1	144149
Mjav_v4_contig_1	144150
Mjav_v4_contig_1	144151
Mjav_v4_contig_1	150977
Mjav_v4_contig_1	150978
Mjav_v4_contig_1	150979
Mjav_v4_contig_1	150980
Mjav_v4_contig_1	150981
Mjav_v4_contig_1	150982
Mjav_v4_contig_1	150983
Mjav_v4_contig_1	150984
Mjav_v4_contig_1	150985
Mjav_v4_contig_1	150986
Mjav_v4_contig_1	150987
Mjav_v4_contig_1	150988
Mjav_v4_contig_1	150989
Mjav_v4_contig_1	150990
Mjav_v4_contig_1	150991
Mjav_v4_contig_1	150992
Mjav_v4_contig_1	153774
Mjav_v4_contig_1	154971
Mjav_v4_contig_1	154972
Mjav_v4_contig_1	154973
Mjav_v4_contig_1	154974
Mjav_v4_contig_1	154975
Mjav_v4_contig_1	156465
Mjav_v4_contig_1	156466
Mjav_v4_contig_1	156470
Mjav_v4_contig_1	157110
Mjav_v4_contig_1	157111
Mjav_v4_contig_1	157112
Mjav_v4_contig_1	157113
Mjav_v4_contig_1	165192
Mjav_v4_contig_1	165193
Mjav_v4_contig_1	165194
Mjav_v4_contig_1	165195
Mjav_v4_contig_1	172129
Mjav_v4_contig_1	172130
Mjav_v4_contig_1	172131
Mjav_v4_contig_1	172132
Mjav_v4_contig_1	176517
Mjav_v4_contig_1	176518
Mjav_v4_contig_1	176519
Mjav_v4_contig_1	177452
Mjav_v4_contig_1	177512
Mjav_v4_contig_1	177513
Mjav_v4_contig_1	177514
Mjav_v4_contig_1	177515
Mjav_v4_contig_1	177516
Mjav_v4_contig_1	177517
Mjav_v4_contig_1	177518
Mjav_v4_contig_1	177519
Mjav_v4_contig_1	177520
Mjav_v4_contig_1	177521
Mjav_v4_contig_1	179868
Mjav_v4_contig_1	179869
Mjav_v4_contig_1	179870
Mjav_v4_contig_1	179871
Mjav_v4_contig_1	182922
Mjav_v4_contig_1	182923
Mjav_v4_contig_1	182924
Mjav_v4_contig_1	182925
Mjav_v4_contig_1	182926
Mjav_v4_contig_1	182927
Mjav_v4_contig_1	182928
Mjav_v4_contig_1	191931
Mjav_v4_contig_1	191932
Mjav_v4_contig_1	191933
Mjav_v4_contig_1	191934
Mjav_v4_contig_1	191935
Mjav_v4_contig_1	194105
Mjav_v4_contig_1	194106
Mjav_v4_contig_1	194107
Mjav_v4_contig_1	194108
Mjav_v4_contig_1	194109
Mjav_v4_contig_1	194110
Mjav_v4_contig_1	194111
Mjav_v4_contig_1	194112
Mjav_v4_contig_1	194113
Mjav_v4_contig_1	194114
Mjav_v4_contig_1	194115
Mjav_v4_contig_1	194116
Mjav_v4_contig_1	194117
Mjav_v4_contig_1	194118
Mjav_v4_contig_1	194119
Mjav_v4_contig_1	194120
[truncated: 998,000+ more rows]
